# Supplementary material for: Efficacy and safety testing of a COVID-19 era emergency ventilator in a healthy rabbit lung model
Source: BMC Biomed Eng. 2022 Mar 14;4:2. doi: 10.1186/s42490-022-00059-x (PMC8919917; doi:10.1186/s42490-022-00059-x)
Supplement: Supplementary file 1 — Additional file 1. Rabbit MV1 Carestation Flow Waveforms. Flow waveforms for rabbit MV1 during Carestation ventilation. [file 42490_2022_59_MOESM1_ESM.xlsx]

## Sheet: MV1 Flow Data Set
	MV1
Ventilation Strategy	Carestation
Timepoint	0		10		20		30		40		50		60
	Time (s)	Flow (slm)	Time (s)	Flow (slm)	Time (s)	Flow (slm)	Time (s)	Flow (slm)	Time (s)	Flow (slm)	Time (s)	Flow (slm)	Time (s)	Flow (slm)
	0.0004	0.23	0.0001	-3.69	0.0002	-0.13	0.0002	-0.655	0.0004	3.74	0.0003	0.14	0.0003	0.235
	0.0009	0.23	0.0006	-3.625	0.0006	-0.135	0.0007	-0.655	0.0009	3.715	0.0007	0.14	0.0007	0.23
	0.0014	0.235	0.0011	-3.605	0.0011	-0.135	0.0013	-0.65	0.0014	3.705	0.0012	0.145	0.0012	0.23
	0.0019	0.235	0.0016	-3.61	0.0016	-0.14	0.0019	-0.65	0.0019	3.695	0.0017	0.145	0.0017	0.225
	0.0024	0.235	0.002	-3.61	0.0021	-0.14	0.0024	-0.65	0.0024	3.68	0.0022	0.14	0.0022	0.225
	0.0029	0.235	0.0025	-3.665	0.0026	-0.14	0.003	-0.65	0.0029	3.655	0.0026	0.145	0.0027	0.225
	0.0034	0.235	0.003	-3.7	0.003	-0.14	0.0035	-0.65	0.0034	3.64	0.0031	0.145	0.0031	0.22
	0.0039	0.235	0.0035	-3.685	0.0035	-0.145	0.0041	-0.655	0.0039	3.63	0.0036	0.145	0.0036	0.215
	0.0044	0.24	0.004	-3.69	0.004	-0.14	0.0047	-0.655	0.0044	3.61	0.004	0.145	0.0041	0.215
	0.0049	0.245	0.0044	-3.71	0.0045	-0.145	0.0052	-0.655	0.0049	3.6	0.0045	0.145	0.0046	0.215
	0.0054	0.245	0.0049	-3.71	0.005	-0.145	0.0058	-0.66	0.0054	3.585	0.005	0.145	0.0051	0.21
	0.0059	0.25	0.0054	-3.69	0.0054	-0.14	0.0063	-0.665	0.0059	3.565	0.0055	0.145	0.0056	0.21
	0.0065	0.25	0.0059	-3.66	0.0059	-0.14	0.0069	-0.67	0.0064	3.545	0.0059	0.145	0.006	0.21
	0.007	0.255	0.0063	-3.635	0.0064	-0.14	0.0074	-0.675	0.0069	3.525	0.0064	0.145	0.0065	0.205
	0.0075	0.255	0.0068	-3.605	0.0069	-0.135	0.008	-0.68	0.0074	3.51	0.0069	0.15	0.007	0.205
	0.008	0.26	0.0073	-3.635	0.0074	-0.135	0.0086	-0.685	0.0079	3.485	0.0073	0.145	0.0075	0.205
	0.0085	0.26	0.0078	-3.745	0.0078	-0.135	0.0091	-0.685	0.0084	3.47	0.0078	0.14	0.008	0.195
	0.009	0.26	0.0083	-3.795	0.0083	-0.135	0.0097	-0.685	0.0089	3.455	0.0083	0.145	0.0084	0.19
	0.0095	0.26	0.0087	-3.77	0.0088	-0.135	0.0102	-0.685	0.0094	3.445	0.0087	0.145	0.0089	0.19
	0.01	0.26	0.0092	-3.73	0.0093	-0.135	0.0108	-0.68	0.0099	3.415	0.0092	0.145	0.0094	0.185
	0.0105	0.265	0.0097	-3.685	0.0098	-0.135	0.0113	-0.675	0.0104	3.405	0.0097	0.145	0.0099	0.18
	0.011	0.265	0.0102	-3.67	0.0102	-0.135	0.0119	-0.665	0.0109	3.39	0.0102	0.145	0.0104	0.18
	0.0115	0.265	0.0107	-3.625	0.0107	-0.135	0.0125	-0.66	0.0114	3.375	0.0106	0.15	0.0108	0.175
	0.012	0.27	0.0111	-3.565	0.0112	-0.135	0.013	-0.655	0.0119	3.355	0.0111	0.15	0.0113	0.17
	0.0125	0.27	0.0116	-3.54	0.0117	-0.135	0.0136	-0.645	0.0124	3.335	0.0116	0.15	0.0118	0.17
	0.013	0.265	0.0121	-3.54	0.0121	-0.135	0.0141	-0.64	0.013	3.31	0.012	0.155	0.0123	0.17
	0.0135	0.265	0.0126	-3.535	0.0126	-0.135	0.0147	-0.575	0.0135	3.295	0.0125	0.155	0.0128	0.17
	0.014	0.27	0.0131	-3.51	0.0131	-0.135	0.0153	-0.575	0.014	3.285	0.013	0.155	0.0132	0.165
	0.0145	0.27	0.0135	-3.485	0.0136	-0.135	0.0158	-0.575	0.0145	3.275	0.0135	0.16	0.0137	0.17
	0.015	0.27	0.014	-3.495	0.0141	-0.13	0.0164	-0.57	0.015	3.255	0.0139	0.155	0.0142	0.17
	0.0155	0.27	0.0145	-3.575	0.0145	-0.13	0.0169	-0.57	0.0155	3.23	0.0144	0.155	0.0147	0.17
	0.016	0.27	0.015	-3.64	0.015	-0.13	0.0175	-0.565	0.016	3.215	0.0149	0.16	0.0152	0.17
	0.0165	0.27	0.0155	-3.64	0.0155	-0.13	0.0181	-0.565	0.0165	3.195	0.0153	0.16	0.0156	0.165
	0.017	0.275	0.0159	-3.61	0.016	-0.125	0.0186	-0.56	0.017	3.175	0.0158	0.155	0.0161	0.165
	0.0176	0.275	0.0164	-3.625	0.0165	-0.12	0.0192	-0.56	0.0175	3.155	0.0163	0.155	0.0166	0.16
	0.0181	0.275	0.0169	-3.665	0.0169	-0.12	0.0197	-0.56	0.018	3.135	0.0168	0.155	0.0171	0.16
	0.0186	0.275	0.0174	-3.65	0.0174	-0.12	0.0203	-0.555	0.0185	3.125	0.0172	0.15	0.0176	0.16
	0.0191	0.275	0.0179	-3.585	0.0179	-0.12	0.0209	-0.555	0.019	3.1	0.0177	0.155	0.0181	0.155
	0.0196	0.27	0.0183	-3.52	0.0184	-0.12	0.0214	-0.55	0.0195	3.08	0.0182	0.155	0.0185	0.155
	0.0201	0.27	0.0188	-3.445	0.0189	-0.12	0.022	-0.55	0.02	3.06	0.0186	0.155	0.019	0.15
	0.0206	0.27	0.0193	-3.385	0.0193	-0.12	0.0225	-0.55	0.0205	3.045	0.0191	0.155	0.0195	0.145
	0.0211	0.27	0.0198	-3.32	0.0198	-0.115	0.0231	-0.55	0.021	3.035	0.0196	0.155	0.02	0.145
	0.0216	0.27	0.0202	-3.265	0.0203	-0.115	0.0236	-0.545	0.0215	3.01	0.02	0.16	0.0205	0.145
	0.0221	0.265	0.0207	-3.24	0.0208	-0.115	0.0242	-0.54	0.022	2.815	0.0205	0.16	0.0209	0.145
	0.0226	0.265	0.0212	-3.235	0.0213	-0.115	0.0248	-0.54	0.0225	2.795	0.021	0.16	0.0214	0.145
	0.0231	0.265	0.0217	-3.08	0.0217	-0.115	0.0253	-0.535	0.023	2.775	0.0215	0.155	0.0219	0.145
	0.0236	0.26	0.0222	-3.065	0.0222	-0.11	0.0259	-0.525	0.0235	2.76	0.0219	0.16	0.0224	0.14
	0.0241	0.26	0.0226	-3.055	0.0227	-0.11	0.0264	-0.525	0.0239	2.755	0.0224	0.16	0.0229	0.14
	0.0246	0.26	0.0231	-3.06	0.0232	-0.11	0.027	-0.525	0.0244	2.735	0.0229	0.155	0.0233	0.145
	0.0251	0.26	0.0236	-3.045	0.0236	-0.11	0.0276	-0.52	0.0249	2.715	0.0233	0.155	0.0238	0.14
	0.0256	0.265	0.024	-3.03	0.0241	-0.105	0.0281	-0.515	0.0254	2.705	0.0238	0.155	0.0243	0.14
	0.0261	0.265	0.0245	-3.03	0.0246	-0.1	0.0287	-0.515	0.0259	2.695	0.0243	0.15	0.0248	0.14
	0.0266	0.265	0.025	-3.05	0.0251	-0.1	0.0292	-0.51	0.0264	2.685	0.0248	0.145	0.0253	0.14
	0.0271	0.265	0.0255	-3.075	0.0256	-0.1	0.0298	-0.51	0.0269	2.675	0.0252	0.145	0.0257	0.14
	0.0276	0.265	0.0259	-3.07	0.026	-0.095	0.0304	-0.51	0.0274	2.66	0.0257	0.145	0.0262	0.14
	0.0282	0.265	0.0264	-3.055	0.0265	-0.095	0.0309	-0.505	0.0278	2.645	0.0262	0.14	0.0267	0.135
	0.0287	0.26	0.0269	-3.085	0.027	-0.095	0.0315	-0.51	0.0283	2.63	0.0266	0.145	0.0272	0.135
	0.0292	0.26	0.0274	-3.135	0.0275	-0.095	0.032	-0.505	0.0288	2.615	0.0271	0.145	0.0277	0.135
	0.0297	0.255	0.0278	-3.145	0.028	-0.095	0.0326	-0.505	0.0293	2.595	0.0276	0.14	0.0282	0.13
	0.0302	0.26	0.0283	-3.12	0.0284	-0.095	0.0331	-0.505	0.0298	2.58	0.028	0.14	0.0286	0.13
	0.0307	0.255	0.0288	-3.095	0.0289	-0.1	0.0337	-0.505	0.0303	2.57	0.0285	0.14	0.0291	0.13
	0.0312	0.255	0.0292	-3.095	0.0294	-0.1	0.0343	-0.5	0.0308	2.55	0.029	0.14	0.0296	0.125
	0.0317	0.255	0.0297	-3.07	0.0299	-0.1	0.0348	-0.5	0.0313	2.54	0.0295	0.14	0.0301	0.13
	0.0322	0.255	0.0302	-3.01	0.0304	-0.1	0.0354	-0.5	0.0317	2.525	0.0299	0.14	0.0306	0.13
	0.0327	0.255	0.0307	-2.955	0.0308	-0.105	0.0359	-0.495	0.0322	2.52	0.0304	0.145	0.031	0.135
	0.0332	0.25	0.0311	-2.945	0.0313	-0.105	0.0365	-0.49	0.0327	2.505	0.0309	0.145	0.0315	0.135
	0.0337	0.25	0.0316	-2.945	0.0318	-0.105	0.0371	-0.485	0.0332	2.485	0.0313	0.14	0.032	0.13
	0.0342	0.25	0.0321	-2.945	0.0323	-0.105	0.0376	-0.485	0.0337	2.47	0.0318	0.14	0.0325	0.135
	0.0347	0.25	0.0325	-2.94	0.0328	-0.105	0.0382	-0.48	0.0342	2.46	0.0323	0.14	0.033	0.135
	0.0352	0.245	0.033	-2.97	0.0332	-0.105	0.0387	-0.485	0.0347	2.45	0.0328	0.15	0.0334	0.14
	0.0357	0.245	0.0335	-2.995	0.0337	-0.125	0.0393	-0.48	0.0352	2.44	0.0333	0.145	0.0339	0.135
	0.0362	0.25	0.034	-2.995	0.0342	-0.125	0.0399	-0.48	0.0356	2.42	0.0337	0.145	0.0344	0.14
	0.0367	0.255	0.0344	-2.98	0.0347	-0.125	0.0404	-0.48	0.0361	2.41	0.0342	0.15	0.0349	0.14
	0.0372	0.255	0.0349	-2.965	0.0352	-0.125	0.041	-0.48	0.0366	2.4	0.0347	0.15	0.0354	0.145
	0.0377	0.255	0.0354	-2.94	0.0357	-0.125	0.0415	-0.475	0.0371	2.385	0.0352	0.15	0.0358	0.145
	0.0382	0.26	0.0358	-2.94	0.0362	-0.12	0.0421	-0.48	0.0376	2.365	0.0357	0.15	0.0363	0.145
	0.0388	0.26	0.0363	-2.965	0.0367	-0.125	0.0426	-0.48	0.0381	2.35	0.0361	0.155	0.0368	0.145
	0.0393	0.26	0.0368	-3	0.0372	-0.12	0.0432	-0.475	0.0386	2.345	0.0366	0.155	0.0373	0.145
	0.0398	0.26	0.0373	-3.045	0.0377	-0.12	0.0438	-0.475	0.0391	2.32	0.0371	0.155	0.0378	0.14
	0.0403	0.26	0.0377	-3.06	0.0382	-0.12	0.0443	-0.475	0.0395	2.305	0.0376	0.155	0.0383	0.14
	0.0408	0.26	0.0382	-3.065	0.0387	-0.12	0.0449	-0.475	0.04	2.29	0.0381	0.155	0.0387	0.145
	0.0413	0.265	0.0387	-3.075	0.0392	-0.12	0.0454	-0.475	0.0405	2.28	0.0385	0.15	0.0392	0.145
	0.0418	0.27	0.0392	-3.085	0.0397	-0.12	0.046	-0.47	0.041	2.26	0.039	0.155	0.0397	0.195
	0.0423	0.27	0.0396	-3.07	0.0402	-0.12	0.0466	-0.465	0.0415	2.245	0.0395	0.155	0.0402	0.2
	0.0428	0.27	0.0401	-3.06	0.0407	-0.12	0.0471	-0.47	0.042	2.235	0.04	0.155	0.0407	0.21
	0.0433	0.27	0.0406	-3.04	0.0412	-0.12	0.0477	-0.47	0.0425	2.22	0.0405	0.155	0.0412	0.21
	0.0438	0.275	0.041	-3.025	0.0417	-0.115	0.0482	-0.465	0.0429	2.21	0.041	0.155	0.0417	0.215
	0.0443	0.27	0.0415	-3.015	0.0422	-0.115	0.0488	-0.46	0.0434	2.195	0.0414	0.16	0.0421	0.22
	0.0448	0.27	0.042	-3.015	0.0427	-0.115	0.0494	-0.46	0.0439	2.18	0.0419	0.16	0.0426	0.225
	0.0453	0.27	0.0425	-3.01	0.0432	-0.115	0.0499	-0.455	0.0444	2.165	0.0424	0.155	0.0431	0.23
	0.0458	0.275	0.0429	-2.995	0.0437	-0.11	0.0505	-0.455	0.0449	2.155	0.0429	0.16	0.0436	0.235
	0.0463	0.275	0.0434	-2.995	0.0442	-0.105	0.051	-0.455	0.0454	2.145	0.0434	0.16	0.0441	0.24
	0.0468	0.275	0.0439	-2.995	0.0446	-0.105	0.0516	-0.455	0.0459	2.125	0.0438	0.16	0.0446	0.24
	0.0473	0.275	0.0443	-2.985	0.0451	-0.1	0.0522	-0.455	0.0464	2.115	0.0443	0.16	0.0451	0.245
	0.0478	0.275	0.0448	-2.965	0.0456	-0.1	0.0527	-0.455	0.0468	2.1	0.0448	0.155	0.0455	0.25
	0.0483	0.275	0.0453	-2.95	0.0461	-0.095	0.0533	-0.455	0.0473	2.09	0.0453	0.155	0.046	0.25
	0.0488	0.275	0.0458	-2.96	0.0466	-0.095	0.0538	-0.45	0.0478	2.075	0.0458	0.155	0.0465	0.255
	0.0493	0.26	0.0462	-2.965	0.0471	-0.095	0.0544	-0.45	0.0483	2.065	0.0462	0.155	0.047	0.255
	0.0498	0.265	0.0467	-2.935	0.0476	-0.095	0.0549	-0.45	0.0488	2.045	0.0467	0.155	0.0475	0.255
	0.0503	0.26	0.0472	-2.88	0.0481	-0.095	0.0555	-0.45	0.0493	2.035	0.0472	0.155	0.048	0.26
	0.0508	0.26	0.0477	-2.82	0.0486	-0.09	0.0561	-0.45	0.0498	2.025	0.0477	0.15	0.0485	0.26
	0.0513	0.26	0.0481	-2.775	0.0491	-0.09	0.0566	-0.45	0.0503	2.02	0.0482	0.15	0.049	0.26
	0.0518	0.26	0.0486	-2.755	0.0496	-0.09	0.0572	-0.445	0.0507	2.005	0.0486	0.15	0.0494	0.26
	0.0523	0.26	0.0491	-2.76	0.0501	-0.095	0.0577	-0.445	0.0512	1.995	0.0491	0.15	0.0499	0.265
	0.0528	0.26	0.0495	-2.755	0.0506	-0.095	0.0583	-0.445	0.0517	1.985	0.0496	0.145	0.0504	0.27
	0.0533	0.26	0.05	-2.74	0.0511	-0.085	0.0589	-0.44	0.0522	1.97	0.0501	0.145	0.0509	0.265
	0.0537	0.255	0.0505	-2.73	0.0516	-0.09	0.0594	-0.44	0.0527	1.96	0.0506	0.145	0.0514	0.27
	0.0542	0.255	0.051	-2.725	0.0521	-0.09	0.06	-0.435	0.0532	1.945	0.051	0.14	0.0519	0.275
	0.0547	0.25	0.0514	-2.715	0.0526	-0.085	0.0605	-0.435	0.0537	1.935	0.0515	0.135	0.0524	0.275
	0.0552	0.25	0.0519	-2.685	0.0531	-0.085	0.0611	-0.435	0.0542	1.925	0.052	0.13	0.0528	0.28
	0.0557	0.25	0.0524	-2.66	0.0536	-0.08	0.0617	-0.43	0.0546	1.915	0.0525	0.13	0.0533	0.28
	0.0562	0.245	0.0528	-2.635	0.0541	-0.075	0.0622	-0.43	0.0551	1.91	0.053	0.12	0.0538	0.28
	0.0567	0.245	0.0533	-2.61	0.0546	-0.075	0.0628	-0.43	0.0556	1.9	0.0534	0.115	0.0543	0.28
	0.0572	0.245	0.0538	-2.6	0.0551	-0.07	0.0633	-0.43	0.0561	1.885	0.0539	0.11	0.0548	0.28
	0.0577	0.245	0.0543	-2.575	0.0556	-0.07	0.0639	-0.43	0.0566	1.875	0.0544	0.1	0.0553	0.28
	0.0581	0.245	0.0547	-2.555	0.0561	-0.07	0.0644	-0.43	0.0571	1.865	0.0549	0.09	0.0558	0.28
	0.0586	0.245	0.0552	-2.55	0.0566	-0.07	0.065	-0.43	0.0576	1.855	0.0554	0.08	0.0563	0.28
	0.0591	0.245	0.0557	-2.54	0.0571	-0.07	0.0656	-0.43	0.0581	1.845	0.0559	0.065	0.0567	0.28
	0.0596	0.245	0.0561	-2.535	0.0575	-0.07	0.0661	-0.425	0.0585	1.83	0.0563	0.045	0.0572	0.28
	0.0601	0.245	0.0566	-2.535	0.058	-0.075	0.0667	-0.425	0.059	1.825	0.0568	0.025	0.0577	0.275
	0.0606	0.245	0.0571	-2.52	0.0585	-0.075	0.0672	-0.425	0.0595	1.815	0.0573	0	0.0582	0.275
	0.0611	0.245	0.0576	-2.505	0.059	-0.075	0.0678	-0.42	0.06	1.805	0.0578	-0.025	0.0587	0.275
	0.0616	0.245	0.058	-2.51	0.0595	-0.08	0.0684	-0.415	0.0605	1.795	0.0583	-0.05	0.0592	0.275
	0.0621	0.245	0.0585	-2.53	0.06	-0.08	0.0689	-0.41	0.061	1.785	0.0587	-0.075	0.0597	0.27
	0.0625	0.24	0.059	-2.54	0.0605	-0.08	0.0695	-0.41	0.0615	1.775	0.0592	-0.105	0.0601	0.27
	0.063	0.24	0.0595	-2.545	0.061	-0.08	0.07	-0.405	0.062	1.765	0.0597	-0.13	0.0606	0.275
	0.0635	0.24	0.0599	-2.52	0.0615	-0.08	0.0706	-0.4	0.0624	1.76	0.0602	-0.165	0.0611	0.275
	0.064	0.24	0.0604	-2.495	0.062	-0.08	0.0712	-0.395	0.0629	1.75	0.0607	-0.19	0.0616	0.275
	0.0645	0.24	0.0609	-2.485	0.0625	-0.075	0.0717	-0.395	0.0634	1.74	0.0611	-0.225	0.0621	0.275
	0.065	0.24	0.0613	-2.49	0.063	-0.07	0.0723	-0.39	0.0639	1.74	0.0616	-0.26	0.0626	0.275
	0.0655	0.235	0.0618	-2.5	0.0635	-0.07	0.0728	-0.39	0.0644	1.73	0.0621	-0.295	0.0631	0.27
	0.066	0.235	0.0623	-2.5	0.064	-0.065	0.0734	-0.39	0.0649	1.72	0.0626	-0.33	0.0636	0.27
	0.0665	0.235	0.0628	-2.49	0.0645	-0.065	0.0739	-0.385	0.0654	1.71	0.0631	-0.365	0.064	0.275
	0.0669	0.24	0.0632	-2.48	0.065	-0.06	0.0745	-0.385	0.0659	1.705	0.0635	-0.395	0.0645	0.27
	0.0674	0.24	0.0637	-2.45	0.0655	-0.055	0.0751	-0.385	0.0663	1.705	0.064	-0.43	0.065	0.27
	0.0679	0.245	0.0642	-2.425	0.066	-0.05	0.0756	-0.385	0.0668	1.69	0.0645	-0.465	0.0655	0.27
	0.0684	0.245	0.0646	-2.41	0.0665	-0.045	0.0762	-0.385	0.0673	1.685	0.065	-0.5	0.066	0.265
	0.0689	0.25	0.0651	-2.405	0.067	-0.035	0.0767	-0.38	0.0678	1.68	0.0655	-0.535	0.0665	0.265
	0.0694	0.245	0.0656	-2.4	0.0675	-0.025	0.0773	-0.375	0.0683	1.675	0.0659	-0.57	0.067	0.265
	0.0699	0.245	0.0661	-2.38	0.068	-0.01	0.0779	-0.37	0.0688	1.67	0.0664	-0.605	0.0674	0.26
	0.0704	0.245	0.0665	-2.38	0.0685	0.005	0.0784	-0.37	0.0693	1.66	0.0669	-0.64	0.0679	0.26
	0.0709	0.25	0.067	-2.385	0.069	0.02	0.079	-0.365	0.0698	1.65	0.0674	-0.675	0.0684	0.26
	0.0713	0.25	0.0675	-2.37	0.0695	0.045	0.0795	-0.36	0.0702	1.65	0.0679	-0.71	0.0689	0.26
	0.0718	0.25	0.068	-2.36	0.07	0.07	0.0801	-0.355	0.0707	1.65	0.0684	-0.75	0.0694	0.26
	0.0723	0.245	0.0684	-2.38	0.0704	0.1	0.0807	-0.35	0.0712	1.64	0.0688	-0.785	0.0699	0.26
	0.0728	0.25	0.0689	-2.41	0.0709	0.125	0.0812	-0.345	0.0717	1.645	0.0693	-0.815	0.0704	0.26
	0.0733	0.25	0.0694	-2.44	0.0714	0.15	0.0818	-0.345	0.0722	1.64	0.0698	-0.845	0.0709	0.26
	0.0738	0.25	0.0698	-2.445	0.0719	0.18	0.0823	-0.34	0.0727	1.645	0.0703	-0.885	0.0713	0.26
	0.0743	0.245	0.0703	-2.425	0.0724	0.205	0.0829	-0.335	0.0732	1.635	0.0708	-0.92	0.0718	0.26
	0.0748	0.245	0.0708	-2.41	0.0729	0.235	0.0834	-0.33	0.0736	1.63	0.0712	-0.955	0.0723	0.26
	0.0753	0.245	0.0713	-2.39	0.0734	0.265	0.084	-0.33	0.0741	1.63	0.0717	-0.995	0.0728	0.26
	0.0757	0.25	0.0717	-2.39	0.0739	0.295	0.0846	-0.325	0.0746	1.625	0.0722	-1.025	0.0733	0.26
	0.0762	0.245	0.0722	-2.39	0.0744	0.325	0.0851	-0.325	0.0751	1.62	0.0727	-1.065	0.0738	0.26
	0.0767	0.25	0.0727	-2.365	0.0749	0.355	0.0856	-0.23	0.0756	1.62	0.0732	-1.105	0.0743	0.255
	0.0772	0.25	0.0731	-2.335	0.0754	0.385	0.0861	-0.225	0.0761	1.615	0.0736	-1.14	0.0747	0.255
	0.0777	0.255	0.0736	-2.31	0.0759	0.41	0.0866	-0.225	0.0766	1.615	0.0741	-1.18	0.0752	0.255
	0.0782	0.25	0.0741	-2.28	0.0764	0.44	0.0871	-0.22	0.0771	1.615	0.0746	-1.22	0.0757	0.255
	0.0787	0.25	0.0746	-2.25	0.0769	0.47	0.0876	-0.22	0.0775	1.61	0.0751	-1.255	0.0762	0.25
	0.0792	0.25	0.075	-2.22	0.0774	0.5	0.0881	-0.22	0.078	1.61	0.0756	-1.29	0.0767	0.25
	0.0797	0.25	0.0755	-2.2	0.0779	0.53	0.0886	-0.215	0.0785	1.605	0.076	-1.335	0.0772	0.25
	0.0801	0.25	0.076	-2.185	0.0784	0.56	0.089	-0.21	0.079	1.6	0.0765	-1.375	0.0777	0.245
	0.0806	0.25	0.0764	-2.16	0.0789	0.59	0.0895	-0.21	0.0795	1.6	0.077	-1.415	0.0782	0.245
	0.0811	0.25	0.0769	-2.145	0.0794	0.625	0.09	-0.2	0.08	1.605	0.0775	-1.45	0.0786	0.25
	0.0816	0.245	0.0774	-2.135	0.0799	0.655	0.0905	-0.195	0.0805	1.6	0.078	-1.49	0.0791	0.245
	0.0821	0.245	0.0779	-2.125	0.0804	0.695	0.091	-0.195	0.081	1.6	0.0784	-1.53	0.0796	0.245
	0.0826	0.245	0.0783	-2.115	0.0809	0.735	0.0915	-0.195	0.0814	1.595	0.0789	-1.57	0.0801	0.25
	0.0831	0.245	0.0788	-2.125	0.0814	0.775	0.092	-0.195	0.0819	1.59	0.0794	-1.605	0.0806	0.25
	0.0836	0.245	0.0793	-2.13	0.0819	0.815	0.0925	-0.185	0.0824	1.59	0.0799	-1.645	0.0811	0.25
	0.0841	0.24	0.0798	-2.135	0.0824	0.855	0.0929	-0.185	0.0829	1.59	0.0804	-1.685	0.0816	0.255
	0.0845	0.24	0.0802	-2.145	0.0828	0.9	0.0934	-0.185	0.0834	1.59	0.0808	-1.72	0.082	0.255
	0.085	0.245	0.0807	-2.15	0.0833	0.94	0.0939	-0.185	0.0839	1.545	0.0813	-1.765	0.0825	0.25
	0.0855	0.24	0.0812	-2.155	0.0838	0.985	0.0944	-0.18	0.0844	1.545	0.0818	-1.8	0.083	0.25
	0.086	0.24	0.0817	-2.145	0.0843	1.035	0.0949	-0.18	0.0848	1.54	0.0823	-1.845	0.0835	0.25
	0.0865	0.24	0.0822	-2.14	0.0848	1.075	0.0954	-0.18	0.0853	1.535	0.0828	-1.88	0.084	0.25
	0.087	0.24	0.0826	-2.135	0.0853	1.12	0.0959	-0.18	0.0858	1.53	0.0833	-1.915	0.0845	0.25
	0.0875	0.24	0.0831	-2.12	0.0858	1.165	0.0964	-0.18	0.0863	1.525	0.0837	-1.96	0.085	0.25
	0.088	0.24	0.0836	-2.12	0.0863	1.205	0.0968	-0.18	0.0868	1.52	0.0842	-1.99	0.0855	0.25
	0.0885	0.24	0.0841	-2.105	0.0868	1.25	0.0973	-0.175	0.0873	1.52	0.0847	-2.02	0.0859	0.245
	0.0889	0.24	0.0846	-2.095	0.0873	1.295	0.0978	-0.17	0.0877	1.51	0.0852	-2.055	0.0864	0.25
	0.0894	0.24	0.0851	-2.09	0.0878	1.34	0.0983	-0.175	0.0882	1.51	0.0857	-2.09	0.0869	0.25
	0.0899	0.24	0.0856	-2.08	0.0883	1.385	0.0988	-0.17	0.0887	1.5	0.0861	-2.115	0.0874	0.25
	0.0904	0.235	0.0861	-2.08	0.0888	1.43	0.0993	-0.165	0.0892	1.5	0.0866	-2.13	0.0879	0.25
	0.0909	0.23	0.0865	-2.07	0.0893	1.475	0.0998	-0.165	0.0897	1.49	0.0871	-2.15	0.0884	0.25
	0.0914	0.23	0.087	-2.055	0.0898	1.525	0.1003	-0.165	0.0902	1.48	0.0876	-2.195	0.0889	0.255
	0.0919	0.225	0.0875	-2.05	0.0903	1.57	0.1007	-0.16	0.0906	1.475	0.0881	-2.235	0.0893	0.255
	0.0924	0.225	0.088	-2.05	0.0908	1.615	0.1012	-0.16	0.0911	1.47	0.0885	-2.275	0.0898	0.255
	0.0929	0.225	0.0885	-2.035	0.0913	1.66	0.1017	-0.16	0.0916	1.46	0.089	-2.3	0.0903	0.26
	0.0933	0.225	0.089	-2.015	0.0918	1.7	0.1022	-0.155	0.0921	1.45	0.0895	-2.345	0.0908	0.26
	0.0938	0.22	0.0895	-2.005	0.0923	1.745	0.1027	-0.16	0.0926	1.445	0.09	-2.4	0.0913	0.26
	0.0943	0.215	0.09	-1.985	0.0928	1.79	0.1032	-0.16	0.0931	1.445	0.0905	-2.44	0.0918	0.265
	0.0948	0.21	0.0904	-1.975	0.0933	1.84	0.1037	-0.16	0.0935	1.44	0.0909	-2.475	0.0923	0.265
	0.0953	0.21	0.0909	-1.965	0.0938	1.885	0.1042	-0.16	0.094	1.435	0.0914	-2.51	0.0928	0.265
	0.0958	0.205	0.0914	-1.96	0.0943	1.925	0.1046	-0.165	0.0945	1.43	0.0919	-2.54	0.0932	0.265
	0.0963	0.205	0.0919	-1.95	0.0948	1.965	0.1051	-0.16	0.095	1.42	0.0924	-2.59	0.0937	0.265
	0.0968	0.205	0.0924	-1.96	0.0953	2.005	0.1056	-0.165	0.0955	1.415	0.0929	-2.65	0.0942	0.265
	0.0973	0.2	0.0929	-1.985	0.0957	2.045	0.1061	-0.165	0.096	1.41	0.0933	-2.72	0.0947	0.26
	0.0977	0.2	0.0934	-2.015	0.0962	2.075	0.1066	-0.165	0.0964	1.405	0.0938	-3.1	0.0952	0.265
	0.0982	0.2	0.0939	-2.035	0.0967	2.51	0.1071	-0.165	0.0969	1.4	0.0943	-3.125	0.0957	0.265
	0.0987	0.195	0.0943	-2.035	0.0972	2.54	0.1076	-0.165	0.0974	1.39	0.0948	-3.21	0.0962	0.265
	0.0992	0.19	0.0948	-2.03	0.0977	2.575	0.1081	-0.16	0.0979	1.385	0.0953	-3.325	0.0966	0.265
	0.0997	0.185	0.0953	-2.005	0.0982	2.6	0.1085	-0.16	0.0984	1.375	0.0958	-3.455	0.0971	0.265
	0.1002	0.185	0.0958	-1.975	0.0986	2.625	0.109	-0.16	0.0989	1.365	0.0962	-3.56	0.0976	0.265
	0.1007	0.18	0.0963	-1.955	0.0991	2.65	0.1095	-0.16	0.0993	1.355	0.0967	-3.58	0.0981	0.27
	0.1012	0.18	0.0968	-1.945	0.0996	2.68	0.11	-0.16	0.0998	1.345	0.0972	-3.525	0.0986	0.27
	0.1017	0.175	0.0973	-1.94	0.1001	2.705	0.1105	-0.155	0.1003	1.335	0.0977	-3.445	0.0991	0.275
	0.1021	0.175	0.0978	-1.94	0.1006	2.73	0.111	-0.16	0.1008	1.325	0.0982	-3.38	0.0996	0.28
	0.1026	0.175	0.0982	-1.935	0.101	2.76	0.1115	-0.16	0.1013	1.315	0.0986	-3.325	0.1001	0.28
	0.1031	0.175	0.0987	-1.935	0.1015	2.785	0.112	-0.155	0.1017	1.31	0.0991	-3.285	0.1005	0.285
	0.1036	0.17	0.0992	-1.945	0.102	2.815	0.1124	-0.16	0.1022	1.3	0.0996	-3.235	0.101	0.28
	0.1041	0.165	0.0997	-1.955	0.1025	2.84	0.1129	-0.16	0.1027	1.29	0.1001	-3.195	0.1015	0.29
	0.1046	0.165	0.1002	-1.98	0.103	2.865	0.1134	-0.16	0.1032	1.28	0.1006	-3.165	0.102	0.295
	0.1051	0.165	0.1007	-2.01	0.1034	2.885	0.1139	-0.16	0.1037	1.275	0.101	-3.145	0.1025	0.295
	0.1056	0.165	0.1012	-2.03	0.1039	2.915	0.1144	-0.16	0.1042	1.26	0.1015	-3.15	0.103	0.3
	0.1061	0.165	0.1017	-2.04	0.1044	2.945	0.1149	-0.16	0.1046	1.25	0.102	-3.23	0.1034	0.3
	0.1065	0.165	0.1021	-2.035	0.1049	2.965	0.1154	-0.16	0.1051	1.245	0.1025	-3.315	0.1039	0.3
	0.107	0.165	0.1026	-2.02	0.1054	2.985	0.1159	-0.155	0.1056	1.23	0.103	-3.325	0.1044	0.305
	0.1075	0.165	0.1031	-1.985	0.1058	3.01	0.1163	-0.155	0.1061	1.225	0.1034	-3.29	0.1049	0.305
	0.108	0.165	0.1036	-1.945	0.1063	3.04	0.1168	-0.155	0.1066	1.22	0.1039	-3.27	0.1054	0.31
	0.1085	0.16	0.1041	-1.91	0.1068	3.065	0.1173	-0.15	0.1071	1.21	0.1044	-3.3	0.1058	0.31
	0.109	0.16	0.1046	-1.9	0.1073	3.08	0.1178	-0.15	0.1075	1.2	0.1049	-3.335	0.1063	0.31
	0.1095	0.155	0.1051	-1.91	0.1078	3.1	0.1183	-0.145	0.108	1.185	0.1054	-3.33	0.1068	0.305
	0.11	0.155	0.1056	-1.925	0.1082	3.125	0.1188	-0.145	0.1085	1.175	0.1058	-3.32	0.1073	0.31
	0.1105	0.155	0.1061	-1.925	0.1087	3.145	0.1193	-0.145	0.109	1.17	0.1063	-3.31	0.1078	0.305
	0.1109	0.155	0.1065	-1.925	0.1092	3.17	0.1198	-0.145	0.1095	1.155	0.1068	-3.285	0.1082	0.305
	0.1114	0.165	0.107	-1.91	0.1097	3.19	0.1202	-0.145	0.11	1.145	0.1073	-3.26	0.1087	0.305
	0.1119	0.165	0.1075	-1.88	0.1102	3.21	0.1207	-0.14	0.1104	1.13	0.1078	-3.25	0.1092	0.305
	0.1124	0.17	0.108	-1.845	0.1106	3.235	0.1212	-0.14	0.1109	1.125	0.1082	-3.27	0.1097	0.305
	0.1129	0.17	0.1085	-1.81	0.1111	3.26	0.1217	-0.145	0.1114	1.11	0.1087	-3.275	0.1102	0.305
	0.1133	0.165	0.109	-1.79	0.1116	3.28	0.1222	-0.145	0.1119	1.1	0.1092	-3.29	0.1106	0.305
	0.1138	0.17	0.1095	-1.775	0.1121	3.305	0.1227	-0.145	0.1124	1.09	0.1097	-3.34	0.1111	0.305
	0.1143	0.17	0.11	-1.8	0.1125	3.325	0.1232	-0.15	0.1129	1.08	0.1102	-3.415	0.1116	0.305
	0.1148	0.17	0.1104	-1.815	0.113	3.35	0.1237	-0.15	0.1133	1.075	0.1106	-3.47	0.1121	0.305
	0.1152	0.175	0.1109	-1.8	0.1135	3.375	0.1241	-0.15	0.1138	1.065	0.1111	-3.52	0.1126	0.3
	0.1157	0.175	0.1114	-1.785	0.114	3.395	0.1246	-0.15	0.1143	1.055	0.1116	-3.56	0.113	0.3
	0.1162	0.175	0.1119	-1.79	0.1145	3.43	0.1251	-0.15	0.1148	1.045	0.1121	-3.575	0.1135	0.295
	0.1167	0.18	0.1124	-1.81	0.1149	3.45	0.1256	-0.15	0.1153	1.03	0.1126	-3.595	0.114	0.295
	0.1172	0.185	0.1129	-1.845	0.1154	3.465	0.1261	-0.15	0.1157	1.02	0.113	-3.625	0.1145	0.295
	0.1176	0.185	0.1134	-1.865	0.1159	3.49	0.1266	-0.15	0.1162	1.015	0.1135	-3.64	0.115	0.295
	0.1181	0.19	0.1139	-1.875	0.1164	3.51	0.1271	-0.15	0.1167	1	0.114	-3.63	0.1154	0.285
	0.1186	0.19	0.1143	-1.865	0.1169	3.54	0.1276	-0.15	0.1172	0.995	0.1145	-3.62	0.1159	0.285
	0.1191	0.195	0.1148	-1.83	0.1173	3.565	0.128	-0.15	0.1177	0.99	0.115	-3.59	0.1164	0.275
	0.1195	0.195	0.1153	-1.79	0.1178	3.59	0.1285	-0.15	0.1182	0.98	0.1154	-3.585	0.1169	0.275
	0.12	0.195	0.1158	-1.77	0.1183	3.62	0.129	-0.145	0.1186	0.97	0.1159	-3.615	0.1174	0.275
	0.1205	0.2	0.1163	-1.75	0.1188	3.645	0.1295	-0.15	0.1191	0.965	0.1164	-3.66	0.1178	0.27
	0.121	0.2	0.1168	-1.745	0.1193	3.675	0.13	-0.15	0.1196	0.96	0.1169	-3.695	0.1183	0.265
	0.1215	0.205	0.1173	-1.75	0.1197	3.695	0.1305	-0.155	0.1201	0.95	0.1174	-3.72	0.1188	0.26
	0.1219	0.205	0.1178	-1.765	0.1202	3.71	0.131	-0.155	0.1206	0.935	0.1178	-3.73	0.1193	0.255
	0.1224	0.21	0.1182	-1.76	0.1207	3.74	0.1315	-0.15	0.1211	0.93	0.1183	-3.71	0.1198	0.255
	0.1229	0.21	0.1187	-1.74	0.1212	3.765	0.1319	-0.155	0.1215	0.925	0.1188	-3.715	0.1202	0.25
	0.1234	0.21	0.1192	-1.725	0.1217	3.795	0.1324	-0.16	0.122	0.92	0.1193	-3.745	0.1207	0.25
	0.1238	0.215	0.1197	-1.72	0.1221	3.82	0.1329	-0.16	0.1225	0.905	0.1198	-3.745	0.1212	0.245
	0.1243	0.215	0.1202	-1.715	0.1226	3.84	0.1334	-0.16	0.123	0.905	0.1202	-3.71	0.1217	0.245
	0.1248	0.215	0.1207	-1.7	0.1231	3.865	0.1339	-0.165	0.1235	0.9	0.1207	-3.685	0.1222	0.24
	0.1253	0.22	0.1212	-1.69	0.1236	3.89	0.1344	-0.16	0.124	0.895	0.1212	-3.69	0.1227	0.235
	0.1258	0.22	0.1217	-1.675	0.1241	3.91	0.1349	-0.165	0.1244	0.885	0.1217	-3.685	0.1231	0.23
	0.1262	0.225	0.1221	-1.665	0.1245	3.93	0.1354	-0.165	0.1249	0.875	0.1222	-3.69	0.1236	0.23
	0.1267	0.23	0.1226	-1.66	0.125	3.96	0.1358	-0.165	0.1254	0.865	0.1226	-3.725	0.1241	0.225
	0.1272	0.23	0.1231	-1.655	0.1255	3.98	0.1363	-0.16	0.1259	0.86	0.1231	-3.795	0.1246	0.22
	0.1277	0.235	0.1236	-1.65	0.126	4	0.1368	-0.16	0.1264	0.855	0.1236	-3.88	0.1251	0.215
	0.1281	0.24	0.1241	-1.635	0.1264	4.02	0.1373	-0.16	0.1269	0.85	0.1241	-4.005	0.1255	0.21
	0.1286	0.24	0.1246	-1.625	0.1269	4.04	0.1378	-0.16	0.1273	0.84	0.1245	-4.12	0.126	0.205
	0.1291	0.245	0.1251	-1.61	0.1274	4.065	0.1383	-0.165	0.1278	0.835	0.125	-4.185	0.1265	0.205
	0.1296	0.245	0.1256	-1.59	0.1279	4.08	0.1388	-0.165	0.1283	0.825	0.1255	-4.2	0.127	0.2
	0.1301	0.25	0.126	-1.565	0.1284	4.095	0.1393	-0.16	0.1288	0.82	0.126	-4.155	0.1275	0.2
	0.1305	0.255	0.1265	-1.545	0.1288	4.115	0.1397	-0.16	0.1293	0.815	0.1265	-4.05	0.1279	0.195
	0.131	0.255	0.127	-1.545	0.1293	4.145	0.1402	-0.165	0.1297	0.805	0.1269	-3.995	0.1284	0.19
	0.1315	0.26	0.1275	-1.55	0.1298	4.16	0.1407	-0.165	0.1302	0.8	0.1274	-3.96	0.1289	0.19
	0.132	0.26	0.128	-1.56	0.1303	4.175	0.1412	-0.165	0.1307	0.795	0.1279	-3.99	0.1294	0.19
	0.1324	0.26	0.1285	-1.56	0.1308	4.2	0.1417	-0.165	0.1312	0.79	0.1284	-4.05	0.1299	0.185
	0.1329	0.265	0.129	-1.555	0.1312	4.215	0.1422	-0.165	0.1317	0.785	0.1289	-4.08	0.1303	0.185
	0.1334	0.27	0.1295	-1.54	0.1317	4.23	0.1427	-0.165	0.1322	0.78	0.1293	-4.07	0.1308	0.185
	0.1339	0.275	0.1299	-1.535	0.1322	4.255	0.1432	-0.165	0.1326	0.77	0.1298	-4.03	0.1313	0.18
	0.1344	0.28	0.1304	-1.545	0.1327	4.275	0.1436	-0.165	0.1331	0.76	0.1303	-4.02	0.1318	0.18
	0.1348	0.28	0.1309	-1.56	0.1332	4.29	0.1441	-0.165	0.1336	0.76	0.1308	-4.035	0.1323	0.18
	0.1353	0.285	0.1314	-1.58	0.1336	4.3	0.1446	-0.165	0.1341	0.75	0.1313	-4.03	0.1327	0.18
	0.1358	0.295	0.1319	-1.595	0.1341	4.32	0.1451	-0.165	0.1346	0.745	0.1317	-4.05	0.1332	0.175
	0.1363	0.295	0.1324	-1.595	0.1346	4.345	0.1456	-0.165	0.1351	0.735	0.1322	-4.065	0.1337	0.175
	0.1367	0.295	0.1329	-1.575	0.1351	4.365	0.1461	-0.16	0.1355	0.73	0.1327	-4.035	0.1342	0.175
	0.1372	0.3	0.1334	-1.54	0.1356	4.385	0.1466	-0.16	0.136	0.72	0.1332	-4.005	0.1347	0.17
	0.1377	0.305	0.1338	-1.51	0.136	4.405	0.1471	-0.16	0.1365	0.715	0.1337	-3.965	0.1351	0.17
	0.1382	0.305	0.1343	-1.475	0.1365	4.41	0.1475	-0.16	0.137	0.705	0.1341	-3.93	0.1356	0.165
	0.1387	0.31	0.1348	-1.465	0.137	4.435	0.148	-0.16	0.1375	0.705	0.1346	-3.915	0.1361	0.165
	0.1391	0.31	0.1353	-1.475	0.1375	4.46	0.1485	-0.16	0.138	0.7	0.1351	-3.93	0.1366	0.16
	0.1396	0.315	0.1358	-1.49	0.138	4.485	0.149	-0.16	0.1384	0.69	0.1356	-3.98	0.1371	0.16
	0.1401	0.315	0.1363	-1.505	0.1384	4.495	0.1495	-0.155	0.1389	0.685	0.1361	-4.005	0.1375	0.16
	0.1406	0.315	0.1368	-1.505	0.1389	4.515	0.1499	-0.16	0.1394	0.68	0.1365	-4.01	0.138	0.16
	0.1411	0.315	0.1373	-1.5	0.1394	4.53	0.1504	-0.155	0.1399	0.675	0.137	-4.02	0.1385	0.165
	0.1415	0.315	0.1378	-1.495	0.1399	4.545	0.1509	-0.155	0.1404	0.665	0.1375	-4.025	0.139	0.165
	0.142	0.315	0.1382	-1.485	0.1403	4.565	0.1514	-0.155	0.1409	0.66	0.138	-4.04	0.1395	0.165
	0.1425	0.315	0.1387	-1.47	0.1408	4.585	0.1519	-0.155	0.1413	0.66	0.1385	-4.055	0.1399	0.165
	0.143	0.315	0.1392	-1.465	0.1413	4.595	0.1523	-0.16	0.1418	0.655	0.1389	-4.04	0.1404	0.16
	0.1434	0.315	0.1397	-1.475	0.1418	4.62	0.1528	-0.16	0.1423	0.645	0.1394	-3.995	0.1409	0.16
	0.1439	0.32	0.1402	-1.465	0.1423	4.645	0.1533	-0.16	0.1428	0.64	0.1399	-3.995	0.1414	0.16
	0.1444	0.32	0.1407	-1.445	0.1427	4.655	0.1538	-0.16	0.1433	0.635	0.1404	-3.975	0.1419	0.16
	0.1449	0.32	0.1412	-1.415	0.1432	4.68	0.1543	-0.16	0.1438	0.63	0.1409	-3.925	0.1424	0.155
	0.1454	0.32	0.1417	-1.395	0.1437	4.7	0.1547	-0.16	0.1442	0.625	0.1413	-3.915	0.1428	0.155
	0.1458	0.315	0.1421	-1.38	0.1442	4.71	0.1552	-0.16	0.1447	0.62	0.1418	-3.98	0.1433	0.155
	0.1463	0.315	0.1426	-1.38	0.1447	4.72	0.1557	-0.155	0.1452	0.52	0.1423	-4.02	0.1438	0.155
	0.1468	0.32	0.1431	-1.395	0.1451	4.73	0.1562	-0.16	0.1457	0.51	0.1428	-4.035	0.1443	0.155
	0.1473	0.32	0.1436	-1.355	0.1456	4.745	0.1567	-0.155	0.1462	0.505	0.1433	-4.035	0.1448	0.15
	0.1477	0.315	0.1441	-1.35	0.1461	4.76	0.1571	-0.155	0.1467	0.5	0.1437	-4.04	0.1452	0.15
	0.1482	0.315	0.1446	-1.335	0.1466	4.78	0.1576	-0.15	0.1472	0.495	0.1442	-4.08	0.1457	0.145
	0.1487	0.31	0.145	-1.325	0.1471	4.8	0.1581	-0.15	0.1476	0.49	0.1447	-4.115	0.1462	0.15
	0.1492	0.31	0.1455	-1.305	0.1475	4.81	0.1586	-0.15	0.1481	0.48	0.1452	-4.11	0.1467	0.155
	0.1497	0.31	0.146	-1.295	0.148	4.825	0.1591	-0.145	0.1486	0.475	0.1457	-4.07	0.1472	0.155
	0.1501	0.305	0.1465	-1.29	0.1485	4.84	0.1595	-0.14	0.1491	0.465	0.1461	-4.025	0.1476	0.155
	0.1506	0.3	0.147	-1.275	0.149	4.865	0.16	-0.14	0.1496	0.46	0.1466	-4.01	0.1481	0.15
	0.1511	0.3	0.1475	-1.275	0.1495	4.89	0.1605	-0.14	0.1501	0.455	0.1471	-4.025	0.1486	0.155
	0.1516	0.295	0.1479	-1.28	0.1499	4.9	0.161	-0.14	0.1505	0.45	0.1476	-4.05	0.1491	0.16
	0.152	0.295	0.1484	-1.275	0.1504	4.905	0.1615	-0.14	0.151	0.44	0.1481	-4.09	0.1496	0.155
	0.1525	0.295	0.1489	-1.265	0.1509	4.92	0.1619	-0.14	0.1515	0.435	0.1485	-4.135	0.15	0.16
	0.153	0.295	0.1494	-1.245	0.1514	4.935	0.1624	-0.14	0.152	0.43	0.149	-4.175	0.1505	0.16
	0.1535	0.29	0.1499	-1.235	0.1519	4.945	0.1629	-0.145	0.1525	0.425	0.1495	-4.26	0.151	0.155
	0.154	0.29	0.1503	-1.24	0.1523	4.955	0.1634	-0.145	0.153	0.42	0.15	-4.38	0.1515	0.16
	0.1544	0.285	0.1508	-1.24	0.1528	4.97	0.1639	-0.145	0.1535	0.41	0.1505	-4.415	0.152	0.16
	0.1549	0.285	0.1513	-1.24	0.1533	4.99	0.1643	-0.145	0.1539	0.405	0.1509	-4.355	0.1524	0.155
	0.1554	0.285	0.1518	-1.235	0.1538	5.01	0.1648	-0.145	0.1544	0.395	0.1514	-4.265	0.1529	0.155
	0.1559	0.285	0.1523	-1.24	0.1542	5.025	0.1653	-0.14	0.1549	0.39	0.1519	-4.215	0.1534	0.155
	0.1563	0.28	0.1527	-1.245	0.1547	5.03	0.1658	-0.14	0.1554	0.38	0.1524	-4.2	0.1539	0.155
	0.1568	0.275	0.1532	-1.245	0.1552	5.035	0.1663	-0.14	0.1559	0.375	0.1529	-4.16	0.1544	0.155
	0.1573	0.275	0.1537	-1.235	0.1557	5.055	0.1667	-0.14	0.1564	0.37	0.1533	-4.135	0.1548	0.155
	0.1578	0.27	0.1542	-1.22	0.1562	5.065	0.1672	-0.135	0.1569	0.37	0.1538	-4.09	0.1553	0.155
	0.1583	0.275	0.1547	-1.205	0.1566	5.075	0.1677	-0.135	0.1573	0.36	0.1543	-4.09	0.1558	0.155
	0.1587	0.27	0.1552	-1.2	0.1571	5.095	0.1682	-0.135	0.1578	0.35	0.1548	-4.14	0.1563	0.16
	0.1592	0.265	0.1556	-1.195	0.1576	5.19	0.1687	-0.135	0.1583	0.345	0.1553	-4.09	0.1568	0.16
	0.1597	0.265	0.1561	-1.2	0.1581	5.19	0.1691	-0.135	0.1588	0.34	0.1558	-4.065	0.1572	0.165
	0.1602	0.26	0.1566	-1.205	0.1586	5.19	0.1696	-0.135	0.1593	0.335	0.1562	-4.07	0.1577	0.165
	0.1606	0.26	0.1571	-1.215	0.1591	5.195	0.1701	-0.135	0.1598	0.33	0.1567	-4.14	0.1582	0.17
	0.1611	0.255	0.1576	-1.22	0.1595	5.205	0.1706	-0.135	0.1603	0.33	0.1572	-4.235	0.1587	0.165
	0.1616	0.255	0.158	-1.225	0.16	5.2	0.1711	-0.135	0.1607	0.325	0.1577	-4.26	0.1592	0.17
	0.1621	0.25	0.1585	-1.23	0.1605	5.195	0.1715	-0.14	0.1612	0.32	0.1581	-4.205	0.1597	0.17
	0.1626	0.25	0.159	-1.225	0.161	5.2	0.172	-0.14	0.1617	0.32	0.1586	-4.155	0.1601	0.175
	0.163	0.25	0.1595	-1.22	0.1615	5.21	0.1725	-0.145	0.1622	0.315	0.1591	-4.145	0.1606	0.175
	0.1635	0.25	0.16	-1.215	0.1619	5.205	0.173	-0.145	0.1627	0.31	0.1596	-4.155	0.1611	0.175
	0.164	0.25	0.1605	-1.21	0.1624	5.205	0.1735	-0.15	0.1632	0.31	0.1601	-4.215	0.1616	0.175
	0.1645	0.25	0.1609	-1.21	0.1629	5.205	0.1739	-0.15	0.1637	0.31	0.1605	-4.225	0.1621	0.175
	0.1649	0.25	0.1614	-1.215	0.1634	5.215	0.1744	-0.145	0.1641	0.305	0.161	-4.18	0.1626	0.185
	0.1654	0.245	0.1619	-1.22	0.1639	5.215	0.1749	-0.15	0.1646	0.305	0.1615	-4.15	0.1631	0.185
	0.1659	0.245	0.1624	-1.23	0.1643	5.2	0.1754	-0.15	0.1651	0.3	0.162	-4.09	0.1636	0.185
	0.1664	0.24	0.1629	-1.22	0.1648	5.205	0.1759	-0.15	0.1656	0.295	0.1625	-4.01	0.1641	0.185
	0.1669	0.24	0.1633	-1.21	0.1653	5.195	0.1763	-0.15	0.1661	0.29	0.1629	-3.95	0.1646	0.185
	0.1673	0.235	0.1638	-1.205	0.1658	5.185	0.1768	-0.15	0.1666	0.285	0.1634	-3.97	0.1651	0.19
	0.1678	0.235	0.1643	-1.2	0.1663	5.18	0.1773	-0.15	0.167	0.285	0.1639	-4.03	0.1656	0.19
	0.1683	0.235	0.1648	-1.195	0.1668	5.185	0.1778	-0.15	0.1675	0.285	0.1644	-4.055	0.1661	0.195
	0.1688	0.23	0.1653	-1.185	0.1672	5.185	0.1783	-0.155	0.168	0.28	0.1649	-4.095	0.1666	0.195
	0.1692	0.23	0.1657	-1.175	0.1677	5.185	0.1787	-0.16	0.1685	0.275	0.1653	-4.08	0.1671	0.195
	0.1697	0.23	0.1662	-1.165	0.1682	5.17	0.1792	-0.16	0.169	0.275	0.1658	-4.04	0.1676	0.19
	0.1702	0.225	0.1667	-1.16	0.1687	5.155	0.1797	-0.16	0.1695	0.27	0.1663	-4.06	0.1681	0.19
	0.1707	0.23	0.1672	-1.16	0.1692	5.155	0.1802	-0.165	0.17	0.27	0.1668	-4.095	0.1686	0.195
	0.1712	0.23	0.1677	-1.16	0.1696	5.145	0.1807	-0.165	0.1704	0.265	0.1672	-4.065	0.1691	0.195
	0.1716	0.23	0.1682	-1.16	0.1701	5.14	0.1811	-0.165	0.1709	0.265	0.1677	-4.045	0.1696	0.2
	0.1721	0.22	0.1686	-1.16	0.1706	5.13	0.1816	-0.17	0.1714	0.26	0.1682	-4.11	0.1701	0.2
	0.1726	0.22	0.1691	-1.155	0.1711	5.12	0.1821	-0.17	0.1719	0.26	0.1687	-4.18	0.1706	0.2
	0.1731	0.22	0.1696	-1.15	0.1716	5.115	0.1826	-0.17	0.1724	0.26	0.1692	-4.18	0.1711	0.2
	0.1736	0.22	0.1701	-1.145	0.172	5.1	0.1831	-0.17	0.1729	0.255	0.1696	-4.105	0.1716	0.2
	0.174	0.215	0.1706	-1.14	0.1725	5.085	0.1835	-0.175	0.1734	0.255	0.1701	-4.01	0.1721	0.195
	0.1745	0.215	0.171	-1.135	0.173	5.075	0.184	-0.175	0.1738	0.25	0.1706	-3.955	0.1726	0.195
	0.175	0.215	0.1715	-1.13	0.1735	5.06	0.1845	-0.17	0.1743	0.25	0.1711	-3.915	0.1731	0.195
	0.1755	0.215	0.172	-1.12	0.174	5.045	0.185	-0.17	0.1748	0.245	0.1716	-3.89	0.1736	0.2
	0.176	0.215	0.1725	-1.125	0.1744	5.02	0.1855	-0.175	0.1753	0.245	0.172	-3.855	0.1741	0.2
	0.1764	0.22	0.173	-1.125	0.1749	5.005	0.1859	-0.17	0.1758	0.24	0.1725	-3.845	0.1746	0.2
	0.1769	0.215	0.1734	-1.125	0.1754	4.99	0.1864	-0.17	0.1763	0.24	0.173	-3.915	0.1751	0.2
	0.1774	0.215	0.1739	-1.125	0.1759	4.985	0.1869	-0.17	0.1768	0.24	0.1735	-4.045	0.1756	0.2
	0.1779	0.22	0.1744	-1.125	0.1764	4.97	0.1874	-0.17	0.1772	0.235	0.174	-4.155	0.1761	0.2
	0.1784	0.22	0.1749	-1.115	0.1768	4.945	0.1879	-0.17	0.1777	0.235	0.1744	-4.195	0.1767	0.2
	0.1788	0.215	0.1754	-1.1	0.1773	4.925	0.1883	-0.17	0.1782	0.235	0.1749	-4.17	0.1772	0.2
	0.1793	0.215	0.1759	-1.085	0.1778	4.92	0.1888	-0.17	0.1787	0.235	0.1754	-4.175	0.1777	0.195
	0.1798	0.215	0.1763	-1.075	0.1783	4.89	0.1893	-0.17	0.1792	0.23	0.1759	-4.17	0.1782	0.2
	0.1803	0.21	0.1768	-1.07	0.1788	4.88	0.1898	-0.17	0.1797	0.235	0.1763	-4.16	0.1787	0.195
	0.1808	0.21	0.1773	-1.065	0.1793	4.865	0.1903	-0.175	0.1802	0.235	0.1768	-4.14	0.1792	0.195
	0.1812	0.21	0.1778	-1.06	0.1797	4.845	0.1907	-0.175	0.1806	0.235	0.1773	-4.1	0.1797	0.195
	0.1817	0.21	0.1783	-1.065	0.1802	4.835	0.1912	-0.18	0.1811	0.235	0.1778	-4.06	0.1802	0.195
	0.1822	0.21	0.1787	-1.065	0.1807	4.82	0.1917	-0.175	0.1816	0.235	0.1783	-4.06	0.1807	0.19
	0.1827	0.205	0.1792	-1.065	0.1812	4.8	0.1922	-0.175	0.1821	0.235	0.1787	-4.045	0.1812	0.195
	0.1832	0.205	0.1797	-1.06	0.1817	4.785	0.1927	-0.18	0.1826	0.235	0.1792	-4.01	0.1817	0.19
	0.1836	0.205	0.1802	-1.06	0.1821	4.775	0.1931	-0.175	0.1831	0.235	0.1797	-3.96	0.1822	0.185
	0.1841	0.205	0.1807	-1.055	0.1826	4.755	0.1936	-0.175	0.1836	0.235	0.1802	-3.955	0.1827	0.19
	0.1846	0.2	0.1811	-1.045	0.1831	4.75	0.1941	-0.175	0.184	0.235	0.1807	-3.995	0.1832	0.19
	0.1851	0.2	0.1816	-1.04	0.1836	4.735	0.1946	-0.175	0.1845	0.23	0.1811	-3.975	0.1837	0.185
	0.1855	0.2	0.1821	-1.03	0.1841	4.72	0.1951	-0.175	0.185	0.23	0.1816	-3.945	0.1842	0.185
	0.186	0.2	0.1826	-1.03	0.1845	4.705	0.1955	-0.175	0.1855	0.23	0.1821	-3.905	0.1847	0.185
	0.1865	0.2	0.1831	-1.025	0.185	4.69	0.196	-0.175	0.186	0.23	0.1826	-3.895	0.1852	0.185
	0.187	0.2	0.1836	-1.025	0.1855	4.675	0.1965	-0.175	0.1865	0.23	0.1831	-3.95	0.1857	0.185
	0.1875	0.2	0.184	-1.025	0.186	4.655	0.197	-0.175	0.1869	0.225	0.1835	-3.91	0.1862	0.185
	0.1879	0.195	0.1845	-1.025	0.1865	4.645	0.1975	-0.18	0.1874	0.225	0.184	-3.835	0.1867	0.18
	0.1884	0.19	0.185	-1.015	0.1869	4.64	0.1979	-0.18	0.1879	0.23	0.1845	-3.785	0.1872	0.18
	0.1889	0.19	0.1855	-1.025	0.1874	4.625	0.1984	-0.185	0.1884	0.23	0.185	-3.755	0.1877	0.18
	0.1894	0.185	0.186	-1.025	0.1879	4.62	0.1989	-0.185	0.1889	0.23	0.1854	-3.77	0.1882	0.18
	0.1899	0.18	0.1864	-1.025	0.1884	4.605	0.1994	-0.19	0.1894	0.23	0.1859	-3.805	0.1887	0.18
	0.1903	0.175	0.1869	-1.015	0.1889	4.595	0.1999	-0.19	0.1899	0.23	0.1864	-3.845	0.1892	0.18
	0.1908	0.175	0.1874	-1	0.1894	4.59	0.2003	-0.19	0.1903	0.23	0.1869	-3.905	0.1897	0.175
	0.1913	0.17	0.1879	-0.99	0.1898	4.59	0.2008	-0.19	0.1908	0.23	0.1874	-3.945	0.1902	0.175
	0.1918	0.17	0.1884	-0.97	0.1903	4.58	0.2013	-0.19	0.1913	0.23	0.1878	-3.92	0.1907	0.175
	0.1923	0.17	0.1888	-0.96	0.1908	4.58	0.2018	-0.19	0.1918	0.23	0.1883	-3.935	0.1912	0.17
	0.1927	0.17	0.1893	-0.945	0.1913	4.575	0.2023	-0.19	0.1923	0.23	0.1888	-4.055	0.1917	0.17
	0.1932	0.16	0.1898	-0.94	0.1918	4.57	0.2027	-0.19	0.1928	0.23	0.1893	-4.145	0.1922	0.17
	0.1937	0.165	0.1903	-0.935	0.1922	4.565	0.2032	-0.19	0.1933	0.23	0.1898	-4.155	0.1927	0.17
	0.1942	0.16	0.1908	-0.925	0.1927	4.565	0.2037	-0.19	0.1937	0.23	0.1902	-4.185	0.1933	0.17
	0.1947	0.16	0.1913	-0.925	0.1932	4.555	0.2042	-0.19	0.1942	0.23	0.1907	-4.175	0.1938	0.17
	0.1951	0.155	0.1917	-0.92	0.1937	4.545	0.2047	-0.19	0.1947	0.235	0.1912	-4.09	0.1943	0.17
	0.1956	0.155	0.1922	-0.92	0.1942	4.535	0.2051	-0.19	0.1952	0.235	0.1917	-3.985	0.1948	0.17
	0.1961	0.15	0.1927	-0.92	0.1946	4.525	0.2056	-0.19	0.1957	0.235	0.1922	-3.875	0.1953	0.17
	0.1966	0.15	0.1932	-0.915	0.1951	4.52	0.2061	-0.19	0.1962	0.23	0.1926	-3.82	0.1958	0.175
	0.1971	0.15	0.1937	-0.915	0.1956	4.515	0.2066	-0.195	0.1967	0.23	0.1931	-3.81	0.1963	0.17
	0.1975	0.145	0.1941	-0.905	0.1961	4.505	0.2071	-0.19	0.1971	0.235	0.1936	-3.77	0.1968	0.17
	0.198	0.145	0.1946	-0.9	0.1966	4.51	0.2075	-0.195	0.1976	0.235	0.1941	-3.74	0.1973	0.17
	0.1985	0.14	0.1951	-0.895	0.197	4.5	0.208	-0.195	0.1981	0.235	0.1945	-3.8	0.1978	0.165
	0.199	0.135	0.1956	-0.89	0.1975	4.495	0.2085	-0.185	0.1986	0.24	0.195	-3.82	0.1983	0.165
	0.1995	0.135	0.1961	-0.88	0.198	4.485	0.209	-0.185	0.1991	0.24	0.1955	-3.745	0.1988	0.165
	0.1999	0.13	0.1965	-0.87	0.1985	4.485	0.2095	-0.18	0.1996	0.235	0.196	-3.665	0.1993	0.165
	0.2004	0.13	0.197	-0.87	0.199	4.475	0.21	-0.185	0.2001	0.235	0.1965	-3.61	0.1998	0.17
	0.2009	0.13	0.1975	-0.865	0.1995	4.475	0.2105	-0.185	0.2005	0.235	0.1969	-3.605	0.2003	0.165
	0.2014	0.13	0.198	-0.86	0.1999	4.48	0.211	-0.185	0.201	0.235	0.1974	-3.6	0.2008	0.165
	0.2019	0.13	0.1985	-0.85	0.2004	4.475	0.2115	-0.185	0.2015	0.23	0.1979	-3.635	0.2013	0.165
	0.2023	0.13	0.199	-0.84	0.2009	4.475	0.212	-0.185	0.202	0.23	0.1984	-3.69	0.2018	0.17
	0.2028	0.13	0.1994	-0.84	0.2014	4.475	0.2125	-0.185	0.2025	0.23	0.1989	-3.73	0.2023	0.175
	0.2033	0.13	0.1999	-0.84	0.2019	4.47	0.213	-0.18	0.203	0.225	0.1993	-3.705	0.2028	0.175
	0.2038	0.13	0.2004	-0.835	0.2023	4.465	0.2135	-0.185	0.2034	0.225	0.1998	-3.65	0.2033	0.175
	0.2042	0.125	0.2009	-0.835	0.2028	4.455	0.214	-0.18	0.2039	0.225	0.2003	-3.625	0.2038	0.18
	0.2047	0.125	0.2014	-0.835	0.2033	4.44	0.2145	-0.18	0.2044	0.225	0.2008	-3.63	0.2043	0.185
	0.2052	0.125	0.2018	-0.83	0.2038	4.445	0.215	-0.175	0.2049	0.22	0.2013	-3.61	0.2048	0.185
	0.2057	0.125	0.2023	-0.825	0.2043	4.43	0.2155	-0.175	0.2054	0.22	0.2017	-3.615	0.2053	0.185
	0.2062	0.125	0.2028	-0.82	0.2047	4.425	0.216	-0.175	0.2059	0.22	0.2022	-3.625	0.2058	0.185
	0.2066	0.125	0.2033	-0.815	0.2052	4.425	0.2165	-0.175	0.2064	0.22	0.2027	-3.6	0.2063	0.185
	0.2071	0.125	0.2038	-0.805	0.2057	4.42	0.217	-0.175	0.2069	0.205	0.2032	-3.55	0.2068	0.19
	0.2076	0.125	0.2042	-0.8	0.2062	4.425	0.2175	-0.17	0.2074	0.205	0.2037	-3.5	0.2073	0.185
	0.2081	0.12	0.2048	-0.75	0.2067	4.41	0.2179	-0.17	0.2079	0.205	0.2041	-3.45	0.2078	0.185
	0.2086	0.12	0.2054	-0.75	0.2071	4.4	0.2184	-0.17	0.2084	0.21	0.2046	-3.445	0.2083	0.185
	0.209	0.12	0.206	-0.745	0.2076	4.39	0.2189	-0.17	0.2089	0.205	0.2051	-3.475	0.2088	0.185
	0.2095	0.12	0.2066	-0.74	0.2081	4.395	0.2194	-0.17	0.2094	0.2	0.2056	-3.54	0.2094	0.185
	0.21	0.12	0.2072	-0.74	0.2086	4.385	0.2199	-0.175	0.2099	0.2	0.206	-3.6	0.2099	0.185
	0.2105	0.12	0.2077	-0.74	0.2091	4.36	0.2204	-0.175	0.2104	0.2	0.2065	-3.6	0.2104	0.185
	0.211	0.12	0.2083	-0.74	0.2096	4.35	0.2209	-0.17	0.2109	0.2	0.207	-3.555	0.2109	0.185
	0.2114	0.125	0.2089	-0.74	0.21	4.35	0.2214	-0.17	0.2114	0.195	0.2075	-3.495	0.2114	0.185
	0.2119	0.125	0.2095	-0.745	0.2105	4.345	0.2219	-0.17	0.2119	0.195	0.208	-3.46	0.2119	0.185
	0.2124	0.125	0.2101	-0.745	0.211	4.325	0.2224	-0.175	0.2125	0.19	0.2084	-3.46	0.2124	0.19
	0.2129	0.125	0.2107	-0.745	0.2115	4.315	0.2229	-0.175	0.213	0.19	0.2089	-3.475	0.2129	0.19
	0.2134	0.125	0.2112	-0.75	0.212	4.315	0.2234	-0.17	0.2135	0.19	0.2094	-3.45	0.2134	0.19
	0.2138	0.125	0.2118	-0.745	0.2124	4.3	0.2239	-0.17	0.214	0.19	0.2099	-3.41	0.2139	0.19
	0.2143	0.125	0.2124	-0.74	0.2129	4.28	0.2244	-0.17	0.2145	0.195	0.2104	-3.365	0.2144	0.19
	0.2148	0.125	0.213	-0.735	0.2134	4.275	0.2249	-0.165	0.215	0.19	0.2108	-3.3	0.2149	0.195
	0.2153	0.12	0.2136	-0.735	0.2139	4.27	0.2254	-0.165	0.2155	0.19	0.2113	-3.26	0.2154	0.195
	0.2158	0.12	0.2141	-0.725	0.2144	4.26	0.2259	-0.16	0.216	0.19	0.2118	-3.235	0.2159	0.19
	0.2162	0.12	0.2147	-0.72	0.2148	4.24	0.2264	-0.16	0.2165	0.19	0.2123	-3.24	0.2164	0.19
	0.2167	0.12	0.2153	-0.72	0.2153	4.235	0.2269	-0.16	0.217	0.19	0.2128	-3.28	0.2169	0.19
	0.2172	0.12	0.2159	-0.71	0.2158	4.235	0.2274	-0.16	0.2175	0.19	0.2132	-3.285	0.2174	0.19
	0.2177	0.12	0.2165	-0.705	0.2163	4.23	0.2279	-0.16	0.218	0.19	0.2137	-3.25	0.2179	0.185
	0.2182	0.115	0.2171	-0.705	0.2168	4.215	0.2284	-0.155	0.2185	0.19	0.2142	-3.26	0.2184	0.185
	0.2186	0.12	0.2176	-0.71	0.2172	4.205	0.2288	-0.16	0.2191	0.195	0.2147	-3.25	0.2189	0.185
	0.2191	0.12	0.2182	-0.71	0.2177	4.205	0.2293	-0.155	0.2196	0.19	0.2151	-3.215	0.2194	0.185
	0.2196	0.12	0.2188	-0.715	0.2182	4.195	0.2298	-0.155	0.2201	0.19	0.2156	-3.275	0.2199	0.185
	0.2201	0.115	0.2194	-0.72	0.2187	4.045	0.2303	-0.155	0.2206	0.19	0.2161	-3.29	0.2204	0.185
	0.2206	0.115	0.22	-0.715	0.2192	4.03	0.2308	-0.155	0.2211	0.19	0.2166	-3.265	0.2209	0.185
	0.221	0.115	0.2206	-0.705	0.2196	4.01	0.2313	-0.15	0.2216	0.185	0.2171	-3.215	0.2214	0.19
	0.2215	0.115	0.2211	-0.705	0.2201	4	0.2318	-0.15	0.2221	0.185	0.2176	-3.17	0.2219	0.185
	0.222	0.12	0.2217	-0.7	0.2206	3.995	0.2323	-0.15	0.2226	0.185	0.218	-3.135	0.2224	0.185
	0.2225	0.115	0.2223	-0.695	0.2211	3.975	0.2328	-0.15	0.2231	0.18	0.2185	-3.105	0.2229	0.185
	0.2229	0.12	0.2229	-0.68	0.2216	3.96	0.2333	-0.145	0.2236	0.18	0.219	-3.07	0.2234	0.185
	0.2234	0.12	0.2235	-0.675	0.222	3.945	0.2338	-0.145	0.2241	0.18	0.2195	-3.035	0.2239	0.19
	0.2239	0.12	0.224	-0.67	0.2225	3.935	0.2343	-0.145	0.2246	0.185	0.22	-3.015	0.2244	0.19
	0.2244	0.12	0.2246	-0.67	0.223	3.93	0.2348	-0.14	0.2251	0.18	0.2204	-3.01	0.2249	0.19
	0.2249	0.115	0.2252	-0.67	0.2235	3.915	0.2353	-0.14	0.2257	0.18	0.2209	-3.03	0.2255	0.19
	0.2253	0.115	0.2258	-0.675	0.224	3.9	0.2358	-0.14	0.2262	0.185	0.2214	-3.07	0.226	0.19
	0.2258	0.115	0.2264	-0.685	0.2244	3.88	0.2363	-0.135	0.2267	0.185	0.2219	-3.105	0.2264	0.185
	0.2263	0.115	0.227	-0.7	0.2249	3.875	0.2368	-0.135	0.2272	0.185	0.2224	-3.12	0.2269	0.185
	0.2268	0.115	0.2275	-0.71	0.2254	3.86	0.2373	-0.135	0.2277	0.19	0.2228	-3.125	0.2274	0.185
	0.2273	0.12	0.2281	-0.72	0.2259	3.845	0.2378	-0.14	0.2282	0.19	0.2233	-3.105	0.2279	0.19
	0.2277	0.115	0.2287	-0.73	0.2263	3.83	0.2383	-0.135	0.2287	0.19	0.2238	-3.09	0.2284	0.19
	0.2282	0.12	0.2293	-0.735	0.2268	3.81	0.2388	-0.14	0.2292	0.185	0.2243	-3.085	0.2288	0.19
	0.2287	0.12	0.2299	-0.735	0.2273	3.8	0.2392	-0.14	0.2297	0.19	0.2248	-3.08	0.2293	0.19
	0.2292	0.12	0.2304	-0.735	0.2278	3.78	0.2397	-0.14	0.2302	0.185	0.2252	-3.04	0.2298	0.19
	0.2297	0.12	0.231	-0.74	0.2283	3.77	0.2402	-0.14	0.2307	0.19	0.2257	-3.005	0.2303	0.19
	0.2301	0.125	0.2316	-0.735	0.2287	3.76	0.2407	-0.145	0.2312	0.19	0.2262	-2.965	0.2307	0.19
	0.2306	0.125	0.2322	-0.725	0.2292	3.745	0.2412	-0.145	0.2317	0.185	0.2267	-2.94	0.2312	0.19
	0.2311	0.125	0.2328	-0.72	0.2297	3.73	0.2417	-0.145	0.2323	0.185	0.2272	-2.975	0.2317	0.185
	0.2316	0.13	0.2334	-0.71	0.2302	3.715	0.2422	-0.145	0.2328	0.185	0.2276	-3.03	0.2322	0.185
	0.2321	0.13	0.2339	-0.7	0.2306	3.7	0.2427	-0.14	0.2333	0.185	0.2281	-3.035	0.2327	0.185
	0.2325	0.13	0.2345	-0.69	0.2311	3.685	0.2432	-0.14	0.2338	0.185	0.2286	-3	0.2331	0.185
	0.233	0.14	0.2351	-0.68	0.2316	3.67	0.2437	-0.14	0.2343	0.19	0.2291	-2.96	0.2336	0.185
	0.2335	0.14	0.2357	-0.67	0.2321	3.655	0.2442	-0.14	0.2348	0.19	0.2295	-2.91	0.2341	0.185
	0.234	0.14	0.2363	-0.665	0.2326	3.65	0.2447	-0.14	0.2353	0.19	0.23	-2.86	0.2346	0.185
	0.2345	0.14	0.2369	-0.655	0.233	3.63	0.2452	-0.135	0.2358	0.19	0.2305	-2.835	0.2351	0.185
	0.235	0.14	0.2374	-0.65	0.2335	3.615	0.2457	-0.135	0.2363	0.19	0.231	-2.82	0.2355	0.185
	0.2354	0.145	0.238	-0.65	0.234	3.6	0.2462	-0.14	0.2368	0.185	0.2315	-2.805	0.236	0.185
	0.2359	0.145	0.2386	-0.645	0.2345	3.58	0.2467	-0.14	0.2373	0.19	0.2319	-2.8	0.2365	0.18
	0.2364	0.145	0.2392	-0.64	0.235	3.56	0.2472	-0.14	0.2378	0.19	0.2324	-2.77	0.237	0.185
	0.2369	0.145	0.2398	-0.645	0.2354	3.545	0.2477	-0.145	0.2383	0.185	0.2329	-2.745	0.2375	0.185
	0.2374	0.145	0.2403	-0.645	0.2359	3.53	0.2482	-0.145	0.2389	0.185	0.2334	-2.72	0.2379	0.185
	0.2378	0.145	0.2409	-0.65	0.2364	3.515	0.2487	-0.145	0.2394	0.185	0.2339	-2.705	0.2384	0.185
	0.2383	0.14	0.2415	-0.65	0.2369	3.49	0.2492	-0.15	0.2399	0.185	0.2343	-2.725	0.2389	0.18
	0.2388	0.14	0.2421	-0.655	0.2373	3.48	0.2497	-0.15	0.2404	0.18	0.2348	-2.735	0.2394	0.18
	0.2393	0.14	0.2427	-0.655	0.2378	3.47	0.2501	-0.155	0.2409	0.18	0.2353	-2.745	0.2398	0.175
	0.2398	0.14	0.2433	-0.66	0.2383	3.45	0.2506	-0.155	0.2414	0.175	0.2358	-2.745	0.2403	0.175
	0.2403	0.14	0.2438	-0.655	0.2388	3.43	0.2511	-0.155	0.2419	0.175	0.2363	-2.735	0.2408	0.17
	0.2407	0.14	0.2444	-0.65	0.2393	3.415	0.2516	-0.15	0.2424	0.175	0.2367	-2.76	0.2413	0.17
	0.2412	0.14	0.245	-0.645	0.2397	3.405	0.2521	-0.15	0.2429	0.175	0.2372	-2.785	0.2418	0.165
	0.2417	0.14	0.2456	-0.64	0.2402	3.39	0.2526	-0.15	0.2434	0.17	0.2377	-2.79	0.2422	0.16
	0.2422	0.14	0.2462	-0.635	0.2407	3.38	0.2531	-0.15	0.2439	0.17	0.2382	-2.76	0.2427	0.165
	0.2427	0.14	0.2467	-0.63	0.2412	3.36	0.2536	-0.145	0.2444	0.17	0.2387	-2.735	0.2432	0.16
	0.2431	0.14	0.2473	-0.62	0.2416	3.35	0.2541	-0.145	0.2449	0.17	0.2391	-2.705	0.2437	0.16
	0.2436	0.14	0.2479	-0.615	0.2421	3.33	0.2546	-0.145	0.2455	0.17	0.2396	-2.69	0.2442	0.155
	0.2441	0.14	0.2485	-0.61	0.2426	3.32	0.2551	-0.145	0.246	0.17	0.2401	-2.71	0.2446	0.155
	0.2446	0.14	0.2491	-0.605	0.2431	3.3	0.2556	-0.145	0.2465	0.17	0.2406	-2.74	0.2451	0.155
	0.2451	0.14	0.2497	-0.6	0.2436	3.28	0.2561	-0.145	0.247	0.165	0.2411	-2.75	0.2456	0.155
	0.2456	0.135	0.2502	-0.595	0.244	3.265	0.2566	-0.145	0.2475	0.165	0.2415	-2.73	0.2461	0.155
	0.246	0.135	0.2508	-0.6	0.2445	3.255	0.2571	-0.145	0.248	0.16	0.242	-2.7	0.2466	0.155
	0.2465	0.135	0.2514	-0.6	0.245	3.235	0.2576	-0.145	0.2485	0.16	0.2425	-2.675	0.247	0.155
	0.247	0.135	0.252	-0.595	0.2455	3.215	0.2581	-0.145	0.249	0.155	0.243	-2.655	0.2475	0.15
	0.2475	0.13	0.2526	-0.6	0.246	3.2	0.2586	-0.145	0.2495	0.155	0.2435	-2.645	0.248	0.145
	0.248	0.13	0.2531	-0.6	0.2464	3.19	0.2591	-0.145	0.25	0.15	0.2439	-2.655	0.2485	0.145
	0.2485	0.13	0.2537	-0.6	0.2469	3.175	0.2596	-0.145	0.2505	0.145	0.2444	-2.68	0.2489	0.14
	0.2489	0.13	0.2543	-0.6	0.2474	3.155	0.2601	-0.14	0.251	0.145	0.2449	-2.705	0.2494	0.14
	0.2494	0.13	0.2549	-0.605	0.2479	3.15	0.2606	-0.14	0.2515	0.145	0.2454	-2.71	0.2499	0.135
	0.2499	0.125	0.2555	-0.6	0.2483	3.135	0.261	-0.14	0.2521	0.145	0.2459	-2.7	0.2504	0.135
	0.2504	0.125	0.2561	-0.605	0.2488	3.12	0.2615	-0.135	0.2526	0.14	0.2463	-2.7	0.2509	0.13
	0.2509	0.13	0.2566	-0.605	0.2493	3.105	0.262	-0.135	0.2531	0.14	0.2468	-2.69	0.2513	0.13
	0.2513	0.13	0.2572	-0.6	0.2498	3.09	0.2625	-0.13	0.2536	0.14	0.2473	-2.68	0.2518	0.125
	0.2518	0.13	0.2578	-0.6	0.2503	3.08	0.263	-0.13	0.2541	0.14	0.2478	-2.67	0.2523	0.12
	0.2523	0.13	0.2584	-0.6	0.2507	3.06	0.2635	-0.125	0.2546	0.14	0.2483	-2.65	0.2528	0.12
	0.2528	0.13	0.259	-0.595	0.2512	3.045	0.264	-0.125	0.2551	0.145	0.2487	-2.625	0.2533	0.12
	0.2533	0.13	0.2596	-0.59	0.2517	3.035	0.2645	-0.13	0.2556	0.14	0.2492	-2.59	0.2537	0.12
	0.2538	0.13	0.2601	-0.58	0.2522	3.015	0.265	-0.13	0.2561	0.14	0.2497	-2.55	0.2542	0.12
	0.2542	0.13	0.2607	-0.575	0.2527	3.005	0.2655	-0.125	0.2566	0.14	0.2502	-2.525	0.2547	0.115
	0.2547	0.135	0.2613	-0.57	0.2531	2.985	0.266	-0.125	0.2571	0.135	0.2507	-2.51	0.2552	0.115
	0.2552	0.135	0.2619	-0.565	0.2536	2.965	0.2665	-0.13	0.2576	0.135	0.2511	-2.53	0.2557	0.115
	0.2557	0.13	0.2625	-0.56	0.2541	2.95	0.267	-0.13	0.2581	0.13	0.2516	-2.595	0.2561	0.115
	0.2562	0.13	0.263	-0.555	0.2546	2.94	0.2675	-0.135	0.2587	0.13	0.2521	-2.68	0.2566	0.115
	0.2566	0.13	0.2636	-0.55	0.255	2.935	0.268	-0.14	0.2592	0.13	0.2526	-2.74	0.2571	0.11
	0.2571	0.13	0.2642	-0.55	0.2555	2.915	0.2685	-0.14	0.2597	0.125	0.2531	-2.735	0.2576	0.105
	0.2576	0.125	0.2648	-0.545	0.256	2.9	0.269	-0.145	0.2602	0.125	0.2535	-2.7	0.258	0.105
	0.2581	0.125	0.2654	-0.545	0.2565	2.89	0.2695	-0.145	0.2607	0.125	0.254	-2.665	0.2585	0.105
	0.2586	0.125	0.266	-0.55	0.257	2.88	0.27	-0.15	0.2612	0.12	0.2545	-2.635	0.259	0.1
	0.2591	0.125	0.2665	-0.545	0.2574	2.86	0.2705	-0.15	0.2617	0.125	0.255	-2.595	0.2595	0.095
	0.2595	0.13	0.2671	-0.545	0.2579	2.86	0.271	-0.15	0.2622	0.125	0.2555	-2.56	0.26	0.095
	0.26	0.13	0.2677	-0.54	0.2584	2.85	0.2714	-0.15	0.2627	0.12	0.2559	-2.525	0.2604	0.095
	0.2605	0.13	0.2683	-0.535	0.2589	2.835	0.2719	-0.15	0.2632	0.12	0.2564	-2.505	0.2609	0.095
	0.261	0.13	0.2689	-0.535	0.2593	2.815	0.2724	-0.15	0.2637	0.12	0.2569	-2.475	0.2614	0.09
	0.2615	0.13	0.2694	-0.525	0.2598	2.79	0.2729	-0.155	0.2642	0.12	0.2574	-2.445	0.2619	0.095
	0.2619	0.13	0.27	-0.52	0.2603	2.785	0.2734	-0.155	0.2647	0.12	0.2579	-2.42	0.2624	0.09
	0.2624	0.13	0.2706	-0.52	0.2608	2.77	0.2738	-0.15	0.2653	0.125	0.2583	-2.385	0.2628	0.09
	0.2629	0.13	0.2712	-0.515	0.2613	2.755	0.2743	-0.15	0.2658	0.125	0.2588	-2.345	0.2633	0.09
	0.2634	0.13	0.2718	-0.51	0.2617	2.74	0.2748	-0.15	0.2663	0.125	0.2593	-2.31	0.2638	0.095
	0.2639	0.13	0.2724	-0.51	0.2622	2.73	0.2753	-0.15	0.2668	0.125	0.2598	-2.28	0.2643	0.095
	0.2644	0.13	0.2729	-0.505	0.2627	2.705	0.2758	-0.15	0.2673	0.125	0.2603	-2.255	0.2648	0.095
	0.2648	0.13	0.2735	-0.505	0.2632	2.69	0.2762	-0.15	0.2678	0.125	0.2607	-2.25	0.2652	0.095
	0.2653	0.13	0.2741	-0.5	0.2637	2.675	0.2767	-0.15	0.2683	0.125	0.2612	-2.26	0.2657	0.095
	0.2658	0.13	0.2747	-0.49	0.2641	2.66	0.2772	-0.15	0.2688	0.125	0.2617	-2.28	0.2662	0.1
	0.2663	0.13	0.2753	-0.49	0.2646	2.65	0.2777	-0.155	0.2693	0.125	0.2622	-2.285	0.2667	0.1
	0.2668	0.13	0.2759	-0.485	0.2651	2.635	0.2782	-0.155	0.2698	0.125	0.2627	-2.28	0.2672	0.1
	0.2672	0.13	0.2764	-0.485	0.2656	2.61	0.2786	-0.155	0.2703	0.125	0.2631	-2.26	0.2676	0.1
	0.2677	0.13	0.277	-0.48	0.266	2.6	0.2791	-0.155	0.2708	0.125	0.2636	-2.25	0.2681	0.1
	0.2682	0.13	0.2776	-0.48	0.2665	2.595	0.2796	-0.16	0.2713	0.16	0.2641	-2.245	0.2686	0.1
	0.2687	0.13	0.2782	-0.475	0.267	2.58	0.2801	-0.16	0.2718	0.165	0.2646	-2.24	0.2691	0.1
	0.2692	0.135	0.2787	-0.425	0.2675	2.565	0.2806	-0.16	0.2723	0.165	0.2651	-2.235	0.2695	0.1
	0.2697	0.14	0.2792	-0.425	0.268	2.55	0.281	-0.16	0.2728	0.17	0.2655	-2.25	0.27	0.1
	0.2701	0.14	0.2798	-0.42	0.2684	2.54	0.2815	-0.16	0.2733	0.175	0.266	-2.275	0.2705	0.1
	0.2706	0.145	0.2803	-0.42	0.2689	2.52	0.282	-0.16	0.2738	0.175	0.2665	-2.315	0.271	0.105
	0.2711	0.145	0.2808	-0.42	0.2694	2.5	0.2825	-0.16	0.2743	0.175	0.267	-2.345	0.2715	0.11
	0.2716	0.15	0.2813	-0.415	0.2699	2.49	0.283	-0.16	0.2748	0.18	0.2675	-2.365	0.2719	0.11
	0.2721	0.15	0.2819	-0.41	0.2703	2.475	0.2834	-0.16	0.2753	0.18	0.2679	-2.375	0.2724	0.115
	0.2725	0.15	0.2824	-0.41	0.2708	2.46	0.2839	-0.16	0.2758	0.18	0.2684	-2.405	0.2729	0.12
	0.273	0.15	0.2829	-0.41	0.2713	2.445	0.2844	-0.16	0.2763	0.185	0.2689	-2.44	0.2734	0.12
	0.2735	0.155	0.2834	-0.41	0.2718	2.435	0.2849	-0.16	0.2768	0.185	0.2694	-2.445	0.2739	0.125
	0.274	0.155	0.284	-0.405	0.2723	2.42	0.2854	-0.165	0.2773	0.19	0.2699	-2.425	0.2743	0.13
	0.2745	0.16	0.2845	-0.405	0.2727	2.405	0.2858	-0.16	0.2778	0.19	0.2703	-2.405	0.2748	0.13
	0.275	0.16	0.285	-0.4	0.2732	2.395	0.2863	-0.16	0.2783	0.195	0.2708	-2.39	0.2753	0.13
	0.2754	0.165	0.2855	-0.395	0.2737	2.375	0.2868	-0.165	0.2788	0.195	0.2713	-2.39	0.2758	0.13
	0.2759	0.16	0.2861	-0.395	0.2742	2.36	0.2873	-0.165	0.2793	0.195	0.2718	-2.405	0.2763	0.13
	0.2764	0.16	0.2866	-0.39	0.2747	2.34	0.2878	-0.165	0.2798	0.2	0.2723	-2.43	0.2767	0.13
	0.2769	0.165	0.2871	-0.39	0.2751	2.33	0.2882	-0.165	0.2803	0.2	0.2727	-2.44	0.2772	0.13
	0.2774	0.165	0.2876	-0.395	0.2756	2.32	0.2887	-0.165	0.2808	0.2	0.2732	-2.41	0.2777	0.13
	0.2778	0.165	0.2882	-0.39	0.2761	2.315	0.2892	-0.165	0.2813	0.2	0.2737	-2.38	0.2782	0.13
	0.2783	0.175	0.2887	-0.39	0.2766	2.305	0.2897	-0.16	0.2818	0.205	0.2742	-2.34	0.2786	0.13
	0.2788	0.175	0.2892	-0.39	0.277	2.29	0.2901	-0.16	0.2823	0.21	0.2747	-2.295	0.2791	0.13
	0.2793	0.175	0.2898	-0.39	0.2775	2.275	0.2906	-0.16	0.2828	0.21	0.2751	-2.25	0.2796	0.13
	0.2798	0.175	0.2903	-0.39	0.278	2.27	0.2911	-0.16	0.2833	0.21	0.2756	-2.205	0.2801	0.135
	0.2803	0.18	0.2908	-0.385	0.2785	2.255	0.2916	-0.16	0.2838	0.21	0.2761	-2.16	0.2806	0.135
	0.2807	0.18	0.2913	-0.385	0.279	2.235	0.2921	-0.155	0.2843	0.215	0.2766	-2.165	0.281	0.14
	0.2812	0.185	0.2919	-0.385	0.2794	2.075	0.2925	-0.15	0.2848	0.215	0.277	-2.16	0.2815	0.14
	0.2817	0.185	0.2924	-0.38	0.2799	2.07	0.293	-0.155	0.2853	0.215	0.2775	-2.17	0.282	0.14
	0.2822	0.185	0.2929	-0.375	0.2804	2.055	0.2935	-0.155	0.2858	0.215	0.278	-2.155	0.2825	0.145
	0.2827	0.185	0.2934	-0.375	0.2809	2.05	0.294	-0.155	0.2863	0.215	0.2785	-2.135	0.283	0.145
	0.2831	0.185	0.294	-0.375	0.2814	2.04	0.2945	-0.155	0.2868	0.215	0.2789	-2.12	0.2834	0.15
	0.2836	0.185	0.2945	-0.37	0.2818	2.03	0.2949	-0.155	0.2873	0.215	0.2794	-2.11	0.2839	0.145
	0.2841	0.185	0.295	-0.37	0.2823	2.015	0.2954	-0.155	0.2878	0.215	0.2799	-2.115	0.2844	0.15
	0.2846	0.185	0.2955	-0.37	0.2828	2.01	0.2959	-0.155	0.2883	0.22	0.2804	-2.12	0.2849	0.15
	0.2851	0.185	0.2961	-0.37	0.2833	2.005	0.2964	-0.16	0.2888	0.215	0.2808	-2.13	0.2854	0.15
	0.2856	0.185	0.2966	-0.37	0.2838	1.99	0.2969	-0.16	0.2893	0.22	0.2813	-2.13	0.2858	0.15
	0.286	0.18	0.2971	-0.365	0.2842	1.975	0.2973	-0.165	0.2898	0.22	0.2818	-2.125	0.2863	0.145
	0.2865	0.185	0.2976	-0.365	0.2847	1.965	0.2978	-0.165	0.2903	0.225	0.2823	-2.12	0.2868	0.145
	0.287	0.185	0.2982	-0.365	0.2852	1.955	0.2983	-0.17	0.2908	0.225	0.2827	-2.125	0.2873	0.16
	0.2875	0.185	0.2987	-0.365	0.2857	1.95	0.2988	-0.17	0.2913	0.23	0.2832	-2.125	0.2878	0.155
	0.288	0.185	0.2992	-0.365	0.2862	1.94	0.2993	-0.17	0.2918	0.23	0.2837	-2.125	0.2883	0.16
	0.2884	0.185	0.2997	-0.365	0.2867	1.925	0.2997	-0.17	0.2923	0.235	0.2842	-2.13	0.2887	0.16
	0.2889	0.185	0.3003	-0.36	0.2871	1.915	0.3002	-0.17	0.2928	0.235	0.2846	-2.14	0.2892	0.16
	0.2894	0.185	0.3008	-0.36	0.2876	1.905	0.3007	-0.165	0.2933	0.235	0.2851	-2.15	0.2897	0.16
	0.2899	0.185	0.3013	-0.355	0.2881	1.9	0.3012	-0.165	0.2938	0.24	0.2856	-2.15	0.2902	0.16
	0.2904	0.185	0.3018	-0.35	0.2886	1.895	0.3017	-0.165	0.2943	0.24	0.2861	-2.145	0.2907	0.165
	0.2909	0.185	0.3024	-0.35	0.2891	1.88	0.3021	-0.16	0.2948	0.24	0.2865	-2.125	0.2912	0.165
	0.2913	0.185	0.3029	-0.35	0.2895	1.87	0.3026	-0.16	0.2953	0.245	0.287	-2.095	0.2917	0.165
	0.2918	0.18	0.3034	-0.345	0.29	1.865	0.3031	-0.16	0.2958	0.245	0.2875	-2.065	0.2922	0.17
	0.2923	0.175	0.3039	-0.34	0.2905	1.86	0.3036	-0.155	0.2963	0.245	0.288	-2.02	0.2927	0.17
	0.2928	0.175	0.3045	-0.34	0.291	1.855	0.3041	-0.15	0.2968	0.245	0.2884	-1.99	0.2931	0.175
	0.2933	0.175	0.305	-0.34	0.2915	1.845	0.3045	-0.15	0.2973	0.245	0.2889	-1.985	0.2936	0.18
	0.2937	0.175	0.3055	-0.335	0.2919	1.83	0.305	-0.15	0.2978	0.245	0.2894	-1.99	0.2941	0.185
	0.2942	0.16	0.306	-0.335	0.2924	1.82	0.3055	-0.15	0.2983	0.245	0.2899	-1.995	0.2946	0.185
	0.2947	0.16	0.3066	-0.33	0.2929	1.815	0.306	-0.15	0.2988	0.245	0.2903	-2.015	0.2951	0.19
	0.2952	0.155	0.3071	-0.325	0.2934	1.81	0.3065	-0.155	0.2993	0.25	0.2908	-2.02	0.2956	0.195
	0.2957	0.155	0.3076	-0.325	0.2939	1.8	0.3069	-0.155	0.2998	0.25	0.2913	-2.02	0.2961	0.2
	0.2961	0.155	0.3081	-0.325	0.2943	1.785	0.3074	-0.15	0.3003	0.255	0.2917	-2.025	0.2966	0.2
	0.2966	0.155	0.3087	-0.325	0.2948	1.775	0.3079	-0.15	0.3008	0.255	0.2922	-2.03	0.297	0.205
	0.2971	0.155	0.3092	-0.32	0.2953	1.78	0.3084	-0.15	0.3013	0.255	0.2927	-2.04	0.2975	0.205
	0.2976	0.15	0.3097	-0.32	0.2958	1.775	0.3088	-0.155	0.3018	0.255	0.2932	-2.055	0.298	0.21
	0.2981	0.15	0.3103	-0.315	0.2963	1.765	0.3093	-0.15	0.3023	0.26	0.2936	-2.065	0.2985	0.21
	0.2985	0.15	0.3108	-0.31	0.2968	1.76	0.3098	-0.15	0.3028	0.26	0.2941	-2.07	0.299	0.215
	0.299	0.15	0.3113	-0.31	0.2972	1.755	0.3103	-0.15	0.3033	0.26	0.2946	-2.06	0.2995	0.215
	0.2995	0.15	0.3118	-0.305	0.2977	1.75	0.3108	-0.15	0.3038	0.26	0.2951	-2.055	0.3	0.215
	0.3	0.15	0.3124	-0.305	0.2982	1.74	0.3112	-0.15	0.3043	0.26	0.2955	-2.045	0.3005	0.215
	0.3004	0.15	0.3129	-0.3	0.2987	1.74	0.3117	-0.145	0.3048	0.26	0.296	-2.015	0.301	0.22
	0.3009	0.15	0.3134	-0.3	0.2992	1.735	0.3122	-0.145	0.3053	0.26	0.2965	-2	0.3014	0.225
	0.3014	0.15	0.3139	-0.295	0.2996	1.735	0.3127	-0.14	0.3058	0.255	0.297	-1.995	0.3019	0.225
	0.3019	0.155	0.3145	-0.295	0.3001	1.73	0.3132	-0.145	0.3063	0.255	0.2974	-2.01	0.3024	0.225
	0.3024	0.155	0.315	-0.29	0.3006	1.72	0.3136	-0.145	0.3068	0.255	0.2979	-2.045	0.3029	0.23
	0.3028	0.155	0.3155	-0.29	0.3011	1.715	0.3141	-0.145	0.3073	0.26	0.2984	-2.06	0.3034	0.235
	0.3033	0.155	0.316	-0.285	0.3016	1.715	0.3146	-0.14	0.3078	0.26	0.2989	-2.075	0.3039	0.24
	0.3038	0.155	0.3166	-0.285	0.302	1.715	0.3151	-0.14	0.3083	0.255	0.2993	-2.07	0.3044	0.24
	0.3043	0.15	0.3171	-0.28	0.3025	1.71	0.3156	-0.145	0.3088	0.255	0.2998	-2.03	0.3049	0.245
	0.3047	0.15	0.3176	-0.28	0.303	1.705	0.316	-0.145	0.3093	0.255	0.3003	-2.005	0.3054	0.245
	0.3052	0.15	0.3181	-0.285	0.3035	1.705	0.3165	-0.14	0.3098	0.26	0.3008	-1.995	0.3058	0.245
	0.3057	0.15	0.3187	-0.28	0.304	1.695	0.317	-0.145	0.3103	0.26	0.3012	-1.975	0.3063	0.25
	0.3062	0.145	0.3192	-0.275	0.3045	1.695	0.3175	-0.145	0.3108	0.255	0.3017	-1.945	0.3068	0.25
	0.3067	0.15	0.3197	-0.275	0.3049	1.7	0.318	-0.145	0.3113	0.255	0.3022	-1.925	0.3073	0.255
	0.3071	0.15	0.3202	-0.275	0.3054	1.695	0.3184	-0.14	0.3118	0.255	0.3027	-1.905	0.3078	0.255
	0.3076	0.145	0.3208	-0.27	0.3059	1.695	0.3189	-0.135	0.3123	0.26	0.3031	-1.885	0.3083	0.26
	0.3081	0.145	0.3213	-0.265	0.3064	1.69	0.3194	-0.135	0.3128	0.255	0.3036	-1.875	0.3088	0.255
	0.3086	0.145	0.3218	-0.265	0.3069	1.685	0.3199	-0.13	0.3133	0.255	0.3041	-1.85	0.3093	0.26
	0.309	0.145	0.3223	-0.265	0.3073	1.685	0.3204	-0.125	0.3138	0.255	0.3046	-1.83	0.3097	0.26
	0.3095	0.145	0.3229	-0.265	0.3078	1.68	0.3208	-0.125	0.3143	0.25	0.305	-1.83	0.3102	0.26
	0.31	0.145	0.3234	-0.26	0.3083	1.68	0.3213	-0.125	0.3148	0.25	0.3055	-1.855	0.3107	0.265
	0.3105	0.15	0.3239	-0.26	0.3088	1.68	0.3218	-0.12	0.3153	0.25	0.306	-1.875	0.3112	0.265
	0.311	0.15	0.3244	-0.26	0.3093	1.68	0.3223	-0.115	0.3158	0.25	0.3065	-1.88	0.3117	0.265
	0.3114	0.15	0.325	-0.255	0.3097	1.675	0.3228	-0.115	0.3163	0.245	0.3069	-1.875	0.3122	0.27
	0.3119	0.15	0.3255	-0.255	0.3102	1.67	0.3232	-0.115	0.3168	0.245	0.3074	-1.845	0.3127	0.275
	0.3124	0.15	0.326	-0.25	0.3107	1.675	0.3237	-0.11	0.3173	0.25	0.3079	-1.815	0.3132	0.275
	0.3129	0.15	0.3265	-0.25	0.3112	1.67	0.3242	-0.105	0.3178	0.245	0.3084	-1.8	0.3137	0.28
	0.3133	0.15	0.3271	-0.25	0.3117	1.66	0.3247	-0.105	0.3183	0.245	0.3088	-1.775	0.3141	0.285
	0.3138	0.155	0.3276	-0.25	0.3121	1.66	0.3252	-0.105	0.3188	0.245	0.3093	-1.75	0.3146	0.285
	0.3143	0.15	0.3281	-0.245	0.3126	1.66	0.3256	-0.105	0.3193	0.25	0.3098	-1.73	0.3151	0.28
	0.3148	0.15	0.3286	-0.245	0.3131	1.655	0.3261	-0.1	0.3198	0.245	0.3102	-1.73	0.3156	0.285
	0.3153	0.15	0.3292	-0.245	0.3136	1.655	0.3266	-0.095	0.3203	0.245	0.3107	-1.72	0.3161	0.285
	0.3157	0.15	0.3297	-0.24	0.3141	1.65	0.3271	-0.095	0.3208	0.245	0.3112	-1.735	0.3166	0.285
	0.3162	0.15	0.3302	-0.24	0.3146	1.645	0.3275	-0.09	0.3213	0.25	0.3117	-1.745	0.3171	0.29
	0.3167	0.15	0.3307	-0.24	0.315	1.64	0.328	-0.085	0.3218	0.25	0.3121	-1.75	0.3176	0.285
	0.3172	0.15	0.3313	-0.235	0.3155	1.64	0.3285	-0.085	0.3223	0.25	0.3126	-1.75	0.3181	0.285
	0.3176	0.145	0.3318	-0.235	0.316	1.64	0.329	-0.08	0.3228	0.245	0.3131	-1.76	0.3185	0.285
	0.3181	0.15	0.3323	-0.235	0.3165	1.64	0.3295	-0.075	0.3233	0.245	0.3136	-1.74	0.319	0.285
	0.3186	0.155	0.3329	-0.23	0.317	1.63	0.3299	-0.07	0.3238	0.245	0.314	-1.74	0.3195	0.285
	0.3191	0.155	0.3334	-0.225	0.3174	1.63	0.3304	-0.065	0.3243	0.25	0.3145	-1.755	0.32	0.29
	0.3196	0.16	0.3339	-0.225	0.3179	1.62	0.3309	-0.065	0.3248	0.245	0.315	-1.75	0.3205	0.29
	0.32	0.16	0.3344	-0.225	0.3184	1.605	0.3314	-0.06	0.3253	0.245	0.3155	-1.75	0.321	0.29
	0.3205	0.16	0.335	-0.225	0.3189	1.6	0.3319	-0.055	0.3258	0.245	0.3159	-1.745	0.3215	0.295
	0.321	0.16	0.3355	-0.225	0.3194	1.595	0.3323	-0.04	0.3263	0.25	0.3164	-1.745	0.322	0.295
	0.3215	0.165	0.336	-0.22	0.3198	1.595	0.3328	-0.035	0.3267	0.245	0.3169	-1.735	0.3224	0.295
	0.3219	0.165	0.3365	-0.22	0.3203	1.59	0.3333	-0.035	0.3272	0.25	0.3174	-1.72	0.3229	0.295
	0.3224	0.165	0.3371	-0.22	0.3208	1.58	0.3338	-0.035	0.3277	0.245	0.3178	-1.695	0.3234	0.3
	0.3229	0.165	0.3376	-0.22	0.3213	1.575	0.3343	-0.03	0.3282	0.25	0.3183	-1.68	0.3239	0.295
	0.3234	0.165	0.3381	-0.22	0.3218	1.565	0.3347	-0.03	0.3287	0.25	0.3188	-1.66	0.3244	0.3
	0.3239	0.17	0.3386	-0.22	0.3222	1.555	0.3352	-0.03	0.3292	0.255	0.3193	-1.65	0.3249	0.3
	0.3243	0.165	0.3392	-0.215	0.3227	1.545	0.3357	-0.035	0.3297	0.255	0.3197	-1.66	0.3254	0.3
	0.3248	0.165	0.3397	-0.22	0.3232	1.54	0.3362	-0.035	0.3302	0.255	0.3202	-1.66	0.3259	0.3
	0.3253	0.165	0.3402	-0.225	0.3237	1.54	0.3367	-0.035	0.3307	0.26	0.3207	-1.65	0.3264	0.3
	0.3258	0.17	0.3407	-0.225	0.3242	1.525	0.3371	-0.035	0.3312	0.26	0.3212	-1.645	0.3268	0.295
	0.3263	0.17	0.3413	-0.225	0.3247	1.525	0.3376	-0.035	0.3317	0.26	0.3216	-1.645	0.3273	0.295
	0.3267	0.175	0.3418	-0.225	0.3251	1.515	0.3381	-0.035	0.3322	0.26	0.3221	-1.65	0.3278	0.295
	0.3272	0.175	0.3423	-0.22	0.3256	1.51	0.3386	-0.035	0.3327	0.255	0.3226	-1.665	0.3283	0.29
	0.3277	0.175	0.3428	-0.22	0.3261	1.5	0.3391	-0.035	0.3332	0.255	0.3231	-1.68	0.3288	0.29
	0.3282	0.175	0.3434	-0.22	0.3266	1.49	0.3395	-0.035	0.3337	0.255	0.3235	-1.695	0.3293	0.29
	0.3286	0.18	0.3439	-0.22	0.3271	1.475	0.34	-0.035	0.3342	0.255	0.324	-1.71	0.3298	0.29
	0.3291	0.18	0.3444	-0.22	0.3275	1.47	0.3405	-0.03	0.3347	0.255	0.3245	-1.715	0.3303	0.29
	0.3296	0.18	0.3449	-0.22	0.328	1.455	0.341	-0.03	0.3352	0.255	0.325	-1.715	0.3307	0.29
	0.3301	0.18	0.3454	-0.195	0.3285	1.45	0.3415	-0.025	0.3357	0.25	0.3254	-1.685	0.3312	0.295
	0.3306	0.185	0.3459	-0.2	0.329	1.445	0.3419	-0.02	0.3362	0.25	0.3259	-1.665	0.3317	0.295
	0.331	0.185	0.3464	-0.195	0.3295	1.43	0.3424	-0.02	0.3366	0.255	0.3264	-1.645	0.3322	0.29
	0.3315	0.185	0.3468	-0.195	0.3299	1.42	0.3429	-0.02	0.3371	0.255	0.3269	-1.635	0.3327	0.29
	0.332	0.185	0.3473	-0.195	0.3304	1.405	0.3434	-0.02	0.3376	0.255	0.3273	-1.615	0.3332	0.285
	0.3325	0.185	0.3478	-0.19	0.3309	1.39	0.3439	-0.015	0.3381	0.255	0.3278	-1.585	0.3337	0.285
	0.3329	0.185	0.3482	-0.19	0.3314	1.385	0.3443	-0.015	0.3386	0.255	0.3283	-1.575	0.3342	0.285
	0.3334	0.185	0.3487	-0.185	0.3319	1.375	0.3448	-0.015	0.339	0.25	0.3288	-1.555	0.3347	0.285
	0.3339	0.185	0.3492	-0.185	0.3323	1.365	0.3453	-0.015	0.3395	0.255	0.3292	-1.54	0.3351	0.285
	0.3344	0.18	0.3497	-0.185	0.3328	1.35	0.3458	-0.015	0.34	0.255	0.3297	-1.525	0.3356	0.28
	0.3349	0.18	0.3501	-0.18	0.3333	1.345	0.3463	-0.015	0.3405	0.25	0.3302	-1.525	0.3361	0.28
	0.3353	0.185	0.3506	-0.18	0.3338	1.335	0.3467	-0.015	0.341	0.25	0.3306	-1.535	0.3366	0.275
	0.3358	0.185	0.3511	-0.175	0.3343	1.32	0.3472	-0.015	0.3414	0.245	0.3311	-1.545	0.3371	0.275
	0.3363	0.185	0.3516	-0.17	0.3348	1.315	0.3477	-0.015	0.3419	0.245	0.3316	-1.555	0.3376	0.27
	0.3368	0.185	0.352	-0.17	0.3352	1.305	0.3482	-0.01	0.3424	0.245	0.3321	-1.57	0.3381	0.27
	0.3372	0.185	0.3525	-0.17	0.3357	1.29	0.3487	-0.01	0.3429	0.245	0.3325	-1.585	0.3386	0.27
	0.3377	0.19	0.353	-0.165	0.3362	1.28	0.3491	-0.01	0.3434	0.245	0.333	-1.595	0.3391	0.27
	0.3382	0.185	0.3534	-0.165	0.3367	1.27	0.3496	-0.01	0.3439	0.24	0.3335	-1.605	0.3395	0.27
	0.3387	0.19	0.3539	-0.165	0.3372	1.255	0.3501	-0.005	0.3443	0.24	0.334	-1.6	0.34	0.27
	0.3392	0.19	0.3544	-0.165	0.3376	1.24	0.3506	-0.005	0.3448	0.24	0.3344	-1.585	0.3405	0.265
	0.3396	0.185	0.3549	-0.165	0.3381	1.235	0.3511	0	0.3453	0.24	0.3349	-1.57	0.341	0.265
	0.3401	0.185	0.3553	-0.17	0.3386	1.225	0.3515	0	0.3458	0.24	0.3354	-1.56	0.3415	0.27
	0.3406	0.185	0.3558	-0.17	0.3391	1.205	0.352	0	0.3463	0.24	0.3359	-1.555	0.342	0.265
	0.3411	0.185	0.3563	-0.165	0.3396	1.195	0.3525	0.005	0.3467	0.24	0.3363	-1.55	0.3425	0.265
	0.3415	0.185	0.3567	-0.165	0.34	1.185	0.353	0.005	0.3472	0.24	0.3368	-1.335	0.343	0.265
	0.342	0.185	0.3572	-0.165	0.3406	0.975	0.3535	0.005	0.3477	0.24	0.3373	-1.32	0.3434	0.265
	0.3425	0.185	0.3577	-0.165	0.3411	0.96	0.3539	0	0.3482	0.24	0.3378	-1.3	0.3439	0.265
	0.343	0.185	0.3582	-0.16	0.3416	0.955	0.3544	0.005	0.3487	0.24	0.3383	-1.29	0.3444	0.26
	0.3435	0.185	0.3586	-0.16	0.3421	0.945	0.3549	0.005	0.3491	0.24	0.3388	-1.275	0.3449	0.26
	0.3439	0.185	0.3591	-0.16	0.3426	0.94	0.3554	0	0.3496	0.24	0.3393	-1.26	0.3454	0.255
	0.3444	0.18	0.3596	-0.16	0.3431	0.93	0.3559	0	0.3501	0.24	0.3398	-1.245	0.3459	0.255
	0.3449	0.18	0.36	-0.155	0.3436	0.92	0.3563	0	0.3506	0.235	0.3402	-1.24	0.3464	0.255
	0.3454	0.18	0.3605	-0.155	0.3441	0.915	0.3568	0	0.3511	0.24	0.3407	-1.24	0.3469	0.25
	0.3458	0.18	0.361	-0.15	0.3446	0.905	0.3573	0	0.3515	0.24	0.3412	-1.245	0.3474	0.25
	0.3463	0.185	0.3615	-0.15	0.3451	0.895	0.3578	0	0.352	0.24	0.3417	-1.255	0.3478	0.25
	0.3468	0.18	0.3619	-0.155	0.3456	0.89	0.3583	0	0.3525	0.235	0.3422	-1.27	0.3483	0.25
	0.3473	0.185	0.3624	-0.155	0.3461	0.88	0.3587	0	0.353	0.235	0.3427	-1.275	0.3488	0.245
	0.3478	0.185	0.3629	-0.155	0.3466	0.87	0.3592	0	0.3535	0.235	0.3432	-1.275	0.3493	0.21
	0.3482	0.18	0.3633	-0.15	0.3471	0.86	0.3597	0	0.3539	0.24	0.3437	-1.27	0.3498	0.205
	0.3487	0.185	0.3638	-0.155	0.3476	0.85	0.3602	0.005	0.3544	0.24	0.3441	-1.27	0.3503	0.205
	0.3492	0.18	0.3643	-0.155	0.3481	0.835	0.3607	0	0.3549	0.24	0.3446	-1.29	0.3508	0.205
	0.3497	0.185	0.3648	-0.155	0.3486	0.825	0.3611	0	0.3554	0.24	0.3451	-1.305	0.3513	0.2
	0.3501	0.18	0.3652	-0.155	0.3491	0.82	0.3616	0.005	0.3559	0.245	0.3456	-1.325	0.3518	0.2
	0.3506	0.18	0.3657	-0.155	0.3496	0.81	0.3621	0	0.3563	0.24	0.3461	-1.335	0.3522	0.2
	0.3511	0.18	0.3662	-0.15	0.3501	0.8	0.3626	0	0.3568	0.24	0.3466	-1.335	0.3527	0.195
	0.3516	0.175	0.3667	-0.155	0.3506	0.785	0.363	0	0.3573	0.245	0.3471	-1.325	0.3532	0.195
	0.3521	0.17	0.3671	-0.15	0.3511	0.78	0.3635	-0.005	0.3578	0.24	0.3475	-1.31	0.3537	0.19
	0.3525	0.17	0.3676	-0.145	0.3516	0.77	0.364	-0.01	0.3583	0.235	0.348	-1.305	0.3542	0.19
	0.353	0.165	0.3681	-0.145	0.3521	0.76	0.3645	-0.01	0.3587	0.235	0.3485	-1.305	0.3547	0.185
	0.3535	0.165	0.3685	-0.145	0.3526	0.75	0.365	-0.01	0.3592	0.235	0.349	-1.305	0.3552	0.18
	0.354	0.16	0.369	-0.145	0.3531	0.745	0.3654	-0.01	0.3597	0.235	0.3495	-1.295	0.3556	0.175
	0.3544	0.16	0.3695	-0.145	0.3536	0.735	0.3659	-0.015	0.3602	0.235	0.35	-1.29	0.3561	0.17
	0.3549	0.145	0.37	-0.145	0.3541	0.725	0.3664	-0.015	0.3607	0.23	0.3505	-1.28	0.3566	0.165
	0.3554	0.145	0.3704	-0.145	0.3547	0.715	0.3669	-0.015	0.3611	0.235	0.351	-1.265	0.3571	0.16
	0.3559	0.145	0.3709	-0.14	0.3552	0.705	0.3674	-0.015	0.3616	0.23	0.3514	-1.255	0.3576	0.15
	0.3564	0.14	0.3714	-0.14	0.3557	0.695	0.3678	-0.015	0.3621	0.235	0.3519	-1.25	0.3581	0.145
	0.3569	0.14	0.3718	-0.14	0.3562	0.69	0.3683	-0.015	0.3626	0.23	0.3524	-1.235	0.3586	0.14
	0.3573	0.14	0.3723	-0.14	0.3567	0.68	0.3688	-0.02	0.3631	0.23	0.3529	-1.22	0.3591	0.135
	0.3578	0.14	0.3728	-0.14	0.3572	0.665	0.3693	-0.015	0.3635	0.23	0.3534	-1.22	0.3595	0.13
	0.3583	0.14	0.3733	-0.14	0.3577	0.655	0.3698	-0.015	0.364	0.235	0.3539	-1.22	0.36	0.12
	0.3588	0.135	0.3737	-0.14	0.3582	0.645	0.3702	-0.015	0.3645	0.23	0.3544	-1.215	0.3605	0.11
	0.3593	0.135	0.3742	-0.14	0.3587	0.635	0.3707	-0.01	0.365	0.23	0.3548	-1.215	0.361	0.095
	0.3598	0.14	0.3747	-0.14	0.3592	0.62	0.3712	-0.005	0.3655	0.235	0.3553	-1.21	0.3615	0.08
	0.3603	0.14	0.3751	-0.14	0.3597	0.615	0.3717	0	0.3659	0.235	0.3558	-1.205	0.362	0.06
	0.3607	0.14	0.3756	-0.14	0.3602	0.605	0.3722	0.015	0.3664	0.23	0.3563	-1.195	0.3625	0.045
	0.3612	0.135	0.3761	-0.14	0.3607	0.595	0.3726	0.02	0.3669	0.23	0.3568	-1.19	0.363	0.02
	0.3617	0.13	0.3766	-0.14	0.3612	0.585	0.3731	0.035	0.3674	0.23	0.3573	-1.185	0.3634	-0.005
	0.3622	0.125	0.377	-0.14	0.3617	0.58	0.3736	0.045	0.3679	0.225	0.3578	-1.175	0.3639	-0.03
	0.3627	0.13	0.3775	-0.14	0.3622	0.57	0.3741	0.06	0.3684	0.22	0.3582	-1.16	0.3644	-0.055
	0.3632	0.125	0.378	-0.14	0.3627	0.56	0.3746	0.08	0.3688	0.22	0.3587	-1.14	0.3649	-0.085
	0.3636	0.125	0.3785	-0.135	0.3632	0.55	0.375	0.1	0.3693	0.215	0.3592	-1.13	0.3654	-0.115
	0.3641	0.125	0.3789	-0.135	0.3637	0.54	0.3755	0.12	0.3698	0.215	0.3597	-1.115	0.3659	-0.145
	0.3646	0.125	0.3794	-0.135	0.3642	0.53	0.376	0.135	0.3703	0.215	0.3602	-1.105	0.3664	-0.175
	0.3651	0.125	0.3799	-0.135	0.3647	0.52	0.3765	0.165	0.3708	0.215	0.3607	-1.105	0.3669	-0.215
	0.3656	0.125	0.3803	-0.135	0.3652	0.505	0.377	0.185	0.3712	0.215	0.3612	-1.1	0.3673	-0.25
	0.3661	0.125	0.3808	-0.135	0.3657	0.5	0.3774	0.21	0.3717	0.215	0.3617	-1.1	0.3678	-0.285
	0.3665	0.125	0.3813	-0.135	0.3662	0.49	0.3779	0.235	0.3722	0.215	0.3621	-1.105	0.3683	-0.315
	0.367	0.13	0.3818	-0.135	0.3667	0.485	0.3784	0.265	0.3727	0.22	0.3626	-1.1	0.3688	-0.35
	0.3675	0.13	0.3822	-0.14	0.3672	0.475	0.3789	0.295	0.3732	0.215	0.3631	-1.105	0.3693	-0.385
	0.368	0.13	0.3827	-0.135	0.3677	0.465	0.3794	0.325	0.3736	0.215	0.3636	-1.1	0.3698	-0.42
	0.3685	0.135	0.3832	-0.14	0.3682	0.45	0.3798	0.355	0.3741	0.215	0.3641	-1.09	0.3703	-0.45
	0.369	0.135	0.3836	-0.14	0.3687	0.445	0.3803	0.38	0.3746	0.21	0.3646	-1.085	0.3707	-0.485
	0.3694	0.14	0.3841	-0.14	0.3692	0.435	0.3808	0.41	0.3751	0.21	0.3651	-1.08	0.3712	-0.52
	0.3699	0.14	0.3846	-0.135	0.3697	0.425	0.3813	0.44	0.3756	0.21	0.3655	-1.075	0.3717	-0.555
	0.3704	0.14	0.3851	-0.135	0.3703	0.415	0.3818	0.465	0.376	0.21	0.366	-1.07	0.3722	-0.59
	0.3709	0.14	0.3855	-0.13	0.3708	0.405	0.3822	0.495	0.3765	0.21	0.3665	-1.07	0.3727	-0.625
	0.3714	0.145	0.386	-0.135	0.3713	0.4	0.3827	0.52	0.377	0.21	0.367	-1.065	0.3732	-0.665
	0.3719	0.15	0.3865	-0.13	0.3718	0.395	0.3832	0.555	0.3775	0.205	0.3675	-1.06	0.3737	-0.705
	0.3723	0.15	0.3869	-0.13	0.3723	0.385	0.3837	0.59	0.378	0.205	0.368	-1.06	0.3742	-0.74
	0.3728	0.15	0.3874	-0.135	0.3728	0.38	0.3842	0.625	0.3784	0.2	0.3685	-1.065	0.3746	-0.78
	0.3733	0.145	0.3879	-0.13	0.3733	0.37	0.3846	0.655	0.3789	0.2	0.369	-1.06	0.3751	-0.81
	0.3738	0.15	0.3884	-0.13	0.3738	0.36	0.3851	0.69	0.3794	0.2	0.3694	-1.06	0.3756	-0.845
	0.3743	0.15	0.3888	-0.135	0.3743	0.355	0.3856	0.725	0.3799	0.205	0.3699	-1.05	0.3761	-0.895
	0.3748	0.15	0.3893	-0.135	0.3748	0.345	0.3861	0.765	0.3804	0.2	0.3704	-1.035	0.3766	-0.93
	0.3752	0.15	0.3898	-0.13	0.3753	0.34	0.3866	0.8	0.3808	0.2	0.3709	-1.025	0.3771	-0.96
	0.3757	0.15	0.3902	-0.135	0.3758	0.325	0.387	0.835	0.3813	0.2	0.3714	-1.015	0.3776	-0.995
	0.3762	0.15	0.3907	-0.135	0.3763	0.315	0.3875	0.875	0.3818	0.2	0.3719	-1.005	0.3781	-1.03
	0.3767	0.15	0.3912	-0.135	0.3768	0.31	0.388	0.925	0.3823	0.2	0.3724	-1	0.3785	-1.07
	0.3772	0.15	0.3917	-0.13	0.3773	0.3	0.3885	0.965	0.3828	0.195	0.3728	-1	0.379	-1.105
	0.3777	0.15	0.3921	-0.13	0.3778	0.295	0.389	1.01	0.3832	0.195	0.3733	-1	0.3795	-1.145
	0.3781	0.155	0.3926	-0.13	0.3783	0.28	0.3894	1.055	0.3837	0.195	0.3738	-1	0.38	-1.18
	0.3786	0.155	0.3931	-0.13	0.3788	0.27	0.3899	1.095	0.3842	0.195	0.3743	-0.995	0.3805	-1.22
	0.3791	0.155	0.3936	-0.13	0.3793	0.26	0.3904	1.135	0.3847	0.19	0.3748	-0.99	0.381	-1.26
	0.3796	0.155	0.394	-0.125	0.3798	0.255	0.3909	1.17	0.3852	0.19	0.3753	-0.985	0.3815	-1.295
	0.3801	0.155	0.3945	-0.125	0.3803	0.245	0.3914	1.215	0.3856	0.19	0.3758	-0.975	0.3819	-1.335
	0.3806	0.155	0.395	-0.125	0.3808	0.24	0.3918	1.26	0.3861	0.185	0.3763	-0.97	0.3824	-1.385
	0.381	0.155	0.3954	-0.12	0.3813	0.235	0.3923	1.305	0.3866	0.185	0.3767	-0.96	0.3829	-1.42
	0.3815	0.155	0.3959	-0.12	0.3818	0.23	0.3928	1.34	0.3871	0.185	0.3772	-0.95	0.3834	-1.46
	0.382	0.15	0.3964	-0.12	0.3823	0.225	0.3933	1.895	0.3876	0.18	0.3777	-0.945	0.3839	-1.495
	0.3825	0.15	0.3969	-0.12	0.3828	0.22	0.3938	1.93	0.388	0.18	0.3782	-0.945	0.3844	-1.535
	0.383	0.15	0.3973	-0.12	0.3833	0.21	0.3942	1.97	0.3885	0.18	0.3787	-0.945	0.3849	-1.575
	0.3835	0.15	0.3978	-0.12	0.3838	0.2	0.3947	2.01	0.389	0.175	0.3792	-0.945	0.3854	-1.615
	0.3839	0.15	0.3983	-0.12	0.3843	0.195	0.3952	2.05	0.3895	0.175	0.3797	-0.945	0.3858	-1.655
	0.3844	0.15	0.3987	-0.12	0.3848	0.19	0.3957	2.095	0.39	0.175	0.3801	-0.94	0.3863	-1.69
	0.3849	0.15	0.3992	-0.115	0.3854	0.175	0.3962	2.13	0.3904	0.175	0.3806	-0.94	0.3868	-1.73
	0.3854	0.155	0.3997	-0.12	0.3859	0.17	0.3966	2.17	0.3909	0.18	0.3811	-0.94	0.3873	-1.77
	0.3859	0.155	0.4002	-0.115	0.3864	0.165	0.3971	2.21	0.3914	0.175	0.3816	-0.94	0.3878	-1.81
	0.3864	0.155	0.4006	-0.115	0.3869	0.155	0.3976	2.245	0.3919	0.175	0.3821	-0.935	0.3883	-1.85
	0.3868	0.15	0.4011	-0.12	0.3874	0.15	0.3981	2.28	0.3924	0.175	0.3826	-0.935	0.3888	-1.88
	0.3873	0.15	0.4016	-0.12	0.3879	0.14	0.3986	2.32	0.3929	0.175	0.3831	-0.935	0.3893	-1.91
	0.3878	0.15	0.402	-0.125	0.3884	0.135	0.3991	2.365	0.3933	0.175	0.3836	-0.93	0.3897	-1.95
	0.3883	0.15	0.4025	-0.125	0.3889	0.13	0.3995	2.4	0.3938	0.175	0.384	-0.93	0.3902	-1.985
	0.3888	0.15	0.403	-0.13	0.3894	0.125	0.4	2.44	0.3943	0.17	0.3845	-0.93	0.3907	-2.02
	0.3893	0.15	0.4035	-0.13	0.3899	0.12	0.4005	2.475	0.3948	0.175	0.385	-0.93	0.3912	-2.055
	0.3898	0.15	0.4039	-0.125	0.3904	0.115	0.401	2.51	0.3953	0.17	0.3855	-0.93	0.3917	-2.085
	0.3902	0.15	0.4044	-0.125	0.3909	0.115	0.4015	2.545	0.3957	0.18	0.386	-0.93	0.3922	-2.105
	0.3907	0.15	0.4049	-0.13	0.3914	0.11	0.4019	2.575	0.3962	0.18	0.3865	-0.925	0.3927	-2.125
	0.3912	0.15	0.4054	-0.135	0.3919	0.105	0.4024	2.61	0.3967	0.18	0.387	-0.925	0.3931	-2.155
	0.3917	0.15	0.4058	-0.135	0.3924	0.105	0.4029	2.64	0.3972	0.18	0.3874	-0.925	0.3936	-2.19
	0.3922	0.15	0.4063	-0.135	0.3929	0.1	0.4034	2.675	0.3977	0.18	0.3879	-0.92	0.3941	-2.235
	0.3927	0.145	0.4068	-0.135	0.3934	0.095	0.4039	2.705	0.3981	0.18	0.3884	-0.915	0.3946	-2.275
	0.3931	0.145	0.4073	-0.135	0.3939	0.09	0.4044	2.735	0.3986	0.185	0.3889	-0.915	0.3951	-2.3
	0.3936	0.145	0.4078	-0.14	0.3944	0.085	0.4048	2.765	0.3991	0.18	0.3894	-0.91	0.3956	-2.32
	0.3941	0.15	0.4082	-0.14	0.3949	0.085	0.4053	2.795	0.3996	0.18	0.3899	-0.915	0.3961	-2.33
	0.3946	0.15	0.4087	-0.14	0.3954	0.085	0.4058	2.82	0.4	0.18	0.3904	-0.915	0.3966	-2.365
	0.3951	0.15	0.4092	-0.14	0.3959	0.085	0.4063	2.85	0.4005	0.18	0.3909	-0.91	0.397	-2.4
	0.3956	0.155	0.4097	-0.145	0.3964	0.085	0.4068	2.88	0.401	0.18	0.3913	-0.905	0.3975	-2.44
	0.396	0.155	0.4102	-0.145	0.3969	0.08	0.4072	2.905	0.4015	0.185	0.3918	-0.905	0.398	-2.475
	0.3965	0.155	0.4107	-0.14	0.3974	0.085	0.4077	2.93	0.4019	0.185	0.3923	-0.9	0.3985	-2.51
	0.397	0.155	0.4111	-0.145	0.3979	0.085	0.4082	2.96	0.4024	0.185	0.3928	-0.9	0.399	-2.57
	0.3975	0.155	0.4116	-0.15	0.3984	0.085	0.4087	2.98	0.4029	0.185	0.3933	-0.9	0.3995	-2.64
	0.398	0.155	0.4121	-0.15	0.3989	0.085	0.4092	3.005	0.4034	0.19	0.3938	-0.895	0.4	-2.7
	0.3985	0.155	0.4126	-0.155	0.3994	0.085	0.4096	3.035	0.4039	0.19	0.3943	-0.89	0.4005	-2.76
	0.3989	0.155	0.4131	-0.155	0.3999	0.09	0.4101	3.065	0.4043	0.19	0.3947	-0.88	0.4009	-2.805
	0.3994	0.15	0.4135	-0.155	0.4005	0.09	0.4106	3.085	0.4048	0.19	0.3952	-0.88	0.4014	-2.85
	0.3999	0.145	0.414	-0.155	0.401	0.09	0.4111	3.11	0.4053	0.195	0.3957	-0.885	0.4019	-2.89
	0.4004	0.14	0.4145	-0.16	0.4015	0.095	0.4116	3.13	0.4058	0.195	0.3962	-0.88	0.4024	-2.935
	0.4009	0.135	0.415	-0.155	0.402	0.095	0.4121	3.15	0.4062	0.195	0.3967	-0.87	0.4029	-2.98
	0.4014	0.125	0.4155	-0.155	0.4025	0.1	0.4125	3.175	0.4067	0.19	0.3972	-0.875	0.4034	-3.02
	0.4018	0.12	0.4159	-0.16	0.403	0.1	0.413	3.195	0.4072	0.19	0.3977	-0.875	0.4039	-3.095
	0.4023	0.115	0.4164	-0.155	0.4035	0.1	0.4135	3.22	0.4077	0.19	0.3982	-0.87	0.4043	-3.125
	0.4028	0.105	0.4169	-0.155	0.404	0.1	0.414	3.25	0.4082	0.19	0.3987	-0.835	0.4048	-3.08
	0.4033	0.095	0.4174	-0.155	0.4045	0.12	0.4145	3.27	0.4086	0.19	0.3993	-0.83	0.4053	-3.025
	0.4038	0.085	0.4179	-0.155	0.4049	0.13	0.4149	3.295	0.4091	0.185	0.3999	-0.825	0.4058	-3.025
	0.4043	0.08	0.4183	-0.155	0.4054	0.13	0.4154	3.32	0.4096	0.185	0.4004	-0.825	0.4063	-3.11
	0.4047	0.065	0.4188	-0.15	0.4059	0.13	0.4159	3.345	0.4101	0.185	0.401	-0.82	0.4068	-3.235
	0.4052	0.05	0.4193	-0.155	0.4064	0.135	0.4164	3.375	0.4105	0.185	0.4016	-0.82	0.4073	-3.33
	0.4057	0.035	0.4198	-0.155	0.4069	0.14	0.4169	3.395	0.411	0.185	0.4021	-0.82	0.4078	-3.37
	0.4062	0.015	0.4203	-0.155	0.4073	0.14	0.4174	3.42	0.4115	0.185	0.4027	-0.82	0.4082	-3.36
	0.4067	-0.01	0.4207	-0.155	0.4078	0.145	0.4178	3.45	0.412	0.185	0.4033	-0.815	0.4087	-3.325
	0.4072	-0.035	0.4212	-0.155	0.4083	0.145	0.4183	3.475	0.4125	0.185	0.4038	-0.82	0.4092	-3.295
	0.4076	-0.06	0.4217	-0.155	0.4088	0.145	0.4188	3.505	0.4129	0.19	0.4044	-0.82	0.4097	-3.255
	0.4081	-0.09	0.4222	-0.155	0.4093	0.15	0.4193	3.53	0.4134	0.19	0.405	-0.82	0.4102	-3.21
	0.4086	-0.12	0.4227	-0.155	0.4097	0.15	0.4198	3.555	0.4139	0.19	0.4055	-0.815	0.4107	-3.185
	0.4091	-0.145	0.4231	-0.16	0.4102	0.15	0.4202	3.575	0.4144	0.185	0.4061	-0.815	0.4112	-3.105
	0.4096	-0.175	0.4236	-0.16	0.4107	0.155	0.4207	3.6	0.4148	0.185	0.4067	-0.815	0.4116	-3.13
	0.4101	-0.205	0.4241	-0.155	0.4112	0.16	0.4212	3.625	0.4153	0.185	0.4072	-0.815	0.4121	-3.12
	0.4105	-0.24	0.4246	-0.16	0.4116	0.16	0.4217	3.645	0.4158	0.18	0.4078	-0.815	0.4126	-3.135
	0.411	-0.275	0.4251	-0.16	0.4121	0.165	0.4222	3.665	0.4163	0.185	0.4084	-0.81	0.4131	-3.165
	0.4115	-0.31	0.4255	-0.16	0.4126	0.17	0.4227	3.69	0.4168	0.185	0.4089	-0.805	0.4135	-3.19
	0.412	-0.345	0.426	-0.16	0.4131	0.17	0.4231	3.715	0.4172	0.18	0.4095	-0.8	0.414	-3.195
	0.4125	-0.38	0.4265	-0.155	0.4136	0.175	0.4236	3.755	0.4177	0.18	0.4101	-0.795	0.4145	-3.205
	0.413	-0.41	0.427	-0.155	0.414	0.18	0.4241	3.77	0.4182	0.18	0.4107	-0.79	0.4149	-3.24
	0.4134	-0.44	0.4275	-0.155	0.4145	0.18	0.4246	3.785	0.4187	0.18	0.4112	-0.785	0.4154	-3.27
	0.4139	-0.475	0.4279	-0.16	0.415	0.185	0.4251	3.805	0.4191	0.18	0.4118	-0.78	0.4159	-3.285
	0.4144	-0.505	0.4284	-0.16	0.4155	0.185	0.4255	3.84	0.4196	0.18	0.4124	-0.785	0.4164	-3.3
	0.4149	-0.54	0.4289	-0.155	0.416	0.185	0.426	3.87	0.4201	0.18	0.4129	-0.785	0.4168	-3.31
	0.4154	-0.575	0.4294	-0.16	0.4164	0.19	0.4265	3.885	0.4206	0.185	0.4135	-0.785	0.4173	-3.325
	0.4159	-0.61	0.4299	-0.16	0.4169	0.19	0.427	3.91	0.4211	0.185	0.4141	-0.785	0.4178	-3.31
	0.4164	-1.195	0.4303	-0.16	0.4174	0.19	0.4275	3.94	0.4215	0.185	0.4146	-0.785	0.4183	-3.295
	0.4168	-1.23	0.4308	-0.16	0.4179	0.19	0.4279	3.965	0.422	0.185	0.4152	-0.795	0.4187	-3.34
	0.4173	-1.27	0.4313	-0.165	0.4184	0.19	0.4284	3.985	0.4225	0.185	0.4158	-0.79	0.4192	-3.375
	0.4178	-1.305	0.4318	-0.16	0.4188	0.19	0.4289	4	0.423	0.185	0.4163	-0.795	0.4197	-3.39
	0.4183	-1.345	0.4323	-0.165	0.4193	0.19	0.4294	4.03	0.4234	0.185	0.4169	-0.8	0.4201	-3.38
	0.4188	-1.385	0.4327	-0.165	0.4198	0.19	0.4299	4.055	0.4239	0.185	0.4175	-0.8	0.4206	-3.385
	0.4193	-1.425	0.4332	-0.165	0.4203	0.19	0.4304	4.065	0.4244	0.185	0.418	-0.8	0.4211	-3.42
	0.4197	-1.465	0.4337	-0.165	0.4208	0.195	0.4308	4.09	0.4249	0.185	0.4186	-0.8	0.4216	-3.47
	0.4202	-1.505	0.4342	-0.165	0.4212	0.195	0.4313	4.11	0.4254	0.185	0.4192	-0.805	0.422	-3.505
	0.4207	-1.545	0.4347	-0.165	0.4217	0.2	0.4318	4.125	0.4258	0.185	0.4197	-0.8	0.4225	-3.495
	0.4212	-1.585	0.4351	-0.16	0.4222	0.2	0.4323	4.155	0.4263	0.185	0.4203	-0.795	0.423	-3.505
	0.4217	-1.62	0.4356	-0.16	0.4227	0.205	0.4328	4.17	0.4268	0.185	0.4209	-0.795	0.4235	-3.525
	0.4222	-1.66	0.4361	-0.165	0.4232	0.205	0.4332	4.19	0.4273	0.18	0.4214	-0.79	0.4239	-3.525
	0.4227	-1.7	0.4366	-0.165	0.4236	0.205	0.4337	4.205	0.4277	0.18	0.422	-0.79	0.4244	-3.545
	0.4231	-1.73	0.4371	-0.16	0.4241	0.205	0.4342	4.22	0.4282	0.18	0.4226	-0.785	0.4249	-3.57
	0.4236	-1.77	0.4375	-0.16	0.4246	0.205	0.4347	4.24	0.4287	0.18	0.4231	-0.775	0.4253	-3.595
	0.4241	-1.805	0.438	-0.16	0.4251	0.21	0.4352	4.265	0.4292	0.18	0.4237	-0.77	0.4258	-3.62
	0.4246	-1.845	0.4385	-0.155	0.4255	0.21	0.4357	4.295	0.4297	0.185	0.4243	-0.765	0.4263	-3.68
	0.4251	-1.885	0.439	-0.155	0.426	0.21	0.4361	4.315	0.4301	0.185	0.4248	-0.765	0.4268	-3.75
	0.4256	-1.92	0.4395	-0.155	0.4265	0.21	0.4366	4.345	0.4306	0.185	0.4254	-0.765	0.4272	-3.78
	0.426	-1.955	0.4399	-0.16	0.427	0.205	0.4371	4.365	0.4311	0.185	0.426	-0.76	0.4277	-3.765
	0.4265	-1.985	0.4404	-0.16	0.4275	0.21	0.4376	4.39	0.4316	0.19	0.4265	-0.76	0.4282	-3.735
	0.427	-2.015	0.4409	-0.155	0.4279	0.205	0.4381	4.4	0.432	0.185	0.4271	-0.76	0.4287	-3.7
	0.4275	-2.05	0.4414	-0.16	0.4284	0.205	0.4385	4.425	0.4325	0.19	0.4277	-0.765	0.4291	-3.685
	0.428	-2.075	0.4419	-0.155	0.4289	0.205	0.439	4.445	0.433	0.19	0.4282	-0.76	0.4296	-3.695
	0.4285	-2.1	0.4423	-0.155	0.4294	0.2	0.4395	4.465	0.4335	0.19	0.4288	-0.76	0.4301	-3.735
	0.429	-2.12	0.4428	-0.155	0.4299	0.2	0.44	4.485	0.434	0.19	0.4294	-0.76	0.4305	-3.8
	0.4294	-2.145	0.4433	-0.155	0.4303	0.205	0.4405	4.5	0.4344	0.19	0.43	-0.76	0.431	-3.815
	0.4299	-2.18	0.4438	-0.155	0.4308	0.2	0.4409	4.515	0.4349	0.19	0.4305	-0.76	0.4315	-3.8
	0.4304	-2.225	0.4443	-0.15	0.4313	0.205	0.4414	4.535	0.4354	0.19	0.4311	-0.76	0.432	-3.805
	0.4309	-2.26	0.4447	-0.15	0.4318	0.205	0.4419	4.555	0.4359	0.19	0.4317	-0.755	0.4324	-3.85
	0.4314	-2.29	0.4452	-0.15	0.4323	0.205	0.4424	4.565	0.4363	0.185	0.4322	-0.75	0.4329	-3.915
	0.4319	-2.32	0.4457	-0.15	0.4327	0.2	0.4429	4.585	0.4368	0.185	0.4328	-0.745	0.4334	-3.975
	0.4323	-2.385	0.4462	-0.15	0.4332	0.2	0.4434	4.61	0.4373	0.185	0.4334	-0.74	0.4339	-4.01
	0.4328	-2.43	0.4467	-0.145	0.4337	0.2	0.4438	4.62	0.4378	0.185	0.4339	-0.735	0.4343	-3.98
	0.4333	-2.435	0.4471	-0.145	0.4342	0.2	0.4443	4.64	0.4383	0.185	0.4345	-0.735	0.4348	-3.915
	0.4338	-2.445	0.4476	-0.145	0.4347	0.2	0.4448	4.645	0.4387	0.185	0.4351	-0.73	0.4353	-3.865
	0.4343	-2.465	0.4481	-0.145	0.4351	0.2	0.4453	4.66	0.4392	0.185	0.4356	-0.725	0.4357	-3.835
	0.4348	-2.505	0.4486	-0.15	0.4356	0.2	0.4458	4.695	0.4397	0.18	0.4362	-0.72	0.4362	-3.815
	0.4353	-2.56	0.4491	-0.15	0.4361	0.2	0.4462	4.705	0.4402	0.18	0.4368	-0.72	0.4367	-3.825
	0.4357	-2.625	0.4495	-0.15	0.4366	0.2	0.4467	4.72	0.4406	0.18	0.4373	-0.715	0.4372	-3.835
	0.4362	-2.695	0.45	-0.15	0.4371	0.2	0.4472	4.745	0.4411	0.18	0.4379	-0.71	0.4376	-3.81
	0.4367	-2.75	0.4505	-0.15	0.4375	0.195	0.4477	4.765	0.4416	0.18	0.4385	-0.71	0.4381	-3.815
	0.4372	-2.805	0.451	-0.15	0.438	0.195	0.4482	4.78	0.4421	0.18	0.439	-0.705	0.4386	-3.84
	0.4377	-2.855	0.4515	-0.145	0.4385	0.195	0.4487	4.79	0.4426	0.18	0.4396	-0.705	0.4391	-3.87
	0.4382	-2.9	0.4519	-0.15	0.439	0.195	0.4491	4.805	0.443	0.18	0.4402	-0.705	0.4395	-3.88
	0.4386	-2.925	0.4524	-0.145	0.4395	0.2	0.4496	4.82	0.4435	0.175	0.4407	-0.7	0.44	-3.875
	0.4391	-2.95	0.4529	-0.145	0.4399	0.2	0.4501	4.83	0.444	0.175	0.4413	-0.695	0.4405	-3.855
	0.4396	-2.965	0.4534	-0.145	0.4404	0.2	0.4506	4.84	0.4445	0.175	0.4419	-0.69	0.4409	-3.845
	0.4401	-2.98	0.4539	-0.145	0.4409	0.205	0.4511	4.865	0.4449	0.17	0.4424	-0.69	0.4414	-3.83
	0.4406	-3.01	0.4543	-0.145	0.4414	0.21	0.4515	4.885	0.4454	0.17	0.443	-0.685	0.4419	-3.845
	0.4411	-3.03	0.4548	-0.145	0.4418	0.21	0.452	4.895	0.4459	0.17	0.4436	-0.685	0.4424	-3.82
	0.4415	-3.06	0.4553	-0.14	0.4423	0.21	0.4525	4.915	0.4464	0.165	0.4441	-0.68	0.4428	-3.765
	0.442	-3.075	0.4558	-0.145	0.4428	0.21	0.453	4.93	0.4469	0.17	0.4447	-0.68	0.4433	-3.75
	0.4425	-3.085	0.4563	-0.145	0.4433	0.215	0.4535	4.95	0.4473	0.17	0.4453	-0.675	0.4438	-3.77
	0.443	-3.09	0.4567	-0.145	0.4438	0.215	0.4539	4.975	0.4478	0.17	0.4458	-0.675	0.4443	-3.8
	0.4435	-3.1	0.4572	-0.145	0.4442	0.215	0.4544	5.17	0.4483	0.17	0.4464	-0.665	0.4447	-3.8
	0.444	-3.12	0.4577	-0.15	0.4447	0.215	0.4549	5.18	0.4488	0.17	0.447	-0.66	0.4452	-3.775
	0.4445	-3.095	0.4582	-0.15	0.4452	0.215	0.4554	5.185	0.4492	0.17	0.4476	-0.655	0.4457	-3.775
	0.4449	-3.05	0.4587	-0.15	0.4457	0.215	0.4559	5.195	0.4497	0.17	0.4481	-0.655	0.4461	-3.81
	0.4454	-3.035	0.4591	-0.15	0.4462	0.215	0.4563	5.21	0.4502	0.165	0.4487	-0.65	0.4466	-3.84
	0.4459	-3.055	0.4596	-0.15	0.4466	0.215	0.4568	5.225	0.4507	0.165	0.4493	-0.645	0.4471	-3.915
	0.4464	-3.04	0.4601	-0.15	0.4471	0.215	0.4573	5.23	0.4512	0.165	0.4498	-0.64	0.4476	-4.015
	0.4469	-3.065	0.4606	-0.15	0.4476	0.215	0.4578	5.24	0.4516	0.16	0.4504	-0.64	0.448	-4.06
	0.4474	-3.1	0.4611	-0.145	0.4481	0.22	0.4583	5.245	0.4521	0.16	0.451	-0.635	0.4485	-4.03
	0.4478	-3.095	0.4615	-0.145	0.4486	0.22	0.4587	5.26	0.4526	0.155	0.4515	-0.63	0.449	-3.995
	0.4483	-3.095	0.462	-0.14	0.449	0.22	0.4592	5.26	0.4531	0.16	0.4521	-0.63	0.4495	-3.96
	0.4488	-3.105	0.4625	-0.14	0.4495	0.225	0.4597	5.27	0.4535	0.155	0.4527	-0.63	0.4499	-3.92
	0.4493	-3.115	0.463	-0.14	0.45	0.225	0.4602	5.29	0.454	0.155	0.4532	-0.63	0.4504	-3.925
	0.4498	-3.135	0.4635	-0.14	0.4505	0.23	0.4606	5.285	0.4545	0.155	0.4538	-0.63	0.4509	-3.98
	0.4503	-3.125	0.4639	-0.135	0.451	0.235	0.4611	5.29	0.455	0.15	0.4544	-0.63	0.4513	-4.075
	0.4508	-3.115	0.4644	-0.135	0.4514	0.24	0.4616	5.295	0.4555	0.145	0.4549	-0.635	0.4518	-4.09
	0.4512	-3.12	0.4649	-0.135	0.4519	0.24	0.4621	5.295	0.4559	0.145	0.4555	-0.635	0.4523	-4.055
	0.4517	-3.155	0.4654	-0.13	0.4524	0.24	0.4626	5.305	0.4564	0.135	0.4561	-0.635	0.4528	-4.055
	0.4522	-3.15	0.4659	-0.13	0.4529	0.24	0.463	5.31	0.4569	0.13	0.4566	-0.635	0.4532	-4.045
	0.4527	-3.125	0.4664	-0.135	0.4534	0.24	0.4635	5.305	0.4574	0.13	0.4572	-0.64	0.4537	-4
	0.4532	-3.11	0.4669	-0.14	0.4538	0.24	0.464	5.3	0.4578	0.125	0.4578	-0.635	0.4542	-3.985
	0.4537	-3.125	0.4674	-0.14	0.4543	0.24	0.4645	5.31	0.4583	0.125	0.4583	-0.64	0.4547	-4.045
	0.4541	-3.145	0.4678	-0.145	0.4548	0.24	0.465	5.31	0.4588	0.125	0.4589	-0.645	0.4551	-4.075
	0.4546	-3.15	0.4683	-0.145	0.4553	0.25	0.4654	5.315	0.4593	0.125	0.4595	-0.64	0.4556	-4.055
	0.4551	-3.165	0.4688	-0.145	0.4558	0.245	0.4659	5.31	0.4597	0.13	0.46	-0.64	0.4561	-4.01
	0.4556	-3.23	0.4693	-0.145	0.4562	0.25	0.4664	5.315	0.4602	0.125	0.4606	-0.635	0.4566	-3.94
	0.4561	-3.31	0.4698	-0.145	0.4567	0.25	0.4669	5.31	0.4607	0.13	0.4612	-0.635	0.457	-3.915
	0.4566	-3.355	0.4703	-0.15	0.4572	0.25	0.4673	5.305	0.4612	0.13	0.4617	-0.635	0.4575	-3.9
	0.457	-3.375	0.4708	-0.15	0.4577	0.255	0.4678	5.305	0.4616	0.13	0.4623	-0.63	0.458	-3.925
	0.4575	-3.37	0.4713	-0.15	0.4581	0.255	0.4683	5.3	0.4621	0.135	0.4629	-0.63	0.4584	-3.975
	0.458	-3.35	0.4718	-0.15	0.4586	0.255	0.4688	5.295	0.4626	0.135	0.4634	-0.625	0.4589	-4.07
	0.4585	-3.355	0.4723	-0.155	0.4591	0.26	0.4693	5.285	0.4631	0.135	0.464	-0.62	0.4594	-4.135
	0.459	-3.38	0.4728	-0.155	0.4596	0.265	0.4697	5.285	0.4635	0.13	0.4646	-0.615	0.4599	-4.115
	0.4595	-3.42	0.4733	-0.155	0.4601	0.265	0.4702	5.275	0.464	0.13	0.4652	-0.61	0.4603	-4.075
	0.46	-3.46	0.4738	-0.155	0.4605	0.265	0.4707	5.26	0.4645	0.135	0.4657	-0.615	0.4608	-4.035
	0.4604	-3.51	0.4743	-0.155	0.461	0.265	0.4712	5.255	0.465	0.135	0.4663	-0.615	0.4613	-4.035
	0.4609	-3.51	0.4748	-0.15	0.4615	0.265	0.4716	5.255	0.4654	0.14	0.4669	-0.61	0.4618	-4.05
	0.4614	-3.49	0.4753	-0.15	0.462	0.265	0.4721	5.245	0.4659	0.135	0.4674	-0.605	0.4622	-4.07
	0.4619	-3.445	0.4758	-0.15	0.4625	0.265	0.4726	5.24	0.4664	0.135	0.468	-0.61	0.4627	-4.07
	0.4624	-3.42	0.4763	-0.15	0.4629	0.27	0.4731	5.225	0.4669	0.135	0.4686	-0.61	0.4632	-4.085
	0.4629	-3.42	0.4768	-0.15	0.4634	0.27	0.4736	5.22	0.4673	0.135	0.4691	-0.605	0.4636	-4.105
	0.4633	-3.44	0.4773	-0.15	0.4639	0.27	0.474	5.21	0.4678	0.14	0.4697	-0.605	0.4641	-4.085
	0.4638	-3.485	0.4778	-0.155	0.4644	0.275	0.4745	5.195	0.4683	0.14	0.4703	-0.605	0.4646	-4.06
	0.4643	-3.545	0.4782	-0.155	0.4649	0.275	0.475	5.18	0.4688	0.14	0.4708	-0.5	0.4651	-4.045
	0.4648	-3.555	0.4787	-0.155	0.4653	0.305	0.4755	5.18	0.4692	0.145	0.4714	-0.5	0.4655	-4.06
	0.4653	-3.53	0.4792	-0.155	0.4658	0.31	0.476	5.165	0.4697	0.15	0.4719	-0.5	0.466	-4.105
	0.4658	-3.52	0.4797	-0.155	0.4663	0.31	0.4764	5.15	0.4702	0.155	0.4724	-0.505	0.4665	-4.125
	0.4663	-3.545	0.4802	-0.16	0.4668	0.305	0.4769	5.135	0.4707	0.15	0.473	-0.5	0.467	-4.09
	0.4667	-3.585	0.4807	-0.16	0.4672	0.305	0.4774	5.12	0.4711	0.15	0.4735	-0.495	0.4674	-4.045
	0.4672	-3.63	0.4812	-0.155	0.4677	0.305	0.4779	5.115	0.4716	0.155	0.4741	-0.495	0.4679	-4.01
	0.4677	-3.62	0.4817	-0.155	0.4682	0.305	0.4783	5.1	0.4721	0.16	0.4746	-0.49	0.4684	-4.02
	0.4682	-3.605	0.4822	-0.155	0.4686	0.305	0.4788	5.085	0.4726	0.155	0.4751	-0.49	0.4688	-4.02
	0.4687	-3.61	0.4827	-0.155	0.4691	0.3	0.4793	5.075	0.473	0.16	0.4757	-0.485	0.4693	-4.015
	0.4692	-3.65	0.4832	-0.15	0.4696	0.3	0.4798	5.05	0.4735	0.16	0.4762	-0.485	0.4698	-4.005
	0.4696	-3.73	0.4837	-0.15	0.4701	0.3	0.4803	5.04	0.474	0.16	0.4768	-0.48	0.4703	-3.99
	0.4701	-3.8	0.4842	-0.15	0.4705	0.3	0.4807	5.015	0.4745	0.16	0.4773	-0.48	0.4707	-4.005
	0.4706	-3.78	0.4847	-0.15	0.471	0.3	0.4812	5	0.4749	0.16	0.4778	-0.47	0.4712	-4.045
	0.4711	-3.74	0.4852	-0.145	0.4715	0.3	0.4817	4.975	0.4754	0.16	0.4784	-0.47	0.4717	-4.005
	0.4716	-3.73	0.4857	-0.145	0.472	0.3	0.4822	4.96	0.4759	0.155	0.4789	-0.47	0.4722	-3.945
	0.4721	-3.745	0.4862	-0.145	0.4724	0.3	0.4826	4.95	0.4764	0.16	0.4795	-0.465	0.4728	-3.965
	0.4725	-3.77	0.4867	-0.145	0.4729	0.3	0.4831	4.935	0.4768	0.16	0.48	-0.455	0.4733	-4.04
	0.473	-3.76	0.4872	-0.145	0.4734	0.305	0.4836	4.925	0.4773	0.155	0.4805	-0.455	0.4738	-4.055
	0.4735	-3.75	0.4877	-0.145	0.4738	0.305	0.4841	4.915	0.4778	0.16	0.4811	-0.45	0.4743	-4.02
	0.474	-3.775	0.4882	-0.145	0.4743	0.305	0.4846	4.885	0.4783	0.16	0.4816	-0.45	0.4748	-4.035
	0.4745	-3.8	0.4886	-0.14	0.4748	0.305	0.485	4.865	0.4787	0.16	0.4822	-0.45	0.4753	-4.035
	0.475	-3.785	0.4891	-0.145	0.4753	0.305	0.4855	4.85	0.4792	0.16	0.4827	-0.445	0.4758	-4
	0.4755	-3.795	0.4896	-0.145	0.4757	0.3	0.486	4.84	0.4797	0.16	0.4832	-0.445	0.4763	-3.955
	0.4759	-3.85	0.4901	-0.14	0.4762	0.295	0.4865	4.815	0.4802	0.16	0.4838	-0.445	0.4768	-3.885
	0.4764	-3.885	0.4906	-0.145	0.4767	0.295	0.487	4.805	0.4806	0.16	0.4843	-0.44	0.4773	-3.83
	0.4769	-3.91	0.4911	-0.145	0.4771	0.29	0.4874	4.795	0.4811	0.16	0.4849	-0.44	0.4778	-3.8
	0.4774	-3.94	0.4916	-0.14	0.4776	0.29	0.4879	4.79	0.4816	0.16	0.4854	-0.44	0.4783	-3.82
	0.4779	-3.87	0.4921	-0.14	0.4781	0.29	0.4884	4.775	0.482	0.16	0.4859	-0.435	0.4788	-3.83
	0.4784	-3.84	0.4926	-0.14	0.4786	0.285	0.4889	4.765	0.4825	0.16	0.4865	-0.43	0.4793	-3.875
	0.4788	-3.835	0.4931	-0.14	0.479	0.285	0.4893	4.755	0.483	0.16	0.487	-0.43	0.4798	-3.93
	0.4793	-3.865	0.4936	-0.14	0.4795	0.28	0.4898	4.735	0.4835	0.16	0.4876	-0.425	0.4803	-3.935
	0.4798	-3.89	0.4941	-0.135	0.48	0.28	0.4903	4.73	0.4839	0.16	0.4881	-0.42	0.4808	-3.905
	0.4803	-3.92	0.4946	-0.135	0.4804	0.275	0.4908	4.725	0.4844	0.155	0.4887	-0.415	0.4813	-3.89
	0.4808	-4	0.4951	-0.14	0.4809	0.28	0.4913	4.715	0.4849	0.155	0.4892	-0.415	0.4818	-3.87
	0.4812	-4.04	0.4956	-0.14	0.4814	0.275	0.4917	4.705	0.4854	0.155	0.4897	-0.41	0.4823	-3.87
	0.4817	-4.055	0.4961	-0.14	0.4819	0.275	0.4922	4.705	0.4858	0.155	0.4903	-0.405	0.4828	-3.87
	0.4822	-4.04	0.4966	-0.14	0.4823	0.27	0.4927	4.695	0.4863	0.155	0.4908	-0.405	0.4833	-3.85
	0.4827	-3.985	0.4971	-0.14	0.4828	0.275	0.4932	4.69	0.4868	0.155	0.4914	-0.4	0.4838	-3.815
	0.4832	-3.965	0.4976	-0.14	0.4833	0.27	0.4936	4.69	0.4873	0.16	0.4919	-0.395	0.4843	-3.815
	0.4836	-4	0.4981	-0.145	0.4838	0.265	0.4941	4.69	0.4877	0.16	0.4924	-0.395	0.4848	-3.81
	0.4841	-4.08	0.4986	-0.14	0.4842	0.265	0.4946	4.695	0.4882	0.16	0.493	-0.395	0.4853	-3.775
	0.4846	-4.1	0.499	-0.14	0.4847	0.265	0.4951	4.695	0.4887	0.16	0.4935	-0.39	0.4858	-3.8
	0.4851	-4.055	0.4995	-0.14	0.4852	0.26	0.4956	4.685	0.4892	0.165	0.4941	-0.39	0.4863	-3.82
	0.4855	-3.99	0.5	-0.14	0.4856	0.255	0.496	4.685	0.4896	0.165	0.4946	-0.39	0.4868	-3.835
	0.486	-3.94	0.5005	-0.14	0.4861	0.25	0.4965	4.68	0.4901	0.165	0.4951	-0.385	0.4873	-3.83
	0.4865	-3.93	0.501	-0.135	0.4866	0.25	0.497	4.675	0.4906	0.165	0.4957	-0.385	0.4878	-3.79
	0.487	-3.89	0.5015	-0.135	0.4871	0.245	0.4975	4.675	0.4911	0.165	0.4962	-0.38	0.4883	-3.74
	0.4875	-3.825	0.502	-0.14	0.4875	0.245	0.498	4.66	0.4915	0.165	0.4968	-0.375	0.4888	-3.7
	0.4879	-3.765	0.5025	-0.14	0.488	0.245	0.4984	4.665	0.492	0.17	0.4973	-0.37	0.4893	-3.655
	0.4884	-3.74	0.503	-0.135	0.4885	0.245	0.4989	4.665	0.4925	0.17	0.4978	-0.37	0.4898	-3.61
	0.4889	-3.775	0.5035	-0.135	0.4889	0.245	0.4994	4.655	0.493	0.17	0.4984	-0.36	0.4904	-3.565
	0.4894	-3.845	0.504	-0.14	0.4894	0.245	0.4999	4.645	0.4934	0.165	0.4989	-0.355	0.4909	-3.535
	0.4899	-3.88	0.5045	-0.14	0.4899	0.245	0.5003	4.645	0.4939	0.17	0.4995	-0.355	0.4914	-3.535
	0.4903	-3.885	0.505	-0.135	0.4904	0.245	0.5008	4.65	0.4944	0.17	0.5	-0.35	0.4919	-3.51
	0.4908	-3.895	0.5055	-0.14	0.4908	0.245	0.5013	4.65	0.4949	0.17	0.5005	-0.34	0.4924	-3.485
	0.4913	-3.86	0.506	-0.145	0.4913	0.245	0.5018	4.635	0.4953	0.17	0.5011	-0.34	0.4929	-3.5
	0.4918	-3.855	0.5065	-0.145	0.4918	0.245	0.5023	4.635	0.4958	0.175	0.5016	-0.335	0.4934	-3.53
	0.4923	-3.875	0.507	-0.145	0.4922	0.245	0.5027	4.63	0.4963	0.175	0.5022	-0.33	0.4939	-3.57
	0.4927	-3.895	0.5075	-0.145	0.4927	0.245	0.5032	4.625	0.4968	0.18	0.5027	-0.325	0.4944	-3.62
	0.4932	-3.925	0.508	-0.15	0.4932	0.24	0.5037	4.63	0.4972	0.18	0.5032	-0.325	0.4949	-3.655
	0.4937	-3.965	0.5085	-0.15	0.4937	0.24	0.5042	4.625	0.4977	0.18	0.5038	-0.32	0.4954	-3.66
	0.4942	-3.975	0.509	-0.15	0.4941	0.24	0.5047	4.625	0.4982	0.18	0.5043	-0.32	0.4959	-3.65
	0.4946	-3.985	0.5095	-0.15	0.4946	0.24	0.5051	4.61	0.4987	0.18	0.5049	-0.315	0.4964	-3.63
	0.4951	-4	0.5099	-0.15	0.4951	0.235	0.5056	4.615	0.4991	0.185	0.5054	-0.315	0.4969	-3.61
	0.4956	-3.97	0.5104	-0.15	0.4956	0.235	0.5061	4.61	0.4996	0.18	0.506	-0.31	0.4974	-3.575
	0.4961	-3.925	0.5109	-0.15	0.496	0.23	0.5066	4.605	0.5001	0.18	0.5065	-0.31	0.4979	-3.545
	0.4966	-3.88	0.5114	-0.15	0.4965	0.23	0.507	4.59	0.5006	0.185	0.507	-0.305	0.4984	-3.525
	0.497	-3.835	0.5119	-0.15	0.497	0.23	0.5075	4.575	0.501	0.185	0.5076	-0.3	0.4989	-3.49
	0.4975	-3.885	0.5124	-0.145	0.4974	0.23	0.508	4.575	0.5015	0.185	0.5081	-0.3	0.4994	-3.47
	0.498	-3.97	0.5129	-0.145	0.4979	0.23	0.5085	4.575	0.502	0.18	0.5087	-0.29	0.4999	-3.46
	0.4985	-4.02	0.5134	-0.145	0.4984	0.225	0.509	4.575	0.5025	0.18	0.5092	-0.285	0.5004	-3.455
	0.499	-4.05	0.5139	-0.145	0.4989	0.23	0.5094	4.56	0.5029	0.18	0.5097	-0.285	0.5009	-3.46
	0.4994	-4.015	0.5144	-0.15	0.4993	0.23	0.5099	4.555	0.5034	0.18	0.5103	-0.28	0.5014	-3.475
	0.4999	-3.965	0.5149	-0.15	0.4998	0.23	0.5104	4.555	0.5039	0.18	0.5108	-0.28	0.5019	-3.465
	0.5004	-3.945	0.5154	-0.15	0.5003	0.23	0.5109	4.54	0.5044	0.18	0.5114	-0.275	0.5024	-3.46
	0.5009	-3.935	0.5159	-0.15	0.5007	0.225	0.5113	4.525	0.5048	0.18	0.5119	-0.27	0.5029	-3.46
	0.5014	-3.935	0.5164	-0.155	0.5012	0.225	0.5118	4.505	0.5053	0.18	0.5124	-0.27	0.5034	-3.42
	0.5018	-4.05	0.5169	-0.155	0.5017	0.225	0.5123	4.505	0.5058	0.18	0.513	-0.27	0.5039	-3.375
	0.5023	-4.125	0.5174	-0.155	0.5022	0.22	0.5128	4.495	0.5063	0.18	0.5135	-0.27	0.5044	-3.375
	0.5028	-4.09	0.5179	-0.15	0.5026	0.22	0.5133	4.485	0.5067	0.18	0.5141	-0.27	0.5049	-3.435
	0.5033	-4.03	0.5184	-0.15	0.5031	0.215	0.5137	4.465	0.5072	0.18	0.5146	-0.27	0.5054	-3.53
	0.5037	-4.005	0.5189	-0.15	0.5036	0.215	0.5142	4.455	0.5077	0.18	0.5151	-0.27	0.5059	-3.62
	0.5042	-4.02	0.5194	-0.15	0.504	0.215	0.5147	4.455	0.5082	0.18	0.5157	-0.27	0.5064	-3.67
	0.5047	-4.015	0.5199	-0.15	0.5045	0.215	0.5152	4.345	0.5086	0.18	0.5162	-0.275	0.5069	-3.7
	0.5052	-3.98	0.5203	-0.15	0.505	0.21	0.5157	4.34	0.5091	0.18	0.5168	-0.275	0.5074	-3.72
	0.5057	-4.04	0.5208	-0.15	0.5055	0.21	0.5162	4.33	0.5096	0.18	0.5173	-0.27	0.5079	-3.775
	0.5061	-4.15	0.5213	-0.15	0.5059	0.21	0.5166	4.325	0.5101	0.18	0.5178	-0.27	0.5085	-3.785
	0.5066	-4.175	0.5218	-0.15	0.5064	0.215	0.5171	4.31	0.5105	0.175	0.5184	-0.27	0.509	-3.73
	0.5071	-4.15	0.5223	-0.145	0.5069	0.215	0.5176	4.3	0.511	0.175	0.5189	-0.265	0.5095	-3.67
	0.5076	-4.08	0.5228	-0.145	0.5074	0.215	0.5181	4.295	0.5115	0.175	0.5195	-0.265	0.51	-3.635
	0.5081	-4.06	0.5233	-0.145	0.5078	0.215	0.5186	4.285	0.512	0.175	0.52	-0.27	0.5105	-3.615
	0.5085	-4.04	0.5238	-0.145	0.5083	0.215	0.519	4.275	0.5124	0.17	0.5205	-0.27	0.511	-3.565
	0.509	-4.04	0.5243	-0.145	0.5088	0.215	0.5195	4.265	0.5129	0.17	0.5211	-0.27	0.5115	-3.5
	0.5095	-4.085	0.5248	-0.145	0.5092	0.22	0.52	4.255	0.5134	0.175	0.5216	-0.27	0.512	-3.445
	0.51	-4.115	0.5253	-0.145	0.5097	0.22	0.5205	4.245	0.5139	0.17	0.5222	-0.27	0.5125	-3.415
	0.5105	-4.125	0.5258	-0.145	0.5102	0.215	0.521	4.235	0.5143	0.175	0.5227	-0.27	0.513	-3.415
	0.5109	-4.12	0.5263	-0.14	0.5107	0.22	0.5214	4.215	0.5148	0.175	0.5233	-0.275	0.5135	-3.44
	0.5114	-4.085	0.5268	-0.135	0.5111	0.22	0.5219	4.2	0.5153	0.17	0.5238	-0.28	0.514	-3.455
	0.5119	-4.045	0.5273	-0.135	0.5116	0.22	0.5224	4.19	0.5158	0.17	0.5243	-0.28	0.5145	-3.47
	0.5124	-4.015	0.5278	-0.135	0.5121	0.215	0.5229	4.175	0.5162	0.17	0.5249	-0.28	0.515	-3.48
	0.5128	-4.02	0.5283	-0.135	0.5125	0.215	0.5234	4.17	0.5167	0.15	0.5254	-0.28	0.5155	-3.43
	0.5133	-4.005	0.5288	-0.135	0.513	0.215	0.5239	4.16	0.5172	0.15	0.526	-0.28	0.516	-3.38
	0.5138	-4.005	0.5293	-0.09	0.5135	0.215	0.5243	4.14	0.5177	0.15	0.5265	-0.285	0.5165	-3.365
	0.5143	-3.99	0.5297	-0.09	0.514	0.215	0.5248	4.12	0.5182	0.15	0.527	-0.285	0.517	-3.325
	0.5148	-3.955	0.5302	-0.085	0.5144	0.21	0.5253	4.105	0.5186	0.15	0.5276	-0.285	0.5175	-3.295
	0.5152	-3.925	0.5307	-0.085	0.5149	0.215	0.5258	4.09	0.5191	0.15	0.5281	-0.285	0.518	-3.31
	0.5157	-3.92	0.5312	-0.08	0.5154	0.215	0.5263	4.08	0.5196	0.145	0.5287	-0.285	0.5185	-3.325
	0.5162	-3.935	0.5317	-0.08	0.5158	0.22	0.5267	4.065	0.5201	0.15	0.5292	-0.285	0.519	-3.32
	0.5167	-3.93	0.5321	-0.075	0.5163	0.22	0.5272	4.045	0.5206	0.145	0.5297	-0.28	0.5195	-3.315
	0.5172	-3.875	0.5326	-0.07	0.5168	0.22	0.5277	4.04	0.521	0.145	0.5303	-0.28	0.52	-3.3
	0.5176	-3.8	0.5331	-0.065	0.5173	0.22	0.5282	4.02	0.5215	0.145	0.5308	-0.28	0.5205	-3.285
	0.5181	-3.765	0.5336	-0.06	0.5177	0.22	0.5287	4.005	0.522	0.145	0.5314	-0.28	0.521	-3.3
	0.5186	-3.805	0.5341	-0.055	0.5182	0.22	0.5292	3.99	0.5225	0.145	0.5319	-0.28	0.5215	-3.35
	0.5191	-3.825	0.5345	-0.055	0.5187	0.225	0.5296	3.98	0.523	0.145	0.5324	-0.28	0.522	-3.375
	0.5196	-3.825	0.535	-0.055	0.5192	0.22	0.5301	3.955	0.5234	0.145	0.533	-0.275	0.5225	-3.385
	0.52	-3.795	0.5355	-0.055	0.5196	0.22	0.5306	3.93	0.5239	0.14	0.5335	-0.28	0.523	-3.425
	0.5205	-3.75	0.536	-0.05	0.5201	0.22	0.5311	3.92	0.5244	0.14	0.5341	-0.28	0.5235	-3.495
	0.521	-3.74	0.5364	-0.05	0.5206	0.22	0.5316	3.915	0.5249	0.14	0.5346	-0.28	0.524	-3.53
	0.5215	-3.785	0.5369	-0.05	0.521	0.22	0.532	3.89	0.5254	0.14	0.5351	-0.28	0.5245	-3.515
	0.5219	-3.815	0.5374	-0.05	0.5215	0.22	0.5325	3.88	0.5258	0.145	0.5357	-0.28	0.525	-3.465
	0.5224	-3.815	0.5379	-0.05	0.522	0.22	0.533	3.865	0.5263	0.14	0.5362	-0.28	0.5255	-3.435
	0.5229	-3.82	0.5384	-0.05	0.5225	0.22	0.5335	3.84	0.5268	0.14	0.5368	-0.285	0.526	-3.42
	0.5234	-3.81	0.5388	-0.05	0.5229	0.22	0.534	3.825	0.5273	0.14	0.5373	-0.285	0.5266	-3.405
	0.5239	-3.815	0.5393	-0.05	0.5234	0.22	0.5344	3.815	0.5278	0.145	0.5378	-0.28	0.5271	-3.38
	0.5243	-3.845	0.5398	-0.045	0.5239	0.22	0.5349	3.8	0.5282	0.15	0.5384	-0.28	0.5276	-3.335
	0.5248	-3.885	0.5403	-0.045	0.5243	0.22	0.5354	3.785	0.5287	0.145	0.5389	-0.28	0.5281	-3.265
	0.5253	-3.885	0.5408	-0.045	0.5248	0.22	0.5359	3.765	0.5292	0.145	0.5394	-0.27	0.5286	-3.22
	0.5258	-3.85	0.5412	-0.045	0.5253	0.225	0.5364	3.755	0.5297	0.15	0.5399	-0.27	0.5291	-3.195
	0.5263	-3.825	0.5417	-0.04	0.5258	0.225	0.5369	3.74	0.5302	0.15	0.5404	-0.27	0.5296	-3.16
	0.5267	-3.84	0.5422	-0.04	0.5263	0.23	0.5373	3.715	0.5306	0.145	0.5409	-0.265	0.5301	-3.13
	0.5272	-3.84	0.5427	-0.04	0.5268	0.225	0.5378	3.7	0.5311	0.15	0.5414	-0.265	0.5306	-3.11
	0.5277	-3.82	0.5432	-0.035	0.5272	0.225	0.5383	3.685	0.5316	0.15	0.5419	-0.265	0.5311	-3.1
	0.5282	-3.81	0.5436	-0.035	0.5277	0.225	0.5388	3.67	0.5321	0.15	0.5423	-0.265	0.5316	-3.12
	0.5287	-3.825	0.5441	-0.03	0.5282	0.225	0.5393	3.655	0.5326	0.15	0.5428	-0.265	0.5321	-3.165
	0.5291	-3.815	0.5446	-0.035	0.5287	0.225	0.5397	3.625	0.533	0.15	0.5433	-0.265	0.5326	-3.19
	0.5296	-3.77	0.5451	-0.035	0.5292	0.225	0.5402	3.61	0.5335	0.155	0.5438	-0.265	0.5331	-3.175
	0.5301	-3.76	0.5456	-0.04	0.5297	0.23	0.5407	3.595	0.534	0.15	0.5443	-0.265	0.5336	-3.15
	0.5306	-3.73	0.546	-0.04	0.5301	0.23	0.5412	3.58	0.5345	0.155	0.5448	-0.265	0.5341	-3.11
	0.5311	-3.72	0.5465	-0.035	0.5306	0.235	0.5417	3.56	0.535	0.155	0.5453	-0.27	0.5346	-3.075
	0.5315	-3.74	0.547	-0.04	0.5311	0.235	0.5422	3.54	0.5354	0.16	0.5458	-0.265	0.5351	-2.995
	0.532	-3.725	0.5475	-0.035	0.5316	0.235	0.5426	3.53	0.5359	0.16	0.5462	-0.265	0.5356	-2.965
	0.5325	-3.685	0.548	-0.035	0.5321	0.235	0.5431	3.51	0.5364	0.16	0.5467	-0.27	0.536	-2.92
	0.533	-3.67	0.5484	-0.04	0.5326	0.235	0.5436	3.495	0.5369	0.165	0.5472	-0.27	0.5365	-2.885
	0.5334	-3.645	0.5489	-0.035	0.533	0.235	0.5441	3.47	0.5374	0.165	0.5477	-0.27	0.537	-2.9
	0.5339	-3.595	0.5494	-0.035	0.5335	0.23	0.5446	3.46	0.5378	0.17	0.5482	-0.265	0.5374	-2.92
	0.5344	-3.51	0.5499	-0.035	0.534	0.235	0.545	3.44	0.5383	0.17	0.5487	-0.26	0.5379	-2.925
	0.5349	-3.475	0.5503	-0.035	0.5345	0.235	0.5455	3.425	0.5388	0.175	0.5492	-0.26	0.5384	-2.915
	0.5354	-3.495	0.5508	-0.035	0.535	0.235	0.546	3.4	0.5393	0.175	0.5497	-0.26	0.5389	-2.92
	0.5358	-3.56	0.5513	-0.035	0.5355	0.235	0.5465	3.385	0.5398	0.175	0.5502	-0.26	0.5393	-2.965
	0.5363	-3.64	0.5518	-0.035	0.5359	0.23	0.547	3.37	0.5402	0.175	0.5506	-0.255	0.5398	-3.055
	0.5368	-3.675	0.5523	-0.035	0.5364	0.235	0.5474	3.345	0.5407	0.17	0.5511	-0.25	0.5403	-3.07
	0.5373	-3.68	0.5527	-0.035	0.5369	0.235	0.5479	3.335	0.5412	0.175	0.5516	-0.25	0.5407	-3.015
	0.5378	-3.67	0.5532	-0.04	0.5374	0.235	0.5484	3.31	0.5417	0.175	0.5521	-0.25	0.5412	-2.985
	0.5382	-3.65	0.5537	-0.035	0.5379	0.23	0.5489	3.295	0.5422	0.17	0.5526	-0.25	0.5417	-2.965
	0.5387	-3.43	0.5542	-0.04	0.5384	0.23	0.5494	3.28	0.5426	0.17	0.5531	-0.245	0.5422	-2.93
	0.5392	-3.42	0.5547	-0.045	0.5389	0.23	0.5499	3.26	0.5431	0.17	0.5536	-0.245	0.5426	-2.905
	0.5397	-3.435	0.5551	-0.045	0.5393	0.235	0.5503	3.245	0.5436	0.165	0.5541	-0.245	0.5431	-2.895
	0.5401	-3.46	0.5556	-0.045	0.5398	0.235	0.5508	3.23	0.5441	0.17	0.5545	-0.24	0.5436	-2.895
	0.5406	-3.485	0.5561	-0.04	0.5403	0.235	0.5513	3.225	0.5446	0.165	0.555	-0.24	0.544	-2.885
	0.5411	-3.525	0.5566	-0.04	0.5408	0.235	0.5518	3.2	0.545	0.165	0.5555	-0.24	0.5445	-2.865
	0.5415	-3.56	0.5571	-0.045	0.5413	0.23	0.5523	3.185	0.5455	0.165	0.556	-0.24	0.545	-2.82
	0.542	-3.57	0.5575	-0.045	0.5418	0.23	0.5527	3.17	0.546	0.165	0.5565	-0.24	0.5455	-2.77
	0.5425	-3.585	0.558	-0.045	0.5422	0.225	0.5532	3.155	0.5465	0.165	0.557	-0.235	0.5459	-2.75
	0.543	-3.575	0.5585	-0.045	0.5427	0.225	0.5537	3.14	0.547	0.165	0.5575	-0.235	0.5464	-2.77
	0.5434	-3.565	0.559	-0.045	0.5432	0.22	0.5542	3.115	0.5474	0.16	0.558	-0.235	0.5469	-2.76
	0.5439	-3.57	0.5595	-0.045	0.5437	0.22	0.5547	3.11	0.5479	0.16	0.5584	-0.23	0.5473	-2.77
	0.5444	-3.58	0.5599	-0.045	0.5442	0.215	0.5552	3.1	0.5484	0.165	0.5589	-0.225	0.5478	-2.82
	0.5449	-3.555	0.5604	-0.04	0.5447	0.215	0.5556	3.085	0.5489	0.16	0.5594	-0.225	0.5483	-2.865
	0.5453	-3.52	0.5609	-0.04	0.5451	0.215	0.5561	3.065	0.5494	0.16	0.5599	-0.225	0.5488	-2.86
	0.5458	-3.515	0.5614	-0.04	0.5456	0.215	0.5566	3.055	0.5498	0.155	0.5604	-0.22	0.5492	-2.83
	0.5463	-3.525	0.5619	-0.04	0.5461	0.21	0.5571	3.04	0.5503	0.155	0.5609	-0.225	0.5497	-2.795
	0.5467	-3.52	0.5623	-0.04	0.5466	0.21	0.5576	3.025	0.5508	0.15	0.5614	-0.225	0.5502	-2.765
	0.5472	-3.47	0.5628	-0.04	0.5471	0.21	0.558	3.01	0.5513	0.145	0.5619	-0.22	0.5506	-2.76
	0.5477	-3.44	0.5633	-0.045	0.5476	0.21	0.5585	2.995	0.5518	0.145	0.5623	-0.22	0.5511	-2.755
	0.5482	-3.455	0.5638	-0.045	0.548	0.21	0.559	2.98	0.5522	0.14	0.5628	-0.225	0.5516	-2.745
	0.5486	-3.455	0.5642	-0.05	0.5485	0.205	0.5595	2.965	0.5527	0.14	0.5633	-0.22	0.5521	-2.74
	0.5491	-3.425	0.5647	-0.05	0.549	0.205	0.56	2.96	0.5532	0.135	0.5638	-0.225	0.5525	-2.725
	0.5496	-3.405	0.5652	-0.05	0.5495	0.2	0.5604	2.94	0.5537	0.135	0.5643	-0.225	0.553	-2.72
	0.55	-3.395	0.5657	-0.055	0.55	0.205	0.5609	2.92	0.5542	0.135	0.5648	-0.22	0.5535	-2.715
	0.5505	-3.39	0.5662	-0.05	0.5505	0.2	0.5614	2.905	0.5546	0.13	0.5653	-0.225	0.5539	-2.7
	0.551	-3.365	0.5666	-0.05	0.5509	0.2	0.5619	2.89	0.5551	0.13	0.5658	-0.22	0.5544	-2.695
	0.5515	-3.31	0.5671	-0.055	0.5514	0.195	0.5624	2.885	0.5556	0.125	0.5662	-0.22	0.5549	-2.71
	0.5519	-3.28	0.5676	-0.055	0.5519	0.19	0.5629	2.865	0.5561	0.125	0.5667	-0.22	0.5554	-2.735
	0.5524	-3.3	0.5681	-0.055	0.5524	0.185	0.5633	2.855	0.5566	0.13	0.5672	-0.215	0.5558	-2.765
	0.5529	-3.325	0.5686	-0.055	0.5529	0.185	0.5638	2.84	0.557	0.125	0.5677	-0.21	0.5563	-2.77
	0.5534	-3.335	0.569	-0.06	0.5534	0.185	0.5643	2.82	0.5575	0.12	0.5682	-0.21	0.5568	-2.735
	0.5538	-3.315	0.5695	-0.06	0.5538	0.18	0.5648	2.815	0.558	0.12	0.5687	-0.205	0.5572	-2.68
	0.5543	-3.27	0.57	-0.06	0.5543	0.18	0.5653	2.795	0.5585	0.115	0.5692	-0.2	0.5577	-2.63
	0.5548	-3.255	0.5705	-0.06	0.5548	0.175	0.5657	2.775	0.559	0.115	0.5697	-0.205	0.5582	-2.58
	0.5552	-3.265	0.571	-0.06	0.5553	0.175	0.5662	2.755	0.5594	0.115	0.5701	-0.2	0.5587	-2.54
	0.5557	-3.26	0.5714	-0.055	0.5558	0.175	0.5667	2.745	0.5599	0.11	0.5706	-0.2	0.5591	-2.52
	0.5562	-3.255	0.5719	-0.06	0.5563	0.175	0.5672	2.725	0.5604	0.105	0.5711	-0.2	0.5596	-2.525
	0.5567	-3.24	0.5724	-0.06	0.5567	0.18	0.5677	2.71	0.5609	0.105	0.5716	-0.2	0.5601	-2.54
	0.5571	-3.255	0.5729	-0.065	0.5572	0.175	0.5682	2.69	0.5614	0.1	0.5721	-0.2	0.5606	-2.545
	0.5576	-3.295	0.5734	-0.065	0.5577	0.175	0.5686	2.675	0.5618	0.1	0.5726	-0.2	0.561	-2.53
	0.5581	-3.325	0.5738	-0.065	0.5582	0.175	0.5691	2.66	0.5623	0.1	0.5731	-0.2	0.5615	-2.49
	0.5585	-3.34	0.5743	-0.065	0.5587	0.175	0.5696	2.64	0.5628	0.105	0.5736	-0.2	0.562	-2.445
	0.559	-3.31	0.5748	-0.065	0.5592	0.175	0.5701	2.63	0.5633	0.105	0.574	-0.2	0.5624	-2.42
	0.5595	-3.275	0.5753	-0.065	0.5596	0.175	0.5706	2.615	0.5638	0.105	0.5745	-0.2	0.5629	-2.4
	0.56	-3.255	0.5757	-0.065	0.5601	0.175	0.571	2.605	0.5642	0.1	0.575	-0.2	0.5634	-2.38
	0.5604	-3.23	0.5762	-0.06	0.5606	0.175	0.5715	2.59	0.5647	0.105	0.5755	-0.2	0.5639	-2.375
	0.5609	-3.21	0.5767	-0.06	0.5611	0.175	0.572	2.565	0.5652	0.105	0.576	-0.2	0.5643	-2.385
	0.5614	-3.215	0.5772	-0.06	0.5616	0.175	0.5725	2.55	0.5657	0.105	0.5765	-0.2	0.5648	-2.385
	0.5618	-3.215	0.5777	-0.055	0.5621	0.175	0.573	2.535	0.5662	0.105	0.577	-0.2	0.5653	-2.375
	0.5623	-3.19	0.5781	-0.055	0.5625	0.175	0.5734	2.52	0.5666	0.11	0.5775	-0.2	0.5657	-2.375
	0.5628	-3.15	0.5786	-0.055	0.563	0.17	0.5739	2.495	0.5671	0.11	0.5779	-0.2	0.5662	-2.365
	0.5633	-3.12	0.5791	-0.05	0.5635	0.17	0.5744	2.485	0.5676	0.11	0.5784	-0.205	0.5667	-2.335
	0.5637	-3.14	0.5796	-0.05	0.564	0.17	0.5749	2.47	0.5681	0.115	0.5789	-0.2	0.5672	-2.31
	0.5642	-3.195	0.5801	-0.045	0.5645	0.175	0.5754	2.45	0.5686	0.115	0.5794	-0.2	0.5676	-2.305
	0.5647	-3.2	0.5805	-0.045	0.565	0.175	0.5759	2.43	0.569	0.115	0.5799	-0.205	0.5681	-2.305
	0.5652	-3.155	0.581	-0.045	0.5654	0.18	0.5764	2.1	0.5695	0.115	0.5804	-0.205	0.5686	-2.31
	0.5656	-3.105	0.5815	-0.045	0.5659	0.18	0.5769	2.075	0.57	0.115	0.5809	-0.205	0.569	-2.325
	0.5661	-3.095	0.582	-0.04	0.5664	0.185	0.5774	2.06	0.5705	0.12	0.5814	-0.21	0.5695	-2.365
	0.5666	-3.11	0.5825	-0.04	0.5669	0.185	0.5779	2.05	0.571	0.12	0.5819	-0.21	0.57	-2.41
	0.567	-3.13	0.5829	-0.04	0.5674	0.185	0.5784	2.035	0.5714	0.12	0.5823	-0.21	0.5705	-2.435
	0.5675	-3.17	0.5834	-0.045	0.5679	0.185	0.5789	2.02	0.5719	0.125	0.5828	-0.21	0.5709	-2.43
	0.568	-3.215	0.5839	-0.04	0.5684	0.185	0.5794	2.015	0.5724	0.125	0.5833	-0.215	0.5714	-2.41
	0.5685	-3.24	0.5844	-0.04	0.5688	0.19	0.5799	1.995	0.5729	0.13	0.5838	-0.215	0.5719	-2.395
	0.5689	-3.25	0.5849	-0.035	0.5693	0.19	0.5804	1.985	0.5734	0.135	0.5843	-0.215	0.5723	-2.38
	0.5694	-3.22	0.5853	-0.035	0.5698	0.19	0.5809	1.975	0.5738	0.135	0.5848	-0.22	0.5728	-2.365
	0.5699	-3.175	0.5858	-0.03	0.5703	0.19	0.5814	1.96	0.5743	0.135	0.5853	-0.215	0.5733	-2.345
	0.5703	-3.135	0.5863	-0.03	0.5708	0.19	0.5819	1.945	0.5748	0.14	0.5858	-0.215	0.5738	-2.32
	0.5708	-3.095	0.5868	-0.03	0.5713	0.19	0.5824	1.93	0.5753	0.145	0.5862	-0.215	0.5742	-2.315
	0.5713	-3.055	0.5873	-0.025	0.5717	0.19	0.5829	1.915	0.5758	0.145	0.5867	-0.215	0.5747	-2.32
	0.5718	-3.035	0.5877	-0.025	0.5722	0.19	0.5834	1.91	0.5762	0.145	0.5872	-0.215	0.5752	-2.345
	0.5722	-3.02	0.5882	-0.02	0.5727	0.19	0.5839	1.895	0.5767	0.15	0.5877	-0.215	0.5756	-2.35
	0.5727	-3	0.5887	-0.02	0.5732	0.19	0.5844	1.88	0.5772	0.15	0.5882	-0.215	0.5761	-2.34
	0.5732	-2.97	0.5892	-0.02	0.5737	0.19	0.5849	1.87	0.5777	0.2	0.5887	-0.22	0.5766	-2.315
	0.5737	-2.92	0.5896	-0.015	0.5742	0.195	0.5854	1.855	0.5782	0.2	0.5892	-0.22	0.5771	-2.3
	0.5741	-2.91	0.5901	-0.015	0.5746	0.2	0.5859	1.84	0.5787	0.205	0.5897	-0.22	0.5775	-2.295
	0.5746	-2.91	0.5906	-0.015	0.5751	0.2	0.5864	1.83	0.5792	0.21	0.5901	-0.22	0.578	-2.28
	0.5751	-2.9	0.5911	-0.015	0.5756	0.2	0.5869	1.815	0.5797	0.215	0.5906	-0.22	0.5785	-2.28
	0.5755	-2.9	0.5915	-0.015	0.5761	0.2	0.5874	1.81	0.5802	0.215	0.5911	-0.22	0.5789	-2.275
	0.576	-2.89	0.592	-0.01	0.5766	0.2	0.5879	1.8	0.5807	0.22	0.5916	-0.225	0.5794	-2.26
	0.5765	-2.885	0.5925	-0.01	0.5771	0.205	0.5884	1.795	0.5812	0.22	0.5921	-0.225	0.5799	-2.24
	0.577	-2.86	0.593	-0.005	0.5775	0.205	0.5889	1.78	0.5816	0.225	0.5926	-0.22	0.5804	-2.225
	0.5774	-2.83	0.5934	-0.005	0.578	0.205	0.5894	1.765	0.5821	0.23	0.5931	-0.225	0.5808	-2.22
	0.5779	-2.8	0.5939	-0.005	0.5785	0.21	0.5899	1.755	0.5826	0.23	0.5936	-0.225	0.5813	-2.205
	0.5784	-2.775	0.5944	-0.005	0.579	0.205	0.5904	1.75	0.5831	0.23	0.594	-0.22	0.5818	-2.2
	0.5788	-2.765	0.5949	-0.005	0.5795	0.21	0.5909	1.735	0.5836	0.235	0.5945	-0.22	0.5822	-2.205
	0.5793	-2.765	0.5953	-0.005	0.58	0.21	0.5914	1.72	0.5841	0.24	0.595	-0.22	0.5827	-2.205
	0.5798	-2.76	0.5958	-0.005	0.5804	0.21	0.5919	1.71	0.5846	0.24	0.5955	-0.215	0.5832	-2.19
	0.5803	-2.75	0.5963	-0.005	0.5809	0.21	0.5924	1.695	0.5851	0.245	0.596	-0.215	0.5837	-2.165
	0.5807	-2.74	0.5967	-0.005	0.5814	0.21	0.5929	1.69	0.5856	0.245	0.5965	-0.21	0.5841	-2.145
	0.5812	-2.74	0.5972	-0.005	0.5819	0.21	0.5934	1.68	0.5861	0.245	0.597	-0.205	0.5846	-2.125
	0.5817	-2.775	0.5977	-0.005	0.5824	0.21	0.5939	1.67	0.5866	0.24	0.5975	-0.205	0.5851	-2.125
	0.5821	-2.795	0.5982	-0.005	0.5829	0.21	0.5944	1.66	0.5871	0.235	0.5979	-0.2	0.5856	-2.145
	0.5826	-2.79	0.5986	-0.005	0.5833	0.21	0.5949	1.65	0.5876	0.23	0.5984	-0.205	0.586	-2.155
	0.5831	-2.795	0.5991	-0.005	0.5838	0.215	0.5954	1.645	0.5881	0.22	0.5989	-0.2	0.5865	-2.16
	0.5836	-2.785	0.5996	0	0.5843	0.215	0.5959	1.635	0.5886	0.2	0.5994	-0.195	0.587	-2.155
	0.584	-2.775	0.6001	-0.005	0.5848	0.22	0.5964	1.625	0.5891	0.19	0.5999	-0.19	0.5874	-2.15
	0.5845	-2.765	0.6005	-0.005	0.5853	0.22	0.597	1.62	0.5896	0.17	0.6004	-0.19	0.5879	-2.135
	0.585	-2.735	0.601	-0.005	0.5858	0.22	0.5975	1.61	0.59	0.145	0.6009	-0.19	0.5884	-2.12
	0.5855	-2.7	0.6015	-0.005	0.5862	0.22	0.598	1.61	0.5905	0.125	0.6014	-0.13	0.5889	-2.095
	0.5859	-2.67	0.6019	-0.005	0.5867	0.21	0.5985	1.605	0.591	0.105	0.6019	-0.13	0.5893	-2.075
	0.5864	-2.64	0.6024	-0.005	0.5872	0.21	0.599	1.595	0.5915	0.08	0.6023	-0.125	0.5898	-2.06
	0.5869	-2.615	0.6029	-0.005	0.5877	0.21	0.5995	1.59	0.592	0.05	0.6028	-0.125	0.5903	-2.06
	0.5873	-2.615	0.6034	-0.005	0.5882	0.205	0.6	1.585	0.5925	0.025	0.6033	-0.125	0.5907	-2.07
	0.5878	-2.63	0.6038	-0.005	0.5887	0.205	0.6005	1.58	0.593	-0.005	0.6038	-0.12	0.5912	-2.085
	0.5883	-2.64	0.6043	-0.01	0.5892	0.205	0.601	1.58	0.5935	-0.04	0.6043	-0.115	0.5917	-2.1
	0.5888	-2.64	0.6048	-0.01	0.5897	0.2	0.6015	1.575	0.594	-0.075	0.6048	-0.115	0.5922	-2.105
	0.5892	-2.65	0.6052	-0.015	0.5902	0.195	0.602	1.57	0.5945	-0.105	0.6053	-0.11	0.5926	-2.1
	0.5897	-2.66	0.6057	-0.015	0.5907	0.195	0.6025	1.56	0.595	-0.145	0.6058	-0.11	0.5931	-2.07
	0.5902	-2.665	0.6062	-0.01	0.5912	0.19	0.603	1.555	0.5955	-0.18	0.6062	-0.105	0.5936	-2.05
	0.5906	-2.655	0.6067	-0.005	0.5917	0.19	0.6035	1.555	0.596	-0.21	0.6067	-0.1	0.594	-2.045
	0.5911	-2.645	0.6071	-0.005	0.5922	0.19	0.604	1.55	0.5965	-0.245	0.6072	-0.095	0.5945	-2.045
	0.5916	-2.645	0.6076	0.005	0.5926	0.185	0.6045	1.54	0.597	-0.285	0.6077	-0.09	0.595	-1.94
	0.5921	-2.65	0.6081	0.01	0.5931	0.185	0.605	1.535	0.5975	-0.315	0.6082	-0.09	0.5955	-1.935
	0.5925	-2.64	0.6086	0.02	0.5936	0.185	0.6055	1.53	0.5979	-0.355	0.6087	-0.085	0.5959	-1.935
	0.593	-2.635	0.609	0.035	0.5941	0.18	0.606	1.525	0.5984	-0.39	0.6092	-0.08	0.5964	-1.935
	0.5935	-2.62	0.6095	0.05	0.5946	0.18	0.6065	1.525	0.5989	-0.43	0.6097	-0.08	0.5969	-1.94
	0.594	-2.62	0.61	0.07	0.5951	0.18	0.607	1.525	0.5994	-0.47	0.6101	-0.075	0.5973	-1.955
	0.5944	-2.61	0.6104	0.09	0.5956	0.175	0.6075	1.525	0.5999	-0.51	0.6106	-0.075	0.5978	-1.985
	0.5949	-2.61	0.6109	0.115	0.5961	0.175	0.608	1.525	0.6004	-0.545	0.6111	-0.075	0.5983	-2.015
	0.5954	-2.61	0.6114	0.135	0.5966	0.175	0.6085	1.525	0.6009	-0.585	0.6116	-0.075	0.5988	-2.06
	0.5958	-2.6	0.6119	0.16	0.5971	0.17	0.609	1.525	0.6014	-0.62	0.6121	-0.07	0.5992	-2.105
	0.5963	-2.585	0.6123	0.185	0.5976	0.17	0.6095	1.52	0.6019	-0.655	0.6126	-0.075	0.5997	-2.14
	0.5968	-2.56	0.6128	0.205	0.5981	0.165	0.61	1.515	0.6024	-0.69	0.6131	-0.075	0.6002	-2.16
	0.5973	-2.54	0.6133	0.225	0.5986	0.165	0.6105	1.52	0.6029	-0.73	0.6136	-0.075	0.6006	-2.16
	0.5977	-2.52	0.6138	0.25	0.599	0.16	0.611	1.52	0.6034	-0.77	0.614	-0.07	0.6011	-2.145
	0.5982	-2.505	0.6142	0.275	0.5995	0.16	0.6115	1.515	0.6039	-0.8	0.6145	-0.07	0.6016	-2.12
	0.5987	-2.435	0.6147	0.3	0.6	0.155	0.612	1.51	0.6044	-0.84	0.615	-0.07	0.6021	-2.085
	0.5992	-2.435	0.6152	0.325	0.6005	0.155	0.6125	1.51	0.6049	-0.88	0.6155	-0.07	0.6025	-2.06
	0.5996	-2.45	0.6156	0.355	0.601	0.155	0.613	1.51	0.6054	-0.92	0.616	-0.07	0.603	-2.06
	0.6001	-2.47	0.6161	0.38	0.6015	0.155	0.6135	1.505	0.6058	-0.955	0.6165	-0.065	0.6035	-2.05
	0.6006	-2.48	0.6166	0.41	0.602	0.155	0.614	1.5	0.6063	-0.995	0.617	-0.065	0.6039	-2.05
	0.6011	-2.46	0.6171	0.44	0.6025	0.155	0.6145	1.495	0.6068	-1.04	0.6175	-0.06	0.6044	-2.04
	0.6016	-2.435	0.6175	0.465	0.603	0.155	0.615	1.5	0.6073	-1.09	0.618	-0.06	0.6049	-2.015
	0.602	-2.415	0.618	0.49	0.6035	0.155	0.6155	1.495	0.6078	-1.125	0.6184	-0.055	0.6054	-2
	0.6025	-2.4	0.6185	0.525	0.604	0.155	0.616	1.495	0.6083	-1.17	0.6189	-0.05	0.6058	-1.99
	0.603	-2.395	0.619	0.555	0.6045	0.16	0.6165	1.495	0.6088	-1.21	0.6194	-0.045	0.6063	-1.995
	0.6035	-2.39	0.6194	0.59	0.605	0.16	0.617	1.495	0.6093	-1.255	0.6199	-0.045	0.6068	-2.005
	0.604	-2.375	0.6199	0.625	0.6054	0.16	0.6175	1.49	0.6098	-1.3	0.6204	-0.045	0.6072	-2.02
	0.6044	-2.37	0.6204	0.66	0.6059	0.16	0.618	1.485	0.6103	-1.34	0.6209	-0.04	0.6077	-2.035
	0.6049	-2.355	0.6208	0.695	0.6064	0.16	0.6185	1.485	0.6108	-1.385	0.6214	-0.04	0.6082	-2.045
	0.6054	-2.345	0.6213	0.73	0.6069	0.16	0.619	1.48	0.6113	-1.425	0.6219	-0.035	0.6087	-2.05
	0.6059	-2.325	0.6218	0.77	0.6074	0.16	0.6195	1.475	0.6118	-1.465	0.6223	-0.03	0.6091	-2.04
	0.6064	-2.295	0.6223	0.805	0.6079	0.16	0.6201	1.475	0.6123	-1.51	0.6228	-0.03	0.6096	-2.035
	0.6068	-2.27	0.6227	0.845	0.6084	0.16	0.6206	1.475	0.6128	-1.555	0.6233	-0.03	0.6101	-2.03
	0.6073	-2.245	0.6232	0.885	0.6089	0.155	0.6211	1.47	0.6133	-1.595	0.6238	-0.03	0.6105	-2.015
	0.6078	-2.245	0.6237	0.93	0.6094	0.155	0.6216	1.465	0.6138	-1.63	0.6243	-0.03	0.611	-2.005
	0.6083	-2.24	0.6242	0.97	0.6099	0.155	0.6221	1.46	0.6142	-1.675	0.6248	-0.025	0.6115	-1.985
	0.6088	-2.23	0.6246	1.015	0.6104	0.155	0.6226	1.45	0.6147	-1.72	0.6253	-0.02	0.612	-1.975
	0.6092	-2.22	0.6251	1.055	0.6109	0.15	0.6231	1.45	0.6152	-1.765	0.6258	-0.015	0.6124	-1.96
	0.6097	-2.215	0.6256	1.095	0.6113	0.15	0.6236	1.445	0.6157	-1.805	0.6262	-0.015	0.6129	-1.93
	0.6102	-2.215	0.626	1.135	0.6118	0.155	0.6241	1.435	0.6162	-1.85	0.6267	-0.015	0.6134	-1.9
	0.6107	-2.215	0.6265	1.18	0.6123	0.155	0.6246	1.44	0.6167	-1.885	0.6272	-0.01	0.6138	-1.875
	0.6112	-2.22	0.627	1.23	0.6128	0.15	0.6251	1.43	0.6172	-1.925	0.6277	-0.01	0.6143	-1.845
	0.6116	-2.22	0.6275	1.275	0.6133	0.15	0.6256	1.425	0.6177	-1.965	0.6282	-0.01	0.6148	-1.82
	0.6121	-2.22	0.6279	1.315	0.6138	0.155	0.6261	1.42	0.6182	-2	0.6287	-0.005	0.6153	-1.815
	0.6126	-2.21	0.6284	1.355	0.6143	0.155	0.6266	1.415	0.6187	-2.045	0.6292	-0.005	0.6157	-1.83
	0.6131	-2.21	0.6289	1.405	0.6148	0.155	0.6271	1.41	0.6192	-2.08	0.6297	-0.005	0.6162	-1.845
	0.6136	-2.22	0.6294	1.45	0.6153	0.155	0.6276	1.41	0.6197	-2.12	0.6301	-0.005	0.6167	-1.86
	0.614	-2.22	0.6298	1.495	0.6158	0.155	0.6281	1.405	0.6202	-2.16	0.6306	-0.005	0.6171	-1.875
	0.6145	-2.215	0.6303	1.545	0.6163	0.155	0.6286	1.395	0.6207	-2.19	0.6311	-0.005	0.6176	-1.88
	0.615	-2.2	0.6308	1.59	0.6168	0.155	0.6291	1.39	0.6212	-2.21	0.6316	-0.005	0.6181	-1.87
	0.6155	-2.19	0.6312	1.625	0.6173	0.155	0.6296	1.38	0.6217	-2.23	0.6321	-0.005	0.6186	-1.85
	0.616	-2.19	0.6317	1.665	0.6177	0.15	0.6301	1.375	0.6221	-2.255	0.6326	-0.005	0.619	-1.83
	0.6164	-2.185	0.6322	1.71	0.6182	0.15	0.6306	1.37	0.6226	-2.28	0.6331	-0.005	0.6195	-1.82
	0.6169	-2.175	0.6327	1.755	0.6187	0.15	0.6311	1.355	0.6231	-2.315	0.6336	-0.005	0.62	-1.81
	0.6174	-2.165	0.6331	1.795	0.6192	0.15	0.6316	1.345	0.6236	-2.36	0.634	-0.005	0.6204	-1.815
	0.6179	-2.15	0.6336	1.845	0.6197	0.145	0.6321	1.34	0.6241	-2.39	0.6345	-0.005	0.6209	-1.825
	0.6184	-2.125	0.6341	1.885	0.6202	0.15	0.6326	1.335	0.6246	-2.415	0.635	0	0.6214	-1.84
	0.6188	-2.125	0.6346	1.93	0.6207	0.15	0.6331	1.325	0.6251	-2.45	0.6355	0.005	0.6219	-1.85
	0.6193	-2.15	0.635	1.97	0.6212	0.15	0.6336	1.32	0.6256	-2.48	0.636	0.005	0.6223	-1.85
	0.6198	-2.16	0.6355	2.005	0.6217	0.15	0.6341	1.3	0.6261	-2.51	0.6365	0.005	0.6228	-1.85
	0.6203	-2.15	0.636	2.05	0.6222	0.15	0.6346	1.29	0.6266	-2.555	0.637	0.005	0.6233	-1.85
	0.6208	-2.13	0.6364	2.095	0.6227	0.15	0.6351	1.29	0.6271	-2.62	0.6375	0.005	0.6237	-1.84
	0.6212	-2.105	0.6369	2.125	0.6232	0.15	0.6356	1.28	0.6276	-2.7	0.6379	0.01	0.6242	-1.84
	0.6217	-2.07	0.6374	2.165	0.6237	0.15	0.6361	1.27	0.6281	-2.775	0.6384	0.005	0.6247	-1.855
	0.6222	-2.05	0.6379	2.205	0.6241	0.15	0.6366	1.26	0.6286	-2.825	0.6389	0.005	0.6252	-1.87
	0.6227	-2.045	0.6383	2.245	0.6246	0.15	0.6371	1.255	0.6291	-2.865	0.6394	0.005	0.6256	-1.89
	0.6232	-2.05	0.6388	2.28	0.6251	0.15	0.6376	1.24	0.6296	-2.905	0.6399	0.005	0.6261	-1.9
	0.6236	-2.07	0.6393	2.315	0.6256	0.155	0.6381	1.23	0.6301	-2.95	0.6404	0	0.6266	-1.905
	0.6241	-2.08	0.6398	2.35	0.6261	0.155	0.6386	1.22	0.6305	-3.01	0.6409	0	0.627	-1.905
	0.6246	-2.08	0.6402	2.385	0.6266	0.15	0.6391	1.205	0.631	-3.03	0.6414	0	0.6275	-1.91
	0.6251	-2.075	0.6407	2.42	0.6271	0.15	0.6396	1.195	0.6315	-3.045	0.6419	0	0.628	-1.9
	0.6255	-2.065	0.6412	2.455	0.6276	0.15	0.6401	1.065	0.632	-3.07	0.6423	0	0.6285	-1.875
	0.626	-2.065	0.6416	2.485	0.6281	0.15	0.6406	1.05	0.6325	-3.105	0.6428	0	0.6289	-1.86
	0.6265	-2.08	0.6421	2.52	0.6286	0.145	0.6411	1.04	0.633	-3.14	0.6433	0	0.6294	-1.85
	0.627	-2.1	0.6426	2.545	0.6291	0.145	0.6416	1.035	0.6335	-3.15	0.6438	0	0.6299	-1.845
	0.6275	-2.12	0.6431	2.58	0.6296	0.15	0.6421	1.03	0.634	-3.125	0.6443	0	0.6303	-1.835
	0.6279	-2.13	0.6435	2.61	0.6301	0.15	0.6426	1.015	0.6345	-3.125	0.6448	0.005	0.6308	-1.82
	0.6284	-2.105	0.644	2.64	0.6305	0.15	0.6431	1	0.635	-3.155	0.6453	0.005	0.6313	-1.815
	0.6289	-2.08	0.6445	2.67	0.631	0.155	0.6435	0.99	0.6355	-3.195	0.6458	0.005	0.6318	-1.795
	0.6294	-2.07	0.645	2.695	0.6315	0.155	0.644	0.98	0.636	-3.295	0.6462	0.005	0.6322	-1.76
	0.6299	-2.06	0.6454	2.725	0.632	0.155	0.6445	0.965	0.6365	-3.385	0.6467	0.005	0.6327	-1.725
	0.6303	-2.045	0.6459	2.76	0.6325	0.16	0.645	0.955	0.637	-3.39	0.6472	0	0.6332	-1.69
	0.6308	-2.035	0.6464	2.79	0.633	0.16	0.6455	0.945	0.6375	-3.375	0.6477	0	0.6336	-1.67
	0.6313	-2.02	0.6468	2.82	0.6335	0.165	0.646	0.935	0.638	-3.36	0.6482	0	0.6341	-1.655
	0.6318	-2	0.6473	2.85	0.634	0.165	0.6465	0.925	0.6384	-3.33	0.6487	-0.005	0.6346	-1.635
	0.6323	-2	0.6478	2.875	0.6345	0.165	0.647	0.915	0.6389	-3.29	0.6492	-0.005	0.6351	-1.61
	0.6327	-2.02	0.6483	2.895	0.635	0.165	0.6475	0.905	0.6394	-3.275	0.6497	-0.01	0.6355	-1.59
	0.6332	-2.045	0.6487	2.93	0.6355	0.17	0.6479	0.89	0.6399	-3.265	0.6501	-0.01	0.636	-1.565
	0.6337	-2.06	0.6492	2.96	0.636	0.17	0.6484	0.885	0.6404	-3.34	0.6506	-0.01	0.6365	-1.55
	0.6342	-2.065	0.6497	2.99	0.6365	0.165	0.6489	0.88	0.6409	-3.33	0.6511	-0.015	0.6369	-1.54
	0.6347	-2.035	0.6502	3.55	0.6369	0.165	0.6494	0.87	0.6414	-3.315	0.6516	-0.015	0.6374	-1.535
	0.6351	-2.005	0.6507	3.575	0.6374	0.165	0.6499	0.86	0.6419	-3.3	0.6521	-0.015	0.6379	-1.54
	0.6356	-1.99	0.6512	3.6	0.6379	0.165	0.6504	0.855	0.6423	-3.305	0.6526	-0.015	0.6383	-1.535
	0.6361	-1.975	0.6517	3.625	0.6384	0.16	0.6509	0.85	0.6428	-3.375	0.6531	-0.015	0.6388	-1.52
	0.6366	-1.96	0.6522	3.65	0.6389	0.165	0.6514	0.84	0.6433	-3.485	0.6536	-0.015	0.6393	-1.5
	0.6371	-1.93	0.6527	3.675	0.6394	0.165	0.6518	0.83	0.6438	-3.525	0.654	-0.015	0.6398	-1.49
	0.6375	-1.91	0.6532	3.695	0.6399	0.16	0.6523	0.82	0.6443	-3.495	0.6545	-0.015	0.6402	-1.47
	0.638	-1.895	0.6537	3.72	0.6404	0.165	0.6528	0.82	0.6448	-3.47	0.655	-0.02	0.6407	-1.45
	0.6385	-1.89	0.6542	3.745	0.6409	0.165	0.6533	0.81	0.6452	-3.46	0.6555	-0.02	0.6412	-1.43
	0.639	-1.905	0.6547	3.765	0.6414	0.17	0.6538	0.8	0.6457	-3.45	0.656	-0.02	0.6416	-1.415
	0.6395	-1.91	0.6552	3.785	0.6419	0.165	0.6543	0.795	0.6462	-3.475	0.6565	-0.02	0.6421	-1.41
	0.6399	-1.91	0.6557	3.8	0.6424	0.165	0.6548	0.785	0.6467	-3.505	0.657	-0.025	0.6426	-1.415
	0.6404	-1.915	0.6562	3.82	0.6428	0.165	0.6553	0.78	0.6472	-3.515	0.6575	-0.03	0.6431	-1.42
	0.6409	-1.905	0.6567	3.845	0.6433	0.17	0.6557	0.775	0.6476	-3.54	0.6579	-0.03	0.6435	-1.415
	0.6414	-1.88	0.6572	3.87	0.6438	0.17	0.6562	0.765	0.6481	-3.57	0.6584	-0.035	0.644	-1.41
	0.6419	-1.87	0.6577	3.9	0.6443	0.17	0.6567	0.76	0.6486	-3.59	0.6589	-0.035	0.6445	-1.405
	0.6423	-1.855	0.6582	3.91	0.6448	0.17	0.6572	0.755	0.6491	-3.59	0.6594	-0.04	0.6449	-1.405
	0.6428	-1.85	0.6587	3.935	0.6453	0.17	0.6577	0.745	0.6496	-3.6	0.6599	-0.04	0.6454	-1.405
	0.6433	-1.855	0.6592	3.95	0.6458	0.17	0.6582	0.74	0.6501	-3.615	0.6604	-0.04	0.6459	-1.4
	0.6438	-1.86	0.6597	3.975	0.6463	0.165	0.6587	0.735	0.6505	-3.595	0.6609	-0.04	0.6464	-1.395
	0.6443	-1.85	0.6602	3.995	0.6468	0.165	0.6592	0.73	0.651	-3.605	0.6614	-0.045	0.6468	-1.395
	0.6447	-1.84	0.6607	4.02	0.6473	0.165	0.6596	0.725	0.6515	-3.62	0.6619	-0.045	0.6473	-1.38
	0.6452	-1.825	0.6612	4.04	0.6478	0.165	0.6601	0.72	0.652	-3.615	0.6623	-0.045	0.6478	-1.36
	0.6457	-1.82	0.6618	4.06	0.6483	0.165	0.6606	0.71	0.6525	-3.605	0.6628	-0.045	0.6482	-1.345
	0.6462	-1.82	0.6623	4.07	0.6488	0.165	0.6611	0.7	0.6529	-3.615	0.6633	-0.04	0.6487	-1.325
	0.6467	-1.82	0.6628	4.09	0.6492	0.17	0.6616	0.695	0.6534	-3.635	0.6638	-0.04	0.6492	-1.315
	0.6471	-1.815	0.6633	4.115	0.6497	0.17	0.6621	0.685	0.6539	-3.61	0.6643	-0.04	0.6497	-1.31
	0.6476	-1.815	0.6638	4.14	0.6502	0.17	0.6626	0.675	0.6544	-3.585	0.6648	-0.04	0.6501	-1.31
	0.6481	-1.82	0.6643	4.16	0.6507	0.17	0.6631	0.67	0.6549	-3.61	0.6653	-0.035	0.6506	-1.31
	0.6486	-1.845	0.6648	4.175	0.6512	0.17	0.6635	0.66	0.6553	-3.71	0.6658	-0.035	0.6511	-1.315
	0.6491	-1.875	0.6653	4.195	0.6516	0.17	0.664	0.65	0.6558	-3.78	0.6663	-0.03	0.6515	-1.32
	0.6495	-1.88	0.6658	4.22	0.6521	0.17	0.6645	0.645	0.6563	-3.82	0.6668	-0.03	0.652	-1.315
	0.65	-1.85	0.6663	4.235	0.6526	0.17	0.665	0.64	0.6568	-3.855	0.6673	-0.03	0.6525	-1.33
	0.6505	-1.815	0.6668	4.25	0.6531	0.17	0.6655	0.635	0.6573	-3.84	0.6678	-0.025	0.653	-1.34
	0.651	-1.77	0.6673	4.27	0.6536	0.17	0.666	0.625	0.6578	-3.795	0.6683	-0.025	0.6534	-1.35
	0.6515	-1.74	0.6678	4.29	0.654	0.17	0.6665	0.625	0.6582	-3.77	0.6688	-0.025	0.6539	-1.36
	0.6519	-1.725	0.6683	4.31	0.6545	0.175	0.667	0.615	0.6587	-3.75	0.6693	-0.025	0.6544	-1.38
	0.6524	-1.72	0.6688	4.315	0.655	0.175	0.6675	0.61	0.6592	-3.75	0.6698	-0.025	0.6549	-1.245
	0.6529	-1.705	0.6693	4.33	0.6555	0.18	0.6679	0.605	0.6597	-3.755	0.6703	-0.025	0.6553	-1.29
	0.6534	-1.69	0.6698	4.35	0.6559	0.18	0.6684	0.595	0.6602	-3.81	0.6708	-0.025	0.6558	-1.32
	0.6539	-1.685	0.6703	4.375	0.6564	0.18	0.6689	0.59	0.6606	-3.92	0.6713	-0.02	0.6563	-1.315
	0.6543	-1.68	0.6708	4.39	0.6569	0.18	0.6694	0.585	0.6611	-3.94	0.6717	-0.025	0.6568	-1.295
	0.6548	-1.665	0.6713	4.4	0.6574	0.18	0.6699	0.58	0.6616	-3.92	0.6722	-0.025	0.6573	-1.27
	0.6553	-1.655	0.6718	4.43	0.6579	0.185	0.6704	0.57	0.6621	-3.925	0.6727	-0.02	0.6577	-1.25
	0.6558	-1.635	0.6723	4.45	0.6583	0.185	0.6709	0.56	0.6626	-3.925	0.6732	-0.02	0.6582	-1.255
	0.6562	-1.62	0.6728	4.465	0.6588	0.185	0.6714	0.555	0.6631	-3.93	0.6737	-0.02	0.6587	-1.3
	0.6567	-1.605	0.6733	4.475	0.6593	0.185	0.6718	0.545	0.6635	-3.925	0.6742	-0.015	0.6592	-1.35
	0.6572	-1.595	0.6738	4.495	0.6598	0.185	0.6723	0.54	0.664	-3.89	0.6747	-0.015	0.6597	-1.37
	0.6577	-1.59	0.6743	4.51	0.6603	0.185	0.6728	0.53	0.6645	-3.87	0.6752	-0.015	0.6601	-1.375
	0.6582	-1.59	0.6748	4.535	0.6607	0.185	0.6733	0.52	0.665	-3.91	0.6757	-0.015	0.6606	-1.355
	0.6586	-1.59	0.6753	4.555	0.6612	0.18	0.6738	0.515	0.6655	-3.99	0.6762	-0.015	0.6611	-1.32
	0.6591	-1.59	0.6758	4.57	0.6617	0.185	0.6743	0.51	0.6659	-4.05	0.6767	-0.02	0.6616	-1.285
	0.6596	-1.625	0.6763	4.59	0.6622	0.185	0.6748	0.5	0.6664	-4.045	0.6772	-0.02	0.6621	-1.245
	0.6601	-1.605	0.6768	4.605	0.6627	0.185	0.6753	0.495	0.6669	-3.985	0.6777	-0.02	0.6625	-1.22
	0.6606	-1.585	0.6773	4.62	0.6631	0.19	0.6757	0.49	0.6674	-3.905	0.6782	-0.025	0.663	-1.195
	0.6611	-1.565	0.6778	4.63	0.6636	0.19	0.6762	0.48	0.6679	-3.84	0.6787	-0.025	0.6635	-1.17
	0.6615	-1.57	0.6783	4.645	0.6641	0.19	0.6767	0.48	0.6684	-3.81	0.6792	-0.03	0.664	-1.155
	0.662	-1.595	0.6788	4.665	0.6646	0.195	0.6772	0.47	0.6688	-3.795	0.6797	-0.035	0.6645	-1.15
	0.6625	-1.625	0.6793	4.675	0.665	0.195	0.6777	0.465	0.6693	-3.825	0.6802	-0.035	0.6649	-1.14
	0.663	-1.64	0.6798	4.7	0.6655	0.2	0.6782	0.46	0.6698	-3.89	0.6807	-0.04	0.6654	-1.12
	0.6635	-1.62	0.6803	4.715	0.666	0.2	0.6787	0.445	0.6703	-3.91	0.6812	-0.04	0.6659	-1.095
	0.6639	-1.585	0.6809	4.735	0.6665	0.2	0.6792	0.44	0.6708	-3.915	0.6817	-0.04	0.6664	-1.075
	0.6644	-1.545	0.6814	4.745	0.667	0.2	0.6796	0.435	0.6712	-3.91	0.6821	-0.04	0.6669	-1.055
	0.6649	-1.52	0.6819	4.755	0.6674	0.2	0.6801	0.43	0.6717	-3.935	0.6826	-0.04	0.6673	-1.04
	0.6654	-1.495	0.6824	4.78	0.6679	0.2	0.6806	0.425	0.6722	-3.95	0.6831	-0.045	0.6678	-1.03
	0.6659	-1.49	0.6829	4.79	0.6684	0.2	0.6811	0.415	0.6727	-3.93	0.6836	-0.04	0.6683	-1.03
	0.6663	-1.495	0.6834	4.805	0.6689	0.205	0.6816	0.405	0.6732	-3.89	0.6841	-0.045	0.6688	-1.025
	0.6668	-1.52	0.6839	4.825	0.6694	0.205	0.6821	0.4	0.6736	-3.85	0.6846	-0.045	0.6693	-1.035
	0.6673	-1.555	0.6844	4.835	0.6698	0.2	0.6826	0.39	0.6741	-3.84	0.6851	-0.045	0.6697	-1.035
	0.6678	-1.575	0.6849	4.86	0.6703	0.205	0.6831	0.385	0.6746	-3.835	0.6856	-0.045	0.6702	-1.03
	0.6683	-1.585	0.6854	4.87	0.6708	0.205	0.6835	0.375	0.6751	-3.815	0.6861	-0.045	0.6707	-1.03
	0.6687	-1.585	0.6859	4.885	0.6713	0.205	0.684	0.365	0.6756	-3.82	0.6866	-0.05	0.6712	-1.02
	0.6692	-1.555	0.6864	4.9	0.6718	0.21	0.6845	0.36	0.6761	-3.85	0.6871	-0.05	0.6717	-1.015
	0.6697	-1.53	0.6869	4.91	0.6722	0.21	0.685	0.35	0.6765	-3.865	0.6876	-0.05	0.6721	-1.015
	0.6702	-1.5	0.6874	4.925	0.6727	0.215	0.6855	0.345	0.677	-3.88	0.6881	-0.055	0.6726	-1.015
	0.6707	-1.485	0.6879	4.945	0.6732	0.22	0.686	0.335	0.6775	-3.885	0.6886	-0.055	0.6731	-1.02
	0.6711	-1.47	0.6884	4.96	0.6737	0.22	0.6865	0.33	0.678	-3.875	0.6891	-0.06	0.6736	-1.02
	0.6716	-1.445	0.6889	4.98	0.6742	0.225	0.687	0.325	0.6785	-3.83	0.6896	-0.06	0.6741	-1.025
	0.6721	-1.415	0.6894	4.995	0.6746	0.23	0.6875	0.32	0.6789	-3.805	0.6901	-0.06	0.6745	-1.025
	0.6726	-1.39	0.6899	5.015	0.6751	0.235	0.6879	0.305	0.6794	-3.82	0.6906	-0.06	0.675	-1.025
	0.673	-1.38	0.6904	5.025	0.6756	0.235	0.6884	0.3	0.6799	-3.845	0.6911	-0.06	0.6755	-1.02
	0.6735	-1.375	0.6909	5.035	0.6761	0.235	0.6889	0.29	0.6804	-3.87	0.6916	-0.06	0.676	-1.02
	0.674	-1.38	0.6914	5.04	0.6765	0.24	0.6894	0.275	0.6809	-3.88	0.692	-0.06	0.6765	-1.02
	0.6745	-1.4	0.6919	5.045	0.677	0.245	0.6899	0.27	0.6814	-3.86	0.6925	-0.055	0.6769	-1.015
	0.675	-1.415	0.6924	5.07	0.6775	0.24	0.6904	0.26	0.6818	-3.84	0.693	-0.05	0.6774	-1.015
	0.6754	-1.425	0.6929	5.095	0.678	0.24	0.6909	0.25	0.6823	-3.85	0.6935	-0.05	0.6779	-1.02
	0.6759	-1.415	0.6934	5.105	0.6785	0.245	0.6914	0.245	0.6828	-3.86	0.694	-0.055	0.6784	-1.025
	0.6764	-1.405	0.6939	5.115	0.6789	0.245	0.6918	0.235	0.6833	-3.865	0.6945	-0.055	0.6789	-1.025
	0.6769	-1.41	0.6944	5.125	0.6794	0.245	0.6923	0.225	0.6838	-3.865	0.695	-0.055	0.6793	-1.02
	0.6774	-1.42	0.6949	5.13	0.6799	0.25	0.6928	0.215	0.6842	-3.89	0.6955	-0.055	0.6798	-1.025
	0.6778	-1.425	0.6954	5.14	0.6804	0.25	0.6933	0.205	0.6847	-3.895	0.696	-0.055	0.6803	-1.035
	0.6783	-1.42	0.6959	5.15	0.6809	0.25	0.6938	0.2	0.6852	-3.865	0.6965	-0.06	0.6808	-1.05
	0.6788	-1.41	0.6964	5.155	0.6813	0.255	0.6943	0.195	0.6857	-3.875	0.697	-0.06	0.6813	-1.065
	0.6793	-1.405	0.6969	5.165	0.6818	0.255	0.6948	0.185	0.6862	-3.95	0.6975	-0.06	0.6817	-1.08
	0.6798	-1.415	0.6974	5.16	0.6823	0.25	0.6953	0.18	0.6867	-3.965	0.698	-0.06	0.6822	-1.095
	0.6802	-1.41	0.6979	5.17	0.6828	0.255	0.6957	0.185	0.6871	-3.95	0.6985	-0.065	0.6827	-1.095
	0.6807	-1.4	0.6984	5.19	0.6833	0.255	0.6962	0.175	0.6876	-3.97	0.699	-0.065	0.6832	-1.085
	0.6812	-1.38	0.6989	5.19	0.6837	0.255	0.6967	0.17	0.6881	-4.005	0.6995	-0.07	0.6837	-1.075
	0.6817	-1.38	0.6994	5.195	0.6842	0.26	0.6972	0.165	0.6886	-4	0.7	-0.07	0.6841	-1.06
	0.6822	-1.375	0.6999	5.205	0.6847	0.26	0.6977	0.16	0.6891	-4.01	0.7005	-0.07	0.6846	-1.05
	0.6826	-1.375	0.7005	5.2	0.6852	0.26	0.6982	0.155	0.6895	-4.01	0.701	-0.07	0.6851	-1.035
	0.6831	-1.375	0.701	5.19	0.6856	0.26	0.6987	0.15	0.69	-3.985	0.7015	-0.065	0.6856	-1.025
	0.6836	-1.38	0.7015	5.2	0.6861	0.26	0.6992	0.145	0.6905	-3.94	0.702	-0.065	0.6861	-1.01
	0.6841	-1.38	0.702	5.205	0.6866	0.26	0.6996	0.14	0.691	-3.945	0.7024	-0.065	0.6865	-1
	0.6846	-1.38	0.7025	5.215	0.6871	0.255	0.7001	0.13	0.6915	-3.955	0.7029	-0.06	0.687	-0.985
	0.685	-1.385	0.703	5.215	0.6876	0.255	0.7006	0.125	0.692	-3.945	0.7034	-0.06	0.6875	-0.98
	0.6855	-1.385	0.7035	5.22	0.688	0.255	0.7011	0.125	0.6924	-3.965	0.7039	-0.065	0.688	-0.975
	0.686	-1.37	0.704	5.215	0.6885	0.255	0.7016	0.12	0.6929	-4.04	0.7044	-0.06	0.6885	-0.965
	0.6865	-1.365	0.7045	5.215	0.689	0.255	0.7021	0.09	0.6934	-4.085	0.7049	-0.06	0.689	-0.96
	0.687	-1.37	0.705	5.215	0.6895	0.255	0.7026	0.09	0.6939	-4.095	0.7054	-0.06	0.6894	-0.95
	0.6874	-1.365	0.7055	5.22	0.69	0.25	0.703	0.085	0.6944	-4.105	0.7059	-0.065	0.6899	-0.945
	0.6879	-1.345	0.706	5.215	0.6904	0.25	0.7035	0.085	0.6948	-4.155	0.7064	-0.06	0.6904	-0.94
	0.6884	-1.335	0.7065	5.22	0.6909	0.25	0.704	0.085	0.6953	-4.215	0.7069	-0.06	0.6909	-0.935
	0.6889	-1.33	0.707	5.22	0.6914	0.25	0.7045	0.08	0.6958	-4.225	0.7074	-0.06	0.6914	-0.935
	0.6894	-1.325	0.7075	5.21	0.6919	0.25	0.705	0.08	0.6963	-4.275	0.7079	-0.06	0.6918	-0.93
	0.6898	-1.32	0.708	5.2	0.6924	0.25	0.7054	0.08	0.6968	-4.29	0.7084	-0.065	0.6923	-0.93
	0.6903	-1.325	0.7085	5.205	0.6928	0.245	0.7059	0.08	0.6972	-4.26	0.7089	-0.06	0.6928	-0.94
	0.6908	-1.32	0.709	5.2	0.6933	0.245	0.7064	0.08	0.6977	-4.215	0.7094	-0.055	0.6933	-0.945
	0.6913	-1.305	0.7095	5.195	0.6938	0.245	0.7069	0.08	0.6982	-4.15	0.7099	-0.06	0.6938	-0.95
	0.6918	-1.295	0.71	5.185	0.6943	0.24	0.7074	0.08	0.6987	-4.15	0.7104	-0.06	0.6942	-0.955
	0.6922	-1.28	0.7105	5.18	0.6947	0.24	0.7078	0.085	0.6992	-4.15	0.7109	-0.055	0.6947	-0.96
	0.6927	-1.27	0.711	5.175	0.6952	0.24	0.7083	0.085	0.6997	-4.135	0.7114	-0.055	0.6952	-0.96
	0.6932	-1.26	0.7115	5.165	0.6957	0.235	0.7088	0.085	0.7001	-4.09	0.7119	-0.05	0.6957	-0.96
	0.6937	-1.255	0.712	5.165	0.6962	0.235	0.7093	0.09	0.7006	-4.02	0.7124	-0.05	0.6962	-0.96
	0.6942	-1.255	0.7125	5.155	0.6967	0.23	0.7098	0.09	0.7011	-3.995	0.7128	-0.055	0.6966	-0.965
	0.6946	-1.27	0.713	5.15	0.6971	0.225	0.7102	0.09	0.7016	-4.075	0.7133	-0.055	0.6971	-0.98
	0.6951	-1.275	0.7135	5.145	0.6976	0.22	0.7107	0.095	0.7021	-4.05	0.7138	-0.05	0.6976	-0.995
	0.6956	-1.27	0.714	5.035	0.6981	0.225	0.7112	0.095	0.7025	-4.05	0.7143	-0.05	0.6981	-1.01
	0.6961	-1.27	0.7145	5.01	0.6986	0.22	0.7117	0.095	0.703	-4.065	0.7148	-0.05	0.6986	-1.02
	0.6966	-1.255	0.715	4.995	0.6991	0.22	0.7122	0.095	0.7035	-4.06	0.7153	-0.05	0.699	-1.035
	0.697	-1.235	0.7154	4.985	0.6995	0.22	0.7126	0.095	0.704	-4.025	0.7158	-0.055	0.6995	-1.045
	0.6975	-1.225	0.7159	4.975	0.7	0.215	0.7131	0.095	0.7045	-3.98	0.7163	-0.055	0.7	-1.045
	0.698	-1.22	0.7164	4.955	0.7005	0.215	0.7136	0.1	0.7049	-3.955	0.7168	-0.055	0.7005	-1.035
	0.6985	-1.22	0.7169	4.945	0.701	0.215	0.7141	0.1	0.7054	-3.965	0.7173	-0.055	0.701	-1.025
	0.699	-1.22	0.7174	4.93	0.7015	0.215	0.7145	0.105	0.7059	-4.03	0.7178	-0.06	0.7014	-1.01
	0.6994	-1.215	0.7178	4.925	0.7019	0.22	0.715	0.11	0.7064	-4.12	0.7183	-0.06	0.7019	-0.99
	0.6999	-1.22	0.7183	4.91	0.7024	0.22	0.7155	0.115	0.7069	-4.13	0.7188	-0.06	0.7024	-0.975
	0.7004	-1.215	0.7188	4.89	0.7029	0.22	0.716	0.12	0.7073	-4.08	0.7193	-0.06	0.7029	-0.95
	0.7009	-1.215	0.7193	4.87	0.7034	0.22	0.7165	0.125	0.7078	-4.04	0.7198	-0.06	0.7034	-0.935
	0.7014	-1.21	0.7198	4.86	0.7038	0.22	0.7169	0.125	0.7083	-4.02	0.7203	-0.055	0.7038	-0.915
	0.7018	-1.21	0.7202	4.85	0.7043	0.215	0.7174	0.13	0.7088	-4.015	0.7208	-0.055	0.7043	-0.905
	0.7023	-1.205	0.7207	4.835	0.7048	0.215	0.7179	0.14	0.7093	-4.015	0.7213	-0.055	0.7048	-0.905
	0.7028	-1.2	0.7212	4.825	0.7053	0.21	0.7184	0.14	0.7097	-4.01	0.7218	-0.05	0.7053	-0.9
	0.7033	-1.195	0.7217	4.815	0.7058	0.21	0.7189	0.145	0.7102	-4.015	0.7223	-0.055	0.7058	-0.895
	0.7038	-1.19	0.7222	4.795	0.7062	0.21	0.7193	0.15	0.7107	-4.04	0.7228	-0.055	0.7062	-0.9
	0.7042	-1.18	0.7226	4.78	0.7067	0.21	0.7198	0.155	0.7112	-4.105	0.7232	-0.06	0.7067	-0.9
	0.7047	-1.165	0.7231	4.76	0.7072	0.21	0.7203	0.16	0.7117	-4.145	0.7237	-0.06	0.7072	-0.9
	0.7052	-1.155	0.7236	4.75	0.7077	0.21	0.7208	0.16	0.7121	-4.145	0.7242	-0.065	0.7077	-0.905
	0.7057	-1.145	0.7241	4.74	0.7082	0.21	0.7213	0.165	0.7126	-4.135	0.7247	-0.065	0.7082	-0.905
	0.7062	-1.135	0.7246	4.725	0.7086	0.215	0.7217	0.17	0.7131	-4.185	0.7252	-0.07	0.7086	-0.905
	0.7066	-1.135	0.7251	4.71	0.7091	0.21	0.7222	0.175	0.7136	-4.17	0.7257	-0.07	0.7091	-0.905
	0.7071	-1.14	0.7255	4.685	0.7096	0.21	0.7227	0.18	0.7141	-4.15	0.7262	-0.1	0.7096	-0.905
	0.7076	-1.14	0.726	4.675	0.7101	0.2	0.7232	0.185	0.7145	-4.19	0.7267	-0.1	0.7101	-0.905
	0.7081	-1.135	0.7265	4.665	0.7105	0.195	0.7237	0.19	0.715	-4.16	0.7272	-0.11	0.7106	-0.915
	0.7086	-1.135	0.727	4.655	0.711	0.195	0.7241	0.195	0.7155	-4.115	0.7277	-0.11	0.711	-0.92
	0.709	-1.13	0.7275	4.645	0.7115	0.19	0.7246	0.205	0.716	-4.145	0.7281	-0.115	0.7115	-0.925
	0.7095	-1.125	0.7279	4.625	0.712	0.19	0.7251	0.21	0.7165	-4.205	0.7286	-0.12	0.712	-0.93
	0.71	-1.12	0.7284	4.615	0.7124	0.19	0.7256	0.215	0.7169	-4.22	0.7291	-0.125	0.7125	-0.93
	0.7105	-1.12	0.7289	4.615	0.7129	0.19	0.7261	0.22	0.7174	-4.18	0.7296	-0.125	0.713	-0.925
	0.711	-1.135	0.7294	4.61	0.7134	0.19	0.7265	0.23	0.7179	-4.155	0.7301	-0.13	0.7134	-0.915
	0.7114	-1.165	0.7299	4.595	0.7139	0.19	0.727	0.23	0.7184	-4.215	0.7306	-0.13	0.7139	-0.9
	0.7119	-1.18	0.7303	4.59	0.7143	0.19	0.7275	0.235	0.7189	-4.275	0.731	-0.13	0.7144	-0.88
	0.7124	-1.2	0.7308	4.585	0.7148	0.19	0.728	0.24	0.7193	-4.245	0.7315	-0.13	0.7149	-0.86
	0.7129	-1.2	0.7313	4.585	0.7153	0.185	0.7285	0.25	0.7198	-4.13	0.732	-0.13	0.7154	-0.84
	0.7134	-1.19	0.7318	4.58	0.7158	0.185	0.7289	0.255	0.7203	-4.01	0.7325	-0.13	0.7159	-0.875
	0.7138	-1.175	0.7323	4.57	0.7162	0.18	0.7294	0.26	0.7208	-3.975	0.733	-0.13	0.7165	-0.865
	0.7143	-1.155	0.7327	4.56	0.7167	0.18	0.7299	0.26	0.7212	-3.985	0.7334	-0.13	0.7171	-0.86
	0.7148	-1.14	0.7332	4.555	0.7172	0.17	0.7304	0.265	0.7217	-4.01	0.7339	-0.13	0.7177	-0.845
	0.7153	-1.125	0.7337	4.56	0.7176	0.17	0.7309	0.27	0.7222	-4.005	0.7344	-0.125	0.7182	-0.835
	0.7158	-1.115	0.7342	4.55	0.7181	0.17	0.7313	0.265	0.7227	-3.98	0.7349	-0.125	0.7188	-0.82
	0.7162	-1.105	0.7347	4.54	0.7186	0.165	0.7318	0.275	0.7232	-3.93	0.7354	-0.125	0.7194	-0.805
	0.7167	-1.105	0.7351	4.54	0.7191	0.165	0.7323	0.28	0.7236	-3.865	0.7359	-0.125	0.72	-0.795
	0.7172	-1.09	0.7356	4.535	0.7195	0.16	0.7328	0.285	0.7241	-3.825	0.7363	-0.125	0.7205	-0.785
	0.7177	-1.075	0.7361	4.53	0.72	0.155	0.7333	0.29	0.7246	-3.815	0.7368	-0.125	0.7211	-0.77
	0.7182	-1.065	0.7366	4.535	0.7205	0.155	0.7337	0.29	0.7251	-3.79	0.7373	-0.125	0.7217	-0.755
	0.7186	-1.04	0.7371	4.525	0.721	0.155	0.7342	0.295	0.7256	-3.79	0.7378	-0.125	0.7223	-0.75
	0.7191	-1.025	0.7375	4.52	0.7214	0.15	0.7347	0.3	0.726	-3.84	0.7383	-0.125	0.7228	-0.745
	0.7196	-1.02	0.738	4.51	0.7219	0.15	0.7352	0.305	0.7265	-3.875	0.7387	-0.125	0.7234	-0.735
	0.7201	-1.01	0.7385	4.515	0.7224	0.15	0.7357	0.305	0.727	-3.9	0.7392	-0.125	0.724	-0.74
	0.7206	-1.025	0.739	4.51	0.7229	0.15	0.7361	0.31	0.7275	-3.88	0.7397	-0.125	0.7245	-0.735
	0.7211	-1.035	0.7395	4.495	0.7233	0.145	0.7366	0.315	0.728	-3.845	0.7402	-0.125	0.7251	-0.74
	0.7216	-1.035	0.7399	4.495	0.7238	0.145	0.7371	0.32	0.7284	-3.815	0.7407	-0.12	0.7257	-0.75
	0.7222	-1.03	0.7404	4.485	0.7243	0.14	0.7376	0.32	0.7289	-3.825	0.7412	-0.12	0.7263	-0.765
	0.7227	-1.02	0.7409	4.485	0.7247	0.14	0.7381	0.32	0.7294	-3.87	0.7416	-0.12	0.7268	-0.775
	0.7232	-1.015	0.7414	4.475	0.7252	0.14	0.7385	0.325	0.7299	-3.875	0.7421	-0.12	0.7274	-0.79
	0.7237	-1.01	0.7419	4.47	0.7257	0.135	0.739	0.325	0.7304	-3.84	0.7426	-0.12	0.728	-0.8
	0.7242	-0.995	0.7423	4.47	0.7262	0.135	0.7395	0.325	0.7308	-3.78	0.7431	-0.12	0.7286	-0.81
	0.7248	-0.985	0.7428	4.46	0.7266	0.13	0.74	0.325	0.7313	-3.725	0.7436	-0.115	0.7291	-0.81
	0.7253	-0.98	0.7433	4.45	0.7271	0.125	0.7404	0.325	0.7318	-3.7	0.7441	-0.115	0.7297	-0.81
	0.7258	-0.98	0.7438	4.445	0.7276	0.125	0.7409	0.33	0.7323	-3.715	0.7445	-0.115	0.7303	-0.805
	0.7263	-0.98	0.7443	4.44	0.7281	0.12	0.7414	0.33	0.7328	-3.725	0.745	-0.11	0.7309	-0.805
	0.7268	-0.985	0.7447	4.435	0.7285	0.12	0.7419	0.33	0.7332	-3.705	0.7455	-0.115	0.7314	-0.795
	0.7274	-0.985	0.7452	4.43	0.729	0.12	0.7424	0.335	0.7337	-3.685	0.746	-0.115	0.732	-0.79
	0.7279	-0.985	0.7457	4.425	0.7295	0.12	0.7428	0.34	0.7342	-3.69	0.7465	-0.12	0.7326	-0.775
	0.7284	-0.98	0.7462	4.41	0.73	0.12	0.7433	0.34	0.7347	-3.715	0.7469	-0.12	0.7332	-0.765
	0.7289	-0.975	0.7467	4.415	0.7304	0.115	0.7438	0.345	0.7352	-3.71	0.7474	-0.125	0.7337	-0.76
	0.7294	-0.97	0.7471	4.405	0.7309	0.115	0.7443	0.34	0.7356	-3.67	0.7479	-0.12	0.7343	-0.745
	0.7299	-0.97	0.7476	4.395	0.7314	0.115	0.7448	0.345	0.7361	-3.64	0.7484	-0.125	0.7349	-0.735
	0.7305	-0.965	0.7481	4.38	0.7318	0.12	0.7452	0.345	0.7366	-3.635	0.7489	-0.125	0.7355	-0.725
	0.731	-0.96	0.7486	4.375	0.7323	0.115	0.7457	0.345	0.7371	-3.64	0.7494	-0.125	0.736	-0.715
	0.7315	-0.96	0.7491	4.355	0.7328	0.115	0.7462	0.345	0.7376	-3.63	0.7498	-0.13	0.7366	-0.7
	0.732	-0.96	0.7496	4.355	0.7333	0.115	0.7467	0.345	0.738	-3.605	0.7503	-0.125	0.7372	-0.69
	0.7325	-0.96	0.75	4.35	0.7337	0.11	0.7472	0.345	0.7385	-3.595	0.7508	-0.125	0.7378	-0.68
	0.7331	-0.955	0.7505	4.335	0.7342	0.11	0.7476	0.345	0.739	-3.605	0.7513	-0.125	0.7383	-0.67
	0.7336	-0.945	0.751	4.32	0.7347	0.11	0.7481	0.34	0.7395	-3.63	0.7518	-0.12	0.7389	-0.66
	0.7341	-0.945	0.7515	4.31	0.7352	0.11	0.7486	0.34	0.74	-3.665	0.7522	-0.12	0.7395	-0.655
	0.7346	-0.935	0.752	4.3	0.7356	0.105	0.7491	0.345	0.7404	-3.68	0.7527	-0.12	0.7401	-0.645
	0.7351	-0.93	0.7524	4.285	0.7361	0.105	0.7496	0.34	0.7409	-3.69	0.7532	-0.12	0.7406	-0.65
	0.7357	-0.925	0.7529	4.285	0.7366	0.1	0.75	0.34	0.7414	-3.71	0.7537	-0.12	0.7412	-0.65
	0.7362	-0.925	0.7534	4.29	0.7371	0.1	0.7505	0.34	0.7419	-3.76	0.7542	-0.125	0.7418	-0.65
	0.7367	-0.925	0.7539	4.28	0.7375	0.105	0.751	0.34	0.7424	-3.815	0.7547	-0.125	0.7424	-0.65
	0.7372	-0.92	0.7544	4.27	0.738	0.105	0.7515	0.335	0.7428	-3.82	0.7551	-0.12	0.7429	-0.65
	0.7377	-0.925	0.7548	4.26	0.7385	0.1	0.752	0.335	0.7433	-3.8	0.7556	-0.12	0.7435	-0.655
	0.7383	-0.93	0.7553	4.245	0.7389	0.1	0.7524	0.335	0.7438	-3.73	0.7561	-0.12	0.7441	-0.65
	0.7388	-0.935	0.7558	4.235	0.7394	0.1	0.7529	0.34	0.7443	-3.64	0.7566	-0.12	0.7447	-0.65
	0.7393	-0.935	0.7563	4.23	0.7399	0.1	0.7534	0.335	0.7447	-3.57	0.7571	-0.12	0.7452	-0.645
	0.7398	-0.93	0.7568	4.22	0.7404	0.1	0.7539	0.34	0.7452	-3.58	0.7575	-0.125	0.7458	-0.645
	0.7403	-0.935	0.7572	4.2	0.7408	0.1	0.7544	0.34	0.7457	-3.65	0.758	-0.125	0.7464	-0.64
	0.7408	-0.925	0.7577	4.18	0.7413	0.1	0.7548	0.335	0.7462	-3.655	0.7585	-0.125	0.747	-0.635
	0.7414	-0.92	0.7582	4.17	0.7418	0.105	0.7553	0.33	0.7467	-3.63	0.759	-0.12	0.7475	-0.625
	0.7419	-0.915	0.7587	4.165	0.7423	0.105	0.7558	0.335	0.7471	-3.615	0.7595	-0.12	0.7481	-0.615
	0.7424	-0.905	0.7592	4.165	0.7427	0.11	0.7563	0.335	0.7476	-3.62	0.76	-0.12	0.7487	-0.61
	0.7429	-0.895	0.7596	4.165	0.7432	0.11	0.7568	0.33	0.7481	-3.64	0.7604	-0.12	0.7493	-0.605
	0.7434	-0.89	0.7601	4.145	0.7437	0.11	0.7572	0.33	0.7486	-3.64	0.7609	-0.115	0.7498	-0.595
	0.744	-0.885	0.7606	4.14	0.7442	0.11	0.7577	0.325	0.7491	-3.615	0.7614	-0.11	0.7504	-0.585
	0.7445	-0.885	0.7611	4.135	0.7446	0.11	0.7582	0.325	0.7495	-3.565	0.7619	-0.11	0.751	-0.58
	0.745	-0.885	0.7616	4.115	0.7451	0.105	0.7587	0.32	0.75	-3.52	0.7624	-0.11	0.7516	-0.575
	0.7455	-0.88	0.762	4.1	0.7456	0.11	0.7592	0.32	0.7505	-3.5	0.7628	-0.11	0.7521	-0.57
	0.746	-0.875	0.7625	4.09	0.746	0.11	0.7596	0.315	0.751	-3.49	0.7633	-0.105	0.7527	-0.565
	0.7466	-0.87	0.763	4.075	0.7465	0.11	0.7601	0.315	0.7515	-3.44	0.7638	-0.11	0.7533	-0.565
	0.7471	-0.87	0.7635	4.06	0.747	0.115	0.7606	0.31	0.7519	-3.425	0.7643	-0.11	0.7538	-0.56
	0.7476	-0.865	0.764	4.045	0.7475	0.115	0.7611	0.31	0.7524	-3.43	0.7648	-0.11	0.7544	-0.56
	0.7481	-0.855	0.7644	4.04	0.7479	0.115	0.7616	0.31	0.7529	-3.42	0.7653	-0.11	0.755	-0.56
	0.7486	-0.85	0.7649	4.025	0.7484	0.115	0.762	0.31	0.7534	-3.425	0.7657	-0.11	0.7556	-0.555
	0.7492	-0.85	0.7654	4.01	0.7489	0.12	0.7625	0.31	0.7539	-3.41	0.7662	-0.115	0.7561	-0.555
	0.7497	-0.85	0.7659	3.99	0.7494	0.12	0.763	0.29	0.7543	-3.375	0.7667	-0.115	0.7567	-0.555
	0.7502	-0.85	0.7664	3.985	0.7498	0.12	0.7635	0.285	0.7548	-3.335	0.7672	-0.11	0.7573	-0.56
	0.7507	-0.85	0.7668	3.965	0.7503	0.125	0.764	0.285	0.7553	-3.31	0.7677	-0.11	0.7579	-0.56
	0.7512	-0.85	0.7673	3.945	0.7508	0.125	0.7644	0.29	0.7558	-3.36	0.7682	-0.115	0.7584	-0.56
	0.7518	-0.85	0.7678	3.93	0.7513	0.125	0.7649	0.285	0.7563	-3.37	0.7686	-0.115	0.759	-0.56
	0.7523	-0.855	0.7683	3.915	0.7517	0.13	0.7654	0.285	0.7567	-3.315	0.7691	-0.11	0.7596	-0.56
	0.7528	-0.855	0.7688	3.89	0.7522	0.13	0.7659	0.285	0.7572	-3.285	0.7696	-0.11	0.7602	-0.555
	0.7533	-0.855	0.7692	3.875	0.7527	0.125	0.7664	0.285	0.7577	-3.26	0.7701	-0.105	0.7607	-0.56
	0.7538	-0.85	0.7697	3.86	0.7531	0.125	0.7668	0.29	0.7582	-3.24	0.7706	-0.11	0.7613	-0.56
	0.7543	-0.845	0.7702	3.85	0.7536	0.125	0.7673	0.29	0.7587	-3.275	0.771	-0.105	0.7619	-0.555
	0.7549	-0.835	0.7707	3.84	0.7541	0.13	0.7678	0.29	0.7591	-3.335	0.7715	-0.11	0.7625	-0.545
	0.7554	-0.825	0.7712	3.82	0.7546	0.125	0.7683	0.29	0.7596	-3.33	0.772	-0.11	0.763	-0.54
	0.7559	-0.82	0.7716	3.815	0.755	0.125	0.7688	0.29	0.7601	-3.305	0.7725	-0.105	0.7636	-0.54
	0.7564	-0.805	0.7721	3.795	0.7555	0.125	0.7692	0.285	0.7606	-3.315	0.773	-0.11	0.7642	-0.535
	0.7569	-0.8	0.7726	3.785	0.756	0.125	0.7697	0.285	0.7611	-3.3	0.7735	-0.11	0.7648	-0.53
	0.7575	-0.79	0.7731	3.765	0.7565	0.125	0.7702	0.285	0.7615	-3.23	0.7739	-0.11	0.7653	-0.525
	0.758	-0.78	0.7736	3.755	0.7569	0.13	0.7707	0.285	0.762	-3.17	0.7744	-0.11	0.7659	-0.515
	0.7585	-0.785	0.7741	3.745	0.7574	0.13	0.7712	0.28	0.7625	-3.16	0.7749	-0.11	0.7665	-0.515
	0.759	-0.785	0.7745	3.725	0.7579	0.13	0.7716	0.285	0.763	-3.115	0.7754	-0.11	0.7671	-0.51
	0.7595	-0.79	0.775	3.495	0.7584	0.13	0.7721	0.285	0.7635	-3.075	0.7759	-0.11	0.7676	-0.505
	0.7601	-0.8	0.7755	3.485	0.7588	0.13	0.7726	0.285	0.7639	-3.07	0.7763	-0.11	0.7682	-0.5
	0.7606	-0.81	0.776	3.465	0.7593	0.13	0.7731	0.285	0.7644	-3.075	0.7768	-0.105	0.7688	-0.495
	0.7611	-0.825	0.7765	3.445	0.7598	0.13	0.7736	0.285	0.7649	-3.11	0.7773	-0.105	0.7694	-0.495
	0.7616	-0.83	0.7769	3.43	0.7602	0.13	0.774	0.285	0.7654	-3.13	0.7778	-0.105	0.7699	-0.495
	0.7621	-0.84	0.7774	3.41	0.7607	0.13	0.7745	0.285	0.7658	-3.12	0.7783	-0.105	0.7705	-0.49
	0.7627	-0.845	0.7779	3.395	0.7612	0.13	0.775	0.285	0.7663	-3.095	0.7788	-0.1	0.7711	-0.49
	0.7632	-0.85	0.7784	3.385	0.7617	0.125	0.7755	0.29	0.7668	-3.07	0.7792	-0.1	0.7717	-0.485
	0.7637	-0.85	0.7788	3.37	0.7621	0.125	0.776	0.29	0.7673	-3.04	0.7797	-0.1	0.7722	-0.485
	0.7642	-0.85	0.7793	3.355	0.7626	0.12	0.7764	0.29	0.7678	-3.035	0.7802	-0.095	0.7728	-0.48
	0.7647	-0.84	0.7798	3.335	0.7631	0.125	0.7769	0.29	0.7682	-3.07	0.7807	-0.095	0.7734	-0.48
	0.7653	-0.825	0.7803	3.315	0.7636	0.12	0.7774	0.29	0.7687	-3.12	0.7812	-0.095	0.774	-0.475
	0.7658	-0.815	0.7808	3.3	0.764	0.12	0.7779	0.29	0.7692	-3.115	0.7816	-0.095	0.7745	-0.475
	0.7663	-0.805	0.7812	3.285	0.7645	0.12	0.7784	0.29	0.7697	-3.08	0.7821	-0.095	0.7751	-0.475
	0.7668	-0.79	0.7817	3.27	0.765	0.115	0.7788	0.285	0.7701	-3.045	0.7826	-0.095	0.7757	-0.475
	0.7673	-0.78	0.7822	3.255	0.7655	0.115	0.7793	0.285	0.7706	-3	0.7831	-0.095	0.7763	-0.475
	0.7678	-0.765	0.7827	3.24	0.7659	0.11	0.7798	0.285	0.7711	-2.955	0.7836	-0.095	0.7768	-0.47
	0.7684	-0.755	0.7832	3.225	0.7664	0.11	0.7803	0.285	0.7716	-2.925	0.7841	-0.1	0.7774	-0.475
	0.7689	-0.75	0.7836	3.21	0.7669	0.11	0.7808	0.28	0.7721	-2.895	0.7845	-0.095	0.778	-0.475
	0.7694	-0.745	0.7841	3.185	0.7673	0.11	0.7812	0.28	0.7725	-2.865	0.785	-0.095	0.7786	-0.47
	0.7699	-0.75	0.7846	3.18	0.7678	0.11	0.7817	0.28	0.773	-2.845	0.7855	-0.095	0.7791	-0.475
	0.7704	-0.75	0.7851	3.165	0.7683	0.11	0.7822	0.275	0.7735	-2.825	0.786	-0.095	0.7797	-0.475
	0.771	-0.755	0.7855	3.15	0.7688	0.11	0.7827	0.275	0.774	-2.805	0.7865	-0.095	0.7803	-0.47
	0.7715	-0.76	0.786	3.13	0.7692	0.11	0.7832	0.275	0.7744	-2.815	0.7869	-0.09	0.7808	-0.465
	0.772	-0.76	0.7865	3.11	0.7697	0.11	0.7836	0.275	0.7749	-2.84	0.7874	-0.075	0.7814	-0.46
	0.7725	-0.765	0.787	3.095	0.7702	0.095	0.7841	0.28	0.7754	-2.845	0.7879	-0.07	0.782	-0.46
	0.773	-0.765	0.7875	3.085	0.7707	0.095	0.7846	0.275	0.7759	-2.86	0.7884	-0.07	0.7826	-0.455
	0.7736	-0.76	0.7879	3.07	0.7712	0.095	0.7851	0.275	0.7763	-2.87	0.7889	-0.07	0.7831	-0.45
	0.7741	-0.76	0.7884	3.05	0.7717	0.09	0.7856	0.27	0.7768	-2.855	0.7894	-0.07	0.7837	-0.445
	0.7746	-0.755	0.7889	3.03	0.7722	0.09	0.7861	0.27	0.7773	-2.835	0.7899	-0.065	0.7843	-0.44
	0.7751	-0.755	0.7894	3.01	0.7727	0.085	0.7865	0.27	0.7778	-2.825	0.7904	-0.065	0.7849	-0.435
	0.7756	-0.745	0.7899	3	0.7732	0.085	0.787	0.27	0.7783	-2.825	0.7908	-0.06	0.7854	-0.435
	0.7762	-0.74	0.7903	2.98	0.7737	0.08	0.7875	0.265	0.7787	-2.805	0.7913	-0.06	0.786	-0.43
	0.7767	-0.73	0.7908	2.965	0.7742	0.08	0.788	0.265	0.7792	-2.76	0.7918	-0.055	0.7866	-0.425
	0.7772	-0.72	0.7913	2.955	0.7747	0.075	0.7885	0.26	0.7797	-2.73	0.7923	-0.055	0.7872	-0.425
	0.7777	-0.715	0.7918	2.94	0.7751	0.07	0.7889	0.255	0.7802	-2.705	0.7928	-0.055	0.7877	-0.425
	0.7782	-0.705	0.7923	2.925	0.7756	0.07	0.7894	0.255	0.7806	-2.7	0.7933	-0.055	0.7883	-0.42
	0.7788	-0.7	0.7927	2.915	0.7761	0.07	0.7899	0.25	0.7811	-2.7	0.7938	-0.055	0.7888	-0.355
	0.7793	-0.69	0.7932	2.905	0.7766	0.065	0.7904	0.25	0.7816	-2.695	0.7942	-0.05	0.7893	-0.35
	0.7798	-0.69	0.7937	2.885	0.7771	0.065	0.7909	0.25	0.7821	-2.685	0.7947	-0.05	0.7897	-0.35
	0.7803	-0.685	0.7942	2.87	0.7776	0.065	0.7913	0.245	0.7826	-2.67	0.7952	-0.05	0.7902	-0.355
	0.7808	-0.68	0.7946	2.855	0.7781	0.065	0.7918	0.245	0.783	-2.65	0.7957	-0.05	0.7907	-0.355
	0.7813	-0.68	0.7951	2.84	0.7786	0.065	0.7923	0.245	0.7835	-2.62	0.7962	-0.05	0.7912	-0.355
	0.7819	-0.68	0.7956	2.82	0.7791	0.06	0.7928	0.245	0.784	-2.605	0.7967	-0.05	0.7916	-0.355
	0.7824	-0.685	0.7961	2.805	0.7796	0.065	0.7933	0.245	0.7845	-2.61	0.7972	-0.05	0.7921	-0.355
	0.7829	-0.685	0.7966	2.775	0.7801	0.06	0.7937	0.245	0.7849	-2.63	0.7976	-0.05	0.7926	-0.355
	0.7834	-0.685	0.797	2.77	0.7806	0.06	0.7942	0.25	0.7854	-2.65	0.7981	-0.045	0.7931	-0.35
	0.7839	-0.68	0.7975	2.755	0.7811	0.06	0.7947	0.25	0.7859	-2.65	0.7986	-0.045	0.7935	-0.35
	0.7845	-0.68	0.798	2.745	0.7816	0.06	0.7952	0.245	0.7864	-2.62	0.7991	-0.04	0.794	-0.345
	0.785	-0.675	0.7985	2.72	0.7821	0.055	0.7957	0.245	0.7869	-2.585	0.7996	-0.035	0.7945	-0.345
	0.7855	-0.68	0.799	2.705	0.7826	0.055	0.7961	0.245	0.7873	-2.555	0.8001	-0.025	0.7949	-0.34
	0.786	-0.68	0.7994	2.69	0.783	0.05	0.7966	0.245	0.7878	-2.52	0.8006	-0.02	0.7954	-0.34
	0.7866	-0.59	0.7999	2.665	0.7835	0.05	0.7971	0.24	0.7883	-2.475	0.801	-0.01	0.7959	-0.335
	0.7872	-0.59	0.8004	2.645	0.784	0.05	0.7976	0.24	0.7888	-2.47	0.8015	0	0.7964	-0.34
	0.7878	-0.59	0.8009	2.635	0.7845	0.045	0.7981	0.24	0.7892	-2.495	0.802	0.015	0.7968	-0.34
	0.7884	-0.585	0.8014	2.615	0.785	0.045	0.7985	0.235	0.7897	-2.52	0.8025	0.03	0.7973	-0.335
	0.7889	-0.58	0.8018	2.6	0.7855	0.045	0.799	0.235	0.7902	-2.515	0.803	0.05	0.7978	-0.33
	0.7895	-0.575	0.8023	2.595	0.786	0.045	0.7995	0.23	0.7907	-2.49	0.8035	0.07	0.7983	-0.335
	0.7901	-0.57	0.8028	2.575	0.7865	0.045	0.8	0.23	0.7912	-2.46	0.804	0.085	0.7987	-0.335
	0.7907	-0.565	0.8033	2.555	0.787	0.05	0.8005	0.23	0.7916	-2.43	0.8044	0.11	0.7992	-0.335
	0.7913	-0.56	0.8037	2.545	0.7875	0.05	0.8009	0.225	0.7921	-2.41	0.8049	0.14	0.7997	-0.335
	0.7919	-0.56	0.8042	2.53	0.788	0.05	0.8014	0.225	0.7926	-2.395	0.8054	0.165	0.8001	-0.335
	0.7924	-0.555	0.8047	2.5	0.7885	0.05	0.8019	0.22	0.7931	-2.375	0.8059	0.19	0.8006	-0.335
	0.793	-0.55	0.8052	2.485	0.789	0.055	0.8024	0.22	0.7935	-2.36	0.8064	0.215	0.8011	-0.335
	0.7936	-0.55	0.8057	2.47	0.7895	0.055	0.8029	0.22	0.794	-2.355	0.8069	0.24	0.8016	-0.335
	0.7942	-0.54	0.8061	2.455	0.79	0.055	0.8033	0.22	0.7945	-2.355	0.8074	0.27	0.802	-0.335
	0.7948	-0.545	0.8066	2.44	0.7905	0.055	0.8038	0.215	0.795	-2.365	0.8078	0.295	0.8025	-0.335
	0.7953	-0.54	0.8071	2.42	0.7909	0.055	0.8043	0.215	0.7955	-2.365	0.8083	0.32	0.803	-0.335
	0.7959	-0.54	0.8076	2.405	0.7914	0.055	0.8048	0.215	0.7959	-2.365	0.8088	0.35	0.8035	-0.33
	0.7965	-0.54	0.8081	2.39	0.7919	0.055	0.8053	0.215	0.7964	-2.35	0.8093	0.38	0.8039	-0.33
	0.7971	-0.54	0.8085	2.38	0.7924	0.055	0.8057	0.21	0.7969	-2.325	0.8098	0.41	0.8044	-0.33
	0.7977	-0.54	0.809	2.365	0.7929	0.055	0.8062	0.21	0.7974	-2.29	0.8103	0.44	0.8049	-0.325
	0.7983	-0.54	0.8095	2.345	0.7934	0.06	0.8067	0.2	0.7978	-2.275	0.8108	0.47	0.8053	-0.325
	0.7988	-0.535	0.81	2.33	0.7939	0.06	0.8072	0.195	0.7983	-2.265	0.8112	0.505	0.8058	-0.325
	0.7994	-0.535	0.8104	2.315	0.7944	0.06	0.8077	0.195	0.7988	-2.265	0.8117	0.53	0.8063	-0.325
	0.8	-0.53	0.8109	2.3	0.7949	0.06	0.8082	0.195	0.7993	-2.265	0.8122	0.56	0.8068	-0.325
	0.8006	-0.525	0.8114	2.285	0.7954	0.065	0.8086	0.19	0.7998	-2.265	0.8127	0.59	0.8072	-0.325
	0.8012	-0.525	0.8119	2.275	0.7959	0.065	0.8091	0.19	0.8002	-2.27	0.8132	0.625	0.8077	-0.32
	0.8017	-0.52	0.8124	2.26	0.7964	0.07	0.8096	0.185	0.8007	-2.28	0.8137	0.655	0.8082	-0.325
	0.8023	-0.515	0.8128	2.245	0.7969	0.075	0.8101	0.185	0.8012	-2.28	0.8142	0.69	0.8087	-0.325
	0.8029	-0.515	0.8133	2.225	0.7974	0.08	0.8106	0.185	0.8017	-2.285	0.8146	0.725	0.8091	-0.325
	0.8035	-0.51	0.8138	2.215	0.7979	0.08	0.811	0.185	0.8021	-2.28	0.8151	0.765	0.8096	-0.325
	0.8041	-0.51	0.8143	2.21	0.7984	0.08	0.8115	0.185	0.8026	-2.275	0.8156	0.8	0.8101	-0.325
	0.8047	-0.505	0.8148	2.195	0.7988	0.085	0.812	0.185	0.8031	-2.27	0.8161	0.835	0.8105	-0.325
	0.8052	-0.505	0.8152	2.175	0.7993	0.09	0.8125	0.18	0.8036	-2.26	0.8166	0.875	0.811	-0.325
	0.8058	-0.505	0.8157	2.165	0.7998	0.09	0.813	0.18	0.8041	-2.25	0.8171	0.92	0.8115	-0.325
	0.8064	-0.5	0.8162	2.15	0.8003	0.09	0.8134	0.18	0.8045	-2.23	0.8176	0.96	0.812	-0.32
	0.807	-0.495	0.8167	2.14	0.8008	0.09	0.8139	0.175	0.805	-2.205	0.818	1	0.8124	-0.315
	0.8076	-0.495	0.8172	2.125	0.8013	0.09	0.8144	0.17	0.8055	-2.19	0.8185	1.045	0.8129	-0.315
	0.8082	-0.495	0.8176	2.11	0.8018	0.09	0.8149	0.165	0.806	-2.195	0.819	1.085	0.8134	-0.315
	0.8087	-0.49	0.8181	2.1	0.8023	0.095	0.8154	0.165	0.8064	-2.205	0.8195	1.13	0.8139	-0.315
	0.8093	-0.49	0.8186	2.08	0.8028	0.095	0.8158	0.165	0.8069	-2.21	0.82	1.175	0.8143	-0.315
	0.8099	-0.485	0.8191	2.07	0.8033	0.095	0.8163	0.16	0.8074	-2.215	0.8205	1.215	0.8148	-0.315
	0.8105	-0.485	0.8195	2.065	0.8038	0.1	0.8168	0.155	0.8079	-2.225	0.821	1.255	0.8153	-0.31
	0.8111	-0.485	0.82	2.045	0.8043	0.105	0.8173	0.155	0.8084	-2.25	0.8215	1.3	0.8157	-0.31
	0.8116	-0.48	0.8205	2.04	0.8048	0.105	0.8178	0.15	0.8088	-2.285	0.8219	1.34	0.8162	-0.31
	0.8122	-0.475	0.821	2.025	0.8053	0.11	0.8182	0.15	0.8093	-2.29	0.8224	1.375	0.8167	-0.31
	0.8128	-0.47	0.8215	2.015	0.8058	0.115	0.8187	0.15	0.8098	-2.29	0.8229	1.42	0.8172	-0.31
	0.8134	-0.47	0.8219	2.01	0.8063	0.115	0.8192	0.15	0.8103	-2.3	0.8234	1.46	0.8176	-0.31
	0.814	-0.465	0.8224	1.995	0.8067	0.12	0.8197	0.145	0.8107	-2.32	0.8239	1.505	0.8181	-0.31
	0.8146	-0.465	0.8229	1.985	0.8072	0.125	0.8202	0.145	0.8112	-2.355	0.8244	1.545	0.8186	-0.31
	0.8151	-0.46	0.8234	1.975	0.8077	0.125	0.8206	0.145	0.8117	-2.355	0.8249	1.595	0.8191	-0.31
	0.8157	-0.46	0.8239	1.96	0.8082	0.125	0.8211	0.145	0.8122	-2.33	0.8253	1.63	0.8195	-0.31
	0.8163	-0.46	0.8243	1.95	0.8087	0.125	0.8216	0.145	0.8127	-2.295	0.8258	1.675	0.82	-0.305
	0.8169	-0.455	0.8248	1.94	0.8092	0.13	0.8221	0.145	0.8131	-2.26	0.8263	1.71	0.8205	-0.305
	0.8175	-0.455	0.8253	1.925	0.8097	0.13	0.8226	0.145	0.8136	-2.24	0.8268	1.755	0.8209	-0.3
	0.818	-0.455	0.8258	1.905	0.8102	0.135	0.823	0.145	0.8141	-2.23	0.8273	1.8	0.8214	-0.3
	0.8186	-0.45	0.8262	1.895	0.8107	0.135	0.8235	0.14	0.8146	-2.22	0.8278	1.84	0.8219	-0.295
	0.8192	-0.445	0.8267	1.885	0.8112	0.14	0.824	0.135	0.815	-2.215	0.8283	1.88	0.8224	-0.29
	0.8198	-0.445	0.8272	1.87	0.8117	0.14	0.8245	0.135	0.8155	-2.2	0.8287	1.915	0.8228	-0.29
	0.8204	-0.445	0.8277	1.865	0.8122	0.145	0.8249	0.135	0.816	-2.18	0.8292	1.96	0.8233	-0.285
	0.821	-0.445	0.8282	1.86	0.8127	0.145	0.8254	0.135	0.8165	-2.175	0.8297	2	0.8238	-0.285
	0.8215	-0.445	0.8286	1.85	0.8132	0.15	0.8259	0.135	0.817	-2.17	0.8302	2.04	0.8243	-0.285
	0.8221	-0.445	0.8291	1.835	0.8137	0.15	0.8264	0.135	0.8174	-2.155	0.8307	2.075	0.8247	-0.285
	0.8227	-0.44	0.8296	1.825	0.8142	0.155	0.8268	0.135	0.8179	-2.135	0.8312	2.11	0.8252	-0.285
	0.8233	-0.44	0.8301	1.82	0.8146	0.16	0.8273	0.14	0.8184	-2.125	0.8317	2.155	0.8257	-0.28
	0.8239	-0.435	0.8306	1.815	0.8151	0.165	0.8278	0.14	0.8189	-2.125	0.8321	2.185	0.8261	-0.285
	0.8244	-0.435	0.831	1.81	0.8156	0.17	0.8283	0.14	0.8193	-2.13	0.8326	2.22	0.8266	-0.285
	0.825	-0.43	0.8315	1.8	0.8161	0.175	0.8287	0.135	0.8198	-2.145	0.8331	2.26	0.8271	-0.28
	0.8256	-0.43	0.832	1.795	0.8166	0.175	0.8292	0.135	0.8203	-2.14	0.8336	2.29	0.8276	-0.28
	0.8262	-0.425	0.8325	1.79	0.8171	0.175	0.8297	0.135	0.8208	-2.115	0.8341	2.325	0.828	-0.285
	0.8268	-0.425	0.833	1.785	0.8176	0.18	0.8301	0.135	0.8213	-2.11	0.8346	2.37	0.8285	-0.285
	0.8274	-0.43	0.8334	1.78	0.8181	0.185	0.8306	0.135	0.8217	-2.11	0.8351	2.4	0.829	-0.28
	0.8279	-0.43	0.8339	1.77	0.8186	0.18	0.8311	0.135	0.8222	-2.115	0.8355	2.435	0.8295	-0.28
	0.8285	-0.43	0.8344	1.75	0.8191	0.18	0.8316	0.135	0.8227	-2.105	0.836	2.475	0.8299	-0.28
	0.8291	-0.43	0.8349	1.745	0.8196	0.18	0.832	0.135	0.8232	-2.045	0.8365	2.505	0.8304	-0.275
	0.8297	-0.425	0.8353	1.75	0.8201	0.175	0.8325	0.135	0.8237	-2.06	0.837	2.54	0.8309	-0.275
	0.8303	-0.42	0.8358	1.68	0.8206	0.165	0.833	0.135	0.8241	-2.085	0.8375	2.58	0.8314	-0.27
	0.8309	-0.42	0.8363	1.67	0.8211	0.16	0.8334	0.135	0.8246	-2.115	0.838	2.61	0.8318	-0.27
	0.8314	-0.42	0.8368	1.665	0.8216	0.15	0.8339	0.135	0.8251	-2.13	0.8385	2.63	0.8323	-0.27
	0.832	-0.42	0.8373	1.665	0.8221	0.145	0.8344	0.14	0.8256	-2.12	0.8389	2.66	0.8328	-0.265
	0.8326	-0.425	0.8378	1.655	0.8225	0.135	0.8349	0.14	0.8261	-2.1	0.8394	2.695	0.8332	-0.265
	0.8332	-0.42	0.8382	1.655	0.823	0.125	0.8353	0.14	0.8265	-2.065	0.8399	2.72	0.8337	-0.265
	0.8338	-0.415	0.8387	1.645	0.8235	0.115	0.8358	0.14	0.827	-2.03	0.8404	2.745	0.8342	-0.265
	0.8343	-0.415	0.8392	1.64	0.824	0.095	0.8363	0.15	0.8275	-2.005	0.8409	2.775	0.8347	-0.265
	0.8349	-0.415	0.8397	1.64	0.8245	0.075	0.8367	0.145	0.828	-2.005	0.8414	2.795	0.8351	-0.265
	0.8355	-0.41	0.8402	1.64	0.825	0.05	0.8372	0.145	0.8285	-2.03	0.8419	2.825	0.8356	-0.265
	0.8361	-0.41	0.8406	1.63	0.8255	0.025	0.8377	0.145	0.8289	-2.04	0.8423	2.845	0.8361	-0.27
	0.8367	-0.405	0.8411	1.625	0.826	-0.005	0.8382	0.145	0.8294	-2.045	0.8428	2.87	0.8366	-0.265
	0.8373	-0.405	0.8416	1.625	0.8265	-0.04	0.8386	0.145	0.8299	-2.06	0.8433	2.9	0.837	-0.265
	0.8378	-0.4	0.8421	1.625	0.827	-0.07	0.8391	0.145	0.8304	-2.07	0.8438	2.92	0.8375	-0.265
	0.8384	-0.4	0.8426	1.625	0.8275	-0.105	0.8396	0.15	0.8309	-2.08	0.8443	2.94	0.838	-0.265
	0.839	-0.4	0.843	1.62	0.828	-0.14	0.84	0.15	0.8313	-2.085	0.8448	2.96	0.8384	-0.26
	0.8396	-0.395	0.8435	1.615	0.8285	-0.18	0.8405	0.155	0.8318	-2.07	0.8453	2.985	0.8389	-0.26
	0.8402	-0.395	0.844	1.61	0.829	-0.22	0.841	0.155	0.8323	-2.045	0.8457	3.015	0.8394	-0.255
	0.8407	-0.395	0.8445	1.615	0.8295	-0.255	0.8415	0.16	0.8328	-2.01	0.8462	3.04	0.8399	-0.25
	0.8413	-0.395	0.845	1.605	0.8299	-0.295	0.8419	0.16	0.8333	-1.97	0.8467	3.055	0.8403	-0.255
	0.8419	-0.395	0.8454	1.605	0.8304	-0.34	0.8424	0.16	0.8337	-1.925	0.8472	3.08	0.8408	-0.25
	0.8425	-0.395	0.8459	1.6	0.8309	-0.375	0.8429	0.16	0.8342	-1.885	0.8477	3.1	0.8413	-0.25
	0.8431	-0.39	0.8464	1.6	0.8314	-0.41	0.8433	0.165	0.8347	-1.86	0.8482	3.135	0.8418	-0.25
	0.8437	-0.39	0.8469	1.6	0.8319	-0.445	0.8438	0.165	0.8352	-1.85	0.8487	3.165	0.8422	-0.245
	0.8442	-0.39	0.8474	1.6	0.8324	-0.485	0.8443	0.17	0.8357	-1.845	0.8491	3.475	0.8427	-0.245
	0.8448	-0.38	0.8478	1.6	0.8329	-0.885	0.8448	0.175	0.8361	-1.835	0.8496	3.5	0.8432	-0.245
	0.8454	-0.38	0.8483	1.595	0.8334	-0.925	0.8452	0.17	0.8366	-1.82	0.8501	3.525	0.8436	-0.245
	0.846	-0.375	0.8488	1.59	0.8338	-0.96	0.8457	0.17	0.8371	-1.82	0.8506	3.555	0.8441	-0.245
	0.8466	-0.375	0.8493	1.59	0.8343	-1	0.8462	0.17	0.8376	-1.82	0.8511	3.575	0.8446	-0.245
	0.8472	-0.375	0.8498	1.585	0.8348	-1.035	0.8466	0.17	0.8381	-1.82	0.8515	3.605	0.8451	-0.245
	0.8477	-0.37	0.8502	1.585	0.8353	-1.07	0.8471	0.17	0.8385	-1.81	0.852	3.64	0.8455	-0.245
	0.8483	-0.37	0.8507	1.58	0.8357	-1.105	0.8476	0.17	0.839	-1.8	0.8525	3.655	0.846	-0.245
	0.8489	-0.365	0.8512	1.58	0.8362	-1.145	0.8481	0.17	0.8395	-1.81	0.853	3.675	0.8465	-0.24
	0.8495	-0.365	0.8517	1.58	0.8367	-1.19	0.8485	0.165	0.84	-1.83	0.8535	3.7	0.847	-0.245
	0.8501	-0.365	0.8522	1.58	0.8372	-1.225	0.849	0.165	0.8405	-1.835	0.8539	3.725	0.8474	-0.24
	0.8506	-0.36	0.8526	1.57	0.8376	-1.26	0.8495	0.165	0.8409	-1.825	0.8544	3.75	0.8479	-0.235
	0.8512	-0.36	0.8531	1.565	0.8381	-1.3	0.8499	0.165	0.8414	-1.82	0.8549	3.76	0.8484	-0.235
	0.8518	-0.36	0.8536	1.56	0.8386	-1.335	0.8504	0.16	0.8419	-1.815	0.8554	3.785	0.8489	-0.225
	0.8524	-0.355	0.8541	1.56	0.8391	-1.375	0.8509	0.165	0.8424	-1.805	0.8559	3.805	0.8493	-0.225
	0.853	-0.355	0.8546	1.555	0.8395	-1.415	0.8514	0.165	0.8429	-1.79	0.8564	3.83	0.8498	-0.225
	0.8536	-0.355	0.855	1.55	0.84	-1.445	0.8518	0.165	0.8433	-1.78	0.8568	3.865	0.8503	-0.225
	0.8541	-0.355	0.8555	1.55	0.8405	-1.485	0.8523	0.165	0.8438	-1.775	0.8573	3.89	0.8508	-0.225
	0.8547	-0.35	0.856	1.54	0.8409	-1.525	0.8528	0.165	0.8443	-1.77	0.8578	3.915	0.8513	-0.22
	0.8553	-0.345	0.8565	1.535	0.8414	-1.57	0.8533	0.16	0.8448	-1.76	0.8583	3.945	0.8517	-0.22
	0.8559	-0.345	0.857	1.535	0.8419	-1.61	0.8537	0.16	0.8453	-1.745	0.8588	3.965	0.8522	-0.22
	0.8565	-0.345	0.8574	1.525	0.8424	-1.655	0.8542	0.16	0.8457	-1.72	0.8592	3.995	0.8527	-0.22
	0.857	-0.345	0.8579	1.525	0.8428	-1.69	0.8547	0.16	0.8462	-1.695	0.8597	4.025	0.8532	-0.215
	0.8576	-0.34	0.8584	1.52	0.8433	-1.725	0.8551	0.155	0.8467	-1.675	0.8602	4.045	0.8537	-0.215
	0.8582	-0.335	0.8589	1.52	0.8438	-1.77	0.8556	0.155	0.8472	-1.665	0.8607	4.065	0.8541	-0.215
	0.8588	-0.33	0.8594	1.515	0.8443	-1.805	0.8561	0.15	0.8477	-1.665	0.8612	4.08	0.8546	-0.215
	0.8594	-0.33	0.8598	1.505	0.8447	-1.835	0.8566	0.145	0.8481	-1.685	0.8616	4.105	0.8551	-0.215
	0.86	-0.33	0.8603	1.5	0.8452	-1.87	0.857	0.145	0.8486	-1.715	0.8621	4.125	0.8556	-0.21
	0.8604	-0.29	0.8608	1.505	0.8457	-1.905	0.8575	0.145	0.8491	-1.74	0.8626	4.15	0.8561	-0.21
	0.8609	-0.29	0.8613	1.495	0.8461	-1.945	0.858	0.145	0.8496	-1.75	0.8631	4.165	0.8565	-0.21
	0.8614	-0.29	0.8618	1.49	0.8466	-1.98	0.8584	0.145	0.8501	-1.75	0.8636	4.18	0.857	-0.21
	0.8619	-0.29	0.8622	1.485	0.8471	-2.01	0.8589	0.145	0.8505	-1.735	0.864	4.2	0.8575	-0.21
	0.8624	-0.29	0.8627	1.475	0.8476	-2.04	0.8594	0.14	0.851	-1.735	0.8645	4.23	0.858	-0.205
	0.8628	-0.29	0.8632	1.465	0.848	-2.065	0.8599	0.14	0.8515	-1.745	0.865	4.25	0.8585	-0.205
	0.8633	-0.29	0.8637	1.46	0.8485	-2.09	0.8603	0.14	0.852	-1.755	0.8655	4.265	0.8589	-0.205
	0.8638	-0.29	0.8642	1.455	0.849	-2.11	0.8608	0.145	0.8525	-1.755	0.866	4.285	0.8594	-0.205
	0.8643	-0.29	0.8646	1.445	0.8495	-2.14	0.8613	0.14	0.8529	-1.76	0.8664	4.305	0.8599	-0.2
	0.8648	-0.29	0.8651	1.435	0.8499	-2.17	0.8617	0.14	0.8534	-1.76	0.8669	4.33	0.8604	-0.2
	0.8652	-0.29	0.8656	1.435	0.8504	-2.195	0.8622	0.14	0.8539	-1.76	0.8674	4.355	0.8609	-0.195
	0.8657	-0.285	0.8661	1.425	0.8509	-2.235	0.8627	0.14	0.8544	-1.755	0.8679	4.365	0.8613	-0.19
	0.8662	-0.285	0.8666	1.41	0.8514	-2.27	0.8632	0.14	0.8549	-1.74	0.8684	4.385	0.8618	-0.185
	0.8667	-0.285	0.867	1.4	0.8518	-2.32	0.8636	0.14	0.8553	-1.735	0.8688	4.4	0.8623	-0.18
	0.8672	-0.28	0.8675	1.395	0.8523	-2.35	0.8641	0.145	0.8558	-1.73	0.8693	4.43	0.8628	-0.18
	0.8676	-0.28	0.868	1.385	0.8528	-2.355	0.8646	0.14	0.8563	-1.74	0.8698	4.44	0.8633	-0.175
	0.8681	-0.28	0.8685	1.38	0.8532	-2.35	0.865	0.135	0.8568	-1.74	0.8703	4.47	0.8637	-0.175
	0.8686	-0.28	0.869	1.37	0.8537	-2.37	0.8655	0.14	0.8573	-1.74	0.8708	4.475	0.8642	-0.175
	0.8691	-0.275	0.8694	1.36	0.8542	-2.41	0.866	0.135	0.8577	-1.735	0.8712	4.49	0.8647	-0.17
	0.8696	-0.275	0.8699	1.355	0.8547	-2.47	0.8665	0.135	0.8582	-1.72	0.8717	4.51	0.8652	-0.17
	0.87	-0.275	0.8704	1.345	0.8551	-2.535	0.8669	0.135	0.8587	-1.7	0.8722	4.525	0.8657	-0.175
	0.8705	-0.275	0.8709	1.335	0.8556	-2.61	0.8674	0.14	0.8592	-1.675	0.8727	4.54	0.8661	-0.17
	0.871	-0.275	0.8714	1.325	0.8561	-2.68	0.8679	0.14	0.8597	-1.67	0.8732	4.55	0.8666	-0.175
	0.8715	-0.275	0.8718	1.32	0.8566	-2.74	0.8683	0.14	0.8601	-1.68	0.8737	4.575	0.8671	-0.175
	0.872	-0.275	0.8723	1.305	0.857	-2.8	0.8688	0.145	0.8606	-1.68	0.8741	4.585	0.8676	-0.17
	0.8724	-0.275	0.8728	1.3	0.8575	-2.85	0.8693	0.145	0.8611	-1.665	0.8746	4.605	0.8681	-0.17
	0.8729	-0.275	0.8733	1.29	0.858	-2.895	0.8698	0.15	0.8616	-1.65	0.8751	4.62	0.8685	-0.17
	0.8734	-0.275	0.8738	1.28	0.8585	-2.93	0.8702	0.15	0.8621	-1.655	0.8756	4.63	0.869	-0.17
	0.8739	-0.27	0.8742	1.27	0.8589	-2.97	0.8707	0.15	0.8625	-1.66	0.8761	4.645	0.8695	-0.17
	0.8744	-0.27	0.8747	1.26	0.8594	-2.985	0.8712	0.155	0.863	-1.675	0.8765	4.655	0.87	-0.17
	0.8748	-0.27	0.8752	1.255	0.8599	-2.985	0.8716	0.155	0.8635	-1.69	0.877	4.67	0.8705	-0.165
	0.8753	-0.265	0.8757	1.245	0.8603	-3.005	0.8721	0.155	0.864	-1.69	0.8775	4.69	0.8709	-0.165
	0.8758	-0.265	0.8762	1.235	0.8608	-3.045	0.8726	0.155	0.8645	-1.69	0.878	4.7	0.8714	-0.16
	0.8763	-0.26	0.8766	1.225	0.8613	-3.055	0.8731	0.155	0.8649	-1.685	0.8785	4.715	0.8719	-0.16
	0.8768	-0.255	0.8771	1.215	0.8618	-3.055	0.8735	0.155	0.8654	-1.67	0.8789	4.735	0.8724	-0.16
	0.8772	-0.255	0.8776	1.2	0.8622	-3.06	0.874	0.155	0.8659	-1.655	0.8794	4.74	0.8729	-0.155
	0.8777	-0.255	0.8781	1.195	0.8627	-3.09	0.8745	0.155	0.8664	-1.64	0.8799	4.75	0.8734	-0.155
	0.8782	-0.255	0.8786	1.185	0.8632	-3.15	0.8749	0.155	0.8669	-1.625	0.8804	4.78	0.8738	-0.155
	0.8787	-0.25	0.879	1.17	0.8637	-3.215	0.8754	0.155	0.8673	-1.615	0.8809	4.79	0.8743	-0.155
	0.8792	-0.25	0.8795	1.165	0.8641	-3.3	0.8759	0.155	0.8678	-1.6	0.8813	4.81	0.8748	-0.155
	0.8796	-0.25	0.88	1.15	0.8646	-3.41	0.8764	0.15	0.8683	-1.585	0.8818	4.83	0.8753	-0.155
	0.8801	-0.25	0.8805	1.14	0.8651	-3.44	0.8768	0.15	0.8688	-1.56	0.8823	4.85	0.8758	-0.16
	0.8806	-0.25	0.881	1.13	0.8656	-3.405	0.8773	0.155	0.8693	-1.525	0.8828	4.87	0.8762	-0.16
	0.8811	-0.25	0.8814	1.115	0.866	-3.345	0.8778	0.155	0.8697	-1.495	0.8833	4.885	0.8767	-0.165
	0.8816	-0.25	0.8819	1.1	0.8665	-3.31	0.8783	0.15	0.8702	-1.47	0.8837	4.895	0.8772	-0.16
	0.882	-0.25	0.8824	1.095	0.867	-3.29	0.8787	0.155	0.8707	-1.455	0.8842	4.915	0.8777	-0.16
	0.8825	-0.245	0.8829	1.085	0.8674	-3.265	0.8792	0.155	0.8712	-1.44	0.8847	4.935	0.8782	-0.16
	0.883	-0.25	0.8834	1.075	0.8679	-3.245	0.8797	0.155	0.8717	-1.42	0.8852	4.945	0.8786	-0.165
	0.8835	-0.25	0.8838	1.065	0.8684	-3.2	0.8801	0.16	0.8721	-1.41	0.8857	4.955	0.8791	-0.165
	0.884	-0.25	0.8843	1.05	0.8689	-3.18	0.8806	0.16	0.8726	-1.41	0.8861	4.97	0.8796	-0.16
	0.8844	-0.245	0.8848	1.045	0.8693	-3.21	0.8811	0.16	0.8731	-1.41	0.8866	4.99	0.8801	-0.16
	0.8849	-0.245	0.8853	1.03	0.8698	-3.235	0.8816	0.16	0.8736	-1.405	0.8871	5	0.8806	-0.165
	0.8854	-0.245	0.8858	1.025	0.8703	-3.225	0.882	0.155	0.8741	-1.39	0.8876	5.025	0.881	-0.165
	0.8859	-0.245	0.8862	1.015	0.8708	-3.22	0.8825	0.155	0.8745	-1.375	0.8881	5.04	0.8815	-0.165
	0.8864	-0.245	0.8867	1.005	0.8712	-3.22	0.883	0.16	0.875	-1.36	0.8885	5.045	0.882	-0.16
	0.8868	-0.245	0.8872	1	0.8717	-3.26	0.8834	0.16	0.8755	-1.34	0.889	5.055	0.8825	-0.165
	0.8873	-0.245	0.8877	0.99	0.8722	-3.33	0.8839	0.17	0.876	-1.32	0.8895	5.07	0.883	-0.165
	0.8878	-0.245	0.8882	0.98	0.8726	-3.38	0.8844	0.175	0.8765	-1.31	0.89	5.085	0.8834	-0.165
	0.8883	-0.245	0.8886	0.975	0.8731	-3.41	0.8849	0.175	0.8769	-1.305	0.8905	5.105	0.8839	-0.165
	0.8888	-0.25	0.8891	0.965	0.8736	-3.41	0.8854	0.175	0.8774	-1.305	0.8909	5.105	0.8844	-0.17
	0.8893	-0.25	0.8896	0.96	0.8741	-3.4	0.8858	0.175	0.8779	-1.31	0.8914	5.115	0.8849	-0.17
	0.8897	-0.255	0.8901	0.95	0.8745	-3.41	0.8863	0.175	0.8784	-1.32	0.8919	5.115	0.8854	-0.17
	0.8902	-0.255	0.8906	0.94	0.875	-3.42	0.8868	0.175	0.8789	-1.325	0.8924	5.125	0.8858	-0.17
	0.8907	-0.26	0.891	0.93	0.8755	-3.43	0.8873	0.18	0.8793	-1.34	0.8929	5.145	0.8863	-0.175
	0.8912	-0.26	0.8915	0.925	0.876	-3.43	0.8878	0.18	0.8798	-1.355	0.8934	5.15	0.8868	-0.17
	0.8917	-0.26	0.892	0.91	0.8764	-3.425	0.8882	0.18	0.8803	-1.37	0.8938	5.16	0.8873	-0.17
	0.8921	-0.265	0.8925	0.905	0.8769	-3.425	0.8887	0.175	0.8808	-1.38	0.8943	5.165	0.8878	-0.17
	0.8926	-0.265	0.893	0.895	0.8774	-3.445	0.8892	0.175	0.8813	-1.39	0.8948	5.165	0.8882	-0.17
	0.8931	-0.27	0.8934	0.89	0.8779	-3.475	0.8897	0.18	0.8817	-1.395	0.8953	5.165	0.8887	-0.165
	0.8936	-0.265	0.8939	0.885	0.8783	-3.485	0.8902	0.185	0.8822	-1.385	0.8958	5.175	0.8892	-0.165
	0.8941	-0.27	0.8944	0.875	0.8788	-3.47	0.8906	0.19	0.8827	-1.37	0.8962	5.185	0.8897	-0.165
	0.8945	-0.27	0.8949	0.865	0.8793	-3.45	0.8911	0.19	0.8832	-1.345	0.8967	5.185	0.8902	-0.165
	0.895	-0.265	0.8954	0.86	0.8797	-3.43	0.8916	0.19	0.8837	-1.32	0.8972	5.185	0.8906	-0.16
	0.8955	-0.27	0.8958	0.855	0.8802	-3.395	0.8921	0.195	0.8842	-1.41	0.8977	5.195	0.8911	-0.16
	0.896	-0.27	0.8963	0.845	0.8807	-3.39	0.8926	0.2	0.8846	-1.415	0.8982	5.195	0.8916	-0.16
	0.8965	-0.27	0.8968	0.74	0.8812	-3.395	0.893	0.205	0.8851	-1.415	0.8986	5.195	0.8921	-0.155
	0.8969	-0.275	0.8973	0.735	0.8816	-3.4	0.8935	0.205	0.8856	-1.4	0.8991	5.205	0.8926	-0.155
	0.8974	-0.275	0.8978	0.725	0.8821	-3.405	0.894	0.205	0.8861	-1.39	0.8996	5.21	0.893	-0.155
	0.8979	-0.275	0.8983	0.715	0.8826	-3.405	0.8945	0.205	0.8866	-1.365	0.9001	5.21	0.8935	-0.15
	0.8984	-0.275	0.8988	0.705	0.8831	-3.42	0.895	0.21	0.887	-1.35	0.9006	5.215	0.894	-0.15
	0.8989	-0.275	0.8993	0.7	0.8835	-3.48	0.8954	0.21	0.8875	-1.33	0.901	5.215	0.8945	-0.15
	0.8993	-0.28	0.8998	0.695	0.884	-3.56	0.8959	0.215	0.888	-1.3	0.9015	5.215	0.895	-0.15
	0.8998	-0.28	0.9003	0.69	0.8845	-3.595	0.8964	0.215	0.8885	-1.28	0.902	5.225	0.8954	-0.15
	0.9003	-0.28	0.9008	0.685	0.885	-3.62	0.8969	0.215	0.889	-1.265	0.9025	5.215	0.8959	-0.145
	0.9008	-0.275	0.9013	0.675	0.8854	-3.655	0.8974	0.215	0.8895	-1.25	0.903	5.215	0.8964	-0.145
	0.9013	-0.28	0.9018	0.67	0.8859	-3.675	0.8978	0.215	0.8899	-1.245	0.9034	5.21	0.8969	-0.14
	0.9017	-0.275	0.9023	0.665	0.8864	-3.67	0.8983	0.215	0.8904	-1.24	0.9039	5.215	0.8974	-0.14
	0.9022	-0.275	0.9028	0.655	0.8868	-3.66	0.8988	0.215	0.8909	-1.255	0.9044	5.215	0.8978	-0.135
	0.9027	-0.275	0.9033	0.645	0.8873	-3.66	0.8993	0.22	0.8914	-1.275	0.9049	5.22	0.8983	-0.135
	0.9032	-0.27	0.9038	0.635	0.8878	-3.68	0.8997	0.22	0.8919	-1.295	0.9054	5.22	0.8988	-0.13
	0.9037	-0.27	0.9043	0.625	0.8883	-3.73	0.9002	0.22	0.8923	-1.305	0.9058	5.225	0.8993	-0.13
	0.9041	-0.27	0.9048	0.615	0.8887	-3.75	0.9007	0.225	0.8928	-1.31	0.9063	5.215	0.8998	-0.125
	0.9046	-0.265	0.9052	0.61	0.8892	-3.72	0.9012	0.225	0.8933	-1.315	0.9068	5.2	0.9002	-0.125
	0.9051	-0.26	0.9057	0.605	0.8897	-3.705	0.9017	0.225	0.8938	-1.315	0.9073	5.195	0.9007	-0.125
	0.9056	-0.26	0.9062	0.6	0.8902	-3.71	0.9021	0.225	0.8943	-1.315	0.9078	5.195	0.9012	-0.125
	0.9061	-0.265	0.9067	0.59	0.8906	-3.71	0.9026	0.225	0.8948	-1.305	0.9082	5.195	0.9017	-0.125
	0.9065	-0.26	0.9072	0.585	0.8911	-3.715	0.9031	0.225	0.8952	-1.285	0.9087	5.17	0.9022	-0.12
	0.907	-0.26	0.9077	0.585	0.8916	-3.735	0.9036	0.225	0.8957	-1.27	0.9092	5.155	0.9026	-0.12
	0.9075	-0.26	0.9082	0.575	0.8921	-3.745	0.9041	0.225	0.8962	-1.245	0.9097	5.155	0.9031	-0.12
	0.908	-0.26	0.9087	0.575	0.8925	-3.755	0.9045	0.225	0.8967	-1.235	0.9102	4.88	0.9036	-0.115
	0.9085	-0.26	0.9092	0.565	0.893	-3.94	0.905	0.225	0.8972	-1.24	0.9107	4.855	0.9041	-0.115
	0.9089	-0.26	0.9097	0.555	0.8935	-3.95	0.9055	0.225	0.8976	-1.265	0.9112	4.84	0.9046	-0.115
	0.9094	-0.26	0.9102	0.55	0.894	-3.935	0.906	0.225	0.8981	-1.305	0.9117	4.82	0.905	-0.115
	0.9099	-0.255	0.9107	0.545	0.8944	-3.945	0.9065	0.225	0.8986	-1.325	0.9122	4.81	0.9055	-0.115
	0.9104	-0.255	0.9112	0.535	0.8949	-3.965	0.9069	0.22	0.8991	-1.325	0.9127	4.79	0.906	-0.11
	0.9109	-0.25	0.9117	0.525	0.8954	-3.98	0.9074	0.22	0.8996	-1.32	0.9132	4.775	0.9065	-0.105
	0.9113	-0.25	0.9122	0.515	0.8959	-3.985	0.9079	0.22	0.9001	-1.32	0.9137	4.76	0.907	-0.1
	0.9118	-0.25	0.9127	0.505	0.8964	-4.015	0.9084	0.22	0.9005	-1.31	0.9142	4.745	0.9074	-0.1
	0.9123	-0.245	0.9132	0.5	0.8969	-4.035	0.9089	0.22	0.901	-1.295	0.9147	4.73	0.9079	-0.1
	0.9128	-0.245	0.9137	0.5	0.8973	-4.025	0.9093	0.225	0.9015	-1.285	0.9152	4.72	0.9084	-0.09
	0.9133	-0.24	0.9142	0.49	0.8978	-3.97	0.9098	0.225	0.902	-1.28	0.9157	4.705	0.9089	-0.09
	0.9137	-0.235	0.9147	0.485	0.8983	-3.955	0.9103	0.23	0.9025	-1.275	0.9162	4.69	0.9094	-0.09
	0.9142	-0.235	0.9151	0.48	0.8988	-3.965	0.9108	0.225	0.903	-1.27	0.9167	4.67	0.9099	-0.055
	0.9147	-0.23	0.9156	0.475	0.8993	-3.955	0.9113	0.23	0.9034	-1.255	0.9172	4.65	0.9104	-0.055
	0.9152	-0.23	0.9161	0.475	0.8997	-3.905	0.9117	0.23	0.9039	-1.24	0.9178	4.645	0.9109	-0.055
	0.9157	-0.23	0.9166	0.47	0.9002	-3.89	0.9122	0.23	0.9044	-1.215	0.9183	4.63	0.9114	-0.05
	0.9161	-0.23	0.9171	0.465	0.9007	-3.955	0.9127	0.235	0.9049	-1.19	0.9188	4.61	0.9118	-0.05
	0.9166	-0.23	0.9176	0.465	0.9012	-4.05	0.9132	0.235	0.9054	-1.17	0.9193	4.605	0.9123	-0.05
	0.9171	-0.23	0.9181	0.455	0.9017	-4.085	0.9137	0.235	0.9058	-1.155	0.9198	4.605	0.9128	-0.05
	0.9176	-0.23	0.9186	0.45	0.9021	-4.105	0.9141	0.23	0.9063	-1.135	0.9203	4.595	0.9133	-0.05
	0.9181	-0.23	0.9191	0.445	0.9026	-4.1	0.9146	0.235	0.9068	-1.115	0.9208	4.585	0.9138	-0.05
	0.9185	-0.23	0.9196	0.435	0.9031	-4.05	0.9151	0.23	0.9073	-1.095	0.9213	4.57	0.9143	-0.05
	0.919	-0.225	0.9201	0.43	0.9036	-4.005	0.9156	0.23	0.9078	-1.09	0.9218	4.565	0.9148	-0.05
	0.9195	-0.225	0.9206	0.43	0.9041	-3.955	0.916	0.23	0.9083	-1.09	0.9223	4.57	0.9153	-0.05
	0.92	-0.22	0.9211	0.415	0.9046	-3.965	0.9165	0.23	0.9087	-1.085	0.9228	4.565	0.9158	-0.05
	0.9205	-0.22	0.9216	0.41	0.905	-4.055	0.917	0.23	0.9092	-1.08	0.9233	4.555	0.9163	-0.05
	0.9209	-0.22	0.9221	0.405	0.9055	-4.115	0.9175	0.23	0.9097	-1.08	0.9238	4.555	0.9168	-0.05
	0.9214	-0.195	0.9226	0.4	0.906	-4.13	0.918	0.23	0.9102	-1.075	0.9243	4.55	0.9173	-0.045
	0.9219	-0.19	0.9231	0.395	0.9065	-4.16	0.9184	0.23	0.9107	-1.075	0.9248	4.54	0.9178	-0.05
	0.9224	-0.185	0.9236	0.385	0.907	-4.185	0.9189	0.235	0.9111	-1.08	0.9253	4.54	0.9183	-0.05
	0.9228	-0.185	0.9241	0.38	0.9074	-4.2	0.9194	0.235	0.9116	-1.075	0.9258	4.545	0.9188	-0.045
	0.9233	-0.185	0.9246	0.375	0.9079	-4.175	0.9199	0.235	0.9121	-1.065	0.9263	4.55	0.9193	-0.045
	0.9238	-0.185	0.9251	0.37	0.9084	-4.14	0.9204	0.235	0.9126	-1.065	0.9268	4.545	0.9198	-0.045
	0.9242	-0.18	0.9255	0.365	0.9089	-4.13	0.9208	0.24	0.9131	-1.065	0.9273	4.545	0.9203	-0.045
	0.9247	-0.18	0.926	0.355	0.9094	-4.11	0.9213	0.24	0.9136	-1.065	0.9278	4.545	0.9208	-0.045
	0.9252	-0.175	0.9265	0.35	0.9098	-4.105	0.9218	0.235	0.914	-1.055	0.9283	4.545	0.9212	-0.045
	0.9257	-0.175	0.927	0.345	0.9103	-4.115	0.9223	0.235	0.9145	-1.055	0.9288	4.535	0.9217	-0.05
	0.9261	-0.17	0.9275	0.34	0.9108	-4.085	0.9228	0.235	0.915	-1.05	0.9293	4.53	0.9222	-0.05
	0.9266	-0.17	0.928	0.33	0.9113	-4.04	0.9232	0.235	0.9155	-1.05	0.9298	4.53	0.9227	-0.05
	0.9271	-0.165	0.9285	0.325	0.9118	-4.02	0.9237	0.23	0.916	-1.04	0.9303	4.52	0.9232	-0.05
	0.9275	-0.165	0.929	0.32	0.9122	-4.05	0.9242	0.225	0.9164	-1.03	0.9308	4.525	0.9237	-0.055
	0.928	-0.165	0.9295	0.31	0.9127	-4.07	0.9247	0.225	0.9169	-1.02	0.9313	4.525	0.9242	-0.06
	0.9285	-0.16	0.93	0.305	0.9132	-4.075	0.9252	0.225	0.9174	-1.02	0.9318	4.515	0.9247	-0.06
	0.929	-0.16	0.9305	0.3	0.9137	-4.175	0.9256	0.225	0.9179	-1.015	0.9323	4.5	0.9252	-0.06
	0.9294	-0.16	0.931	0.295	0.9142	-4.29	0.9261	0.225	0.9184	-1.01	0.9328	4.5	0.9257	-0.06
	0.9299	-0.16	0.9315	0.285	0.9147	-4.305	0.9266	0.225	0.9189	-1.01	0.9334	4.495	0.9262	-0.065
	0.9304	-0.16	0.932	0.285	0.9151	-4.26	0.9271	0.225	0.9193	-1.005	0.9339	4.5	0.9267	-0.06
	0.9308	-0.16	0.9325	0.28	0.9156	-4.18	0.9276	0.23	0.9198	-1	0.9344	4.495	0.9272	-0.06
	0.9313	-0.16	0.933	0.275	0.9161	-4.1	0.928	0.225	0.9203	-0.995	0.9349	4.495	0.9277	-0.06
	0.9318	-0.16	0.9335	0.27	0.9166	-4.07	0.9285	0.225	0.9208	-0.995	0.9354	4.485	0.9282	-0.06
	0.9323	-0.155	0.934	0.265	0.9171	-4.08	0.929	0.225	0.9213	-0.985	0.9359	4.475	0.9287	-0.06
	0.9327	-0.155	0.9345	0.255	0.9175	-4.11	0.9295	0.22	0.9217	-0.98	0.9364	4.485	0.9292	-0.06
	0.9332	-0.15	0.935	0.25	0.918	-4.115	0.9299	0.22	0.9222	-0.98	0.9369	4.48	0.9297	-0.06
	0.9337	-0.15	0.9355	0.25	0.9185	-4.155	0.9304	0.22	0.9227	-0.98	0.9374	4.47	0.9301	-0.06
	0.9341	-0.15	0.9359	0.24	0.919	-4.285	0.9309	0.22	0.9232	-0.975	0.9379	4.465	0.9306	-0.06
	0.9346	-0.15	0.9364	0.24	0.9195	-4.31	0.9314	0.215	0.9237	-0.97	0.9384	4.455	0.9311	-0.06
	0.9351	-0.145	0.9369	0.23	0.9199	-4.235	0.9319	0.215	0.9242	-0.97	0.9389	4.445	0.9316	-0.065
	0.9355	-0.145	0.9374	0.23	0.9204	-4.165	0.9323	0.215	0.9246	-0.975	0.9394	4.435	0.9321	-0.065
	0.936	-0.14	0.9379	0.225	0.9209	-4.145	0.9328	0.21	0.9251	-0.97	0.9399	4.435	0.9326	-0.07
	0.9365	-0.14	0.9384	0.215	0.9214	-4.175	0.9333	0.205	0.9256	-0.975	0.9404	4.42	0.9331	-0.07
	0.937	-0.14	0.9389	0.215	0.9219	-4.215	0.9338	0.205	0.9261	-0.975	0.9409	4.41	0.9336	-0.075
	0.9374	-0.135	0.9394	0.21	0.9223	-4.29	0.9343	0.205	0.9266	-0.97	0.9414	4.405	0.9341	-0.08
	0.9379	-0.135	0.9399	0.205	0.9228	-4.4	0.9347	0.2	0.9271	-0.965	0.9419	4.395	0.9346	-0.08
	0.9384	-0.135	0.9404	0.205	0.9233	-4.465	0.9352	0.2	0.9275	-0.955	0.9424	4.375	0.9351	-0.08
	0.9388	-0.13	0.9409	0.2	0.9238	-4.485	0.9357	0.205	0.928	-0.95	0.9429	4.375	0.9356	-0.08
	0.9393	-0.13	0.9414	0.2	0.9243	-4.43	0.9362	0.2	0.9285	-0.945	0.9434	4.375	0.9361	-0.08
	0.9398	-0.135	0.9419	0.2	0.9248	-4.385	0.9367	0.2	0.929	-0.94	0.9439	4.365	0.9366	-0.08
	0.9403	-0.135	0.9424	0.2	0.9252	-4.375	0.9371	0.2	0.9295	-0.935	0.9444	4.35	0.9371	-0.08
	0.9407	-0.135	0.9429	0.195	0.9257	-4.375	0.9376	0.205	0.9299	-0.93	0.9449	4.335	0.9376	-0.08
	0.9412	-0.135	0.9434	0.19	0.9262	-4.36	0.9381	0.2	0.9304	-0.94	0.9454	4.33	0.9381	-0.08
	0.9417	-0.13	0.9439	0.19	0.9267	-4.305	0.9386	0.205	0.9309	-0.93	0.9459	4.325	0.9386	-0.085
	0.9421	-0.13	0.9444	0.19	0.9272	-4.27	0.9391	0.205	0.9314	-0.935	0.9464	4.31	0.9391	-0.085
	0.9426	-0.13	0.9449	0.19	0.9276	-4.255	0.9395	0.205	0.9319	-0.935	0.9469	4.295	0.9395	-0.085
	0.9431	-0.125	0.9454	0.19	0.9281	-4.24	0.94	0.205	0.9324	-0.935	0.9474	4.285	0.94	-0.085
	0.9436	-0.125	0.9459	0.19	0.9286	-4.25	0.9405	0.205	0.9328	-0.93	0.9479	4.275	0.9405	-0.085
	0.944	-0.125	0.9463	0.19	0.9291	-4.255	0.941	0.2	0.9333	-0.93	0.9484	4.265	0.941	-0.09
	0.9445	-0.125	0.9468	0.19	0.9296	-4.25	0.9415	0.2	0.9338	-0.925	0.9489	4.26	0.9415	-0.095
	0.945	-0.125	0.9473	0.19	0.93	-4.235	0.9419	0.195	0.9343	-0.92	0.9495	4.25	0.942	-0.095
	0.9454	-0.125	0.9478	0.19	0.9305	-4.2	0.9424	0.195	0.9348	-0.92	0.95	4.235	0.9425	-0.095
	0.9459	-0.12	0.9483	0.185	0.931	-4.16	0.9429	0.195	0.9352	-0.91	0.9505	4.225	0.943	-0.1
	0.9464	-0.12	0.9488	0.185	0.9315	-4.135	0.9434	0.195	0.9357	-0.905	0.951	4.215	0.9435	-0.1
	0.9469	-0.12	0.9493	0.185	0.932	-4.105	0.9439	0.195	0.9362	-0.9	0.9515	4.215	0.944	-0.105
	0.9473	-0.115	0.9498	0.185	0.9324	-4.14	0.9443	0.195	0.9367	-0.9	0.952	4.205	0.9445	-0.105
	0.9478	-0.115	0.9503	0.185	0.9329	-4.15	0.9448	0.195	0.9372	-0.895	0.9525	4.19	0.945	-0.105
	0.9483	-0.12	0.9508	0.185	0.9334	-4.1	0.9453	0.195	0.9377	-0.885	0.953	4.185	0.9455	-0.105
	0.9487	-0.115	0.9513	0.18	0.9339	-4.085	0.9458	0.195	0.9381	-0.88	0.9535	4.18	0.946	-0.105
	0.9492	-0.115	0.9518	0.185	0.9344	-4.07	0.9463	0.19	0.9386	-0.88	0.954	4.165	0.9465	-0.105
	0.9497	-0.115	0.9523	0.185	0.9349	-4.05	0.9468	0.195	0.9391	-0.875	0.9545	4.15	0.947	-0.105
	0.9502	-0.11	0.9528	0.185	0.9353	-4.02	0.9473	0.195	0.9396	-0.87	0.955	4.145	0.9475	-0.105
	0.9506	-0.11	0.9533	0.185	0.9358	-3.995	0.9478	0.19	0.9401	-0.865	0.9555	4.135	0.948	-0.105
	0.9511	-0.11	0.9538	0.185	0.9363	-3.99	0.9482	0.195	0.9405	-0.865	0.956	4.12	0.9484	-0.105
	0.9516	-0.11	0.9543	0.185	0.9368	-3.985	0.9487	0.195	0.941	-0.86	0.9565	4.105	0.9489	-0.11
	0.952	-0.11	0.9548	0.19	0.9373	-3.995	0.9492	0.195	0.9415	-0.86	0.957	4.095	0.9494	-0.11
	0.9525	-0.11	0.9553	0.19	0.9377	-3.975	0.9497	0.195	0.942	-0.86	0.9575	4.08	0.9499	-0.11
	0.953	-0.105	0.9558	0.19	0.9382	-3.925	0.9502	0.195	0.9425	-0.855	0.958	4.07	0.9504	-0.115
	0.9535	-0.105	0.9563	0.19	0.9387	-3.9	0.9507	0.195	0.943	-0.855	0.9585	4.05	0.9509	-0.115
	0.9539	-0.105	0.9567	0.19	0.9392	-3.88	0.9512	0.2	0.9434	-0.855	0.959	4.035	0.9514	-0.115
	0.9544	-0.1	0.9572	0.195	0.9397	-3.845	0.9517	0.2	0.9439	-0.86	0.9595	4.03	0.9519	-0.12
	0.9549	-0.105	0.9577	0.195	0.9401	-3.815	0.9521	0.195	0.9444	-0.86	0.96	4.015	0.9524	-0.12
	0.9553	-0.11	0.9582	0.195	0.9406	-3.79	0.9526	0.195	0.9449	-0.86	0.9605	4	0.9529	-0.12
	0.9558	-0.11	0.9587	0.195	0.9411	-3.765	0.9531	0.19	0.9455	-0.825	0.961	3.98	0.9534	-0.12
	0.9563	-0.105	0.9592	0.195	0.9416	-3.725	0.9536	0.19	0.946	-0.825	0.9615	3.96	0.9539	-0.12
	0.9568	-0.11	0.9597	0.215	0.9421	-3.66	0.9541	0.19	0.9466	-0.83	0.962	3.95	0.9544	-0.12
	0.9572	-0.11	0.9602	0.215	0.9425	-3.655	0.9546	0.19	0.9472	-0.83	0.9625	3.94	0.9549	-0.12
	0.9577	-0.11	0.9607	0.22	0.943	-3.71	0.9551	0.19	0.9478	-0.835	0.963	3.925	0.9554	-0.12
	0.9582	-0.11	0.9612	0.215	0.9435	-3.77	0.9556	0.19	0.9483	-0.835	0.9635	3.91	0.9559	-0.12
	0.9586	-0.115	0.9616	0.215	0.944	-3.835	0.9561	0.19	0.9489	-0.845	0.964	3.895	0.9564	-0.115
	0.9591	-0.115	0.9621	0.22	0.9445	-3.865	0.9565	0.185	0.9495	-0.86	0.9645	3.88	0.9569	-0.11
	0.9596	-0.115	0.9626	0.22	0.945	-3.85	0.957	0.19	0.95	-0.87	0.9651	3.86	0.9574	-0.11
	0.9601	-0.12	0.9631	0.22	0.9454	-3.835	0.9575	0.19	0.9506	-0.875	0.9656	3.84	0.9578	-0.11
	0.9605	-0.115	0.9635	0.225	0.9459	-3.85	0.958	0.19	0.9512	-0.875	0.9661	3.825	0.9583	-0.11
	0.961	-0.115	0.964	0.225	0.9464	-3.895	0.9585	0.19	0.9518	-0.87	0.9666	3.815	0.9588	-0.11
	0.9615	-0.12	0.9645	0.23	0.9469	-3.895	0.959	0.19	0.9523	-0.86	0.9671	3.79	0.9593	-0.11
	0.9619	-0.115	0.965	0.23	0.9474	-3.89	0.9595	0.19	0.9529	-0.85	0.9676	3.78	0.9598	-0.11
	0.9624	-0.115	0.9655	0.235	0.9478	-3.925	0.96	0.19	0.9535	-0.84	0.9681	3.77	0.9603	-0.11
	0.9629	-0.115	0.9659	0.235	0.9483	-3.91	0.9605	0.19	0.9541	-0.83	0.9686	3.755	0.9608	-0.115
	0.9634	-0.115	0.9664	0.23	0.9488	-3.865	0.9609	0.195	0.9546	-0.82	0.9691	3.74	0.9613	-0.11
	0.9638	-0.115	0.9669	0.235	0.9493	-3.84	0.9614	0.195	0.9552	-0.815	0.9696	3.725	0.9618	-0.11
	0.9643	-0.115	0.9674	0.24	0.9498	-3.82	0.9619	0.195	0.9558	-0.81	0.9701	3.705	0.9623	-0.115
	0.9648	-0.12	0.9679	0.24	0.9502	-3.785	0.9624	0.19	0.9563	-0.805	0.9706	3.695	0.9628	-0.115
	0.9652	-0.12	0.9683	0.235	0.9507	-3.75	0.9629	0.19	0.9569	-0.795	0.9711	3.675	0.9633	-0.11
	0.9657	-0.12	0.9688	0.24	0.9512	-3.72	0.9634	0.195	0.9575	-0.8	0.9716	3.66	0.9638	-0.11
	0.9662	-0.125	0.9693	0.245	0.9517	-3.7	0.9639	0.195	0.9581	-0.8	0.9721	3.655	0.9643	-0.105
	0.9667	-0.125	0.9698	0.245	0.9522	-3.71	0.9644	0.195	0.9586	-0.8	0.9726	3.64	0.9648	-0.105
	0.9671	-0.125	0.9703	0.24	0.9527	-3.76	0.9648	0.195	0.9592	-0.81	0.9731	3.615	0.9653	-0.105
	0.9676	-0.125	0.9707	0.245	0.9531	-3.83	0.9653	0.19	0.9598	-0.82	0.9736	3.605	0.9658	-0.1
	0.9681	-0.125	0.9712	0.245	0.9536	-3.85	0.9658	0.19	0.9603	-0.83	0.9741	3.425	0.9663	-0.095
	0.9685	-0.125	0.9717	0.24	0.9541	-3.835	0.9663	0.195	0.9609	-0.835	0.9745	3.405	0.9667	-0.095
	0.969	-0.125	0.9722	0.24	0.9546	-3.77	0.9668	0.195	0.9615	-0.84	0.975	3.39	0.9672	-0.1
	0.9695	-0.12	0.9727	0.24	0.9551	-3.725	0.9673	0.195	0.9621	-0.845	0.9755	3.375	0.9677	-0.095
	0.97	-0.12	0.9731	0.24	0.9556	-3.69	0.9678	0.195	0.9626	-0.845	0.976	3.37	0.9682	-0.095
	0.9704	-0.12	0.9736	0.24	0.956	-3.71	0.9683	0.195	0.9632	-0.84	0.9764	3.345	0.9687	-0.1
	0.9709	-0.12	0.9741	0.24	0.9565	-3.73	0.9688	0.195	0.9638	-0.835	0.9769	3.33	0.9692	-0.095
	0.9714	-0.12	0.9746	0.235	0.957	-3.775	0.9692	0.19	0.9643	-0.825	0.9774	3.31	0.9697	-0.095
	0.9718	-0.12	0.9751	0.235	0.9575	-3.845	0.9697	0.19	0.9649	-0.815	0.9778	3.3	0.9702	-0.1
	0.9723	-0.115	0.9755	0.235	0.958	-3.865	0.9702	0.19	0.9655	-0.805	0.9783	3.29	0.9707	-0.1
	0.9728	-0.115	0.976	0.235	0.9585	-3.82	0.9707	0.185	0.9661	-0.8	0.9788	3.27	0.9712	-0.1
	0.9733	-0.115	0.9765	0.235	0.959	-3.75	0.9712	0.19	0.9666	-0.79	0.9793	3.25	0.9717	-0.1
	0.9737	-0.115	0.977	0.23	0.9594	-3.715	0.9717	0.185	0.9672	-0.785	0.9797	3.235	0.9722	-0.1
	0.9742	-0.115	0.9775	0.235	0.9599	-3.695	0.9722	0.185	0.9678	-0.78	0.9802	3.22	0.9727	-0.105
	0.9747	-0.115	0.9779	0.235	0.9604	-3.67	0.9727	0.18	0.9684	-0.77	0.9807	3.205	0.9732	-0.11
	0.9751	-0.115	0.9784	0.23	0.9609	-3.64	0.9731	0.175	0.9689	-0.77	0.9811	3.18	0.9737	-0.11
	0.9756	-0.115	0.9789	0.23	0.9614	-3.61	0.9736	0.175	0.9695	-0.765	0.9816	3.165	0.9742	-0.11
	0.9761	-0.115	0.9794	0.23	0.9619	-3.585	0.9741	0.17	0.9701	-0.765	0.9821	3.145	0.9747	-0.11
	0.9766	-0.115	0.9799	0.23	0.9624	-3.545	0.9746	0.17	0.9706	-0.765	0.9826	3.13	0.9752	-0.11
	0.977	-0.115	0.9803	0.23	0.9628	-3.525	0.9751	0.17	0.9712	-0.76	0.983	3.12	0.9757	-0.11
	0.9775	-0.115	0.9808	0.23	0.9633	-3.525	0.9756	0.17	0.9718	-0.765	0.9835	3.115	0.9762	-0.11
	0.978	-0.11	0.9813	0.225	0.9638	-3.505	0.9761	0.17	0.9724	-0.765	0.984	3.095	0.9767	-0.11
[truncated: 120,267 more rows]
