# Supplementary material for: Efficacy and safety testing of a COVID-19 era emergency ventilator in a healthy rabbit lung model
Source: BMC Biomed Eng. 2022 Mar 14;4:2. doi: 10.1186/s42490-022-00059-x (PMC8919917; doi:10.1186/s42490-022-00059-x)
Supplement: Supplementary file 2 — Additional file 2. Rabbit MV1 FALCON Flow Waveforms. Flow waveforms for rabbit MV1 during FALCON ventilation. [file 42490_2022_59_MOESM2_ESM.xlsx]

## Sheet: MV1 Flow Data Set
	MV1
Ventilation Strategy	FALCON
Timepoint	0		10		20		30		40		50		60
	Time (s)	Flow (slm)	Time (s)	Flow (slm)	Time (s)	Flow (slm)	Time (s)	Flow (slm)	Time (s)	Flow (slm)	Time (s)	Flow (slm)	Time (s)	Flow (slm)
	0.0001	1.91	0.0002	-1.865	0.0002	-0.545	0.0001	1.62	0.0003	-0.755	0.0004	0.72	0.0004	0.58
	0.0006	1.885	0.0007	-1.855	0.0007	-0.545	0.0007	1.595	0.0009	-0.75	0.0009	0.745	0.001	0.59
	0.0011	1.88	0.0012	-1.845	0.0013	-0.54	0.0013	1.57	0.0014	-0.755	0.0014	0.76	0.0015	0.585
	0.0016	1.9	0.0017	-1.83	0.0019	-0.545	0.0019	1.545	0.002	-0.76	0.0019	0.765	0.002	0.575
	0.0021	1.885	0.0023	-1.83	0.0025	-0.545	0.0024	1.525	0.0026	-0.755	0.0024	0.78	0.0026	0.585
	0.0026	1.85	0.0028	-1.86	0.0031	-0.545	0.003	1.51	0.0031	-0.76	0.0029	0.795	0.0031	0.605
	0.0031	1.835	0.0033	-1.885	0.0037	-0.545	0.0036	1.505	0.0037	-0.76	0.0034	0.805	0.0037	0.59
	0.0036	1.81	0.0038	-1.915	0.0042	-0.545	0.0042	1.495	0.0043	-0.76	0.0039	0.815	0.0042	0.575
	0.0041	1.77	0.0043	-1.94	0.0048	-0.545	0.0048	1.485	0.0048	-0.755	0.0044	0.825	0.0048	0.585
	0.0046	1.735	0.0048	-1.95	0.0054	-0.54	0.0054	1.485	0.0054	-0.755	0.0049	0.83	0.0053	0.595
	0.0051	1.705	0.0053	-1.94	0.006	-0.545	0.0059	1.49	0.006	-0.755	0.0054	0.845	0.0059	0.595
	0.0056	1.655	0.0058	-1.94	0.0066	-0.54	0.0065	1.49	0.0065	-0.755	0.0059	0.85	0.0064	0.585
	0.0061	1.62	0.0063	-1.93	0.0071	-0.545	0.0071	1.49	0.0071	-0.76	0.0064	0.855	0.0069	0.595
	0.0066	1.595	0.0068	-1.915	0.0077	-0.545	0.0077	1.49	0.0077	-0.755	0.0069	0.86	0.0075	0.61
	0.0071	1.565	0.0073	-1.905	0.0083	-0.545	0.0083	1.49	0.0082	-0.75	0.0075	0.87	0.008	0.605
	0.0076	1.535	0.0078	-1.89	0.0089	-0.545	0.0088	1.5	0.0088	-0.75	0.008	0.875	0.0086	0.62
	0.0081	1.515	0.0083	-1.88	0.0095	-0.545	0.0094	1.505	0.0094	-0.755	0.0085	0.89	0.0091	0.64
	0.0086	1.505	0.0088	-1.865	0.0101	-0.55	0.01	1.5	0.0099	-0.755	0.009	0.9	0.0097	0.64
	0.0091	1.495	0.0093	-1.845	0.0106	-0.555	0.0106	1.5	0.0105	-0.755	0.0095	0.91	0.0102	0.625
	0.0096	1.485	0.0098	-1.825	0.0112	-0.52	0.0112	1.495	0.011	-0.755	0.01	0.92	0.0107	0.625
	0.0101	1.485	0.0103	-1.8	0.0118	-0.525	0.0118	1.495	0.0116	-0.75	0.0105	0.935	0.0113	0.62
	0.0106	1.485	0.0108	-1.79	0.0123	-0.52	0.0123	1.5	0.0122	-0.755	0.011	0.945	0.0118	0.595
	0.0111	1.49	0.0113	-1.78	0.0129	-0.52	0.0129	1.505	0.0127	-0.755	0.0115	0.955	0.0124	0.575
	0.0116	1.49	0.0118	-1.775	0.0134	-0.525	0.0135	1.52	0.0133	-0.75	0.012	0.97	0.0129	0.57
	0.0122	1.495	0.0123	-1.765	0.014	-0.525	0.0141	1.54	0.0139	-0.755	0.0125	0.99	0.0135	0.56
	0.0127	1.495	0.0128	-1.755	0.0146	-0.52	0.0147	1.55	0.0144	-0.755	0.013	0.995	0.014	0.545
	0.0132	1.495	0.0133	-1.735	0.0151	-0.52	0.0152	1.55	0.015	-0.755	0.0135	1.01	0.0145	0.545
	0.0137	1.515	0.0138	-1.73	0.0157	-0.52	0.0158	1.57	0.0156	-0.755	0.014	1.005	0.0151	0.55
	0.0142	1.52	0.0143	-1.735	0.0162	-0.52	0.0164	1.57	0.0161	-0.745	0.0145	1.025	0.0156	0.525
	0.0147	1.51	0.0148	-1.735	0.0168	-0.52	0.017	1.575	0.0167	-0.74	0.015	1.025	0.0162	0.52
	0.0152	1.515	0.0153	-1.735	0.0173	-0.52	0.0176	1.57	0.0173	-0.74	0.0155	1.03	0.0167	0.515
	0.0157	1.52	0.0158	-1.73	0.0179	-0.52	0.0181	1.55	0.0178	-0.74	0.016	1.035	0.0173	0.5
	0.0162	1.53	0.0163	-1.73	0.0185	-0.515	0.0187	1.545	0.0184	-0.74	0.0165	1.035	0.0178	0.46
	0.0167	1.55	0.0168	-1.73	0.019	-0.515	0.0193	1.545	0.019	-0.735	0.017	1.035	0.0183	0.435
	0.0172	1.555	0.0173	-1.725	0.0196	-0.52	0.0199	1.525	0.0195	-0.735	0.0175	1.045	0.0189	0.415
	0.0177	1.56	0.0178	-1.715	0.0201	-0.52	0.0205	1.495	0.0201	-0.735	0.018	1.045	0.0194	0.385
	0.0182	1.575	0.0183	-1.71	0.0207	-0.515	0.0211	1.485	0.0207	-0.735	0.0185	1.045	0.02	0.38
	0.0187	1.605	0.0187	-1.715	0.0213	-0.52	0.0216	1.475	0.0212	-0.735	0.019	1.055	0.0205	0.395
	0.0192	1.62	0.0192	-1.71	0.0218	-0.52	0.0222	1.475	0.0218	-0.73	0.0195	1.055	0.0211	0.37
	0.0197	1.62	0.0197	-1.7	0.0224	-0.52	0.0228	1.475	0.0224	-0.735	0.02	1.065	0.0216	0.33
	0.0202	1.635	0.0202	-1.695	0.0229	-0.52	0.0234	1.48	0.0229	-0.73	0.0205	1.08	0.0221	0.36
	0.0207	1.63	0.0207	-1.685	0.0235	-0.525	0.024	1.485	0.0235	-0.7	0.021	1.09	0.0227	0.385
	0.0212	1.63	0.0212	-1.68	0.024	-0.53	0.0245	1.485	0.024	-0.695	0.0215	1.1	0.0232	0.36
	0.0217	1.65	0.0217	-1.67	0.0246	-0.525	0.0251	1.495	0.0246	-0.695	0.022	1.11	0.0238	0.34
	0.0222	1.655	0.0222	-1.665	0.0252	-0.525	0.0257	1.5	0.0252	-0.695	0.0225	1.12	0.0243	0.34
	0.0227	1.645	0.0226	-1.665	0.0257	-0.53	0.0263	1.485	0.0257	-0.695	0.023	1.125	0.0249	0.305
	0.0232	1.645	0.0231	-1.665	0.0263	-0.53	0.0269	1.5	0.0263	-0.695	0.0236	1.14	0.0254	0.28
	0.0237	1.655	0.0236	-1.655	0.0268	-0.535	0.0275	1.505	0.0268	-0.695	0.0241	1.14	0.0259	0.325
	0.0242	1.65	0.0241	-1.645	0.0274	-0.53	0.028	1.495	0.0274	-0.695	0.0246	1.14	0.0265	0.355
	0.0247	1.66	0.0246	-1.635	0.0279	-0.525	0.0286	1.49	0.028	-0.69	0.0251	1.14	0.027	0.325
	0.0252	1.67	0.0251	-1.635	0.0285	-0.53	0.0292	1.5	0.0285	-0.695	0.0256	1.145	0.0276	0.34
	0.0257	1.68	0.0256	-1.635	0.0291	-0.525	0.0298	1.505	0.0291	-0.69	0.0261	1.145	0.0281	0.375
	0.0262	1.675	0.0261	-1.625	0.0296	-0.525	0.0304	1.5	0.0296	-0.69	0.0266	1.14	0.0287	0.385
	0.0268	1.68	0.0265	-1.625	0.0302	-0.525	0.0309	1.505	0.0302	-0.685	0.0271	1.13	0.0292	0.415
	0.0273	1.68	0.027	-1.63	0.0307	-0.525	0.0315	1.505	0.0307	-0.685	0.0276	1.125	0.0297	0.455
	0.0278	1.69	0.0275	-1.62	0.0313	-0.525	0.0321	1.52	0.0313	-0.68	0.0281	1.125	0.0303	0.45
	0.0283	1.695	0.028	-1.62	0.0319	-0.525	0.0327	1.535	0.0319	-0.685	0.0286	1.12	0.0308	0.42
	0.0288	1.7	0.0285	-1.625	0.0324	-0.525	0.0333	1.535	0.0324	-0.68	0.0291	1.115	0.0314	0.425
	0.0293	1.7	0.029	-1.62	0.033	-0.525	0.0338	1.53	0.033	-0.68	0.0296	1.13	0.0319	0.445
	0.0298	1.71	0.0295	-1.62	0.0335	-0.525	0.0344	1.535	0.0335	-0.68	0.0301	1.135	0.0325	0.465
	0.0303	1.71	0.03	-1.62	0.0341	-0.525	0.035	1.545	0.0341	-0.68	0.0306	1.14	0.033	0.495
	0.0308	1.72	0.0304	-1.61	0.0346	-0.525	0.0356	1.555	0.0347	-0.675	0.0311	1.15	0.0335	0.505
	0.0313	1.73	0.0309	-1.61	0.0352	-0.525	0.0362	1.575	0.0352	-0.675	0.0316	1.16	0.0341	0.52
	0.0318	1.735	0.0314	-1.615	0.0358	-0.525	0.0368	1.57	0.0358	-0.675	0.0321	1.17	0.0346	0.55
	0.0323	1.73	0.0319	-1.61	0.0363	-0.53	0.0373	1.55	0.0363	-0.675	0.0326	1.185	0.0352	0.58
	0.0328	1.735	0.0324	-1.595	0.0369	-0.525	0.0379	1.555	0.0369	-0.675	0.0331	1.19	0.0357	0.61
	0.0333	1.75	0.0329	-1.585	0.0374	-0.525	0.0385	1.565	0.0374	-0.675	0.0336	1.21	0.0363	0.625
	0.0338	1.75	0.0334	-1.57	0.038	-0.525	0.0391	1.55	0.038	-0.675	0.0341	1.21	0.0368	0.615
	0.0343	1.735	0.0339	-1.56	0.0386	-0.525	0.0397	1.53	0.0386	-0.67	0.0346	1.22	0.0373	0.53
	0.0348	1.72	0.0343	-1.555	0.0391	-0.52	0.0402	1.52	0.0391	-0.67	0.0351	1.225	0.0378	0.56
	0.0353	1.725	0.0348	-1.55	0.0397	-0.515	0.0408	1.51	0.0397	-0.67	0.0356	1.225	0.0383	0.57
	0.0358	1.735	0.0353	-1.555	0.0402	-0.515	0.0414	1.49	0.0402	-0.665	0.0361	1.225	0.0388	0.545
	0.0363	1.715	0.0358	-1.565	0.0408	-0.52	0.042	1.485	0.0408	-0.665	0.0366	1.225	0.0393	0.5
	0.0368	1.715	0.0363	-1.555	0.0413	-0.515	0.0426	1.475	0.0414	-0.665	0.0371	1.225	0.0398	0.475
	0.0373	1.72	0.0368	-1.545	0.0419	-0.515	0.0432	1.465	0.0419	-0.665	0.0376	1.235	0.0403	0.435
	0.0378	1.715	0.0373	-1.54	0.0425	-0.515	0.0437	1.46	0.0425	-0.665	0.0381	1.225	0.0408	0.405
	0.0383	1.71	0.0378	-1.535	0.043	-0.515	0.0443	1.46	0.043	-0.66	0.0386	1.23	0.0413	0.415
	0.0388	1.72	0.0382	-1.52	0.0436	-0.515	0.0449	1.465	0.0436	-0.66	0.0392	1.23	0.0418	0.41
	0.0393	1.705	0.0387	-1.5	0.0441	-0.515	0.0455	1.47	0.0441	-0.665	0.0397	1.305	0.0423	0.36
	0.0398	1.69	0.0392	-1.49	0.0447	-0.515	0.0461	1.485	0.0447	-0.67	0.0402	1.31	0.0428	0.35
	0.0403	1.695	0.0397	-1.48	0.0453	-0.515	0.0466	1.49	0.0453	-0.67	0.0407	1.32	0.0434	0.375
	0.0409	1.695	0.0402	-1.48	0.0458	-0.515	0.0472	1.495	0.0458	-0.67	0.0412	1.33	0.0439	0.385
	0.0414	1.675	0.0407	-1.49	0.0464	-0.515	0.0478	1.49	0.0464	-0.67	0.0417	1.345	0.0444	0.36
	0.0419	1.655	0.0412	-1.495	0.0469	-0.515	0.0484	1.505	0.0469	-0.67	0.0422	1.35	0.0449	0.325
	0.0424	1.66	0.0417	-1.495	0.0475	-0.525	0.049	1.52	0.0475	-0.67	0.0427	1.355	0.0454	0.305
	0.0429	1.665	0.0421	-1.505	0.048	-0.525	0.0495	1.525	0.0481	-0.675	0.0432	1.35	0.0459	0.255
	0.0434	1.65	0.0426	-1.515	0.0486	-0.515	0.0501	1.52	0.0486	-0.675	0.0437	1.35	0.0464	0.2
	0.0439	1.65	0.0431	-1.515	0.0492	-0.51	0.0507	1.51	0.0492	-0.675	0.0442	1.355	0.0469	0.155
	0.0444	1.665	0.0436	-1.51	0.0497	-0.51	0.0513	1.515	0.0497	-0.675	0.0447	1.355	0.0474	0.095
	0.0449	1.675	0.0441	-1.5	0.0503	-0.515	0.0519	1.52	0.0503	-0.675	0.0452	1.355	0.0479	0.055
	0.0454	1.68	0.0446	-1.495	0.0508	-0.51	0.0525	1.53	0.0508	-0.67	0.0457	1.35	0.0484	0.025
	0.0459	1.685	0.0451	-1.485	0.0514	-0.505	0.053	1.52	0.0514	-0.67	0.0462	1.35	0.0489	-0.01
	0.0464	1.69	0.0456	-1.47	0.0519	-0.505	0.0536	1.505	0.052	-0.675	0.0467	1.355	0.0494	-0.045
	0.0469	1.685	0.046	-1.465	0.0525	-0.505	0.0542	1.51	0.0525	-0.67	0.0472	1.36	0.0499	-0.06
	0.0474	1.7	0.0465	-1.455	0.0531	-0.505	0.0548	1.53	0.0531	-0.675	0.0477	1.365	0.0504	-0.07
	0.0479	1.715	0.047	-1.455	0.0536	-0.5	0.0554	1.53	0.0536	-0.675	0.0482	1.375	0.0509	-0.105
	0.0484	1.7	0.0475	-1.455	0.0542	-0.49	0.0559	1.53	0.0542	-0.675	0.0488	1.38	0.0514	-0.135
	0.0489	1.69	0.048	-1.455	0.0547	-0.49	0.0565	1.55	0.0548	-0.67	0.0493	1.38	0.0519	-0.14
	0.0494	1.7	0.0485	-1.45	0.0553	-0.495	0.0571	1.57	0.0553	-0.675	0.0498	1.385	0.0524	-0.18
	0.0499	1.695	0.049	-1.445	0.0559	-0.495	0.0577	1.565	0.0559	-0.68	0.0503	1.39	0.0529	-0.21
	0.0504	1.675	0.0495	-1.44	0.0564	-0.49	0.0583	1.56	0.0564	-0.685	0.0508	1.395	0.0534	-0.22
	0.0509	1.67	0.0499	-1.44	0.057	-0.49	0.0589	1.56	0.057	-0.69	0.0513	1.4	0.0539	-0.255
	0.0514	1.675	0.0504	-1.445	0.0575	-0.49	0.0594	1.55	0.0575	-0.69	0.0518	1.395	0.0544	-0.285
	0.0519	1.67	0.0509	-1.45	0.0581	-0.49	0.06	1.54	0.0581	-0.685	0.0523	1.4	0.0549	-0.295
	0.0524	1.485	0.0514	-1.45	0.0586	-0.485	0.0606	1.555	0.0587	-0.685	0.0528	1.395	0.0554	-0.31
	0.0529	1.485	0.0519	-1.46	0.0592	-0.485	0.0612	1.56	0.0592	-0.685	0.0533	1.395	0.0559	-0.34
	0.0534	1.495	0.0524	-1.465	0.0598	-0.485	0.0618	1.535	0.0598	-0.69	0.0538	1.4	0.0564	-0.355
	0.0539	1.515	0.0529	-1.46	0.0603	-0.49	0.0623	1.525	0.0603	-0.685	0.0543	1.405	0.0569	-0.35
	0.0544	1.54	0.0534	-1.46	0.0609	-0.48	0.0629	1.525	0.0609	-0.685	0.0548	1.395	0.0575	-0.37
	0.0549	1.56	0.0538	-1.455	0.0614	-0.48	0.0635	1.505	0.0615	-0.68	0.0553	1.39	0.058	-0.38
	0.0554	1.575	0.0543	-1.445	0.062	-0.48	0.0641	1.48	0.062	-0.68	0.0558	1.39	0.0585	-0.36
	0.056	1.6	0.0548	-1.43	0.0626	-0.48	0.0647	1.495	0.0626	-0.68	0.0563	1.39	0.059	-0.36
	0.0565	1.615	0.0553	-1.425	0.0631	-0.48	0.0652	1.515	0.0631	-0.675	0.0568	1.39	0.0595	-0.38
	0.057	1.64	0.0558	-1.43	0.0637	-0.48	0.0658	1.5	0.0637	-0.675	0.0573	1.39	0.06	-0.36
	0.0575	1.665	0.0563	-1.43	0.0642	-0.48	0.0664	1.475	0.0642	-0.675	0.0578	1.395	0.0605	-0.325
	0.058	1.675	0.0568	-1.43	0.0648	-0.48	0.067	1.47	0.0648	-0.68	0.0583	1.405	0.061	-0.32
	0.0585	1.675	0.0573	-1.44	0.0653	-0.485	0.0676	1.47	0.0654	-0.68	0.0589	1.42	0.0615	-0.32
	0.059	1.68	0.0577	-1.44	0.0659	-0.485	0.0682	1.475	0.0659	-0.675	0.0594	1.425	0.062	-0.305
	0.0595	1.69	0.0582	-1.44	0.0665	-0.48	0.0687	1.485	0.0665	-0.675	0.0599	1.43	0.0625	-0.285
	0.06	1.68	0.0587	-1.435	0.067	-0.48	0.0693	1.495	0.067	-0.68	0.0604	1.445	0.063	-0.275
	0.0605	1.665	0.0592	-1.435	0.0676	-0.485	0.0699	1.49	0.0676	-0.68	0.0609	1.45	0.0635	-0.26
	0.061	1.675	0.0597	-1.44	0.0681	-0.485	0.0705	1.495	0.0682	-0.68	0.0614	1.455	0.064	-0.255
	0.0615	1.66	0.0602	-1.435	0.0687	-0.48	0.0711	1.51	0.0687	-0.68	0.0619	1.455	0.0645	-0.255
	0.062	1.645	0.0607	-1.425	0.0692	-0.48	0.0716	1.44	0.0693	-0.68	0.0624	1.455	0.065	-0.245
	0.0625	1.655	0.0612	-1.405	0.0698	-0.48	0.0721	1.445	0.0698	-0.68	0.0629	1.445	0.0655	-0.225
	0.063	1.64	0.0616	-1.39	0.0704	-0.48	0.0726	1.445	0.0704	-0.67	0.0634	1.435	0.066	-0.23
	0.0635	1.63	0.0621	-1.375	0.0709	-0.48	0.0731	1.465	0.0709	-0.67	0.0639	1.44	0.0665	-0.245
	0.064	1.64	0.0626	-1.365	0.0715	-0.48	0.0736	1.47	0.0715	-0.67	0.0644	1.435	0.067	-0.245
	0.0645	1.645	0.0631	-1.355	0.072	-0.48	0.0741	1.455	0.0721	-0.67	0.0649	1.425	0.0675	-0.22
	0.065	1.64	0.0636	-1.35	0.0726	-0.48	0.0746	1.475	0.0726	-0.67	0.0654	1.44	0.068	-0.215
	0.0655	1.645	0.0641	-1.345	0.0732	-0.48	0.0751	1.475	0.0732	-0.665	0.0659	1.435	0.0685	-0.235
	0.066	1.655	0.0646	-1.345	0.0737	-0.48	0.0756	1.46	0.0737	-0.665	0.0664	1.445	0.069	-0.235
	0.0665	1.66	0.0651	-1.335	0.0743	-0.485	0.0761	1.47	0.0743	-0.665	0.0669	1.45	0.0695	-0.205
	0.067	1.64	0.0655	-1.335	0.0748	-0.485	0.0766	1.48	0.0749	-0.665	0.0674	1.46	0.07	-0.21
	0.0675	1.64	0.066	-1.33	0.0754	-0.485	0.0771	1.465	0.0754	-0.665	0.0679	1.475	0.0705	-0.21
	0.068	1.655	0.0665	-1.325	0.0759	-0.49	0.0776	1.465	0.076	-0.665	0.0685	1.485	0.071	-0.2
	0.0685	1.655	0.067	-1.315	0.0765	-0.49	0.0781	1.465	0.0765	-0.665	0.069	1.49	0.0716	-0.215
	0.069	1.65	0.0675	-1.31	0.0771	-0.49	0.0786	1.455	0.0771	-0.67	0.0695	1.495	0.0721	-0.21
	0.0695	1.66	0.068	-1.3	0.0776	-0.495	0.0791	1.45	0.0776	-0.67	0.07	1.51	0.0726	-0.18
	0.07	1.66	0.0685	-1.295	0.0782	-0.495	0.0796	1.465	0.0782	-0.665	0.0705	1.51	0.0731	-0.18
	0.0705	1.655	0.069	-1.295	0.0787	-0.495	0.0801	1.465	0.0788	-0.665	0.071	1.515	0.0736	-0.205
	0.071	1.67	0.0694	-1.29	0.0793	-0.495	0.0806	1.45	0.0793	-0.665	0.0715	1.515	0.0741	-0.22
	0.0715	1.68	0.0699	-1.29	0.0799	-0.495	0.0811	1.435	0.0799	-0.665	0.072	1.51	0.0746	-0.205
	0.072	1.665	0.0704	-1.295	0.0804	-0.495	0.0816	1.455	0.0804	-0.665	0.0725	1.51	0.0751	-0.195
	0.0725	1.675	0.0709	-1.3	0.081	-0.49	0.0821	1.455	0.081	-0.66	0.073	1.51	0.0756	-0.22
	0.073	1.695	0.0714	-1.305	0.0815	-0.495	0.0826	1.425	0.0816	-0.655	0.0735	1.505	0.0761	-0.235
	0.0735	1.695	0.0719	-1.31	0.0821	-0.465	0.0831	1.42	0.0821	-0.655	0.074	1.5	0.0766	-0.24
	0.074	1.68	0.0724	-1.31	0.0827	-0.465	0.0836	1.42	0.0827	-0.65	0.0745	1.5	0.0771	-0.25
	0.0745	1.68	0.0729	-1.31	0.0832	-0.46	0.0841	1.385	0.0832	-0.645	0.075	1.5	0.0776	-0.255
	0.075	1.675	0.0733	-1.305	0.0838	-0.46	0.0847	1.38	0.0838	-0.645	0.0755	1.505	0.0781	-0.275
	0.0755	1.655	0.0738	-1.3	0.0844	-0.46	0.0852	1.39	0.0843	-0.645	0.076	1.505	0.0786	-0.305
	0.076	1.65	0.0743	-1.3	0.0849	-0.46	0.0857	1.365	0.0849	-0.645	0.0765	1.515	0.0791	-0.295
	0.0765	1.645	0.0748	-1.305	0.0855	-0.455	0.0862	1.34	0.0855	-0.64	0.077	1.525	0.0796	-0.285
	0.0771	1.63	0.0753	-1.31	0.0861	-0.455	0.0867	1.345	0.086	-0.64	0.0775	1.53	0.0801	-0.305
	0.0776	1.625	0.0758	-1.31	0.0866	-0.455	0.0872	1.33	0.0866	-0.64	0.078	1.54	0.0806	-0.32
	0.0781	1.615	0.0763	-1.31	0.0872	-0.46	0.0877	1.305	0.0871	-0.64	0.0786	1.55	0.0811	-0.31
	0.0786	1.6	0.0768	-1.315	0.0878	-0.46	0.0882	1.305	0.0877	-0.635	0.0791	1.55	0.0816	-0.32
	0.0791	1.585	0.0772	-1.31	0.0883	-0.465	0.0887	1.315	0.0883	-0.64	0.0796	1.55	0.0821	-0.325
	0.0796	1.565	0.0778	-1.255	0.0889	-0.465	0.0892	1.31	0.0888	-0.64	0.0801	1.545	0.0826	-0.315
	0.0801	1.56	0.0783	-1.25	0.0895	-0.465	0.0897	1.305	0.0894	-0.645	0.0806	1.535	0.0831	-0.32
	0.0806	1.535	0.0788	-1.235	0.09	-0.47	0.0902	1.31	0.0899	-0.64	0.0811	1.54	0.0836	-0.325
	0.0811	1.51	0.0793	-1.23	0.0906	-0.47	0.0907	1.305	0.0905	-0.64	0.0816	1.53	0.0841	-0.325
	0.0816	1.51	0.0798	-1.225	0.0912	-0.47	0.0912	1.305	0.0911	-0.64	0.0821	1.54	0.0846	-0.325
	0.0821	1.505	0.0803	-1.215	0.0917	-0.475	0.0917	1.315	0.0916	-0.64	0.0826	1.55	0.0851	-0.335
	0.0826	1.49	0.0808	-1.21	0.0923	-0.475	0.0922	1.325	0.0922	-0.635	0.0831	1.535	0.0857	-0.33
	0.0831	1.475	0.0813	-1.215	0.0929	-0.475	0.0927	1.315	0.0927	-0.635	0.0836	1.53	0.0862	-0.31
	0.0836	1.475	0.0818	-1.22	0.0934	-0.475	0.0932	1.315	0.0933	-0.63	0.0841	1.54	0.0867	-0.31
	0.0841	1.475	0.0823	-1.23	0.094	-0.475	0.0937	1.335	0.0938	-0.63	0.0846	1.545	0.0872	-0.315
	0.0846	1.47	0.0828	-1.23	0.0946	-0.475	0.0942	1.335	0.0945	-0.615	0.0851	1.555	0.0877	-0.3
	0.0851	1.46	0.0833	-1.23	0.0951	-0.47	0.0947	1.33	0.0951	-0.61	0.0856	1.56	0.0882	-0.285
	0.0856	1.46	0.0838	-1.235	0.0957	-0.47	0.0952	1.345	0.0957	-0.61	0.0861	1.57	0.0887	-0.28
	0.0861	1.445	0.0843	-1.23	0.0963	-0.475	0.0957	1.335	0.0964	-0.61	0.0866	1.575	0.0892	-0.27
	0.0866	1.435	0.0848	-1.23	0.0968	-0.475	0.0962	1.325	0.097	-0.61	0.0871	1.585	0.0897	-0.275
	0.0871	1.43	0.0853	-1.23	0.0974	-0.475	0.0967	1.335	0.0976	-0.61	0.0876	1.6	0.0902	-0.265
	0.0876	1.41	0.0858	-1.23	0.098	-0.48	0.0972	1.33	0.0982	-0.605	0.0881	1.6	0.0907	-0.25
	0.0881	1.39	0.0863	-1.235	0.0985	-0.475	0.0977	1.33	0.0989	-0.6	0.0887	1.6	0.0912	-0.26
	0.0886	1.375	0.0868	-1.235	0.0991	-0.475	0.0982	1.34	0.0995	-0.6	0.0892	1.6	0.0917	-0.26
	0.0891	1.37	0.0873	-1.235	0.0997	-0.48	0.0987	1.35	0.1001	-0.6	0.0897	1.58	0.0922	-0.26
	0.0896	1.36	0.0878	-1.235	0.1002	-0.485	0.0992	1.35	0.1008	-0.6	0.0902	1.57	0.0927	-0.27
	0.0901	1.325	0.0883	-1.235	0.1008	-0.485	0.0997	1.345	0.1014	-0.6	0.0907	1.565	0.0932	-0.275
	0.0906	1.31	0.0888	-1.23	0.1014	-0.48	0.1002	1.345	0.102	-0.6	0.0912	1.565	0.0937	-0.265
	0.0911	1.315	0.0893	-1.23	0.1019	-0.48	0.1007	1.34	0.1026	-0.6	0.0917	1.545	0.0942	-0.275
	0.0916	1.3	0.0898	-1.225	0.1025	-0.485	0.1013	1.34	0.1033	-0.605	0.0922	1.535	0.0947	-0.275
	0.0921	1.28	0.0903	-1.22	0.1031	-0.48	0.1018	1.35	0.1039	-0.605	0.0927	1.535	0.0952	-0.27
	0.0926	1.27	0.0908	-1.21	0.1036	-0.48	0.1023	1.355	0.1045	-0.605	0.0932	1.545	0.0957	-0.27
	0.0931	1.265	0.0913	-1.2	0.1042	-0.48	0.1028	1.34	0.1052	-0.6	0.0937	1.555	0.0962	-0.28
	0.0936	1.255	0.0918	-1.185	0.1048	-0.48	0.1033	1.325	0.1058	-0.6	0.0942	1.585	0.0967	-0.275
	0.0941	1.235	0.0923	-1.18	0.1053	-0.475	0.1038	1.33	0.1064	-0.6	0.0947	1.605	0.0972	-0.25
	0.0946	1.22	0.0928	-1.175	0.1059	-0.475	0.1043	1.325	0.107	-0.6	0.0952	1.605	0.0977	-0.25
	0.0951	1.205	0.0934	-1.165	0.1065	-0.47	0.1048	1.32	0.1077	-0.595	0.0957	1.615	0.0982	-0.26
	0.0956	1.185	0.0939	-1.165	0.107	-0.47	0.1053	1.33	0.1083	-0.595	0.0962	1.645	0.0987	-0.245
	0.0961	1.165	0.0944	-1.155	0.1076	-0.475	0.1058	1.34	0.1089	-0.595	0.0967	1.64	0.0993	-0.23
	0.0966	1.15	0.0949	-1.155	0.1082	-0.475	0.1063	1.33	0.1096	-0.595	0.0972	1.645	0.0998	-0.24
	0.0971	1.115	0.0954	-1.15	0.1087	-0.47	0.1068	1.34	0.1102	-0.595	0.0977	1.64	0.1003	-0.235
	0.0977	1.105	0.0959	-1.15	0.1093	-0.47	0.1073	1.345	0.1108	-0.595	0.0983	1.63	0.1008	-0.225
	0.0982	1.1	0.0964	-1.145	0.1099	-0.475	0.1078	1.335	0.1114	-0.595	0.0988	1.62	0.1013	-0.265
	0.0987	1.1	0.0969	-1.145	0.1104	-0.475	0.1083	1.33	0.1121	-0.595	0.0993	1.62	0.1019	-0.27
	0.0992	1.08	0.0974	-1.15	0.111	-0.475	0.1088	1.355	0.1127	-0.595	0.0998	1.62	0.1024	-0.285
	0.0997	1.065	0.0979	-1.155	0.1116	-0.475	0.1093	1.355	0.1133	-0.6	0.1003	1.6	0.1029	-0.285
	0.1002	1.06	0.0984	-1.15	0.1121	-0.475	0.1098	1.345	0.114	-0.6	0.1008	1.59	0.1035	-0.28
	0.1007	1.07	0.0989	-1.15	0.1127	-0.475	0.1103	1.355	0.1146	-0.6	0.1013	1.585	0.104	-0.285
	0.1012	1.06	0.0994	-1.155	0.1133	-0.475	0.1108	1.355	0.1152	-0.605	0.1018	1.58	0.1046	-0.285
	0.1017	1.04	0.0999	-1.15	0.1138	-0.475	0.1113	1.35	0.1158	-0.605	0.1023	1.59	0.1051	-0.285
	0.1022	1.025	0.1004	-1.15	0.1144	-0.475	0.1118	1.335	0.1165	-0.61	0.1028	1.595	0.1057	-0.305
	0.1027	1.02	0.1009	-1.15	0.115	-0.47	0.1123	1.32	0.1171	-0.61	0.1033	1.6	0.1062	-0.29
	0.1032	1.01	0.1014	-1.15	0.1155	-0.47	0.1128	1.31	0.1177	-0.61	0.1038	1.65	0.1067	-0.275
	0.1037	1.01	0.1019	-1.145	0.1161	-0.47	0.1133	1.305	0.1183	-0.615	0.1043	1.645	0.1073	-0.28
	0.1042	1.01	0.1024	-1.15	0.1167	-0.47	0.1138	1.295	0.119	-0.615	0.1048	1.655	0.1078	-0.29
	0.1047	1.01	0.1029	-1.155	0.1172	-0.47	0.1143	1.285	0.1196	-0.615	0.1053	1.665	0.1084	-0.29
	0.1052	1.02	0.1034	-1.155	0.1178	-0.47	0.1148	1.275	0.1202	-0.615	0.1058	1.67	0.1089	-0.28
	0.1057	1.03	0.1039	-1.155	0.1184	-0.47	0.1153	1.275	0.1209	-0.615	0.1063	1.67	0.1095	-0.28
	0.1062	1.035	0.1044	-1.155	0.1189	-0.47	0.1158	1.27	0.1215	-0.62	0.1068	1.68	0.11	-0.285
	0.1067	1.025	0.1049	-1.155	0.1195	-0.47	0.1163	1.26	0.1221	-0.615	0.1073	1.68	0.1105	-0.29
	0.1072	1.045	0.1054	-1.155	0.1201	-0.47	0.1168	1.26	0.1227	-0.62	0.1078	1.67	0.1111	-0.3
	0.1077	1.06	0.1059	-1.15	0.1206	-0.47	0.1173	1.26	0.1234	-0.62	0.1083	1.66	0.1116	-0.305
	0.1082	1.05	0.1064	-1.14	0.1212	-0.47	0.1179	1.255	0.124	-0.62	0.1088	1.66	0.1122	-0.305
	0.1087	1.04	0.1069	-1.135	0.1218	-0.47	0.1184	1.265	0.1246	-0.62	0.1093	1.645	0.1127	-0.295
	0.1092	1.03	0.1074	-1.13	0.1223	-0.47	0.1189	1.275	0.1253	-0.625	0.1098	1.63	0.1132	-0.3
	0.1097	1.025	0.1079	-1.12	0.1229	-0.475	0.1194	1.27	0.1259	-0.625	0.1103	1.625	0.1138	-0.32
	0.1102	1.02	0.1084	-1.11	0.1235	-0.475	0.1199	1.265	0.1265	-0.625	0.1108	1.625	0.1143	-0.305
	0.1107	1.035	0.1089	-1.105	0.124	-0.475	0.1204	1.29	0.1271	-0.63	0.1113	1.61	0.1149	-0.29
	0.1112	1.025	0.1094	-1.095	0.1246	-0.475	0.1209	1.285	0.1278	-0.63	0.1118	1.61	0.1154	-0.3
	0.1117	1.03	0.11	-1.085	0.1252	-0.475	0.1214	1.265	0.1284	-0.63	0.1123	1.62	0.116	-0.295
	0.1122	1.04	0.1105	-1.08	0.1257	-0.475	0.1219	1.27	0.129	-0.63	0.1128	1.62	0.1165	-0.28
	0.1127	1.045	0.111	-1.07	0.1263	-0.475	0.1224	1.265	0.1297	-0.63	0.1133	1.62	0.117	-0.305
	0.1132	1.04	0.1115	-1.07	0.1269	-0.475	0.1229	1.255	0.1303	-0.63	0.1138	1.635	0.1176	-0.31
	0.1137	1.035	0.112	-1.065	0.1274	-0.47	0.1234	1.25	0.1309	-0.63	0.1143	1.645	0.1181	-0.29
	0.1142	1.05	0.1125	-1.06	0.128	-0.47	0.1239	1.245	0.1315	-0.625	0.1148	1.635	0.1187	-0.3
	0.1147	1.045	0.113	-1.06	0.1286	-0.47	0.1244	1.23	0.1322	-0.63	0.1153	1.645	0.1192	-0.32
	0.1152	1.025	0.1135	-1.06	0.1291	-0.465	0.1249	1.23	0.1328	-0.625	0.1158	1.64	0.1198	-0.315
	0.1157	1.015	0.114	-1.06	0.1297	-0.465	0.1254	1.235	0.1334	-0.625	0.1163	1.635	0.1203	-0.31
	0.1163	0.995	0.1145	-1.06	0.1303	-0.47	0.1259	1.23	0.1341	-0.625	0.1168	1.635	0.1208	-0.32
	0.1168	1	0.115	-1.055	0.1308	-0.47	0.1264	1.225	0.1347	-0.62	0.1173	1.64	0.1214	-0.33
	0.1174	0.99	0.1155	-1.05	0.1314	-0.47	0.1269	1.225	0.1353	-0.62	0.1178	1.64	0.1219	-0.325
	0.1179	1.015	0.116	-1.045	0.132	-0.47	0.1274	1.235	0.1359	-0.62	0.1183	1.635	0.1225	-0.335
	0.1185	1.02	0.1165	-1.04	0.1325	-0.47	0.1279	1.245	0.1366	-0.615	0.1188	1.635	0.123	-0.35
	0.119	1.015	0.117	-1.04	0.1331	-0.475	0.1284	1.235	0.1372	-0.615	0.1194	1.63	0.1236	-0.35
	0.1196	1.04	0.1175	-1.045	0.1337	-0.47	0.1289	1.235	0.1378	-0.615	0.1199	1.63	0.1241	-0.345
	0.1201	1.06	0.118	-1.05	0.1342	-0.47	0.1294	1.245	0.1385	-0.61	0.1204	1.645	0.1246	-0.355
	0.1207	1.055	0.1185	-1.055	0.1348	-0.47	0.1299	1.24	0.1391	-0.61	0.1209	1.655	0.1252	-0.385
	0.1212	1.06	0.119	-1.055	0.1354	-0.475	0.1304	1.22	0.1397	-0.615	0.1214	1.655	0.1257	-0.38
	0.1218	1.085	0.1195	-1.06	0.1359	-0.475	0.1309	1.21	0.1403	-0.61	0.1219	1.665	0.1263	-0.385
	0.1223	1.095	0.12	-1.06	0.1365	-0.475	0.1314	1.21	0.141	-0.61	0.1224	1.675	0.1268	-0.405
	0.1229	1.075	0.1205	-1.07	0.1371	-0.475	0.1319	1.19	0.1416	-0.61	0.1229	1.68	0.1273	-0.42
	0.1234	1.075	0.121	-1.075	0.1376	-0.47	0.1324	1.195	0.1422	-0.605	0.1234	1.675	0.1279	-0.42
	0.124	1.09	0.1215	-1.08	0.1382	-0.475	0.1329	1.195	0.1428	-0.605	0.1239	1.69	0.1284	-0.435
	0.1245	1.08	0.122	-1.085	0.1388	-0.47	0.1334	1.175	0.1435	-0.605	0.1244	1.69	0.129	-0.46
	0.1251	1.065	0.1225	-1.085	0.1393	-0.475	0.1339	1.175	0.1441	-0.6	0.1249	1.685	0.1295	-0.47
	0.1256	1.055	0.123	-1.085	0.1399	-0.475	0.1344	1.185	0.1447	-0.59	0.1254	1.685	0.1301	-0.475
	0.1262	1.04	0.1235	-1.085	0.1405	-0.475	0.135	1.175	0.1454	-0.59	0.1259	1.69	0.1306	-0.485
	0.1267	1.03	0.124	-1.08	0.141	-0.475	0.1355	1.245	0.146	-0.59	0.1264	1.69	0.1311	-0.485
	0.1273	1.035	0.1245	-1.08	0.1416	-0.48	0.136	1.225	0.1466	-0.59	0.1269	1.695	0.1317	-0.505
	0.1278	1.025	0.125	-1.07	0.1422	-0.48	0.1365	1.21	0.1472	-0.585	0.1274	1.69	0.1322	-0.515
	0.1284	1	0.1255	-1.065	0.1427	-0.48	0.137	1.21	0.1479	-0.58	0.1279	1.685	0.1328	-0.53
	0.1289	0.99	0.126	-1.06	0.1433	-0.485	0.1375	1.195	0.1485	-0.58	0.1284	1.69	0.1333	-0.535
	0.1295	0.99	0.1266	-1.05	0.1439	-0.485	0.138	1.185	0.1491	-0.58	0.1289	1.7	0.1339	-0.55
	0.13	0.985	0.1271	-1.045	0.1444	-0.485	0.1385	1.19	0.1498	-0.57	0.1294	1.7	0.1344	-0.58
	0.1306	0.97	0.1276	-1.035	0.145	-0.49	0.139	1.185	0.1504	-0.565	0.1299	1.7	0.1349	-0.605
	0.1311	0.945	0.1281	-1.025	0.1456	-0.49	0.1395	1.175	0.151	-0.565	0.1304	1.705	0.1355	-0.63
	0.1317	0.93	0.1286	-1.025	0.1461	-0.49	0.14	1.175	0.1516	-0.565	0.1309	1.7	0.136	-0.655
	0.1323	0.925	0.1291	-1.025	0.1467	-0.485	0.1405	1.17	0.1523	-0.56	0.1314	1.7	0.1366	-0.685
	0.1328	0.915	0.1296	-1.03	0.1473	-0.49	0.141	1.155	0.1529	-0.56	0.1319	1.7	0.1371	-0.72
	0.1334	0.905	0.1301	-1.045	0.1478	-0.49	0.1415	1.16	0.1535	-0.555	0.1324	1.695	0.1377	-0.755
	0.1339	0.885	0.1306	-1.06	0.1484	-0.485	0.142	1.175	0.1542	-0.555	0.1329	1.685	0.1382	-0.79
	0.1345	0.875	0.1311	-1.08	0.149	-0.485	0.1425	1.175	0.1548	-0.555	0.1334	1.675	0.1387	-0.825
	0.135	0.88	0.1316	-1.095	0.1495	-0.485	0.143	1.165	0.1554	-0.55	0.1339	1.67	0.1393	-0.85
	0.1356	0.87	0.1321	-1.1	0.1501	-0.48	0.1435	1.165	0.156	-0.545	0.1344	1.675	0.1398	-0.87
	0.1361	0.85	0.1326	-1.095	0.1507	-0.48	0.144	1.175	0.1567	-0.545	0.1349	1.675	0.1404	-0.89
	0.1367	0.845	0.1331	-1.095	0.1512	-0.48	0.1445	1.165	0.1573	-0.55	0.1354	1.68	0.1409	-0.915
	0.1372	0.84	0.1336	-1.085	0.1518	-0.48	0.145	1.15	0.1579	-0.55	0.1359	1.68	0.1415	-0.925
	0.1378	0.835	0.1341	-1.08	0.1524	-0.48	0.1455	1.155	0.1586	-0.55	0.1364	1.69	0.142	-0.96
	0.1383	0.8	0.1346	-1.075	0.1529	-0.475	0.146	1.15	0.1592	-0.55	0.1369	1.705	0.1425	-0.98
	0.1389	0.765	0.1351	-1.07	0.1535	-0.48	0.1465	1.13	0.1598	-0.555	0.1374	1.72	0.1431	-0.98
	0.1394	0.76	0.1356	-1.065	0.1541	-0.45	0.147	1.14	0.1604	-0.555	0.1379	1.735	0.1436	-1.005
	0.14	0.75	0.1361	-1.06	0.1546	-0.45	0.1475	1.155	0.1611	-0.555	0.1384	1.745	0.1442	-1.04
	0.1405	0.74	0.1366	-1.05	0.1552	-0.455	0.148	1.13	0.1617	-0.56	0.1389	1.75	0.1447	-1.07
	0.1411	0.735	0.1371	-1.04	0.1558	-0.455	0.1485	1.125	0.1623	-0.56	0.1394	1.755	0.1452	-1.085
	0.1416	0.735	0.1376	-1.025	0.1564	-0.455	0.149	1.16	0.163	-0.56	0.1399	1.77	0.1458	-1.11
	0.1422	0.745	0.1381	-1.015	0.1569	-0.455	0.1495	1.165	0.1636	-0.565	0.1404	1.77	0.1463	-1.135
	0.1427	0.745	0.1386	-0.995	0.1575	-0.46	0.15	1.155	0.1642	-0.56	0.1409	1.76	0.1469	-1.165
	0.1433	0.74	0.1391	-0.985	0.1581	-0.46	0.1506	1.175	0.1648	-0.565	0.1414	1.765	0.1474	-1.195
	0.1438	0.74	0.1396	-0.985	0.1587	-0.46	0.1511	1.18	0.1655	-0.57	0.1419	1.765	0.148	-1.225
	0.1444	0.74	0.1401	-0.98	0.1592	-0.46	0.1516	1.16	0.1661	-0.57	0.1424	1.755	0.1485	-1.245
	0.1449	0.735	0.1406	-0.985	0.1598	-0.46	0.1521	1.165	0.1667	-0.565	0.1429	1.75	0.149	-1.255
	0.1455	0.705	0.1411	-0.985	0.1604	-0.465	0.1526	1.195	0.1673	-0.565	0.1434	1.75	0.1496	-1.265
	0.146	0.675	0.1418	-0.88	0.161	-0.465	0.1531	1.18	0.168	-0.565	0.1439	1.755	0.1501	-1.295
	0.1466	0.66	0.1424	-0.885	0.1615	-0.465	0.1536	1.165	0.1686	-0.565	0.1444	1.755	0.1507	-1.31
	0.1471	0.655	0.143	-0.88	0.1621	-0.465	0.1541	1.18	0.1692	-0.565	0.1449	1.75	0.1512	-1.325
	0.1477	0.66	0.1437	-0.88	0.1627	-0.47	0.1546	1.18	0.1699	-0.565	0.1454	1.745	0.1518	-1.335
	0.1482	0.66	0.1443	-0.885	0.1633	-0.475	0.1551	1.165	0.1705	-0.565	0.1459	1.745	0.1523	-1.34
	0.1488	0.64	0.1449	-0.885	0.1638	-0.475	0.1556	1.16	0.1711	-0.57	0.1464	1.76	0.1528	-1.35
	0.1493	0.665	0.1455	-0.895	0.1644	-0.47	0.1561	1.17	0.1717	-0.575	0.1469	1.755	0.1534	-1.38
	0.1499	0.695	0.1462	-0.895	0.165	-0.475	0.1566	1.165	0.1724	-0.575	0.1474	1.74	0.1539	-1.415
	0.1504	0.695	0.1468	-0.9	0.1655	-0.475	0.1571	1.155	0.173	-0.575	0.1479	1.73	0.1545	-1.435
	0.151	0.71	0.1474	-0.905	0.1661	-0.475	0.1576	1.16	0.1736	-0.575	0.1484	1.73	0.155	-1.455
	0.1515	0.72	0.1481	-0.91	0.1667	-0.475	0.1581	1.165	0.1742	-0.545	0.1489	1.73	0.1556	-1.485
	0.1521	0.74	0.1487	-0.905	0.1673	-0.475	0.1586	1.165	0.1748	-0.545	0.1494	1.72	0.1561	-1.525
	0.1526	0.735	0.1493	-0.905	0.1678	-0.475	0.1591	1.17	0.1753	-0.545	0.1499	1.715	0.1566	-1.565
	0.1532	0.725	0.1499	-0.9	0.1684	-0.47	0.1596	1.18	0.1759	-0.545	0.1504	1.72	0.1572	-1.615
	0.1537	0.72	0.1506	-0.895	0.169	-0.465	0.1601	1.175	0.1764	-0.54	0.1509	1.715	0.1577	-1.645
	0.1543	0.715	0.1512	-0.895	0.1696	-0.465	0.1606	1.175	0.177	-0.535	0.1514	1.71	0.1583	-1.67
	0.1548	0.72	0.1518	-0.895	0.1701	-0.46	0.1611	1.19	0.1776	-0.535	0.1519	1.725	0.1588	-1.72
	0.1554	0.72	0.1525	-0.89	0.1707	-0.455	0.1616	1.19	0.1781	-0.535	0.1524	1.725	0.1594	-1.765
	0.1559	0.71	0.1531	-0.885	0.1713	-0.455	0.1621	1.175	0.1787	-0.535	0.1529	1.71	0.1599	-1.815
	0.1565	0.695	0.1537	-0.89	0.1719	-0.455	0.1626	1.17	0.1792	-0.53	0.1534	1.725	0.1604	-1.855
	0.157	0.715	0.1544	-0.885	0.1724	-0.455	0.1631	1.185	0.1798	-0.535	0.1539	1.74	0.161	-1.885
	0.1576	0.735	0.155	-0.88	0.173	-0.45	0.1636	1.16	0.1803	-0.53	0.1544	1.74	0.1615	-1.935
	0.1581	0.72	0.1556	-0.87	0.1736	-0.45	0.1641	1.14	0.1809	-0.53	0.1549	1.735	0.1621	-1.99
	0.1587	0.705	0.1562	-0.865	0.1742	-0.45	0.1646	1.15	0.1815	-0.525	0.1554	1.75	0.1626	-2.045
	0.1592	0.725	0.1569	-0.87	0.1747	-0.45	0.1651	1.155	0.182	-0.525	0.1559	1.765	0.1631	-2.09
	0.1598	0.725	0.1575	-0.88	0.1753	-0.45	0.1656	1.145	0.1826	-0.525	0.1564	1.775	0.1637	-2.135
	0.1603	0.695	0.1581	-0.885	0.1759	-0.445	0.1661	1.13	0.1831	-0.53	0.1569	1.79	0.1642	-2.18
	0.1609	0.685	0.1588	-0.895	0.1765	-0.44	0.1666	1.135	0.1837	-0.525	0.1574	1.8	0.1648	-2.235
	0.1614	0.7	0.1594	-0.9	0.177	-0.44	0.1672	1.145	0.1843	-0.525	0.158	1.815	0.1653	-2.31
	0.162	0.675	0.16	-0.9	0.1776	-0.44	0.1677	1.155	0.1848	-0.525	0.1585	1.825	0.1659	-2.385
	0.1625	0.66	0.1606	-0.905	0.1782	-0.435	0.1682	1.18	0.1854	-0.53	0.159	1.845	0.1664	-2.435
	0.1631	0.655	0.1613	-0.905	0.1787	-0.43	0.1687	1.19	0.1859	-0.525	0.1595	1.87	0.1669	-2.49
	0.1636	0.645	0.1619	-0.9	0.1793	-0.43	0.1692	1.19	0.1865	-0.525	0.16	1.875	0.1675	-2.555
	0.1642	0.625	0.1625	-0.895	0.1799	-0.425	0.1697	1.2	0.1871	-0.525	0.1605	1.88	0.168	-2.615
	0.1647	0.63	0.1632	-0.89	0.1805	-0.425	0.1702	1.22	0.1876	-0.53	0.161	1.91	0.1686	-2.675
	0.1653	0.635	0.1638	-0.875	0.181	-0.42	0.1707	1.22	0.1882	-0.525	0.1615	1.925	0.1691	-2.725
	0.1658	0.595	0.1644	-0.865	0.1816	-0.42	0.1712	1.215	0.1887	-0.525	0.162	1.925	0.1697	-2.745
	0.1664	0.56	0.165	-0.855	0.1822	-0.42	0.1717	1.21	0.1893	-0.525	0.1625	1.93	0.1702	-2.94
	0.1669	0.565	0.1657	-0.845	0.1828	-0.42	0.1722	1.215	0.1898	-0.52	0.163	1.93	0.1707	-2.975
	0.1675	0.545	0.1663	-0.84	0.1833	-0.42	0.1727	1.21	0.1904	-0.52	0.1635	1.93	0.1712	-3.04
	0.168	0.51	0.1669	-0.83	0.1839	-0.42	0.1732	1.195	0.191	-0.52	0.164	1.925	0.1717	-3.105
	0.1686	0.5	0.1676	-0.83	0.1845	-0.42	0.1737	1.175	0.1915	-0.52	0.1645	1.92	0.1722	-3.165
	0.1691	0.495	0.1682	-0.825	0.1851	-0.42	0.1742	1.17	0.1921	-0.52	0.165	1.905	0.1727	-3.17
	0.1697	0.49	0.1688	-0.825	0.1856	-0.425	0.1747	1.175	0.1926	-0.515	0.1655	1.9	0.1732	-3.14
	0.1702	0.48	0.1694	-0.82	0.1862	-0.425	0.1752	1.15	0.1932	-0.515	0.166	1.89	0.1737	-3.115
	0.1708	0.475	0.1701	-0.82	0.1868	-0.42	0.1757	1.145	0.1938	-0.515	0.1665	1.885	0.1742	-3.09
	0.1713	0.48	0.1707	-0.82	0.1874	-0.425	0.1762	1.155	0.1943	-0.52	0.167	1.87	0.1747	-3.065
	0.1719	0.485	0.1713	-0.82	0.1879	-0.42	0.1767	1.155	0.1949	-0.52	0.1675	1.75	0.1752	-3.045
	0.1724	0.495	0.172	-0.82	0.1885	-0.42	0.1772	1.165	0.1954	-0.515	0.168	1.74	0.1757	-3.015
	0.173	0.495	0.1726	-0.825	0.1891	-0.42	0.1777	1.17	0.196	-0.515	0.1685	1.73	0.1762	-2.995
	0.1735	0.48	0.1732	-0.83	0.1896	-0.42	0.1782	1.15	0.1966	-0.52	0.169	1.73	0.1767	-2.965
	0.1741	0.465	0.1738	-0.835	0.1902	-0.42	0.1787	1.15	0.1971	-0.515	0.1695	1.73	0.1772	-2.945
	0.1746	0.45	0.1745	-0.845	0.1908	-0.42	0.1792	1.17	0.1977	-0.52	0.17	1.705	0.1777	-2.95
	0.1752	0.44	0.1751	-0.845	0.1914	-0.42	0.1797	1.18	0.1982	-0.515	0.1705	1.685	0.1782	-2.975
	0.1757	0.425	0.1757	-0.845	0.1919	-0.425	0.1802	1.18	0.1988	-0.515	0.171	1.69	0.1787	-2.995
	0.1763	0.38	0.1764	-0.85	0.1925	-0.42	0.1807	1.175	0.1993	-0.515	0.1715	1.69	0.1792	-2.995
	0.1768	0.35	0.177	-0.855	0.1931	-0.42	0.1812	1.18	0.1999	-0.515	0.172	1.67	0.1797	-2.99
	0.1774	0.355	0.1776	-0.855	0.1937	-0.425	0.1817	1.18	0.2005	-0.51	0.1725	1.67	0.1802	-2.98
	0.1779	0.345	0.1782	-0.85	0.1942	-0.425	0.1822	1.165	0.201	-0.51	0.173	1.68	0.1807	-3.005
	0.1785	0.32	0.1789	-0.84	0.1948	-0.425	0.1827	1.17	0.2016	-0.51	0.1735	1.685	0.1812	-3.06
	0.179	0.33	0.1795	-0.83	0.1954	-0.425	0.1832	1.165	0.2021	-0.505	0.174	1.69	0.1817	-3.16
	0.1796	0.345	0.1801	-0.82	0.196	-0.43	0.1838	1.16	0.2027	-0.505	0.1745	1.695	0.1822	-3.23
	0.1801	0.33	0.1808	-0.82	0.1965	-0.43	0.1843	1.16	0.2033	-0.5	0.175	1.7	0.1827	-3.26
	0.1807	0.32	0.1814	-0.81	0.1971	-0.435	0.1848	1.16	0.2038	-0.5	0.1755	1.705	0.1832	-3.265
	0.1812	0.335	0.182	-0.81	0.1977	-0.435	0.1853	1.15	0.2044	-0.5	0.176	1.71	0.1837	-3.225
	0.1818	0.33	0.1827	-0.805	0.1983	-0.435	0.1858	1.155	0.2049	-0.5	0.1766	1.71	0.1842	-3.165
	0.1823	0.315	0.1833	-0.8	0.1988	-0.43	0.1863	1.165	0.2055	-0.5	0.1771	1.715	0.1847	-3.095
	0.1829	0.33	0.1839	-0.8	0.1994	-0.43	0.1868	1.165	0.2061	-0.5	0.1776	1.71	0.1852	-3.03
	0.1834	0.33	0.1845	-0.8	0.2	-0.435	0.1873	1.155	0.2066	-0.495	0.1781	1.71	0.1858	-2.985
	0.184	0.315	0.1852	-0.8	0.2006	-0.43	0.1878	1.155	0.2072	-0.495	0.1786	1.715	0.1863	-2.98
	0.1845	0.325	0.1858	-0.805	0.2011	-0.435	0.1883	1.175	0.2077	-0.495	0.1791	1.71	0.1868	-2.995
	0.1851	0.345	0.1864	-0.81	0.2017	-0.43	0.1888	1.175	0.2083	-0.495	0.1796	1.7	0.1873	-3.01
	0.1856	0.335	0.1871	-0.82	0.2023	-0.425	0.1893	1.17	0.2088	-0.495	0.1801	1.695	0.1878	-3.01
	0.1862	0.55	0.1877	-0.825	0.2028	-0.43	0.1898	1.175	0.2094	-0.495	0.1806	1.695	0.1883	-2.96
	0.1868	0.525	0.1883	-0.825	0.2034	-0.43	0.1903	1.17	0.21	-0.495	0.1811	1.695	0.1888	-2.895
	0.1873	0.54	0.1889	-0.83	0.204	-0.43	0.1908	1.16	0.2105	-0.49	0.1816	1.695	0.1893	-2.855
	0.1879	0.55	0.1896	-0.835	0.2046	-0.43	0.1913	1.165	0.2111	-0.485	0.1821	1.7	0.1898	-2.85
	0.1884	0.535	0.1902	-0.835	0.2051	-0.43	0.1918	1.165	0.2116	-0.485	0.1826	1.7	0.1903	-2.845
	0.189	0.52	0.1908	-0.835	0.2057	-0.43	0.1923	1.14	0.2122	-0.485	0.1831	1.715	0.1908	-2.845
	0.1895	0.515	0.1915	-0.825	0.2063	-0.435	0.1928	1.13	0.2128	-0.485	0.1836	1.725	0.1913	-2.835
	0.1901	0.535	0.1921	-0.815	0.2069	-0.44	0.1933	1.14	0.2133	-0.48	0.1841	1.73	0.1918	-2.84
	0.1907	0.54	0.1927	-0.805	0.2074	-0.44	0.1938	1.13	0.2139	-0.485	0.1846	1.74	0.1923	-2.855
	0.1912	0.525	0.1933	-0.8	0.208	-0.44	0.1943	1.125	0.2144	-0.48	0.1851	1.75	0.1928	-2.905
	0.1918	0.52	0.194	-0.795	0.2086	-0.44	0.1948	1.145	0.215	-0.485	0.1856	1.75	0.1933	-2.92
	0.1923	0.53	0.1946	-0.785	0.2092	-0.44	0.1953	1.155	0.2156	-0.485	0.1861	1.75	0.1938	-2.925
	0.1929	0.53	0.1952	-0.785	0.2097	-0.44	0.1958	1.145	0.2161	-0.485	0.1866	1.75	0.1943	-2.94
	0.1935	0.525	0.1959	-0.78	0.2103	-0.445	0.1963	1.135	0.2167	-0.485	0.1871	1.75	0.1948	-2.945
	0.194	0.505	0.1965	-0.785	0.2109	-0.445	0.1968	1.145	0.2172	-0.49	0.1876	1.76	0.1953	-2.925
	0.1946	0.49	0.1971	-0.78	0.2115	-0.44	0.1973	1.145	0.2178	-0.49	0.1881	1.76	0.1958	-2.915
	0.1951	0.49	0.1977	-0.78	0.212	-0.44	0.1978	1.13	0.2184	-0.495	0.1886	1.755	0.1963	-2.92
	0.1957	0.495	0.1984	-0.775	0.2126	-0.44	0.1983	1.12	0.2189	-0.495	0.1891	1.745	0.1968	-2.895
	0.1962	0.49	0.199	-0.77	0.2132	-0.435	0.1988	1.11	0.2195	-0.495	0.1896	1.75	0.1973	-2.88
	0.1968	0.48	0.1996	-0.77	0.2137	-0.435	0.1993	1.04	0.22	-0.495	0.1901	1.76	0.1978	-2.885
	0.1974	0.485	0.2003	-0.765	0.2143	-0.44	0.1998	1.03	0.2206	-0.495	0.1906	1.765	0.1983	-2.88
	0.1979	0.51	0.2009	-0.765	0.2149	-0.435	0.2003	1.03	0.2211	-0.495	0.1912	1.765	0.1988	-2.87
	0.1985	0.52	0.2015	-0.765	0.2155	-0.435	0.2008	1.06	0.2217	-0.49	0.1917	1.76	0.1993	-2.855
	0.199	0.505	0.2021	-0.765	0.216	-0.435	0.2013	1.07	0.2223	-0.49	0.1922	1.765	0.1998	-2.84
	0.1996	0.51	0.2028	-0.765	0.2166	-0.43	0.2018	1.07	0.2228	-0.49	0.1927	1.77	0.2003	-2.82
	0.2002	0.52	0.2034	-0.765	0.2172	-0.43	0.2023	1.095	0.2234	-0.49	0.1932	1.78	0.2008	-2.825
	0.2007	0.505	0.204	-0.77	0.2178	-0.43	0.2028	1.115	0.2239	-0.49	0.1937	1.795	0.2013	-2.865
	0.2013	0.48	0.2047	-0.775	0.2183	-0.43	0.2032	1.105	0.2245	-0.495	0.1942	1.8	0.2018	-2.91
	0.2018	0.465	0.2053	-0.775	0.2189	-0.43	0.2037	1.115	0.2251	-0.495	0.1947	1.805	0.2023	-2.935
	0.2024	0.44	0.2059	-0.785	0.2195	-0.43	0.2042	1.145	0.2256	-0.495	0.1952	1.805	0.2028	-2.91
	0.2029	0.43	0.2066	-0.785	0.2201	-0.425	0.2047	1.14	0.2262	-0.495	0.1957	1.825	0.2033	-2.88
	0.2035	0.445	0.2072	-0.79	0.2206	-0.425	0.2052	1.14	0.2267	-0.5	0.1962	1.815	0.2038	-2.875
	0.2041	0.445	0.2078	-0.8	0.2212	-0.425	0.2057	1.165	0.2273	-0.5	0.1967	1.81	0.2044	-2.875
	0.2046	0.425	0.2084	-0.805	0.2218	-0.42	0.2062	1.18	0.2279	-0.505	0.1972	1.81	0.2049	-2.855
	0.2052	0.45	0.2091	-0.805	0.2224	-0.415	0.2067	1.16	0.2284	-0.505	0.1977	1.8	0.2054	-2.82
	0.2057	0.485	0.2097	-0.81	0.2229	-0.415	0.2072	1.17	0.229	-0.505	0.1982	1.79	0.2059	-2.79
	0.2063	0.495	0.2103	-0.81	0.2235	-0.405	0.2077	1.19	0.2295	-0.51	0.1987	1.79	0.2064	-2.77
	0.2069	0.495	0.211	-0.815	0.2241	-0.405	0.2081	1.17	0.2301	-0.51	0.1992	1.78	0.2069	-2.76
	0.2074	0.5	0.2116	-0.82	0.2247	-0.405	0.2086	1.155	0.2306	-0.51	0.1997	1.77	0.2074	-2.745
	0.208	0.515	0.2122	-0.815	0.2252	-0.405	0.2091	1.175	0.2312	-0.51	0.2002	1.76	0.2079	-2.74
	0.2085	0.505	0.2128	-0.81	0.2258	-0.4	0.2096	1.17	0.2318	-0.51	0.2007	1.755	0.2084	-2.735
	0.2091	0.495	0.2135	-0.805	0.2264	-0.395	0.2101	1.155	0.2323	-0.51	0.2012	1.755	0.2089	-2.745
	0.2096	0.505	0.2141	-0.8	0.2269	-0.37	0.2106	1.155	0.2329	-0.515	0.2017	1.75	0.2094	-2.745
	0.2102	0.525	0.2147	-0.8	0.2274	-0.37	0.2111	1.145	0.2334	-0.51	0.2022	1.75	0.2099	-2.73
	0.2108	0.52	0.2154	-0.795	0.228	-0.37	0.2116	1.13	0.234	-0.505	0.2027	1.755	0.2104	-2.73
	0.2113	0.525	0.216	-0.795	0.2285	-0.375	0.2121	1.115	0.2346	-0.505	0.2032	1.76	0.2109	-2.695
	0.2119	0.54	0.2166	-0.79	0.229	-0.37	0.2126	1.095	0.2351	-0.505	0.2037	1.76	0.2114	-2.7
	0.2124	0.56	0.2172	-0.79	0.2295	-0.37	0.213	1.075	0.2357	-0.505	0.2042	1.765	0.2119	-2.715
	0.213	0.59	0.2179	-0.79	0.2301	-0.37	0.2135	1.075	0.2362	-0.505	0.2047	1.765	0.2124	-2.71
	0.2136	0.595	0.2185	-0.795	0.2306	-0.365	0.214	1.08	0.2368	-0.505	0.2052	1.77	0.2129	-2.7
	0.2141	0.595	0.2191	-0.795	0.2311	-0.37	0.2145	1.06	0.2374	-0.51	0.2058	1.78	0.2134	-2.675
	0.2147	0.585	0.2198	-0.79	0.2316	-0.37	0.215	1.05	0.2379	-0.51	0.2063	1.77	0.2139	-2.67
	0.2152	0.58	0.2204	-0.785	0.2322	-0.37	0.2155	1.065	0.2385	-0.51	0.2068	1.755	0.2144	-2.655
	0.2158	0.59	0.221	-0.785	0.2327	-0.365	0.216	1.06	0.239	-0.51	0.2073	1.755	0.2149	-2.65
	0.2163	0.6	0.2216	-0.745	0.2332	-0.37	0.2165	1.055	0.2396	-0.505	0.2078	1.75	0.2154	-2.655
	0.2169	0.615	0.2222	-0.74	0.2338	-0.365	0.217	1.055	0.2401	-0.51	0.2083	1.74	0.2159	-2.645
	0.2175	0.625	0.2228	-0.735	0.2343	-0.36	0.2174	1.04	0.2407	-0.505	0.2088	1.73	0.2164	-2.65
	0.218	0.615	0.2234	-0.73	0.2348	-0.36	0.2179	1.02	0.2413	-0.505	0.2093	1.725	0.2169	-2.64
	0.2186	0.62	0.2239	-0.73	0.2353	-0.355	0.2184	1.005	0.2418	-0.5	0.2098	1.725	0.2174	-2.63
	0.2191	0.655	0.2245	-0.73	0.2359	-0.35	0.2189	1.015	0.2424	-0.5	0.2103	1.735	0.2179	-2.625
	0.2197	0.68	0.2251	-0.73	0.2364	-0.35	0.2194	0.99	0.2429	-0.505	0.2108	1.75	0.2184	-2.61
	0.2203	0.685	0.2257	-0.725	0.2369	-0.345	0.2199	0.97	0.2435	-0.5	0.2113	1.75	0.2189	-2.585
	0.2208	0.68	0.2263	-0.725	0.2374	-0.34	0.2204	0.98	0.2441	-0.495	0.2118	1.755	0.2194	-2.56
	0.2214	0.695	0.2268	-0.73	0.238	-0.345	0.2209	0.975	0.2446	-0.495	0.2123	1.76	0.2199	-2.545
	0.2219	0.69	0.2274	-0.725	0.2385	-0.345	0.2214	0.965	0.2452	-0.46	0.2128	1.78	0.2204	-2.51
	0.2225	0.685	0.228	-0.72	0.239	-0.335	0.2219	0.975	0.2458	-0.46	0.2133	1.785	0.2209	-2.52
	0.223	0.705	0.2286	-0.725	0.2395	-0.34	0.2223	0.985	0.2464	-0.46	0.2138	1.785	0.2214	-2.57
	0.2236	0.72	0.2292	-0.72	0.2401	-0.34	0.2228	0.975	0.2469	-0.465	0.2143	1.785	0.2219	-2.615
	0.2242	0.7	0.2298	-0.72	0.2406	-0.335	0.2233	0.985	0.2475	-0.465	0.2148	1.78	0.2224	-2.62
	0.2247	0.685	0.2303	-0.715	0.2411	-0.335	0.2238	0.99	0.2481	-0.465	0.2153	1.775	0.223	-2.6
	0.2253	0.695	0.2309	-0.715	0.2416	-0.335	0.2243	0.97	0.2486	-0.47	0.2158	1.775	0.2235	-2.575
	0.2258	0.72	0.2315	-0.715	0.2422	-0.335	0.2248	0.955	0.2492	-0.47	0.2163	1.775	0.224	-2.555
	0.2264	0.71	0.2321	-0.71	0.2427	-0.33	0.2253	0.965	0.2498	-0.475	0.2168	1.78	0.2245	-2.54
	0.227	0.695	0.2327	-0.705	0.2432	-0.33	0.2258	0.965	0.2504	-0.475	0.2173	1.785	0.225	-2.545
	0.2275	0.71	0.2333	-0.705	0.2438	-0.32	0.2263	0.94	0.2509	-0.475	0.2178	1.79	0.2255	-2.555
	0.2281	0.695	0.2338	-0.705	0.2443	-0.325	0.2267	0.95	0.2515	-0.475	0.2183	1.795	0.226	-2.55
	0.2286	0.66	0.2344	-0.7	0.2448	-0.325	0.2272	0.965	0.2521	-0.475	0.2188	1.81	0.2265	-2.55
	0.2292	0.675	0.235	-0.695	0.2453	-0.325	0.2277	0.955	0.2527	-0.475	0.2193	1.82	0.227	-2.545
	0.2297	0.68	0.2356	-0.695	0.2459	-0.325	0.2282	0.94	0.2532	-0.48	0.2199	1.835	0.2275	-2.535
	0.2303	0.66	0.2362	-0.695	0.2464	-0.325	0.2287	0.955	0.2538	-0.48	0.2204	1.85	0.228	-2.515
	0.2309	0.665	0.2368	-0.695	0.2469	-0.325	0.2292	0.97	0.2544	-0.475	0.2209	1.865	0.2285	-2.495
	0.2314	0.67	0.2373	-0.695	0.2474	-0.33	0.2297	0.955	0.255	-0.475	0.2214	1.89	0.229	-2.495
	0.232	0.65	0.2379	-0.695	0.248	-0.33	0.2302	0.945	0.2555	-0.48	0.2219	1.915	0.2295	-2.48
	0.2325	0.625	0.2385	-0.695	0.2485	-0.33	0.2307	0.97	0.2561	-0.48	0.2224	1.94	0.23	-2.47
	0.2331	0.645	0.2391	-0.695	0.249	-0.335	0.2312	0.98	0.2567	-0.48	0.2229	1.97	0.2305	-2.465
	0.2337	0.645	0.2397	-0.695	0.2495	-0.33	0.2316	0.97	0.2573	-0.48	0.2234	1.975	0.231	-2.45
	0.2342	0.6	0.2403	-0.7	0.2501	-0.33	0.2321	0.97	0.2578	-0.48	0.2239	1.985	0.2315	-2.425
	0.2348	0.585	0.2408	-0.7	0.2506	-0.335	0.2326	0.98	0.2584	-0.48	0.2244	2	0.232	-2.39
	0.2353	0.595	0.2414	-0.695	0.2511	-0.335	0.2331	0.985	0.259	-0.485	0.2249	2.005	0.2325	-2.36
	0.2359	0.575	0.242	-0.7	0.2517	-0.335	0.2336	0.99	0.2596	-0.485	0.2254	2.01	0.233	-2.35
	0.2364	0.575	0.2426	-0.705	0.2522	-0.33	0.2341	1	0.2601	-0.49	0.2259	2.015	0.2335	-2.365
	0.237	0.6	0.2432	-0.705	0.2527	-0.335	0.2346	1.005	0.2607	-0.49	0.2264	2.015	0.234	-2.35
	0.2376	0.605	0.2438	-0.705	0.2532	-0.33	0.2351	0.985	0.2613	-0.495	0.2269	2.02	0.2345	-2.33
	0.2381	0.59	0.2443	-0.705	0.2538	-0.33	0.2356	0.99	0.2618	-0.49	0.2274	2.03	0.235	-2.33
	0.2387	0.59	0.2449	-0.7	0.2543	-0.33	0.2361	1.02	0.2624	-0.49	0.2279	2.025	0.2355	-2.345
	0.2392	0.615	0.2455	-0.7	0.2548	-0.325	0.2365	1.02	0.263	-0.49	0.2284	2.03	0.236	-2.365
	0.2398	0.61	0.2461	-0.7	0.2553	-0.325	0.237	1.005	0.2636	-0.49	0.2289	2.035	0.2365	-2.38
	0.2404	0.59	0.2467	-0.7	0.2559	-0.325	0.2375	1	0.2641	-0.49	0.2294	2.03	0.237	-2.38
	0.2409	0.58	0.2472	-0.7	0.2564	-0.32	0.238	1.02	0.2647	-0.485	0.2299	2.02	0.2375	-2.39
	0.2415	0.57	0.2478	-0.695	0.2569	-0.32	0.2385	1.03	0.2653	-0.49	0.2304	2.02	0.238	-2.395
	0.242	0.565	0.2484	-0.7	0.2574	-0.325	0.239	1.02	0.2659	-0.485	0.2309	2.02	0.2385	-2.38
	0.2426	0.585	0.249	-0.7	0.258	-0.32	0.2395	1.025	0.2664	-0.48	0.2314	2.025	0.239	-2.36
	0.2431	0.6	0.2496	-0.705	0.2585	-0.315	0.24	1.045	0.267	-0.48	0.2319	2.02	0.2395	-2.335
	0.2437	0.595	0.2502	-0.705	0.259	-0.31	0.2405	1.06	0.2676	-0.48	0.2324	2.035	0.24	-2.32
	0.2443	0.585	0.2507	-0.7	0.2596	-0.3	0.2409	1.07	0.2682	-0.48	0.233	2.025	0.2405	-2.3
	0.2448	0.615	0.2513	-0.705	0.2601	-0.295	0.2414	1.075	0.2687	-0.48	0.2335	2.01	0.241	-2.275
	0.2454	0.645	0.2519	-0.705	0.2606	-0.28	0.2419	1.08	0.2693	-0.48	0.234	2.015	0.2415	-2.27
	0.2459	0.63	0.2525	-0.705	0.2611	-0.27	0.2424	1.07	0.2699	-0.48	0.2345	2.025	0.242	-2.265
	0.2465	0.61	0.2531	-0.705	0.2617	-0.255	0.2429	1.065	0.2705	-0.48	0.235	2.01	0.2424	-2.245
	0.2471	0.585	0.2537	-0.705	0.2622	-0.23	0.2434	1.06	0.271	-0.48	0.2355	2	0.2429	-2.22
	0.2476	0.555	0.2542	-0.705	0.2627	-0.22	0.2439	1.055	0.2716	-0.475	0.236	2	0.2434	-2.19
	0.2482	0.52	0.2548	-0.7	0.2632	-0.205	0.2444	1.04	0.2722	-0.48	0.2365	1.995	0.2439	-2.19
	0.2487	0.52	0.2554	-0.7	0.2638	-0.18	0.2449	1.04	0.2728	-0.48	0.237	1.985	0.2444	-2.2
	0.2493	0.545	0.256	-0.7	0.2643	-0.165	0.2454	1.03	0.2733	-0.475	0.2375	2	0.2449	-2.2
	0.2498	0.53	0.2566	-0.705	0.2648	-0.15	0.2458	1.015	0.2739	-0.475	0.238	1.995	0.2454	-2.2
	0.2504	0.515	0.2572	-0.7	0.2653	-0.13	0.2463	1.01	0.2745	-0.475	0.2385	1.975	0.2459	-2.205
	0.251	0.505	0.2577	-0.7	0.2659	-0.11	0.2468	0.99	0.275	-0.475	0.239	1.985	0.2464	-2.195
	0.2515	0.49	0.2583	-0.705	0.2664	-0.09	0.2473	0.995	0.2756	-0.47	0.2395	2.005	0.2469	-2.18
	0.2521	0.51	0.2589	-0.71	0.2669	-0.075	0.2478	1.01	0.2762	-0.47	0.24	2.005	0.2474	-2.18
	0.2526	0.54	0.2595	-0.71	0.2675	-0.06	0.2483	0.99	0.2768	-0.47	0.2405	2.005	0.2479	-2.2
	0.2532	0.51	0.2601	-0.71	0.268	-0.035	0.2488	0.97	0.2773	-0.47	0.241	2.015	0.2484	-2.21
	0.2538	0.425	0.2607	-0.71	0.2685	-0.015	0.2493	0.97	0.2779	-0.47	0.2415	2.025	0.2489	-2.205
	0.2543	0.365	0.2612	-0.71	0.269	0.005	0.2498	0.975	0.2785	-0.47	0.242	2.02	0.2494	-2.205
	0.2549	0.355	0.2618	-0.715	0.2696	0.025	0.2502	0.945	0.2791	-0.465	0.2425	2.035	0.2499	-2.205
	0.2554	0.335	0.2624	-0.715	0.2701	0.045	0.2507	0.935	0.2796	-0.465	0.243	2.05	0.2504	-2.195
	0.256	0.315	0.263	-0.715	0.2706	0.07	0.2512	0.945	0.2802	-0.465	0.2435	2.045	0.2509	-2.195
	0.2565	0.3	0.2636	-0.72	0.2711	0.09	0.2517	0.94	0.2808	-0.47	0.244	2.05	0.2514	-2.205
	0.2571	-0.395	0.2642	-0.715	0.2717	0.115	0.2522	0.92	0.2814	-0.47	0.2445	2.05	0.2519	-2.22
	0.2576	-0.365	0.2647	-0.715	0.2722	0.14	0.2527	0.925	0.2819	-0.465	0.245	2.035	0.2524	-2.22
	0.2582	-0.36	0.2653	-0.72	0.2727	0.16	0.2532	0.935	0.2825	-0.465	0.2455	2.02	0.2529	-2.22
	0.2587	-0.365	0.2659	-0.72	0.2732	0.18	0.2537	0.9	0.2831	-0.465	0.246	2.01	0.2534	-2.225
	0.2593	-0.355	0.2665	-0.72	0.2738	0.2	0.2542	0.875	0.2837	-0.47	0.2466	1.99	0.2539	-2.24
	0.2598	-0.31	0.2671	-0.72	0.2743	0.215	0.2547	0.875	0.2842	-0.465	0.2471	1.955	0.2544	-2.28
	0.2604	-0.29	0.2677	-0.72	0.2748	0.235	0.2551	0.855	0.2848	-0.465	0.2476	1.93	0.2548	-2.31
	0.2609	-0.305	0.2682	-0.715	0.2754	0.24	0.2556	0.81	0.2854	-0.465	0.2481	1.92	0.2553	-2.34
	0.2614	-0.31	0.2688	-0.715	0.2759	0.255	0.2561	0.795	0.286	-0.465	0.2486	1.905	0.2558	-2.36
	0.262	-0.295	0.2694	-0.72	0.2764	0.275	0.2566	0.8	0.2865	-0.46	0.2491	1.88	0.2563	-2.38
	0.2625	-0.275	0.27	-0.72	0.2769	0.29	0.2571	0.755	0.2871	-0.46	0.2496	1.865	0.2568	-2.375
	0.2631	-0.27	0.2706	-0.715	0.2775	0.295	0.2576	0.715	0.2877	-0.46	0.2501	1.85	0.2573	-2.385
	0.2636	-0.295	0.2711	-0.715	0.278	0.3	0.2581	0.735	0.2882	-0.46	0.2506	1.83	0.2578	-2.395
	0.2642	-0.31	0.2717	-0.715	0.2785	0.315	0.2586	0.745	0.2888	-0.46	0.2511	1.84	0.2583	-2.425
	0.2647	-0.29	0.2723	-0.715	0.279	0.325	0.2591	0.71	0.2894	-0.46	0.2516	1.85	0.2588	-2.465
	0.2652	-0.27	0.2729	-0.72	0.2796	0.33	0.2596	0.685	0.29	-0.46	0.2521	1.83	0.2593	-2.515
	0.2658	-0.285	0.2735	-0.72	0.2801	0.34	0.26	0.685	0.2905	-0.455	0.2526	1.8	0.2598	-2.575
	0.2663	-0.315	0.2741	-0.72	0.2806	0.345	0.2605	0.655	0.2911	-0.46	0.2531	1.8	0.2603	-2.615
	0.2669	-0.3	0.2746	-0.715	0.2811	0.36	0.261	0.635	0.2917	-0.465	0.2536	1.8	0.2608	-2.62
	0.2674	-0.27	0.2752	-0.715	0.2817	0.37	0.2615	-0.09	0.2923	-0.46	0.2541	1.785	0.2613	-2.595
	0.268	-0.275	0.2758	-0.715	0.2822	0.38	0.262	-0.16	0.2928	-0.465	0.2546	1.77	0.2618	-2.535
	0.2685	-0.285	0.2764	-0.71	0.2827	0.39	0.2625	-0.2	0.2934	-0.465	0.2551	1.77	0.2623	-2.46
	0.269	-0.285	0.277	-0.71	0.2833	0.395	0.263	-0.225	0.294	-0.46	0.2556	1.755	0.2628	-2.385
	0.2696	-0.275	0.2776	-0.71	0.2838	0.415	0.2635	-0.265	0.2946	-0.46	0.2561	1.75	0.2633	-2.34
	0.2701	-0.255	0.2781	-0.705	0.2843	0.425	0.264	-0.305	0.2951	-0.46	0.2566	1.76	0.2638	-2.31
	0.2707	-0.235	0.2787	-0.7	0.2848	0.425	0.2645	-0.345	0.2957	-0.46	0.2571	1.77	0.2643	-2.28
	0.2712	-0.24	0.2793	-0.705	0.2854	0.44	0.265	-0.355	0.2963	-0.46	0.2576	1.755	0.2648	-2.255
	0.2718	-0.255	0.2799	-0.7	0.2859	0.445	0.2655	-0.365	0.2969	-0.46	0.2581	1.75	0.2653	-2.23
	0.2723	-0.235	0.2805	-0.705	0.2864	0.445	0.266	-0.37	0.2974	-0.46	0.2586	1.765	0.2658	-2.19
	0.2728	-0.2	0.2811	-0.705	0.2869	0.45	0.2665	-0.38	0.298	-0.455	0.2591	1.765	0.2663	-2.155
	0.2734	-0.2	0.2816	-0.7	0.2875	0.45	0.267	-0.385	0.2986	-0.455	0.2596	1.76	0.2668	-2.14
	0.2739	-0.22	0.2822	-0.695	0.288	0.45	0.2675	-0.365	0.2992	-0.45	0.2602	1.77	0.2673	-2.13
	0.2745	-0.21	0.2828	-0.695	0.2885	0.45	0.2679	-0.35	0.2997	-0.45	0.2607	1.78	0.2677	-2.125
	0.275	-0.19	0.2834	-0.695	0.289	0.45	0.2684	-0.345	0.3003	-0.45	0.2612	1.775	0.2682	-2.115
	0.2756	-0.185	0.284	-0.695	0.2896	0.445	0.2689	-0.34	0.3009	-0.455	0.2617	1.765	0.2687	-2.09
	0.2761	-0.18	0.2846	-0.695	0.2901	0.445	0.2694	-0.325	0.3014	-0.455	0.2622	1.77	0.2692	-2.045
	0.2767	-0.19	0.2851	-0.69	0.2906	0.445	0.2699	-0.325	0.302	-0.455	0.2627	1.77	0.2697	-2.015
	0.2772	-0.2	0.2857	-0.69	0.2912	0.435	0.2704	-0.305	0.3026	-0.455	0.2632	1.76	0.2702	-1.99
	0.2777	-0.19	0.2863	-0.69	0.2917	0.435	0.2709	-0.29	0.3032	-0.455	0.2637	1.75	0.2707	-1.96
	0.2783	-0.18	0.2869	-0.69	0.2922	0.43	0.2714	-0.295	0.3037	-0.455	0.2642	1.755	0.2712	-1.93
	0.2788	-0.2	0.2875	-0.685	0.2927	0.43	0.2719	-0.29	0.3043	-0.455	0.2647	1.745	0.2717	-1.915
	0.2794	-0.23	0.2881	-0.685	0.2933	0.43	0.2724	-0.285	0.3049	-0.455	0.2652	1.73	0.2722	-1.91
	0.2799	-0.24	0.2886	-0.68	0.2938	0.445	0.2729	-0.29	0.3055	-0.46	0.2657	1.75	0.2727	-1.905
	0.2805	-0.245	0.2892	-0.68	0.2943	0.435	0.2734	-0.295	0.306	-0.46	0.2662	1.75	0.2732	-1.89
	0.281	-0.26	0.2898	-0.68	0.2947	0.42	0.2739	-0.295	0.3066	-0.46	0.2667	1.74	0.2737	-1.87
	0.2815	-0.28	0.2904	-0.675	0.2952	0.42	0.2744	-0.285	0.3072	-0.455	0.2672	1.74	0.2742	-1.855
	0.2821	-0.3	0.291	-0.67	0.2957	0.42	0.2749	-0.285	0.3078	-0.455	0.2677	1.75	0.2747	-1.84
	0.2826	-0.31	0.2916	-0.675	0.2962	0.425	0.2754	-0.305	0.3083	-0.455	0.2682	1.725	0.2752	-1.785
	0.2832	-0.305	0.2921	-0.675	0.2967	0.415	0.2759	-0.305	0.3089	-0.455	0.2687	1.72	0.2757	-1.725
	0.2837	-0.31	0.2927	-0.675	0.2972	0.415	0.2763	-0.3	0.3095	-0.455	0.2692	1.73	0.2762	-1.685
	0.2843	-0.33	0.2933	-0.67	0.2977	0.42	0.2768	-0.31	0.3101	-0.455	0.2697	1.73	0.2767	-1.645
	0.2848	-0.325	0.2939	-0.67	0.2982	0.425	0.2773	-0.305	0.3106	-0.455	0.2702	1.72	0.2772	-1.605
	0.2853	-0.315	0.2945	-0.67	0.2987	0.435	0.2778	-0.28	0.3112	-0.455	0.2707	1.715	0.2777	-1.565
	0.2859	-0.315	0.295	-0.67	0.2992	0.44	0.2783	-0.295	0.3118	-0.46	0.2712	1.715	0.2782	-1.54
	0.2864	-0.305	0.2956	-0.64	0.2997	0.435	0.2788	-0.3	0.3123	-0.465	0.2717	1.695	0.2787	-1.535
	0.287	-0.295	0.2962	-0.64	0.3002	0.43	0.2793	-0.27	0.3129	-0.465	0.2722	1.69	0.2792	-1.525
	0.2875	-0.295	0.2968	-0.64	0.3007	0.44	0.2798	-0.265	0.3135	-0.465	0.2727	1.705	0.2797	-1.51
	0.2881	-0.295	0.2974	-0.635	0.3012	0.445	0.2803	-0.265	0.3141	-0.465	0.2732	1.7	0.2802	-1.505
	0.2886	-0.285	0.298	-0.64	0.3017	0.44	0.2808	-0.255	0.3146	-0.47	0.2738	1.685	0.2806	-1.515
	0.2892	-0.285	0.2985	-0.64	0.3022	0.44	0.2813	-0.255	0.3152	-0.47	0.2743	1.68	0.2811	-1.52
	0.2897	-0.295	0.2991	-0.635	0.3027	0.44	0.2818	-0.245	0.3158	-0.47	0.2748	1.68	0.2816	-1.53
	0.2902	-0.3	0.2997	-0.635	0.3032	0.45	0.2823	-0.24	0.3164	-0.475	0.2753	1.675	0.2821	-1.53
	0.2908	-0.29	0.3003	-0.635	0.3037	0.445	0.2828	-0.23	0.3169	-0.475	0.2758	1.67	0.2826	-1.535
	0.2913	-0.295	0.3009	-0.63	0.3042	0.455	0.2833	-0.225	0.3175	-0.475	0.2763	1.67	0.2831	-1.55
	0.2919	-0.31	0.3014	-0.635	0.3047	0.465	0.2838	-0.22	0.3181	-0.45	0.2768	1.67	0.2836	-1.555
	0.2924	-0.31	0.302	-0.635	0.3052	0.465	0.2843	-0.21	0.3187	-0.445	0.2773	1.665	0.2841	-1.55
	0.293	-0.305	0.3026	-0.635	0.3056	0.475	0.2847	-0.205	0.3192	-0.445	0.2778	1.68	0.2846	-1.55
	0.2935	-0.305	0.3032	-0.64	0.3061	0.485	0.2852	-0.205	0.3198	-0.44	0.2783	1.7	0.2851	-1.555
	0.294	-0.3	0.3038	-0.64	0.3066	0.485	0.2857	-0.205	0.3204	-0.445	0.2788	1.715	0.2856	-1.55
	0.2946	-0.31	0.3044	-0.64	0.3071	0.495	0.2862	-0.205	0.3209	-0.44	0.2793	1.725	0.2861	-1.555
	0.2951	-0.305	0.3049	-0.635	0.3076	0.5	0.2867	-0.195	0.3215	-0.44	0.2798	1.74	0.2866	-1.56
	0.2957	-0.29	0.3055	-0.635	0.3081	0.505	0.2872	-0.205	0.3221	-0.445	0.2803	1.755	0.2871	-1.575
	0.2962	-0.28	0.3061	-0.635	0.3086	0.505	0.2877	-0.215	0.3226	-0.44	0.2808	1.765	0.2876	-1.585
	0.2968	-0.285	0.3067	-0.635	0.3091	0.51	0.2882	-0.205	0.3232	-0.44	0.2813	1.785	0.2881	-1.585
	0.2973	-0.3	0.3073	-0.635	0.3096	0.515	0.2887	-0.22	0.3238	-0.44	0.2818	1.79	0.2886	-1.58
	0.2978	-0.295	0.3078	-0.635	0.3101	0.525	0.2892	-0.22	0.3243	-0.44	0.2823	1.78	0.2891	-1.59
	0.2984	-0.295	0.3084	-0.635	0.3106	0.535	0.2897	-0.22	0.3249	-0.44	0.2828	1.785	0.2896	-1.595
	0.2989	-0.31	0.309	-0.64	0.3111	0.545	0.2902	-0.245	0.3255	-0.445	0.2833	1.795	0.2901	-1.585
	0.2995	-0.31	0.3096	-0.635	0.3116	0.555	0.2907	-0.26	0.326	-0.445	0.2838	1.785	0.2906	-1.575
	0.3	-0.325	0.3102	-0.635	0.3121	0.56	0.2912	-0.255	0.3266	-0.44	0.2843	1.78	0.2911	-1.55
	0.3006	-0.355	0.3107	-0.635	0.3126	0.575	0.2917	-0.255	0.3272	-0.445	0.2848	1.775	0.2916	-1.53
	0.3011	-0.365	0.3113	-0.635	0.3131	0.59	0.2922	-0.265	0.3277	-0.445	0.2853	1.77	0.2921	-1.51
	0.3016	-0.375	0.3119	-0.635	0.3136	0.605	0.2927	-0.285	0.3283	-0.445	0.2858	1.755	0.2926	-1.49
	0.3022	-0.385	0.3125	-0.635	0.3141	0.61	0.2932	-0.285	0.3289	-0.44	0.2863	1.755	0.293	-1.475
	0.3027	-0.39	0.3131	-0.635	0.3146	0.615	0.2936	-0.275	0.3294	-0.435	0.2868	1.755	0.2935	-1.465
	0.3033	-0.4	0.3137	-0.635	0.3151	0.625	0.2941	-0.275	0.33	-0.435	0.2873	1.75	0.294	-1.46
	0.3038	-0.41	0.3142	-0.64	0.3156	0.63	0.2946	-0.265	0.3306	-0.435	0.2879	1.745	0.2945	-1.45
	0.3044	-0.415	0.3148	-0.635	0.3161	0.64	0.2951	-0.27	0.3311	-0.43	0.2884	1.755	0.295	-1.455
	0.3049	-0.425	0.3154	-0.64	0.3166	0.65	0.2956	-0.28	0.3317	-0.43	0.2889	1.74	0.2955	-1.465
	0.3055	-0.415	0.316	-0.64	0.317	0.66	0.2961	-0.265	0.3323	-0.425	0.2894	1.735	0.296	-1.485
	0.306	-0.415	0.3166	-0.635	0.3175	0.655	0.2966	-0.24	0.3328	-0.425	0.2899	1.735	0.2965	-1.505
	0.3065	-0.435	0.3171	-0.635	0.318	0.665	0.2971	-0.24	0.3334	-0.43	0.2904	1.735	0.2971	-1.405
	0.3071	-0.445	0.3177	-0.635	0.3185	0.67	0.2976	-0.245	0.334	-0.43	0.2909	1.725	0.2976	-1.415
	0.3076	-0.455	0.3183	-0.635	0.319	0.68	0.2981	-0.245	0.3345	-0.425	0.2914	1.72	0.2982	-1.42
	0.3082	-0.48	0.3189	-0.63	0.3195	0.69	0.2986	-0.24	0.3351	-0.425	0.2919	1.73	0.2988	-1.42
	0.3087	-0.485	0.3195	-0.63	0.32	0.7	0.2991	-0.23	0.3357	-0.425	0.2924	1.73	0.2993	-1.405
	0.3093	-0.5	0.32	-0.63	0.3205	0.715	0.2996	-0.24	0.3362	-0.425	0.2929	1.73	0.2999	-1.405
	0.3098	-0.53	0.3206	-0.63	0.321	0.73	0.3001	-0.25	0.3368	-0.425	0.2934	1.725	0.3004	-1.39
	0.3103	-0.55	0.3212	-0.63	0.3215	0.745	0.3006	-0.25	0.3374	-0.425	0.2939	1.715	0.301	-1.38
	0.3109	-0.585	0.3218	-0.63	0.322	0.765	0.3011	-0.25	0.3379	-0.43	0.2944	1.7	0.3016	-1.36
	0.3114	-0.605	0.3224	-0.625	0.3225	0.77	0.3016	-0.245	0.3385	-0.425	0.2949	1.7	0.3021	-1.355
	0.312	-0.61	0.323	-0.625	0.323	0.785	0.302	-0.245	0.3391	-0.425	0.2954	1.695	0.3027	-1.345
	0.3125	-0.625	0.3235	-0.63	0.3235	0.795	0.3025	-0.25	0.3396	-0.425	0.2959	1.7	0.3032	-1.34
	0.3131	-0.645	0.3241	-0.625	0.324	0.805	0.303	-0.26	0.3402	-0.42	0.2964	1.71	0.3038	-1.345
	0.3136	-0.66	0.3247	-0.63	0.3245	0.815	0.3035	-0.25	0.3408	-0.425	0.2969	1.695	0.3043	-1.35
	0.3141	-0.685	0.3253	-0.63	0.325	0.83	0.304	-0.23	0.3413	-0.425	0.2975	1.69	0.3049	-1.35
	0.3147	-0.7	0.3259	-0.63	0.3255	0.835	0.3045	-0.235	0.3419	-0.42	0.298	1.68	0.3055	-1.355
	0.3152	-0.69	0.3264	-0.63	0.326	0.845	0.305	-0.245	0.3425	-0.42	0.2985	1.685	0.306	-1.355
	0.3158	-0.7	0.327	-0.63	0.3265	0.855	0.3055	-0.24	0.343	-0.42	0.299	1.68	0.3066	-1.35
	0.3163	-0.73	0.3276	-0.63	0.327	0.87	0.306	-0.23	0.3436	-0.42	0.2995	1.675	0.3071	-1.345
	0.3169	-0.755	0.3282	-0.63	0.3275	0.88	0.3065	-0.235	0.3442	-0.42	0.3	1.68	0.3077	-1.345
	0.3174	-0.795	0.3288	-0.63	0.328	0.895	0.307	-0.25	0.3447	-0.42	0.3005	1.685	0.3083	-1.34
	0.318	-0.835	0.3294	-0.63	0.3284	0.91	0.3075	-0.265	0.3453	-0.42	0.301	1.69	0.3088	-1.345
	0.3185	-0.845	0.3299	-0.63	0.3289	0.91	0.308	-0.27	0.3459	-0.42	0.3015	1.685	0.3094	-1.35
	0.319	-0.875	0.3305	-0.63	0.3294	0.925	0.3085	-0.275	0.3464	-0.425	0.302	1.69	0.3099	-1.345
	0.3196	-0.925	0.3311	-0.625	0.3299	0.94	0.309	-0.28	0.347	-0.425	0.3025	1.695	0.3105	-1.345
	0.3201	-0.965	0.3317	-0.625	0.3304	0.95	0.3095	-0.28	0.3476	-0.425	0.303	1.695	0.311	-1.34
	0.3207	-1.015	0.3323	-0.625	0.3309	0.955	0.31	-0.295	0.3481	-0.425	0.3035	1.695	0.3116	-1.335
	0.3212	-1.055	0.3328	-0.625	0.3314	0.97	0.3104	-0.315	0.3487	-0.43	0.304	1.7	0.3122	-1.33
	0.3218	-1.06	0.3334	-0.62	0.3319	0.985	0.3109	-0.305	0.3493	-0.43	0.3046	1.695	0.3127	-1.325
	0.3223	-1.08	0.334	-0.62	0.3324	0.995	0.3114	-0.3	0.3498	-0.43	0.3051	1.69	0.3133	-1.32
	0.3228	-1.105	0.3346	-0.62	0.3329	1.01	0.3119	-0.315	0.3504	-0.43	0.3056	1.68	0.3138	-1.31
	0.3234	-1.135	0.3352	-0.62	0.3334	1.025	0.3124	-0.31	0.351	-0.43	0.3061	1.665	0.3144	-1.3
	0.3239	-1.16	0.3357	-0.62	0.3339	1.03	0.3129	-0.3	0.3515	-0.43	0.3066	1.67	0.315	-1.295
	0.3245	-1.175	0.3363	-0.62	0.3344	1.045	0.3134	-0.31	0.3521	-0.43	0.3071	1.68	0.3155	-1.29
	0.325	-1.18	0.3369	-0.615	0.3349	1.06	0.3139	-0.32	0.3527	-0.43	0.3076	1.69	0.3161	-1.285
	0.3256	-1.195	0.3375	-0.615	0.3354	1.065	0.3144	-0.315	0.3532	-0.425	0.3081	1.695	0.3166	-1.28
	0.3261	-3.065	0.3381	-0.615	0.3359	1.08	0.3149	-0.32	0.3538	-0.425	0.3086	1.705	0.3172	-1.275
	0.3266	-3.04	0.3387	-0.615	0.3364	1.085	0.3154	-0.34	0.3544	-0.425	0.3091	1.69	0.3177	-1.27
	0.3271	-3.005	0.3392	-0.615	0.3369	1.095	0.3159	-0.35	0.3549	-0.43	0.3096	1.69	0.3183	-1.27
	0.3276	-2.98	0.3398	-0.61	0.3374	1.11	0.3164	-0.365	0.3555	-0.425	0.3101	1.69	0.3189	-1.265
	0.3281	-2.98	0.3404	-0.61	0.3379	1.11	0.3169	-0.39	0.3561	-0.425	0.3106	1.695	0.3194	-1.265
	0.3286	-3.02	0.341	-0.605	0.3384	1.11	0.3174	-0.405	0.3566	-0.43	0.3111	1.675	0.32	-1.27
	0.3291	-3.065	0.3416	-0.605	0.3389	1.12	0.3179	-0.415	0.3572	-0.43	0.3117	1.65	0.3205	-1.265
	0.3296	-3.055	0.3421	-0.605	0.3394	1.12	0.3184	-0.435	0.3578	-0.43	0.3122	1.65	0.3211	-1.27
	0.3301	-3.025	0.3427	-0.6	0.3398	1.13	0.3188	-0.455	0.3583	-0.43	0.3127	1.65	0.3217	-1.265
	0.3306	-2.95	0.3433	-0.6	0.3403	1.14	0.3193	-0.465	0.3589	-0.43	0.3132	1.645	0.3222	-1.26
	0.3311	-2.89	0.3439	-0.6	0.3408	1.15	0.3198	-0.475	0.3595	-0.43	0.3137	1.645	0.3228	-1.26
	0.3316	-2.87	0.3445	-0.6	0.3413	1.155	0.3203	-0.48	0.3601	-0.43	0.3142	1.655	0.3233	-1.255
	0.3321	-2.88	0.345	-0.595	0.3418	1.16	0.3208	-0.49	0.3606	-0.43	0.3147	1.64	0.3239	-1.25
	0.3326	-2.92	0.3456	-0.595	0.3423	1.175	0.3213	-0.485	0.3612	-0.43	0.3152	1.64	0.3244	-1.245
	0.3331	-2.96	0.3462	-0.595	0.3428	1.19	0.3218	-0.495	0.3618	-0.43	0.3157	1.665	0.325	-1.235
	0.3336	-3.02	0.3468	-0.595	0.3433	1.2	0.3223	-0.505	0.3623	-0.425	0.3162	1.665	0.3256	-1.23
	0.3341	-3.075	0.3474	-0.59	0.3438	1.215	0.3228	-0.525	0.3629	-0.42	0.3167	1.655	0.3261	-1.225
	0.3346	-3.1	0.348	-0.595	0.3443	1.225	0.3233	-0.535	0.3635	-0.42	0.3172	1.665	0.3267	-1.22
	0.3351	-3.1	0.3485	-0.59	0.3448	1.23	0.3238	-0.545	0.364	-0.42	0.3177	1.68	0.3272	-1.215
	0.3356	-3.115	0.3491	-0.59	0.3453	1.235	0.3243	-0.88	0.3646	-0.42	0.3182	1.665	0.3278	-1.215
	0.3361	-3.145	0.3497	-0.59	0.3458	1.25	0.3248	-0.885	0.3652	-0.415	0.3188	1.67	0.3284	-1.215
	0.3366	-3.19	0.3503	-0.585	0.3463	1.255	0.3253	-0.895	0.3657	-0.41	0.3193	1.685	0.3289	-1.215
	0.3371	-3.225	0.3509	-0.585	0.3468	1.255	0.3258	-0.9	0.3663	-0.415	0.3198	1.68	0.3295	-1.21
	0.3377	-3.27	0.3514	-0.58	0.3473	1.255	0.3263	-0.895	0.3669	-0.415	0.3203	1.67	0.33	-1.21
	0.3382	-3.33	0.352	-0.58	0.3478	1.255	0.3268	-0.905	0.3674	-0.415	0.3208	1.665	0.3306	-1.2
	0.3387	-3.385	0.3526	-0.575	0.3483	1.255	0.3273	-0.915	0.368	-0.415	0.3213	1.67	0.3311	-1.2
	0.3392	-3.44	0.3532	-0.575	0.3488	1.26	0.3278	-0.925	0.3686	-0.415	0.3218	1.67	0.3317	-1.2
	0.3397	-3.485	0.3538	-0.57	0.3493	1.26	0.3283	-0.935	0.3691	-0.41	0.3223	1.66	0.3323	-1.2
	0.3402	-3.565	0.3544	-0.57	0.3498	1.26	0.3288	-0.93	0.3697	-0.41	0.3228	1.67	0.3328	-1.195
	0.3407	-3.655	0.3549	-0.57	0.3503	1.265	0.3293	-0.935	0.3703	-0.41	0.3233	1.675	0.3334	-1.195
	0.3412	-3.685	0.3555	-0.57	0.3507	1.27	0.3298	-0.97	0.3708	-0.415	0.3238	1.67	0.3339	-1.195
	0.3417	-3.64	0.3561	-0.565	0.3512	1.28	0.3303	-0.985	0.3714	-0.41	0.3243	1.68	0.3345	-1.2
	0.3422	-3.57	0.3567	-0.565	0.3517	1.3	0.3308	-1.01	0.372	-0.41	0.3248	1.68	0.3351	-1.205
	0.3427	-3.52	0.3573	-0.57	0.3522	1.305	0.3314	-1.045	0.3725	-0.405	0.3254	1.675	0.3356	-1.205
	0.3432	-3.48	0.3578	-0.57	0.3527	1.315	0.3319	-1.05	0.3731	-0.405	0.3259	1.665	0.3362	-1.21
	0.3437	-3.425	0.3584	-0.57	0.3532	1.325	0.3324	-1.065	0.3737	-0.405	0.3264	1.67	0.3367	-1.21
	0.3442	-3.385	0.359	-0.565	0.3537	1.335	0.3329	-1.1	0.3742	-0.405	0.3269	1.66	0.3373	-1.21
	0.3447	-3.39	0.3596	-0.565	0.3542	1.35	0.3334	-1.12	0.3748	-0.4	0.3274	1.64	0.3378	-1.215
	0.3452	-3.42	0.3602	-0.57	0.3547	1.365	0.3339	-1.13	0.3754	-0.405	0.3279	1.63	0.3384	-1.21
	0.3457	-3.43	0.3607	-0.57	0.3552	1.375	0.3344	-1.145	0.3759	-0.405	0.3284	1.635	0.339	-1.215
	0.3462	-3.415	0.3613	-0.57	0.3557	1.385	0.3349	-1.16	0.3765	-0.405	0.3289	1.625	0.3395	-1.215
	0.3467	-3.37	0.3619	-0.575	0.3562	1.39	0.3354	-1.165	0.3771	-0.405	0.3294	1.615	0.3401	-1.21
	0.3472	-3.325	0.3625	-0.575	0.3567	1.51	0.3359	-1.175	0.3776	-0.4	0.3299	1.605	0.3406	-1.205
	0.3477	-3.31	0.3631	-0.57	0.3572	1.515	0.3364	-1.195	0.3782	-0.4	0.3304	1.595	0.3412	-1.2
	0.3482	-3.335	0.3637	-0.57	0.3577	1.525	0.3369	-1.2	0.3788	-0.405	0.3309	1.6	0.3418	-1.19
	0.3487	-3.38	0.3642	-0.57	0.3582	1.54	0.3374	-1.205	0.3793	-0.4	0.3314	1.6	0.3423	-1.185
	0.3492	-3.38	0.3648	-0.57	0.3586	1.54	0.3379	-1.23	0.3799	-0.405	0.3319	1.6	0.3429	-1.185
	0.3497	-3.38	0.3654	-0.57	0.3591	1.535	0.3384	-1.25	0.3805	-0.4	0.3325	1.585	0.3434	-1.195
	0.3502	-3.395	0.366	-0.57	0.3596	1.535	0.3389	-1.255	0.381	-0.4	0.333	1.57	0.344	-1.2
	0.3508	-3.44	0.3666	-0.57	0.3601	1.53	0.3394	-1.27	0.3816	-0.4	0.3335	1.575	0.3445	-1.2
	0.3513	-3.445	0.3671	-0.575	0.3606	1.52	0.3399	-1.295	0.3822	-0.4	0.334	1.57	0.3451	-1.205
	0.3518	-3.43	0.3677	-0.575	0.3611	1.52	0.3404	-1.305	0.3827	-0.405	0.3345	1.565	0.3457	-1.205
	0.3523	-3.44	0.3683	-0.58	0.3616	1.525	0.3409	-1.345	0.3833	-0.4	0.335	1.565	0.3462	-1.2
	0.3528	-3.52	0.3689	-0.58	0.3621	1.53	0.3414	-1.4	0.3839	-0.4	0.3355	1.575	0.3468	-1.195
	0.3533	-3.65	0.3695	-0.585	0.3625	1.535	0.3419	-1.435	0.3844	-0.395	0.336	1.58	0.3473	-1.19
	0.3538	-3.73	0.37	-0.585	0.363	1.545	0.3424	-1.45	0.385	-0.395	0.3365	1.585	0.3479	-1.17
	0.3543	-3.71	0.3706	-0.59	0.3635	1.555	0.3429	-1.46	0.3856	-0.39	0.337	1.575	0.3485	-1.16
	0.3548	-3.665	0.3712	-0.585	0.364	1.565	0.3434	-1.435	0.3861	-0.39	0.3375	1.58	0.349	-1.145
	0.3553	-3.615	0.3717	-0.585	0.3645	1.57	0.3439	-1.385	0.3867	-0.39	0.338	1.595	0.3496	-1.135
	0.3558	-3.575	0.3723	-0.59	0.365	1.585	0.3444	-1.325	0.3873	-0.39	0.3385	1.605	0.3501	-1.125
	0.3563	-3.525	0.3729	-0.585	0.3655	1.6	0.345	-1.25	0.3878	-0.39	0.339	1.605	0.3507	-1.12
	0.3568	-3.48	0.3734	-0.59	0.3659	1.6	0.3455	-1.17	0.3884	-0.39	0.3396	1.605	0.3512	-1.12
	0.3573	-3.42	0.374	-0.59	0.3664	1.6	0.346	-1.12	0.389	-0.39	0.3401	1.605	0.3518	-1.12
	0.3578	-3.405	0.3746	-0.585	0.3669	1.605	0.3465	-1.1	0.3895	-0.39	0.3406	1.61	0.3524	-1.115
	0.3583	-3.425	0.3751	-0.585	0.3674	1.615	0.347	-1.12	0.3901	-0.42	0.3411	1.605	0.3529	-1.125
	0.3588	-3.455	0.3757	-0.585	0.3679	1.605	0.3475	-1.17	0.3907	-0.42	0.3416	1.6	0.3535	-1.125
	0.3593	-3.405	0.3763	-0.585	0.3684	1.61	0.348	-1.23	0.3913	-0.415	0.3421	1.6	0.354	-1.13
	0.3598	-3.295	0.3768	-0.585	0.3689	1.605	0.3485	-1.3	0.3919	-0.415	0.3426	1.605	0.3546	-1.14
	0.3603	-3.245	0.3774	-0.585	0.3694	1.595	0.349	-1.375	0.3925	-0.415	0.3431	1.6	0.3552	-1.145
	0.3608	-3.265	0.3779	-0.58	0.3698	1.59	0.3495	-1.46	0.393	-0.415	0.3436	1.605	0.3557	-1.15
	0.3613	-3.24	0.3785	-0.585	0.3703	1.595	0.35	-1.54	0.3936	-0.415	0.3441	1.595	0.3563	-1.155
	0.3618	-3.21	0.3791	-0.585	0.3708	1.6	0.3505	-1.6	0.3942	-0.415	0.3446	1.585	0.3568	-1.165
	0.3623	-3.19	0.3796	-0.59	0.3713	1.605	0.351	-1.645	0.3948	-0.415	0.3451	1.575	0.3574	-1.17
	0.3628	-3.135	0.3802	-0.59	0.3718	1.615	0.3515	-1.695	0.3954	-0.41	0.3456	1.58	0.3579	-1.175
	0.3633	-3.05	0.3808	-0.59	0.3723	1.63	0.352	-1.74	0.3959	-0.41	0.3462	1.565	0.3585	-1.18
	0.3639	-2.995	0.3813	-0.59	0.3728	1.635	0.3525	-1.77	0.3965	-0.41	0.3467	1.55	0.3591	-1.175
	0.3644	-2.95	0.3819	-0.595	0.3733	1.655	0.353	-1.805	0.3971	-0.415	0.3472	1.565	0.3596	-1.16
	0.3649	-2.925	0.3825	-0.595	0.3737	1.685	0.3535	-1.835	0.3977	-0.415	0.3477	1.565	0.3602	-1.16
	0.3654	-2.87	0.383	-0.595	0.3742	1.7	0.354	-1.845	0.3983	-0.41	0.3482	1.535	0.3607	-1.15
	0.3659	-2.8	0.3836	-0.595	0.3747	1.705	0.3545	-1.855	0.3989	-0.41	0.3487	1.525	0.3613	-1.145
	0.3664	-2.75	0.3842	-0.59	0.3752	1.715	0.355	-1.865	0.3994	-0.41	0.3492	1.52	0.3619	-1.135
	0.3669	-2.69	0.3847	-0.59	0.3757	1.72	0.3555	-1.875	0.4	-0.41	0.3497	1.52	0.3624	-1.13
	0.3674	-2.635	0.3853	-0.59	0.3762	1.725	0.356	-1.9	0.4006	-0.405	0.3502	1.525	0.363	-1.13
	0.3679	-2.6	0.3859	-0.59	0.3767	1.73	0.3565	-1.93	0.4012	-0.405	0.3507	1.52	0.3635	-1.125
	0.3684	-2.575	0.3864	-0.585	0.3771	1.735	0.357	-1.94	0.4018	-0.405	0.3512	1.51	0.3641	-1.125
	0.3689	-2.575	0.387	-0.59	0.3776	1.725	0.3575	-1.95	0.4024	-0.405	0.3517	1.505	0.3646	-1.125
	0.3694	-2.555	0.3876	-0.585	0.3781	1.725	0.358	-1.96	0.4029	-0.4	0.3522	1.515	0.3652	-1.125
	0.3699	-2.53	0.3881	-0.58	0.3786	1.72	0.3586	-1.965	0.4035	-0.4	0.3527	1.525	0.3658	-1.115
	0.3704	-2.515	0.3887	-0.58	0.3791	1.73	0.3591	-1.96	0.4041	-0.4	0.3533	1.51	0.3663	-1.115
	0.3709	-2.525	0.3893	-0.585	0.3796	1.73	0.3596	-1.95	0.4047	-0.4	0.3538	1.495	0.3669	-1.11
	0.3714	-2.555	0.3898	-0.58	0.3801	1.725	0.3601	-1.94	0.4053	-0.4	0.3543	1.495	0.3674	-1.105
	0.3719	-2.575	0.3904	-0.58	0.3806	1.74	0.3606	-1.94	0.4058	-0.395	0.3548	1.495	0.368	-1.1
	0.3724	-2.585	0.391	-0.585	0.381	1.755	0.3611	-1.94	0.4064	-0.4	0.3553	1.48	0.3685	-1.09
	0.3729	-2.585	0.3915	-0.58	0.3815	1.76	0.3616	-1.94	0.407	-0.405	0.3558	1.48	0.3691	-1.095
	0.3734	-2.585	0.3921	-0.58	0.382	1.765	0.3621	-1.93	0.4076	-0.405	0.3563	1.47	0.3696	-1.09
	0.3739	-2.585	0.3927	-0.585	0.3825	1.785	0.3626	-1.91	0.4082	-0.405	0.3568	1.47	0.3702	-1.09
	0.3744	-2.6	0.3932	-0.58	0.383	1.8	0.3631	-1.9	0.4088	-0.405	0.3573	1.48	0.3707	-1.085
	0.3749	-2.63	0.3938	-0.58	0.3835	1.795	0.3636	-1.9	0.4093	-0.41	0.3578	1.48	0.3712	-1.08
	0.3754	-2.66	0.3944	-0.575	0.384	1.795	0.3641	-1.905	0.4099	-0.405	0.3583	1.475	0.3718	-1.075
	0.3759	-2.68	0.3949	-0.575	0.3845	1.785	0.3646	-1.92	0.4105	-0.405	0.3588	1.465	0.3723	-1.08
	0.3764	-2.69	0.3955	-0.575	0.3849	1.785	0.3651	-1.92	0.4111	-0.405	0.3593	1.475	0.3729	-1.075
	0.3769	-2.695	0.3961	-0.575	0.3854	1.775	0.3656	-1.935	0.4117	-0.405	0.3599	1.685	0.3734	-1.075
	0.3775	-2.705	0.3966	-0.575	0.3859	1.77	0.3661	-1.96	0.4123	-0.405	0.3604	1.665	0.374	-1.07
	0.378	-2.73	0.3972	-0.57	0.3864	1.755	0.3666	-1.985	0.4128	-0.41	0.3609	1.66	0.3745	-1.075
	0.3785	-2.78	0.3978	-0.565	0.3869	1.74	0.3671	-2.01	0.4134	-0.41	0.3615	1.67	0.3751	-1.075
	0.379	-2.79	0.3983	-0.565	0.3874	1.73	0.3676	-2.025	0.414	-0.41	0.362	1.67	0.3756	-1.075
	0.3795	-2.75	0.3989	-0.565	0.3879	1.73	0.3681	-2.02	0.4146	-0.41	0.3625	1.655	0.3761	-1.075
	0.38	-2.695	0.3994	-0.565	0.3883	1.74	0.3686	-1.995	0.4152	-0.41	0.3631	1.65	0.3767	-1.075
	0.3805	-2.65	0.4	-0.56	0.3888	1.735	0.3691	-1.975	0.4157	-0.415	0.3636	1.66	0.3772	-1.07
	0.381	-2.625	0.4006	-0.56	0.3893	1.745	0.3696	-1.945	0.4163	-0.41	0.3641	1.66	0.3778	-1.07
	0.3815	-2.615	0.4011	-0.56	0.3898	1.755	0.3701	-1.915	0.4169	-0.41	0.3646	1.66	0.3783	-1.07
	0.382	-2.635	0.4017	-0.56	0.3903	1.765	0.3706	-1.89	0.4175	-0.415	0.3652	1.665	0.3789	-1.07
	0.3825	-2.67	0.4023	-0.56	0.3908	1.785	0.3711	-1.86	0.4181	-0.415	0.3657	1.655	0.3794	-1.065
	0.383	-2.725	0.4028	-0.56	0.3913	1.795	0.3716	-1.845	0.4187	-0.42	0.3662	1.645	0.3799	-1.06
	0.3835	-2.77	0.4034	-0.56	0.3918	1.8	0.3722	-1.825	0.4192	-0.415	0.3668	1.65	0.3805	-1.055
	0.384	-2.76	0.404	-0.565	0.3922	1.81	0.3727	-1.815	0.4198	-0.415	0.3673	1.66	0.381	-1.055
	0.3845	-2.735	0.4045	-0.56	0.3927	1.825	0.3732	-1.825	0.4204	-0.415	0.3678	1.645	0.3816	-1.05
	0.385	-2.7	0.4051	-0.565	0.3932	1.83	0.3737	-1.825	0.421	-0.415	0.3684	1.64	0.3821	-1.045
	0.3855	-2.665	0.4057	-0.56	0.3937	1.825	0.3742	-1.85	0.4216	-0.415	0.3689	1.655	0.3827	-1.045
	0.386	-2.635	0.4062	-0.555	0.3942	1.82	0.3747	-1.875	0.4222	-0.41	0.3694	1.645	0.3832	-1.04
	0.3865	-2.6	0.4068	-0.555	0.3947	1.82	0.3752	-1.885	0.4227	-0.41	0.3699	1.625	0.3837	-1.04
	0.387	-2.555	0.4074	-0.55	0.3952	1.81	0.3757	-1.88	0.4233	-0.405	0.3705	1.615	0.3843	-1.04
	0.3875	-2.51	0.4079	-0.55	0.3956	1.795	0.3762	-1.885	0.4239	-0.4	0.371	1.615	0.3848	-1.04
	0.388	-2.47	0.4085	-0.545	0.3961	1.78	0.3767	-1.89	0.4245	-0.405	0.3715	1.605	0.3854	-1.04
	0.3885	-2.445	0.4091	-0.55	0.3966	1.775	0.3772	-1.885	0.4251	-0.4	0.3721	1.585	0.3859	-1.035
	0.389	-2.415	0.4096	-0.55	0.3971	1.775	0.3777	-1.885	0.4256	-0.4	0.3726	1.57	0.3865	-1.035
	0.3895	-2.385	0.4102	-0.55	0.3976	1.775	0.3782	-1.875	0.4262	-0.4	0.3731	1.56	0.387	-1.035
	0.3902	-2.095	0.4108	-0.545	0.3981	1.775	0.3787	-1.87	0.4268	-0.4	0.3737	1.55	0.3875	-1.035
	0.3908	-2.085	0.4113	-0.545	0.3986	1.785	0.3792	-1.87	0.4274	-0.4	0.3742	1.545	0.3881	-1.035
	0.3914	-2.07	0.4119	-0.55	0.3991	1.795	0.3797	-1.855	0.428	-0.4	0.3747	1.535	0.3886	-1.03
	0.3921	-2.06	0.4125	-0.55	0.3995	1.8	0.3802	-1.845	0.4286	-0.4	0.3752	1.52	0.3892	-1.025
	0.3927	-2.05	0.413	-0.555	0.4	1.82	0.3807	-1.845	0.4291	-0.4	0.3758	1.515	0.3897	-1.025
	0.3933	-2.045	0.4136	-0.555	0.4005	1.83	0.3812	-1.84	0.4297	-0.4	0.3763	1.54	0.3903	-1.02
	0.394	-2.04	0.4142	-0.555	0.401	1.835	0.3817	-1.835	0.4303	-0.395	0.3768	1.555	0.3908	-1.02
	0.3946	-2.04	0.4147	-0.555	0.4015	1.83	0.3822	-1.835	0.4309	-0.395	0.3774	1.545	0.3914	-1.02
	0.3952	-2.045	0.4153	-0.56	0.402	1.84	0.3827	-1.835	0.4315	-0.395	0.3779	1.54	0.3919	-1.01
	0.3958	-2.045	0.4159	-0.56	0.4025	1.85	0.3832	-1.835	0.4321	-0.4	0.3784	1.555	0.3924	-1.005
	0.3965	-2.04	0.4164	-0.555	0.403	1.84	0.3837	-1.85	0.4326	-0.395	0.379	1.57	0.393	-1.005
	0.3971	-2.04	0.417	-0.56	0.4034	1.835	0.3842	-1.87	0.4332	-0.395	0.3795	1.57	0.3935	-1.005
	0.3977	-2.06	0.4176	-0.56	0.4039	1.84	0.3847	-1.865	0.4338	-0.395	0.38	1.575	0.3941	-1.01
	0.3984	-2.09	0.4181	-0.555	0.4044	1.83	0.3852	-1.86	0.4344	-0.395	0.3805	1.58	0.3946	-1.005
	0.399	-2.135	0.4187	-0.555	0.4049	1.81	0.3858	-1.87	0.435	-0.39	0.3811	1.59	0.3952	-1.005
	0.3996	-2.165	0.4193	-0.555	0.4054	1.81	0.3863	-1.875	0.4355	-0.385	0.3816	1.6	0.3957	-1
	0.4002	-2.18	0.4198	-0.55	0.4059	1.81	0.3868	-1.89	0.4361	-0.385	0.3821	1.6	0.3962	-1
	0.4009	-2.175	0.4204	-0.555	0.4064	1.795	0.3873	-1.87	0.4367	-0.385	0.3827	1.59	0.3968	-0.995
	0.4015	-2.16	0.4209	-0.555	0.4068	1.79	0.3878	-1.86	0.4373	-0.385	0.3832	1.595	0.3973	-0.995
	0.4021	-2.14	0.4215	-0.55	0.4073	1.8	0.3883	-1.995	0.4379	-0.38	0.3837	1.6	0.3979	-0.995
	0.4028	-2.135	0.4221	-0.55	0.4078	1.805	0.3888	-1.96	0.4385	-0.385	0.3843	1.605	0.3984	-1
	0.4034	-2.13	0.4226	-0.55	0.4083	1.805	0.3893	-1.925	0.439	-0.385	0.3848	1.605	0.399	-1
	0.404	-2.125	0.4232	-0.55	0.4088	1.825	0.3898	-1.885	0.4396	-0.385	0.3853	1.605	0.3995	-0.99
	0.4046	-2.115	0.4238	-0.55	0.4093	1.85	0.3903	-1.85	0.4402	-0.385	0.3858	1.59	0.4	-0.99
	0.4053	-2.105	0.4243	-0.545	0.4098	1.835	0.3908	-1.82	0.4408	-0.39	0.3864	1.585	0.4006	-0.985
	0.4059	-2.085	0.4249	-0.545	0.4103	1.835	0.3913	-1.81	0.4414	-0.39	0.3869	1.59	0.4011	-0.985
	0.4065	-2.055	0.4255	-0.55	0.4107	1.85	0.3918	-1.805	0.442	-0.385	0.3874	1.575	0.4017	-0.985
	0.4072	-2.015	0.426	-0.55	0.4112	1.85	0.3923	-1.805	0.4425	-0.39	0.388	1.57	0.4022	-0.985
	0.4078	-1.97	0.4266	-0.545	0.4117	1.835	0.3928	-1.815	0.4431	-0.385	0.3885	1.57	0.4028	-0.98
	0.4084	-1.935	0.4272	-0.545	0.4122	1.83	0.3933	-1.83	0.4437	-0.385	0.389	1.565	0.4033	-0.975
	0.409	-1.915	0.4277	-0.54	0.4127	1.83	0.3938	-1.83	0.4443	-0.38	0.3896	1.55	0.4038	-0.97
	0.4097	-1.915	0.4283	-0.54	0.4132	1.815	0.3943	-1.835	0.4449	-0.385	0.3901	1.535	0.4044	-0.97
	0.4103	-1.94	0.4289	-0.54	0.4137	1.805	0.3948	-1.84	0.4455	-0.38	0.3906	1.535	0.4049	-0.97
	0.4109	-1.955	0.4294	-0.535	0.4142	1.81	0.3953	-1.835	0.446	-0.385	0.3911	1.53	0.4055	-0.97
	0.4116	-1.95	0.43	-0.535	0.4146	1.815	0.3958	-1.825	0.4466	-0.38	0.3917	1.515	0.406	-0.97
	0.4122	-1.94	0.4306	-0.535	0.4151	1.81	0.3963	-1.825	0.4472	-0.38	0.3922	1.5	0.4066	-0.965
	0.4128	-1.935	0.4311	-0.535	0.4156	1.815	0.3968	-1.825	0.4478	-0.385	0.3927	1.5	0.4071	-0.965
	0.4135	-1.915	0.4317	-0.535	0.4161	1.835	0.3973	-1.82	0.4484	-0.38	0.3933	1.485	0.4076	-0.965
	0.4141	-1.88	0.4323	-0.535	0.4166	1.845	0.3978	-1.8	0.4489	-0.38	0.3938	1.47	0.4082	-0.96
	0.4147	-1.845	0.4328	-0.54	0.4171	1.845	0.3983	-1.785	0.4495	-0.38	0.3943	1.46	0.4087	-0.96
	0.4153	-1.85	0.4334	-0.54	0.4176	1.87	0.3988	-1.785	0.4501	-0.38	0.3949	1.45	0.4093	-0.955
	0.416	-1.875	0.434	-0.54	0.418	1.885	0.3993	-1.78	0.4507	-0.38	0.3954	1.445	0.4098	-0.95
	0.4166	-1.915	0.4345	-0.54	0.4186	1.81	0.3998	-1.76	0.4513	-0.38	0.3959	1.44	0.4104	-0.95
	0.4172	-1.955	0.4351	-0.545	0.4191	1.81	0.4004	-1.75	0.4519	-0.385	0.3964	1.45	0.4109	-0.945
	0.4179	-1.975	0.4357	-0.545	0.4196	1.81	0.4009	-1.735	0.4524	-0.385	0.397	1.435	0.4115	-0.945
	0.4185	-1.975	0.4362	-0.545	0.4201	1.81	0.4014	-1.725	0.453	-0.385	0.3975	1.425	0.412	-0.94
	0.4191	-1.96	0.4368	-0.55	0.4206	1.81	0.4019	-1.73	0.4536	-0.385	0.398	1.455	0.4125	-0.94
	0.4197	-1.93	0.4374	-0.55	0.4211	1.805	0.4024	-1.735	0.4542	-0.385	0.3986	1.47	0.4131	-0.94
	0.4204	-1.89	0.4379	-0.545	0.4216	1.82	0.4029	-1.735	0.4548	-0.385	0.3991	1.44	0.4136	-0.935
	0.421	-1.86	0.4385	-0.55	0.4221	1.835	0.4034	-1.725	0.4554	-0.385	0.3996	1.45	0.4142	-0.935
	0.4216	-1.845	0.4391	-0.545	0.4226	1.85	0.4039	-1.7	0.4559	-0.385	0.4002	1.465	0.4147	-0.93
	0.4223	-1.82	0.4396	-0.545	0.4231	1.875	0.4044	-1.665	0.4565	-0.38	0.4007	1.46	0.4153	-0.93
	0.4229	-1.8	0.4402	-0.545	0.4236	1.9	0.4049	-1.635	0.4571	-0.385	0.4012	1.45	0.4158	-0.925
	0.4235	-1.775	0.4408	-0.54	0.4241	1.91	0.4054	-1.62	0.4577	-0.385	0.4017	1.45	0.4163	-0.92
	0.4241	-1.76	0.4413	-0.54	0.4246	1.92	0.4059	-1.605	0.4583	-0.38	0.4023	1.455	0.4169	-0.92
	0.4248	-1.755	0.4419	-0.535	0.4251	1.945	0.4064	-1.605	0.4588	-0.38	0.4028	1.46	0.4174	-0.92
	0.4254	-1.75	0.4425	-0.54	0.4256	1.955	0.4069	-1.6	0.4594	-0.38	0.4033	1.46	0.418	-0.92
	0.426	-1.77	0.443	-0.54	0.4261	1.955	0.4074	-1.59	0.46	-0.38	0.4039	1.48	0.4185	-0.92
	0.4267	-1.785	0.4436	-0.535	0.4266	1.97	0.4079	-1.59	0.4606	-0.38	0.4044	1.48	0.4191	-0.915
	0.4273	-1.785	0.4442	-0.535	0.4271	1.975	0.4084	-1.595	0.4612	-0.38	0.4049	1.48	0.4196	-0.915
	0.4279	-1.785	0.4447	-0.535	0.4276	1.97	0.4089	-1.62	0.4618	-0.385	0.4055	1.505	0.4201	-0.91
	0.4285	-1.775	0.4453	-0.54	0.4281	1.975	0.4094	-1.65	0.4623	-0.38	0.406	1.52	0.4207	-0.905
	0.4292	-1.755	0.4459	-0.545	0.4286	1.985	0.4099	-1.675	0.4629	-0.38	0.4065	1.52	0.4212	-0.905
	0.4298	-1.735	0.4464	-0.545	0.4292	1.985	0.4104	-1.7	0.4635	-0.38	0.407	1.535	0.4218	-0.9
	0.4304	-1.71	0.447	-0.545	0.4297	1.99	0.4109	-1.72	0.464	-0.355	0.4076	1.555	0.4223	-0.9
	0.4311	-1.685	0.4476	-0.545	0.4302	2	0.4114	-1.72	0.4646	-0.355	0.4081	1.55	0.4229	-0.895
	0.4317	-1.67	0.4481	-0.545	0.4307	2	0.4119	-1.72	0.4651	-0.355	0.4086	1.555	0.4234	-0.89
	0.4323	-1.665	0.4487	-0.545	0.4312	1.995	0.4124	-1.72	0.4656	-0.355	0.4092	1.565	0.4239	-0.89
	0.4329	-1.655	0.4493	-0.545	0.4317	2	0.4129	-1.725	0.4662	-0.35	0.4097	1.56	0.4245	-0.89
	0.4336	-1.66	0.4498	-0.55	0.4322	2.005	0.4134	-1.755	0.4667	-0.35	0.4102	1.56	0.425	-0.89
	0.4342	-1.665	0.4504	-0.55	0.4327	2	0.4139	-1.805	0.4672	-0.345	0.4108	1.56	0.4256	-0.89
	0.4348	-1.67	0.451	-0.545	0.4332	2	0.4144	-1.87	0.4678	-0.34	0.4113	1.56	0.4261	-0.885
	0.4355	-1.68	0.4515	-0.545	0.4337	2.005	0.4149	-1.94	0.4683	-0.34	0.4118	1.555	0.4267	-0.885
	0.4361	-1.68	0.4521	-0.54	0.4342	2	0.4154	-2.005	0.4688	-0.335	0.4123	1.56	0.4272	-0.88
	0.4367	-1.68	0.4527	-0.54	0.4347	1.99	0.416	-2.05	0.4694	-0.335	0.4129	1.565	0.4278	-0.88
	0.4373	-1.68	0.4532	-0.545	0.4352	1.995	0.4165	-2.09	0.4699	-0.33	0.4134	1.555	0.4283	-0.88
	0.438	-1.68	0.4538	-0.54	0.4357	1.99	0.417	-2.12	0.4704	-0.33	0.4139	1.55	0.4288	-0.875
	0.4386	-1.675	0.4544	-0.535	0.4362	1.975	0.4175	-2.12	0.471	-0.325	0.4145	1.56	0.4294	-0.875
	0.4392	-1.675	0.4549	-0.54	0.4367	1.96	0.418	-2.125	0.4715	-0.325	0.415	1.565	0.4299	-0.87
	0.4399	-1.685	0.4555	-0.535	0.4372	1.955	0.4185	-2.145	0.4721	-0.325	0.4155	1.55	0.4305	-0.87
	0.4405	-1.695	0.4561	-0.535	0.4377	1.94	0.419	-2.15	0.4726	-0.32	0.4161	1.545	0.431	-0.865
	0.4411	-1.715	0.4566	-0.54	0.4382	1.935	0.4195	-2.135	0.4731	-0.32	0.4166	1.545	0.4316	-0.865
	0.4418	-1.735	0.4572	-0.54	0.4387	1.93	0.42	-2.105	0.4737	-0.32	0.4171	1.53	0.4321	-0.86
	0.4424	-1.755	0.4577	-0.535	0.4392	1.92	0.4205	-2.04	0.4742	-0.32	0.4176	1.505	0.4326	-0.855
	0.443	-1.75	0.4583	-0.54	0.4397	1.915	0.421	-1.955	0.4747	-0.325	0.4182	1.515	0.4332	-0.86
	0.4436	-1.73	0.4589	-0.54	0.4402	1.92	0.4215	-1.855	0.4753	-0.32	0.4187	1.515	0.4337	-0.855
	0.4443	-1.695	0.4594	-0.535	0.4407	1.925	0.422	-1.745	0.4758	-0.32	0.4192	1.5	0.4343	-0.855
	0.4449	-1.68	0.46	-0.54	0.4413	1.92	0.4225	-1.615	0.4763	-0.32	0.4198	1.495	0.4348	-0.855
	0.4455	-1.68	0.4606	-0.54	0.4418	1.92	0.423	-1.51	0.4769	-0.325	0.4203	1.505	0.4354	-0.855
	0.4462	-1.695	0.4611	-0.535	0.4423	1.925	0.4235	-1.455	0.4774	-0.32	0.4208	1.49	0.4359	-0.85
	0.4468	-1.7	0.4617	-0.53	0.4428	1.935	0.424	-1.43	0.4779	-0.32	0.4214	1.47	0.4364	-0.855
	0.4474	-1.685	0.4623	-0.53	0.4433	1.94	0.4245	-1.43	0.4785	-0.32	0.4219	1.475	0.437	-0.84
	0.448	-1.675	0.4628	-0.525	0.4438	1.935	0.425	-1.455	0.479	-0.315	0.4224	1.475	0.4376	-0.845
	0.4487	-1.655	0.4634	-0.53	0.4443	1.94	0.4255	-1.47	0.4795	-0.315	0.4229	1.44	0.4382	-0.84
	0.4493	-1.655	0.464	-0.525	0.4448	1.945	0.426	-1.49	0.4801	-0.32	0.4235	1.435	0.4387	-0.845
	0.4499	-1.67	0.4645	-0.525	0.4453	1.945	0.4265	-1.525	0.4806	-0.325	0.424	1.46	0.4393	-0.845
	0.4506	-1.695	0.4651	-0.525	0.4458	1.955	0.427	-1.56	0.4811	-0.32	0.4245	1.46	0.4398	-0.845
	0.4512	-1.725	0.4657	-0.525	0.4463	1.965	0.4275	-1.595	0.4817	-0.325	0.4251	1.445	0.4404	-0.85
	0.4518	-1.73	0.4662	-0.525	0.4468	1.96	0.428	-1.625	0.4822	-0.325	0.4256	1.45	0.441	-0.845
	0.4524	-1.74	0.4668	-0.525	0.4473	1.945	0.4285	-1.645	0.4827	-0.33	0.4261	1.465	0.4415	-0.845
	0.4531	-1.745	0.4674	-0.52	0.4478	1.95	0.429	-1.655	0.4833	-0.33	0.4267	1.44	0.4421	-0.84
	0.4537	-1.75	0.4679	-0.525	0.4483	1.955	0.4295	-1.67	0.4838	-0.335	0.4272	1.445	0.4427	-0.84
	0.4543	-1.74	0.4685	-0.525	0.4488	1.945	0.43	-1.68	0.4843	-0.34	0.4277	1.455	0.4432	-0.84
	0.455	-1.72	0.4691	-0.525	0.4493	1.95	0.4305	-1.685	0.4849	-0.34	0.4282	1.46	0.4438	-0.84
	0.4556	-1.69	0.4696	-0.52	0.4498	1.95	0.431	-1.695	0.4854	-0.34	0.4287	1.455	0.4444	-0.84
	0.4562	-1.65	0.4702	-0.525	0.4503	1.945	0.4315	-1.705	0.4859	-0.345	0.4292	1.465	0.4449	-0.84
	0.4568	-1.615	0.4708	-0.53	0.4508	1.935	0.4321	-1.72	0.4865	-0.345	0.4297	1.47	0.4455	-0.845
	0.4575	-1.585	0.4713	-0.525	0.4513	1.94	0.4326	-1.72	0.487	-0.35	0.4302	1.465	0.4461	-0.84
	0.4581	-1.56	0.4719	-0.525	0.4518	1.94	0.4331	-1.7	0.4875	-0.35	0.4307	1.465	0.4466	-0.845
	0.4587	-1.535	0.4725	-0.525	0.4523	1.94	0.4336	-1.68	0.4881	-0.345	0.4312	1.47	0.4472	-0.845
	0.4594	-1.505	0.473	-0.52	0.4528	1.94	0.4341	-1.665	0.4886	-0.345	0.4317	1.46	0.4478	-0.845
	0.46	-1.485	0.4736	-0.52	0.4534	1.94	0.4346	-1.65	0.4891	-0.345	0.4322	1.45	0.4483	-0.84
	0.4606	-1.46	0.4742	-0.52	0.4539	1.94	0.4351	-1.62	0.4897	-0.345	0.4327	1.455	0.4489	-0.84
	0.4612	-1.44	0.4747	-0.515	0.4544	1.935	0.4356	-1.61	0.4902	-0.345	0.4332	1.455	0.4495	-0.845
	0.4619	-1.425	0.4753	-0.515	0.4549	1.94	0.4361	-1.61	0.4907	-0.345	0.4337	1.445	0.45	-0.845
	0.4625	-1.42	0.4759	-0.52	0.4554	1.94	0.4366	-1.61	0.4913	-0.345	0.4342	1.445	0.4506	-0.845
	0.4631	-1.41	0.4764	-0.515	0.4559	1.935	0.4371	-1.605	0.4918	-0.345	0.4347	1.45	0.4512	-0.84
	0.4638	-1.39	0.477	-0.52	0.4564	1.93	0.4376	-1.595	0.4923	-0.34	0.4352	1.435	0.4517	-0.84
	0.4644	-1.38	0.4776	-0.52	0.4569	1.925	0.4381	-1.585	0.4929	-0.335	0.4357	1.415	0.4523	-0.84
	0.465	-1.375	0.4781	-0.52	0.4574	1.925	0.4386	-1.57	0.4934	-0.335	0.4362	1.43	0.4529	-0.84
	0.4656	-1.36	0.4787	-0.52	0.4579	1.935	0.4391	-1.55	0.4939	-0.335	0.4367	1.44	0.4534	-0.835
	0.4663	-1.355	0.4793	-0.52	0.4584	1.935	0.4396	-1.525	0.4945	-0.33	0.4372	1.43	0.454	-0.835
	0.4669	-1.35	0.4798	-0.52	0.4589	1.95	0.4401	-1.515	0.495	-0.325	0.4377	1.43	0.4546	-0.835
	0.4675	-1.345	0.4804	-0.52	0.4594	1.975	0.4406	-1.525	0.4956	-0.325	0.4382	1.425	0.4551	-0.835
	0.4682	-1.35	0.481	-0.52	0.4599	1.985	0.4411	-1.525	0.4961	-0.325	0.4387	1.425	0.4557	-0.835
	0.4688	-1.355	0.4815	-0.52	0.4604	2.015	0.4416	-1.525	0.4966	-0.32	0.4393	1.415	0.4563	-0.835
	0.4694	-1.37	0.4821	-0.52	0.4609	2.045	0.4421	-1.525	0.4972	-0.31	0.4398	1.405	0.4568	-0.835
	0.4699	-1.42	0.4827	-0.52	0.4614	2.065	0.4426	-1.515	0.4977	-0.31	0.4403	1.395	0.4574	-0.835
	0.4704	-1.43	0.4832	-0.515	0.4619	2.085	0.4431	-1.515	0.4982	-0.305	0.4408	1.38	0.458	-0.835
	0.4709	-1.425	0.4838	-0.51	0.4624	2.11	0.4436	-1.51	0.4988	-0.3	0.4413	1.355	0.4585	-0.835
	0.4714	-1.415	0.4844	-0.51	0.4629	2.115	0.4441	-1.49	0.4993	-0.3	0.4418	1.34	0.4591	-0.835
	0.4719	-1.405	0.4849	-0.505	0.4634	2.115	0.4446	-1.48	0.4998	-0.295	0.4423	1.34	0.4597	-0.835
	0.4725	-1.375	0.4855	-0.51	0.4639	2.125	0.4451	-1.48	0.5004	-0.29	0.4428	1.325	0.4602	-0.83
	0.473	-1.345	0.4861	-0.505	0.4644	2.12	0.4456	-1.485	0.5009	-0.29	0.4433	1.295	0.4608	-0.835
	0.4735	-1.32	0.4866	-0.505	0.4649	2.11	0.4461	-1.485	0.5014	-0.285	0.4438	1.29	0.4613	-0.83
	0.474	-1.29	0.4872	-0.505	0.4655	2.1	0.4466	-1.49	0.502	-0.285	0.4443	1.285	0.4619	-0.83
	0.4745	-1.275	0.4878	-0.505	0.466	2.08	0.4471	-1.5	0.5025	-0.285	0.4448	1.26	0.4625	-0.825
	0.475	-1.275	0.4883	-0.5	0.4665	2.055	0.4477	-1.505	0.503	-0.285	0.4453	1.245	0.463	-0.825
	0.4755	-1.295	0.4889	-0.5	0.467	2.035	0.4482	-1.51	0.5036	-0.285	0.4458	1.255	0.4636	-0.815
	0.476	-1.32	0.4895	-0.5	0.4675	2.035	0.4487	-1.505	0.5041	-0.285	0.4463	1.25	0.4642	-0.82
	0.4765	-1.35	0.49	-0.5	0.468	2.035	0.4492	-1.51	0.5046	-0.285	0.4468	1.23	0.4647	-0.815
	0.477	-1.375	0.4906	-0.5	0.4685	2.025	0.4497	-1.51	0.5052	-0.29	0.4473	1.225	0.4653	-0.81
	0.4775	-1.39	0.4912	-0.5	0.469	2.005	0.4502	-1.505	0.5057	-0.29	0.4478	1.255	0.4659	-0.81
	0.478	-1.4	0.4917	-0.5	0.4695	2	0.4507	-1.505	0.5062	-0.29	0.4483	1.25	0.4664	-0.81
	0.4785	-1.4	0.4923	-0.5	0.47	2.01	0.4512	-1.505	0.5068	-0.29	0.4488	1.23	0.467	-0.81
	0.479	-1.395	0.4929	-0.5	0.4705	2.01	0.4517	-1.5	0.5073	-0.295	0.4493	1.235	0.4676	-0.805
	0.4795	-1.39	0.4934	-0.495	0.471	2.01	0.4522	-1.495	0.5078	-0.3	0.4498	1.25	0.4681	-0.805
	0.48	-1.395	0.494	-0.495	0.4715	2.015	0.4527	-1.48	0.5084	-0.305	0.4503	1.225	0.4687	-0.805
	0.4805	-1.395	0.4946	-0.49	0.472	2.015	0.4532	-1.475	0.5089	-0.305	0.4508	1.22	0.4693	-0.8
	0.481	-1.39	0.4951	-0.49	0.4725	2.005	0.4537	-1.48	0.5094	-0.305	0.4513	1.215	0.4698	-0.8
	0.4815	-1.37	0.4957	-0.49	0.473	2.015	0.4542	-1.49	0.51	-0.31	0.4518	1.19	0.4704	-0.8
	0.482	-1.36	0.4963	-0.485	0.4735	2.02	0.4547	-1.495	0.5105	-0.32	0.4524	1.18	0.471	-0.795
	0.4825	-1.34	0.4968	-0.485	0.474	2.01	0.4552	-1.5	0.511	-0.315	0.4529	1.18	0.4715	-0.795
	0.483	-1.31	0.4974	-0.485	0.4745	2.005	0.4557	-1.5	0.5116	-0.315	0.4534	1.165	0.4721	-0.795
	0.4835	-1.285	0.4979	-0.485	0.475	1.99	0.4562	-1.495	0.5121	-0.32	0.4539	1.135	0.4727	-0.79
	0.484	-1.26	0.4985	-0.485	0.4755	1.965	0.4567	-1.48	0.5126	-0.33	0.4544	1.14	0.4732	-0.785
	0.4845	-1.24	0.4991	-0.49	0.476	1.97	0.4572	-1.46	0.5132	-0.33	0.4549	1.15	0.4738	-0.78
	0.485	-1.22	0.4996	-0.49	0.4765	1.99	0.4577	-1.44	0.5137	-0.33	0.4554	1.14	0.4744	-0.78
	0.4855	-1.205	0.5002	-0.495	0.477	2.01	0.4582	-1.415	0.5142	-0.33	0.4559	1.13	0.4749	-0.775
	0.486	-1.19	0.5008	-0.495	0.4776	2.04	0.4587	-1.38	0.5148	-0.33	0.4564	1.135	0.4755	-0.775
	0.4865	-1.185	0.5013	-0.49	0.4781	2.09	0.4592	-1.36	0.5153	-0.325	0.4569	1.135	0.4761	-0.77
	0.487	-1.18	0.5019	-0.49	0.4786	2.155	0.4597	-1.34	0.5158	-0.33	0.4574	1.135	0.4766	-0.765
	0.4875	-1.18	0.5025	-0.49	0.4791	2.205	0.4602	-1.335	0.5164	-0.33	0.4579	1.135	0.4772	-0.765
	0.488	-1.185	0.503	-0.495	0.4796	2.265	0.4607	-1.325	0.5169	-0.325	0.4584	1.13	0.4778	-0.765
	0.4885	-1.185	0.5036	-0.5	0.4801	2.325	0.4612	-1.315	0.5174	-0.325	0.4589	1.13	0.4783	-0.765
	0.489	-1.18	0.5042	-0.495	0.4806	2.355	0.4617	-1.31	0.518	-0.325	0.4594	1.135	0.4789	-0.76
	0.4895	-1.18	0.5047	-0.5	0.4811	2.375	0.4622	-1.31	0.5185	-0.325	0.4599	1.14	0.4795	-0.76
	0.49	-1.19	0.5053	-0.5	0.4816	2.39	0.4628	-1.305	0.5191	-0.32	0.4604	1.14	0.48	-0.76
	0.4906	-1.195	0.5059	-0.5	0.4821	2.4	0.4633	-1.3	0.5196	-0.325	0.4609	1.125	0.4806	-0.755
	0.4911	-1.195	0.5064	-0.5	0.4826	2.08	0.4638	-1.305	0.5201	-0.32	0.4614	1.13	0.4812	-0.755
	0.4916	-1.2	0.507	-0.5	0.4831	2.045	0.4643	-1.315	0.5207	-0.315	0.4619	1.145	0.4817	-0.755
	0.4921	-1.21	0.5076	-0.5	0.4836	2.015	0.4648	-1.315	0.5212	-0.32	0.4624	1.125	0.4823	-0.755
	0.4926	-1.205	0.5081	-0.5	0.4841	1.995	0.4653	-1.315	0.5217	-0.315	0.4629	1.125	0.4828	-0.755
	0.4931	-1.2	0.5087	-0.5	0.4846	1.96	0.4658	-1.32	0.5223	-0.315	0.4634	1.13	0.4834	-0.755
	0.4936	-1.19	0.5093	-0.495	0.4851	1.93	0.4663	-1.33	0.5228	-0.315	0.4639	1.125	0.484	-0.755
	0.4941	-1.18	0.5098	-0.5	0.4856	1.915	0.4668	-1.335	0.5233	-0.315	0.4644	1.115	0.4845	-0.755
	0.4946	-1.175	0.5104	-0.505	0.4861	1.905	0.4673	-1.335	0.5239	-0.31	0.4649	1.115	0.4851	-0.75
	0.4951	-1.165	0.511	-0.5	0.4866	1.895	0.4678	-1.34	0.5244	-0.305	0.4655	1.12	0.4857	-0.745
	0.4956	-1.15	0.5115	-0.505	0.4871	1.885	0.4683	-1.35	0.5249	-0.305	0.466	1.105	0.4862	-0.74
	0.4961	-1.145	0.5121	-0.505	0.4876	1.88	0.4688	-1.36	0.5255	-0.3	0.4665	1.105	0.4868	-0.745
	0.4966	-1.145	0.5127	-0.505	0.4881	1.87	0.4693	-1.365	0.526	-0.295	0.467	1.11	0.4874	-0.745
	0.4971	-1.15	0.5132	-0.495	0.4886	1.875	0.4698	-1.35	0.5265	-0.295	0.4675	1.105	0.4879	-0.74
	0.4976	-1.15	0.5138	-0.5	0.4891	1.88	0.4703	-1.335	0.5271	-0.285	0.468	1.095	0.4885	-0.74
	0.4981	-1.145	0.5144	-0.5	0.4896	1.88	0.4708	-1.33	0.5276	-0.28	0.4685	1.09	0.4891	-0.74
	0.4986	-1.145	0.5149	-0.5	0.4902	1.88	0.4713	-1.33	0.5281	-0.275	0.469	1.08	0.4896	-0.74
	0.4991	-1.15	0.5155	-0.5	0.4907	1.885	0.4718	-1.34	0.5287	-0.27	0.4695	1.08	0.4902	-0.74
	0.4996	-1.15	0.5161	-0.495	0.4912	1.895	0.4723	-1.34	0.5292	-0.26	0.47	1.09	0.4908	-0.74
	0.5001	-1.155	0.5166	-0.5	0.4917	1.895	0.4728	-1.34	0.5297	-0.26	0.4705	1.07	0.4913	-0.745
	0.5006	-1.15	0.5172	-0.5	0.4922	1.9	0.4733	-1.34	0.5303	-0.255	0.471	1.065	0.4919	-0.75
	0.5011	-1.155	0.5178	-0.495	0.4927	1.91	0.4738	-1.33	0.5308	-0.245	0.4715	1.065	0.4925	-0.745
	0.5016	-1.155	0.5183	-0.5	0.4932	1.92	0.4743	-1.33	0.5313	-0.245	0.472	1.055	0.493	-0.745
	0.5021	-1.155	0.5189	-0.495	0.4937	1.93	0.4748	-1.33	0.5318	-0.125	0.4725	1.055	0.4936	-0.745
	0.5026	-1.155	0.5195	-0.495	0.4942	1.925	0.4753	-1.325	0.5323	-0.11	0.473	1.055	0.4942	-0.74
	0.5031	-1.155	0.52	-0.495	0.4947	1.915	0.4758	-1.315	0.5328	-0.095	0.4735	1.05	0.4947	-0.735
	0.5036	-1.15	0.5206	-0.495	0.4952	1.905	0.4763	-1.31	0.5333	-0.075	0.474	1.055	0.4953	-0.735
	0.5041	-1.15	0.5212	-0.495	0.4957	1.9	0.4768	-1.3	0.5338	-0.065	0.4745	1.045	0.4959	-0.73
	0.5046	-1.145	0.5217	-0.5	0.4962	1.9	0.4773	-1.295	0.5343	-0.045	0.475	1.045	0.4964	-0.73
	0.5051	-1.14	0.5223	-0.5	0.4967	1.905	0.4778	-1.29	0.5348	-0.035	0.4755	1.03	0.497	-0.735
	0.5056	-1.13	0.5229	-0.5	0.4972	1.905	0.4783	-1.28	0.5353	-0.025	0.476	1.04	0.4976	-0.73
	0.5061	-1.125	0.5235	-0.5	0.4977	1.93	0.4789	-1.275	0.5358	-0.01	0.4765	1.045	0.4981	-0.73
	0.5066	-1.12	0.524	-0.505	0.4982	1.975	0.4794	-1.275	0.5363	0	0.477	1.045	0.4987	-0.725
	0.5071	-1.115	0.5246	-0.5	0.4987	2.025	0.4799	-1.285	0.5368	0.01	0.4775	1.055	0.4993	-0.725
	0.5076	-1.11	0.5252	-0.5	0.4992	2.075	0.4804	-1.29	0.5373	0.02	0.478	1.055	0.4998	-0.73
	0.5082	-1.105	0.5257	-0.5	0.4997	2.135	0.4809	-1.315	0.5378	0.025	0.4785	1.06	0.5004	-0.73
	0.5087	-1.095	0.5263	-0.495	0.5002	2.18	0.4814	-1.335	0.5383	0.03	0.4791	1.085	0.501	-0.73
	0.5092	-1.095	0.5269	-0.5	0.5007	2.22	0.4819	-1.355	0.5388	0.045	0.4796	1.1	0.5015	-0.725
	0.5097	-1.085	0.5274	-0.495	0.5012	2.275	0.4824	-1.365	0.5393	0.05	0.4801	1.095	0.5021	-0.72
	0.5102	-1.08	0.528	-0.495	0.5017	2.305	0.4829	-1.36	0.5398	0.055	0.4806	1.1	0.5027	-0.72
	0.5107	-1.075	0.5286	-0.49	0.5022	2.325	0.4834	-1.35	0.5403	0.07	0.4811	1.13	0.5032	-0.725
	0.5112	-1.07	0.5291	-0.49	0.5027	2.355	0.4839	-1.34	0.5407	0.07	0.4816	1.135	0.5038	-0.725
	0.5117	-1.07	0.5297	-0.49	0.5032	2.385	0.4844	-1.325	0.5412	0.08	0.4821	1.135	0.5043	-0.72
	0.5122	-1.075	0.5303	-0.485	0.5037	2.395	0.4849	-1.31	0.5417	0.09	0.4826	1.145	0.5049	-0.715
	0.5127	-1.08	0.5308	-0.485	0.5042	2.42	0.4854	-1.3	0.5422	0.1	0.4831	1.155	0.5055	-0.71
	0.5132	-1.075	0.5314	-0.485	0.5048	2.44	0.4859	-1.29	0.5427	0.105	0.4836	1.15	0.506	-0.705
	0.5137	-1.07	0.532	-0.485	0.5053	2.44	0.4864	-1.275	0.5432	0.12	0.4841	1.14	0.5066	-0.7
	0.5142	-1.065	0.5325	-0.485	0.5058	2.435	0.4869	-1.26	0.5437	0.13	0.4846	1.145	0.5072	-0.7
	0.5147	-1.055	0.5331	-0.485	0.5063	2.455	0.4874	-1.25	0.5442	0.14	0.4851	1.135	0.5077	-0.695
	0.5152	-1.05	0.5337	-0.48	0.5068	2.465	0.4879	-1.245	0.5447	0.15	0.4856	1.11	0.5083	-0.695
	0.5157	-1.045	0.5342	-0.485	0.5073	2.47	0.4884	-1.245	0.5452	0.155	0.4861	1.11	0.5089	-0.68
	0.5162	-1.045	0.5348	-0.485	0.5078	2.47	0.4889	-1.245	0.5457	0.165	0.4866	1.105	0.5095	-0.68
	0.5167	-1.04	0.5354	-0.485	0.5083	2.495	0.4894	-1.245	0.5462	0.175	0.4871	1.08	0.51	-0.68
	0.5172	-1.04	0.5359	-0.485	0.5088	2.5	0.4899	-1.245	0.5467	0.185	0.4876	1.075	0.5106	-0.68
	0.5177	-1.04	0.5365	-0.485	0.5093	2.49	0.4904	-1.24	0.5472	0.19	0.4881	1.08	0.5112	-0.685
	0.5182	-1.035	0.5371	-0.485	0.5098	2.49	0.4909	-1.235	0.5477	0.2	0.4886	1.07	0.5118	-0.685
	0.5187	-1.045	0.5376	-0.485	0.5103	2.49	0.4914	-1.23	0.5482	0.21	0.4891	1.06	0.5123	-0.68
	0.5192	-1.05	0.5382	-0.48	0.5108	2.465	0.4919	-1.225	0.5487	0.22	0.4896	1.075	0.5129	-0.68
	0.5197	-1.055	0.5388	-0.48	0.5113	2.43	0.4924	-1.215	0.5492	0.23	0.4901	1.09	0.5135	-0.685
	0.5202	-1.065	0.5393	-0.48	0.5118	2.405	0.4929	-1.22	0.5497	0.235	0.4906	1.08	0.5141	-0.685
	0.5207	-1.065	0.5399	-0.475	0.5123	2.375	0.4934	-1.22	0.5502	0.245	0.4912	1.075	0.5146	-0.685
	0.5212	-1.07	0.5405	-0.48	0.5128	2.33	0.4939	-1.21	0.5506	0.255	0.4917	1.055	0.5152	-0.68
	0.5217	-1.065	0.541	-0.48	0.5133	2.315	0.4945	-1.2	0.5511	0.26	0.4923	1.045	0.5158	-0.68
	0.5222	-1.06	0.5416	-0.48	0.5138	2.31	0.495	-1.185	0.5516	0.27	0.4928	1.05	0.5164	-0.68
	0.5227	-1.05	0.5422	-0.48	0.5143	2.29	0.4955	-1.175	0.5521	0.285	0.4934	1.035	0.5169	-0.68
	0.5232	-1.045	0.5427	-0.48	0.5148	2.295	0.496	-1.165	0.5526	0.29	0.4939	1.005	0.5175	-0.675
	0.5237	-1.04	0.5433	-0.48	0.5153	2.32	0.4965	-1.15	0.5531	0.295	0.4944	1.005	0.5181	-0.675
	0.5242	-1.035	0.5439	-0.48	0.5158	2.34	0.497	-1.14	0.5536	0.3	0.495	0.995	0.5186	-0.675
	0.5247	-1.03	0.5444	-0.48	0.5163	2.355	0.4975	-1.13	0.5541	0.31	0.4955	0.97	0.5192	-0.67
	0.5252	-1.035	0.545	-0.48	0.5168	2.38	0.498	-1.125	0.5546	0.315	0.4961	0.97	0.5198	-0.675
	0.5257	-1.035	0.5456	-0.48	0.5173	2.4	0.4985	-1.125	0.5551	0.315	0.4966	0.985	0.5204	-0.675
	0.5263	-1.035	0.5461	-0.48	0.5178	2.41	0.499	-1.13	0.5556	0.32	0.4971	0.955	0.5209	-0.675
	0.5268	-1.04	0.5467	-0.48	0.5183	2.415	0.4995	-1.14	0.5561	0.325	0.4977	0.94	0.5215	-0.675
	0.5273	-1.035	0.5473	-0.48	0.5188	2.425	0.5	-1.15	0.5566	0.33	0.4982	0.955	0.5221	-0.675
	0.5278	-1.02	0.5478	-0.48	0.5194	2.43	0.5005	-1.17	0.5571	0.335	0.4988	0.945	0.5227	-0.675
	0.5283	-1.02	0.5484	-0.48	0.5199	2.42	0.501	-1.19	0.5576	0.335	0.4993	0.925	0.5232	-0.675
	0.5288	-1.01	0.549	-0.48	0.5204	2.415	0.5015	-1.195	0.5581	0.345	0.4999	0.92	0.5238	-0.68
	0.5293	-0.995	0.5495	-0.475	0.5209	2.41	0.502	-1.195	0.5586	0.345	0.5004	0.905	0.5244	-0.675
	0.5298	-0.99	0.5501	-0.47	0.5214	2.39	0.5025	-1.19	0.5591	0.35	0.5009	0.87	0.525	-0.675
	0.5303	-0.99	0.5507	-0.475	0.5219	2.385	0.503	-1.185	0.5596	0.36	0.5015	0.86	0.5255	-0.675
	0.5308	-0.99	0.5512	-0.47	0.5224	2.39	0.5035	-1.18	0.5601	0.355	0.502	0.865	0.5261	-0.675
	0.5313	-1	0.5518	-0.47	0.5229	2.38	0.504	-1.17	0.5605	0.365	0.5026	0.82	0.5267	-0.675
	0.5318	-1.015	0.5524	-0.465	0.5234	2.365	0.5045	-1.17	0.561	0.37	0.5031	0.785	0.5273	-0.675
	0.5323	-1.025	0.5529	-0.465	0.5239	2.365	0.505	-1.18	0.5615	0.37	0.5036	0.81	0.5278	-0.67
	0.5328	-1.03	0.5535	-0.465	0.5244	2.345	0.5055	-1.19	0.562	0.385	0.5042	0.805	0.5284	-0.67
	0.5333	-1.035	0.5541	-0.465	0.5249	2.325	0.506	-1.2	0.5625	0.385	0.5047	0.765	0.529	-0.67
	0.5339	-0.96	0.5546	-0.465	0.5254	2.315	0.5065	-1.21	0.563	0.39	0.5053	0.775	0.5296	-0.67
	0.5345	-0.955	0.5552	-0.465	0.5259	2.3	0.507	-1.21	0.5635	0.39	0.5058	0.79	0.5301	-0.665
	0.5352	-0.955	0.5558	-0.47	0.5264	2.265	0.5075	-1.205	0.564	0.395	0.5064	0.77	0.5307	-0.665
	0.5358	-0.95	0.5563	-0.465	0.5269	2.23	0.508	-1.2	0.5645	0.395	0.5069	0.765	0.5313	-0.665
	0.5364	-0.955	0.5569	-0.465	0.5274	2.215	0.5085	-1.195	0.565	0.395	0.5074	0.765	0.5318	-0.665
	0.537	-0.95	0.5575	-0.465	0.5279	2.18	0.509	-1.185	0.5655	0.405	0.508	0.77	0.5324	-0.67
	0.5376	-0.95	0.558	-0.46	0.5284	2.135	0.5095	-1.18	0.566	0.395	0.5085	0.76	0.533	-0.67
	0.5383	-0.955	0.5586	-0.46	0.5289	2.125	0.5101	-1.17	0.5665	0.4	0.5091	0.765	0.5336	-0.67
	0.5389	-0.955	0.5592	-0.46	0.5294	2.1	0.5106	-1.17	0.567	0.4	0.5096	0.775	0.5341	-0.67
	0.5395	-0.96	0.5597	-0.455	0.5299	2.065	0.5111	-1.175	0.5675	0.39	0.5102	0.765	0.5347	-0.665
	0.5401	-0.965	0.5603	-0.455	0.5304	2.05	0.5116	-1.18	0.568	0.395	0.5107	0.755	0.5353	-0.665
	0.5408	-0.965	0.5609	-0.455	0.5309	2.045	0.5121	-1.175	0.5685	0.39	0.5112	0.75	0.5359	-0.665
	0.5414	-0.965	0.5614	-0.455	0.5314	2.035	0.5126	-1.17	0.569	0.385	0.5118	0.755	0.5364	-0.665
	0.542	-0.975	0.562	-0.45	0.5319	2.025	0.5131	-1.16	0.5695	0.38	0.5123	0.76	0.537	-0.66
	0.5426	-0.98	0.5626	-0.45	0.5324	2.035	0.5136	-1.145	0.57	0.38	0.5129	0.76	0.5376	-0.66
	0.5432	-0.98	0.5631	-0.45	0.5329	2.04	0.5141	-1.135	0.5704	0.38	0.5134	0.765	0.5382	-0.66
	0.5439	-0.98	0.5637	-0.45	0.5335	2.03	0.5146	-1.125	0.5709	0.38	0.5139	0.77	0.5387	-0.655
	0.5445	-0.98	0.5643	-0.45	0.534	2.025	0.5151	-1.12	0.5714	0.385	0.5145	0.775	0.5393	-0.655
	0.5451	-0.98	0.5648	-0.45	0.5345	2.045	0.5156	-1.11	0.5719	0.385	0.515	0.765	0.5399	-0.655
	0.5457	-0.985	0.5654	-0.45	0.535	2.055	0.5161	-1.11	0.5724	0.385	0.5156	0.775	0.5405	-0.655
	0.5463	-0.99	0.566	-0.45	0.5355	2.055	0.5166	-1.1	0.5729	0.39	0.5161	0.79	0.541	-0.65
	0.547	-0.99	0.5665	-0.455	0.536	2.06	0.5171	-1.095	0.5734	0.385	0.5167	0.78	0.5416	-0.65
	0.5476	-0.995	0.5671	-0.455	0.5365	2.065	0.5176	-1.085	0.5739	0.395	0.5172	0.785	0.5422	-0.65
	0.5482	-0.99	0.5677	-0.46	0.537	2.05	0.5181	-1.075	0.5744	0.395	0.5177	0.815	0.5427	-0.65
	0.5488	-0.995	0.5683	-0.46	0.5375	2.05	0.5186	-1.07	0.5749	0.39	0.5183	0.805	0.5433	-0.645
	0.5495	-0.99	0.5688	-0.46	0.538	2.055	0.5191	-1.055	0.5754	0.39	0.5188	0.79	0.5439	-0.645
	0.5501	-0.985	0.5694	-0.46	0.5385	2.05	0.5196	-1.055	0.5759	0.385	0.5194	0.825	0.5445	-0.645
	0.5507	-0.975	0.57	-0.465	0.539	2.035	0.5201	-1.05	0.5764	0.385	0.5199	0.835	0.545	-0.645
	0.5513	-0.97	0.5705	-0.465	0.5395	2.05	0.5206	-1.05	0.5769	0.38	0.5205	0.82	0.5456	-0.645
	0.5519	-0.965	0.5711	-0.465	0.54	2.055	0.5211	-1.05	0.5774	0.375	0.521	0.82	0.5462	-0.645
	0.5526	-0.955	0.5717	-0.465	0.5405	2.05	0.5216	-1.045	0.5779	0.37	0.5215	0.825	0.5468	-0.645
	0.5532	-0.95	0.5722	-0.47	0.541	2.065	0.5221	-1.04	0.5784	0.355	0.5221	0.8	0.5473	-0.64
	0.5538	-0.95	0.5728	-0.47	0.5415	2.075	0.5226	-1.035	0.5789	0.35	0.5226	0.8	0.5479	-0.64
	0.5544	-0.955	0.5734	-0.47	0.542	2.08	0.5231	-1.03	0.5794	0.35	0.5232	0.815	0.5485	-0.64
	0.555	-0.955	0.5739	-0.475	0.5425	2.1	0.5236	-1.035	0.5799	0.345	0.5237	0.8	0.5491	-0.64
	0.5557	-0.955	0.5745	-0.475	0.543	2.125	0.5241	-1.035	0.5803	0.335	0.5242	0.785	0.5496	-0.635
	0.5563	-0.955	0.5751	-0.475	0.5435	2.125	0.5246	-1.045	0.5808	0.33	0.5248	0.805	0.5502	-0.635
	0.5569	-0.955	0.5756	-0.475	0.544	2.125	0.5251	-1.055	0.5813	0.33	0.5253	0.81	0.5508	-0.635
	0.5575	-0.95	0.5762	-0.47	0.5445	2.125	0.5257	-1.06	0.5818	0.33	0.5259	0.8	0.5514	-0.63
	0.5582	-0.945	0.5768	-0.475	0.545	2.115	0.5262	-1.07	0.5823	0.325	0.5264	0.805	0.5519	-0.63
	0.5588	-0.94	0.5773	-0.475	0.5455	2.105	0.5267	-1.075	0.5828	0.325	0.527	0.815	0.5525	-0.63
	0.5594	-0.945	0.5779	-0.47	0.546	2.09	0.5272	-1.08	0.5833	0.325	0.5275	0.805	0.5531	-0.63
	0.56	-0.945	0.5785	-0.47	0.5466	1.915	0.5277	-1.085	0.5838	0.32	0.528	0.79	0.5537	-0.63
	0.5606	-0.945	0.579	-0.47	0.5471	1.935	0.5282	-1.085	0.5843	0.32	0.5286	0.785	0.5542	-0.63
	0.5613	-0.945	0.5796	-0.47	0.5476	1.945	0.5287	-1.085	0.5848	0.315	0.5291	0.785	0.5548	-0.635
	0.5619	-0.945	0.5802	-0.47	0.5481	1.93	0.5292	-1.085	0.5853	0.315	0.5297	0.78	0.5554	-0.635
	0.5625	-0.94	0.5807	-0.47	0.5486	1.94	0.5297	-1.08	0.5858	0.315	0.5302	0.77	0.5559	-0.63
	0.5631	-0.935	0.5813	-0.47	0.5492	1.95	0.5302	-1.075	0.5863	0.305	0.5307	0.765	0.5565	-0.635
	0.5638	-0.935	0.5819	-0.465	0.5497	1.95	0.5307	-1.065	0.5868	0.305	0.5313	0.78	0.5571	-0.635
	0.5644	-0.925	0.5824	-0.46	0.5502	1.945	0.5312	-1.06	0.5873	0.305	0.5318	0.79	0.5577	-0.635
	0.565	-0.92	0.583	-0.46	0.5507	1.965	0.5317	-1.055	0.5878	0.31	0.5324	0.785	0.5582	-0.635
	0.5656	-0.915	0.5836	-0.46	0.5513	1.965	0.5322	-1.05	0.5883	0.31	0.5329	0.795	0.5588	-0.63
	0.5662	-0.91	0.5841	-0.46	0.5518	1.965	0.5327	-1.04	0.5888	0.305	0.5335	0.815	0.5594	-0.63
	0.5669	-0.905	0.5847	-0.455	0.5523	1.975	0.5332	-1.035	0.5893	0.31	0.534	0.82	0.56	-0.63
	0.5675	-0.9	0.5853	-0.455	0.5528	1.995	0.5337	-1.035	0.5898	0.315	0.5345	0.805	0.5605	-0.63
	0.5681	-0.9	0.5858	-0.46	0.5533	2.01	0.5342	-1.035	0.5902	0.32	0.5351	0.805	0.5611	-0.625
	0.5687	-0.9	0.5864	-0.465	0.5539	2.015	0.5347	-1.045	0.5907	0.325	0.5356	0.795	0.5617	-0.625
	0.5693	-0.895	0.587	-0.46	0.5544	2.025	0.5352	-1.055	0.5912	0.33	0.5362	0.775	0.5623	-0.63
	0.57	-0.9	0.5875	-0.46	0.5549	2.025	0.5357	-1.055	0.5917	0.325	0.5367	0.77	0.5628	-0.63
	0.5706	-0.905	0.5881	-0.465	0.5554	2.025	0.5362	-1.055	0.5922	0.325	0.5373	0.76	0.5634	-0.625
	0.5712	-0.915	0.5887	-0.465	0.5559	2.025	0.5367	-1.05	0.5927	0.325	0.5378	0.75	0.564	-0.63
	0.5718	-0.925	0.5892	-0.465	0.5565	2.02	0.5372	-1.05	0.5932	0.335	0.5383	0.735	0.5646	-0.63
	0.5725	-0.93	0.5898	-0.465	0.557	2.015	0.5377	-1.05	0.5937	0.33	0.5389	0.73	0.5651	-0.63
	0.5731	-0.935	0.5904	-0.465	0.5575	2.02	0.5382	-1.045	0.5942	0.325	0.5394	0.735	0.5657	-0.63
	0.5737	-0.94	0.5909	-0.46	0.558	2.03	0.5387	-1.04	0.5947	0.4	0.54	0.73	0.5663	-0.63
	0.5743	-0.935	0.5915	-0.46	0.5585	2.015	0.5392	-1.035	0.5952	0.415	0.5405	0.73	0.5668	-0.635
	0.5749	-0.935	0.5921	-0.455	0.5591	2.01	0.5397	-1.035	0.5957	0.42	0.541	0.735	0.5674	-0.635
	0.5756	-0.93	0.5926	-0.455	0.5596	2.01	0.5402	-1.03	0.5962	0.42	0.5416	0.725	0.568	-0.64
	0.5762	-0.92	0.5932	-0.45	0.5601	2.02	0.5407	-1.025	0.5967	0.435	0.5421	0.715	0.5686	-0.64
	0.5768	-0.915	0.5938	-0.45	0.5606	2.015	0.5412	-1.015	0.5972	0.44	0.5427	0.71	0.5691	-0.635
	0.5774	-0.91	0.5943	-0.445	0.5611	2.01	0.5418	-1.005	0.5977	0.45	0.5432	0.7	0.5697	-0.635
	0.578	-0.9	0.5949	-0.445	0.5617	2	0.5423	-0.995	0.5982	0.46	0.5438	0.675	0.5703	-0.635
	0.5787	-0.895	0.5955	-0.44	0.5622	1.985	0.5428	-0.985	0.5987	0.475	0.5443	0.67	0.5709	-0.635
	0.5793	-0.9	0.596	-0.44	0.5627	1.97	0.5433	-0.975	0.5992	0.485	0.5448	0.665	0.5714	-0.635
	0.5799	-0.9	0.5966	-0.435	0.5632	1.965	0.5438	-0.97	0.5997	0.495	0.5454	0.655	0.572	-0.63
	0.5805	-0.9	0.5972	-0.435	0.5638	1.95	0.5443	-0.975	0.6002	0.515	0.5459	0.645	0.5726	-0.63
	0.5812	-0.905	0.5977	-0.435	0.5643	1.935	0.5448	-0.975	0.6007	0.525	0.5465	0.63	0.5732	-0.63
	0.5818	-0.905	0.5983	-0.43	0.5648	1.94	0.5453	-0.975	0.6012	0.535	0.547	0.62	0.5737	-0.63
	0.5824	-0.915	0.5989	-0.425	0.5653	1.94	0.5458	-0.985	0.6016	0.55	0.5476	0.61	0.5743	-0.63
	0.583	-0.92	0.5995	-0.42	0.5658	1.93	0.5463	-1	0.6021	0.565	0.5481	0.625	0.5749	-0.63
	0.5836	-0.925	0.6	-0.42	0.5664	1.92	0.5468	-1.02	0.6026	0.575	0.5486	0.62	0.5755	-0.63
	0.5843	-0.93	0.6006	-0.42	0.5669	1.925	0.5473	-1.035	0.6031	0.59	0.5492	0.595	0.576	-0.635
	0.5849	-0.93	0.6012	-0.415	0.5674	1.92	0.5478	-1.03	0.6036	0.595	0.5497	0.595	0.5766	-0.635
	0.5855	-0.925	0.6017	-0.415	0.5679	1.91	0.5483	-1.025	0.6041	0.6	0.5503	0.59	0.5772	-0.64
	0.5861	-0.92	0.6023	-0.41	0.5684	1.915	0.5488	-1.015	0.6046	0.62	0.5508	0.575	0.5778	-0.64
	0.5867	-0.915	0.6029	-0.405	0.569	1.915	0.5493	-1	0.6051	0.635	0.5513	0.585	0.5783	-0.635
	0.5874	-0.905	0.6034	-0.4	0.5695	1.895	0.5498	-0.985	0.6056	0.645	0.5519	0.595	0.5789	-0.635
	0.588	-0.895	0.604	-0.4	0.57	1.89	0.5503	-0.97	0.6061	0.66	0.5524	0.58	0.5795	-0.635
	0.5886	-0.89	0.6046	-0.395	0.5705	1.885	0.5508	-0.955	0.6066	0.675	0.553	0.58	0.58	-0.635
	0.5892	-0.89	0.6051	-0.395	0.571	1.87	0.5513	-0.95	0.6071	0.68	0.5535	0.585	0.5806	-0.635
	0.5899	-0.89	0.6057	-0.395	0.5716	1.855	0.5518	-0.945	0.6076	0.7	0.5541	0.58	0.5812	-0.635
	0.5905	-0.885	0.6063	-0.395	0.5721	1.855	0.5523	-0.955	0.6081	0.715	0.5546	0.57	0.5818	-0.65
	0.5911	-0.885	0.6068	-0.395	0.5726	1.855	0.5528	-0.965	0.6086	0.73	0.5551	0.575	0.5823	-0.65
	0.5917	-0.885	0.6074	-0.395	0.5731	1.845	0.5533	-0.98	0.6091	0.735	0.5557	0.57	0.5829	-0.645
	0.5923	-0.885	0.608	-0.395	0.5736	1.845	0.5538	-0.995	0.6096	0.755	0.5562	0.54	0.5834	-0.645
	0.593	-0.885	0.6085	-0.395	0.5742	1.875	0.5543	-1.005	0.6101	0.76	0.5568	0.51	0.584	-0.64
	0.5936	-0.89	0.6091	-0.395	0.5747	1.925	0.5548	-1.02	0.6106	0.775	0.5573	0.5	0.5846	-0.64
	0.5942	-0.89	0.6097	-0.4	0.5752	1.965	0.5553	-1.035	0.6111	0.785	0.5578	0.49	0.5851	-0.635
	0.5948	-0.885	0.6102	-0.395	0.5757	2.025	0.5558	-1.045	0.6116	0.795	0.5584	0.475	0.5857	-0.635
	0.5954	-0.885	0.6108	-0.4	0.5763	2.085	0.5563	-1.045	0.6121	0.805	0.5589	0.45	0.5862	-0.63
	0.5961	-0.885	0.6114	-0.4	0.5768	2.125	0.5568	-1.045	0.6126	0.81	0.5595	0.45	0.5868	-0.63
	0.5967	-0.885	0.6119	-0.4	0.5773	2.17	0.5573	-1.04	0.6131	0.82	0.56	-0.015	0.5873	-0.625
	0.5973	-0.885	0.6125	-0.4	0.5778	2.23	0.5579	-1.04	0.6135	0.825	0.5605	-0.025	0.5879	-0.625
	0.5979	-0.885	0.6131	-0.4	0.5783	2.255	0.5584	-1.04	0.614	0.84	0.561	-0.055	0.5885	-0.625
	0.5986	-0.88	0.6136	-0.4	0.5789	2.275	0.5589	-1.04	0.6145	0.845	0.5615	-0.09	0.589	-0.625
	0.5992	-0.875	0.6142	-0.4	0.5794	2.31	0.5594	-1.035	0.615	0.86	0.562	-0.095	0.5896	-0.625
	0.5998	-0.87	0.6148	-0.4	0.5799	2.335	0.5599	-1.045	0.6155	0.87	0.5625	-0.095	0.5901	-0.625
	0.6004	-0.865	0.6153	-0.4	0.5804	2.35	0.5604	-1.065	0.616	0.88	0.563	-0.125	0.5907	-0.625
	0.601	-0.855	0.6159	-0.4	0.5809	2.38	0.5609	-1.085	0.6165	0.885	0.5635	-0.14	0.5912	-0.625
	0.6017	-0.85	0.6165	-0.4	0.5815	2.405	0.5614	-1.11	0.617	0.895	0.564	-0.13	0.5918	-0.625
	0.6023	-0.84	0.617	-0.4	0.582	2.4	0.5619	-1.125	0.6175	0.9	0.5645	-0.14	0.5924	-0.62
	0.6029	-0.835	0.6176	-0.405	0.5825	2.38	0.5624	-1.145	0.618	0.91	0.565	-0.165	0.5929	-0.615
	0.6035	-0.835	0.6182	-0.405	0.583	2.375	0.5629	-1.145	0.6185	0.92	0.5655	-0.16	0.5935	-0.615
	0.6041	-0.83	0.6187	-0.405	0.5835	2.35	0.5634	-1.14	0.619	0.93	0.566	-0.15	0.594	-0.62
	0.6048	-0.82	0.6193	-0.4	0.5841	2.295	0.5639	-1.115	0.6195	0.935	0.5665	-0.175	0.5946	-0.615
	0.6054	-0.82	0.6199	-0.4	0.5846	2.27	0.5644	-1.09	0.62	0.945	0.567	-0.185	0.5952	-0.61
	0.606	-0.82	0.6204	-0.405	0.5851	2.235	0.5649	-1.075	0.6205	0.95	0.5675	-0.17	0.5957	-0.61
	0.6066	-0.82	0.621	-0.405	0.5856	2.165	0.5654	-1.055	0.621	0.955	0.568	-0.17	0.5963	-0.61
	0.6073	-0.82	0.6216	-0.405	0.5862	2.1	0.5659	-1.035	0.6215	0.96	0.5686	-0.175	0.5968	-0.605
	0.6079	-0.825	0.6221	-0.405	0.5867	2.06	0.5664	-1.03	0.622	0.965	0.5691	-0.17	0.5974	-0.61
	0.6085	-0.82	0.6227	-0.405	0.5872	2.01	0.5669	-1.025	0.6225	0.97	0.5696	-0.175	0.5979	-0.605
	0.6091	-0.82	0.6233	-0.4	0.5877	1.97	0.5674	-1.02	0.623	0.98	0.5701	-0.175	0.5985	-0.605
	0.6097	-0.825	0.6238	-0.4	0.5882	1.945	0.5679	-1.015	0.6235	0.97	0.5706	-0.17	0.5991	-0.605
	0.6104	-0.825	0.6244	-0.4	0.5888	1.915	0.5684	-1.01	0.624	0.97	0.5711	-0.165	0.5996	-0.605
	0.611	-0.825	0.625	-0.4	0.5893	1.885	0.5689	-1.005	0.6245	0.98	0.5716	-0.17	0.6002	-0.605
	0.6116	-0.825	0.6255	-0.4	0.5898	1.875	0.5694	-1.005	0.6249	0.98	0.5721	-0.175	0.6007	-0.605
	0.6122	-0.825	0.6261	-0.395	0.5903	1.865	0.5699	-1	0.6254	0.985	0.5726	-0.17	0.6013	-0.605
	0.6128	-0.81	0.6267	-0.395	0.5908	1.84	0.5704	-0.995	0.6259	1.005	0.5731	-0.165	0.6019	-0.61
	0.6134	-0.81	0.6272	-0.4	0.5914	1.82	0.5709	-0.99	0.6264	1.005	0.5736	-0.17	0.6024	-0.61
	0.6139	-0.81	0.6278	-0.4	0.5919	1.805	0.5714	-0.985	0.6269	1.01	0.5741	-0.175	0.603	-0.61
	0.6145	-0.81	0.6284	-0.4	0.5924	1.795	0.5719	-0.98	0.6274	1.01	0.5746	-0.185	0.6035	-0.605
	0.6151	-0.805	0.629	-0.4	0.5929	1.785	0.5724	-0.98	0.6279	1.02	0.5751	-0.175	0.6041	-0.61
	0.6156	-0.805	0.6295	-0.4	0.5934	1.765	0.5729	-0.975	0.6284	1.02	0.5756	-0.17	0.6046	-0.605
	0.6162	-0.81	0.6301	-0.405	0.594	1.76	0.5734	-0.98	0.6289	1.03	0.5761	-0.185	0.6052	-0.605
	0.6168	-0.81	0.6307	-0.405	0.5945	1.775	0.5739	-0.985	0.6294	1.04	0.5766	-0.195	0.6058	-0.605
	0.6173	-0.81	0.6312	-0.4	0.595	1.775	0.5745	-0.99	0.6299	1.04	0.5771	-0.185	0.6063	-0.595
	0.6179	-0.81	0.6318	-0.405	0.5955	1.775	0.575	-0.985	0.6304	1.045	0.5776	-0.18	0.6069	-0.6
	0.6185	-0.805	0.6324	-0.405	0.596	1.785	0.5755	-0.975	0.6309	1.045	0.5781	-0.18	0.6074	-0.6
	0.619	-0.805	0.6329	-0.405	0.5966	1.8	0.576	-0.965	0.6314	1.05	0.5786	-0.185	0.608	-0.595
	0.6196	-0.81	0.6335	-0.405	0.5971	1.81	0.5765	-0.965	0.6319	1.06	0.5791	-0.175	0.6086	-0.595
	0.6202	-0.81	0.6341	-0.405	0.5976	1.82	0.577	-0.955	0.6324	1.06	0.5796	-0.17	0.6091	-0.6
	0.6207	-0.805	0.6346	-0.405	0.5981	1.83	0.5775	-0.95	0.6329	1.065	0.5801	-0.175	0.6097	-0.595
	0.6213	-0.805	0.6352	-0.405	0.5987	1.845	0.578	-0.95	0.6334	1.06	0.5806	-0.18	0.6102	-0.595
	0.6219	-0.805	0.6358	-0.41	0.5992	1.87	0.5785	-0.945	0.6339	1.055	0.5811	-0.185	0.6108	-0.595
	0.6224	-0.795	0.6363	-0.41	0.5997	1.9	0.579	-0.945	0.6344	1.055	0.5817	-0.19	0.6113	-0.595
	0.623	-0.795	0.6369	-0.405	0.6002	1.94	0.5795	-0.945	0.6349	1.06	0.5822	-0.19	0.6119	-0.595
	0.6236	-0.795	0.6375	-0.405	0.6007	1.945	0.5802	-0.92	0.6354	1.06	0.5827	-0.19	0.6125	-0.605
	0.6241	-0.795	0.638	-0.405	0.6013	1.95	0.5809	-0.92	0.6359	1.06	0.5832	-0.205	0.613	-0.6
	0.6247	-0.79	0.6386	-0.41	0.6018	1.98	0.5816	-0.925	0.6363	1.06	0.5837	-0.21	0.6136	-0.6
	0.6253	-0.79	0.6392	-0.405	0.6023	2	0.5823	-0.92	0.6368	1.07	0.5842	-0.205	0.6141	-0.6
	0.6258	-0.785	0.6397	-0.41	0.6028	2	0.583	-0.915	0.6373	1.085	0.5847	-0.205	0.6147	-0.6
	0.6264	-0.785	0.6403	-0.41	0.6033	2.005	0.5837	-0.91	0.6378	1.095	0.5852	-0.215	0.6152	-0.595
	0.627	-0.785	0.6409	-0.41	0.6039	2.02	0.5844	-0.91	0.6383	1.105	0.5857	-0.2	0.6158	-0.595
	0.6275	-0.78	0.6414	-0.415	0.6044	2.03	0.5851	-0.91	0.6388	1.12	0.5862	-0.2	0.6164	-0.595
	0.6281	-0.78	0.642	-0.41	0.6049	2.02	0.5858	-0.905	0.6393	1.125	0.5867	-0.205	0.6169	-0.595
	0.6287	-0.78	0.6426	-0.41	0.6054	2.03	0.5865	-0.905	0.6398	1.125	0.5872	-0.2	0.6175	-0.595
	0.6292	-0.775	0.6431	-0.41	0.6059	2.04	0.5872	-0.895	0.6403	1.14	0.5877	-0.21	0.618	-0.59
	0.6298	-0.775	0.6437	-0.41	0.6065	2.04	0.5879	-0.895	0.6408	1.145	0.5882	-0.22	0.6186	-0.59
	0.6304	-0.775	0.6443	-0.4	0.607	2.04	0.5886	-0.89	0.6413	1.145	0.5887	-0.205	0.6192	-0.595
	0.6309	-0.775	0.6448	-0.405	0.6075	2.055	0.5893	-0.885	0.6418	1.15	0.5892	-0.205	0.6197	-0.595
	0.6315	-0.77	0.6454	-0.4	0.608	2.045	0.59	-0.88	0.6423	1.16	0.5897	-0.225	0.6203	-0.595
	0.6321	-0.77	0.646	-0.4	0.6085	2.035	0.5907	-0.875	0.6428	1.155	0.5902	-0.225	0.6208	-0.6
	0.6326	-0.765	0.6465	-0.4	0.6091	2.045	0.5914	-0.87	0.6433	1.16	0.5907	-0.21	0.6214	-0.605
	0.6332	-0.76	0.6471	-0.395	0.6096	2.04	0.5921	-0.86	0.6438	1.16	0.5912	-0.215	0.6219	-0.605
	0.6338	-0.755	0.6477	-0.395	0.6101	2.02	0.5928	-0.855	0.6443	1.16	0.5917	-0.24	0.6225	-0.605
	0.6343	-0.755	0.6482	-0.395	0.6106	1.985	0.5935	-0.845	0.6448	1.17	0.5922	-0.23	0.6231	-0.605
	0.6349	-0.755	0.6488	-0.395	0.6112	1.985	0.5942	-0.84	0.6453	1.17	0.5927	-0.215	0.6236	-0.605
	0.6355	-0.75	0.6494	-0.395	0.6117	1.995	0.5949	-0.835	0.6458	1.18	0.5932	-0.225	0.6242	-0.605
	0.636	-0.745	0.6499	-0.395	0.6122	1.995	0.5956	-0.835	0.6463	1.185	0.5937	-0.23	0.6247	-0.61
	0.6366	-0.745	0.6505	-0.4	0.6127	1.875	0.5963	-0.825	0.6468	1.195	0.5942	-0.215	0.6253	-0.605
	0.6372	-0.745	0.6511	-0.395	0.6132	1.88	0.597	-0.82	0.6473	1.205	0.5948	-0.215	0.6259	-0.605
	0.6377	-0.745	0.6516	-0.4	0.6137	1.875	0.5977	-0.815	0.6477	1.21	0.5953	-0.225	0.6264	-0.605
	0.6383	-0.745	0.6522	-0.4	0.6142	1.86	0.5984	-0.815	0.6482	1.22	0.5958	-0.2	0.627	-0.6
	0.6389	-0.74	0.6528	-0.4	0.6146	1.87	0.5991	-0.815	0.6487	1.24	0.5963	-0.185	0.6275	-0.6
	0.6394	-0.74	0.6533	-0.4	0.6151	1.895	0.5998	-0.815	0.6492	1.245	0.5968	-0.2	0.6281	-0.605
	0.64	-0.74	0.6539	-0.405	0.6156	1.9	0.6005	-0.82	0.6497	1.25	0.5973	-0.2	0.6286	-0.605
	0.6405	-0.74	0.6545	-0.4	0.6161	1.88	0.6012	-0.83	0.6502	1.25	0.5978	-0.175	0.6292	-0.6
	0.6411	-0.735	0.655	-0.395	0.6166	1.865	0.6019	-0.835	0.6507	1.255	0.5983	-0.18	0.6298	-0.6
	0.6417	-0.74	0.6556	-0.4	0.6171	1.875	0.6026	-0.845	0.6512	1.25	0.5988	-0.205	0.6303	-0.6
	0.6422	-0.735	0.6562	-0.4	0.6176	1.875	0.6033	-0.845	0.6517	1.26	0.5993	-0.205	0.6309	-0.6
	0.6428	-0.735	0.6567	-0.395	0.6181	1.86	0.604	-0.85	0.6522	1.255	0.5998	-0.185	0.6314	-0.595
	0.6434	-0.73	0.6573	-0.4	0.6185	1.86	0.6047	-0.86	0.6527	1.255	0.6003	-0.195	0.632	-0.6
	0.6439	-0.73	0.6578	-0.4	0.619	1.855	0.6054	-0.86	0.6532	1.25	0.6008	-0.22	0.6325	-0.6
	0.6445	-0.73	0.6583	-0.395	0.6195	1.83	0.6061	-0.86	0.6537	1.25	0.6013	-0.21	0.6331	-0.6
	0.6451	-0.73	0.6589	-0.39	0.62	1.82	0.6068	-0.86	0.6542	1.25	0.6018	-0.21	0.6337	-0.595
	0.6456	-0.73	0.6594	-0.39	0.6205	1.825	0.6075	-0.86	0.6547	1.265	0.6023	-0.23	0.6342	-0.595
	0.6462	-0.725	0.6599	-0.395	0.621	1.815	0.6082	-0.855	0.6552	1.265	0.6028	-0.23	0.6348	-0.595
	0.6468	-0.725	0.6604	-0.39	0.6215	1.8	0.6089	-0.85	0.6557	1.265	0.6033	-0.22	0.6353	-0.59
	0.6473	-0.725	0.661	-0.39	0.622	1.815	0.6096	-0.845	0.6562	1.26	0.6038	-0.23	0.6359	-0.59
	0.6479	-0.72	0.6615	-0.39	0.6224	1.82	0.6103	-0.835	0.6567	1.27	0.6043	-0.23	0.6365	-0.59
	0.6485	-0.72	0.662	-0.385	0.6229	1.805	0.611	-0.83	0.6572	1.28	0.6048	-0.21	0.637	-0.585
	0.649	-0.72	0.6625	-0.385	0.6234	1.81	0.6117	-0.83	0.6577	1.26	0.6053	-0.21	0.6376	-0.585
	0.6496	-0.725	0.6631	-0.385	0.6239	1.83	0.6124	-0.825	0.6581	1.26	0.6058	-0.225	0.6381	-0.58
	0.6502	-0.72	0.6636	-0.38	0.6244	1.835	0.6131	-0.825	0.6586	1.26	0.6063	-0.21	0.6387	-0.58
	0.6507	-0.72	0.6641	-0.38	0.6249	1.815	0.6138	-0.825	0.6591	1.26	0.6068	-0.185	0.6392	-0.575
	0.6513	-0.72	0.6646	-0.375	0.6254	1.81	0.6145	-0.835	0.6596	1.265	0.6074	-0.195	0.6398	-0.575
	0.6519	-0.715	0.6652	-0.37	0.6259	1.82	0.6152	-0.845	0.66	1.27	0.6079	-0.205	0.6404	-0.575
	0.6524	-0.72	0.6657	-0.37	0.6263	1.815	0.6159	-0.855	0.6605	1.28	0.6084	-0.205	0.6409	-0.57
	0.653	-0.715	0.6662	-0.365	0.6268	1.81	0.6166	-0.86	0.661	1.29	0.6089	-0.195	0.6415	-0.575
	0.6536	-0.715	0.6667	-0.365	0.6273	1.81	0.6173	-0.865	0.6615	1.305	0.6094	-0.195	0.642	-0.575
	0.6541	-0.71	0.6673	-0.365	0.6278	1.795	0.618	-0.87	0.662	1.305	0.6099	-0.215	0.6426	-0.57
	0.6547	-0.71	0.6678	-0.355	0.6283	1.77	0.6187	-0.87	0.6624	1.295	0.6104	-0.22	0.6432	-0.575
	0.6553	-0.705	0.6683	-0.35	0.6288	1.78	0.6194	-0.875	0.6629	1.305	0.6109	-0.225	0.6437	-0.575
	0.6558	-0.705	0.6688	-0.355	0.6293	1.785	0.6201	-0.87	0.6634	1.31	0.6114	-0.23	0.6443	-0.57
	0.6564	-0.705	0.6694	-0.35	0.6298	1.775	0.6208	-0.86	0.6639	1.31	0.6119	-0.225	0.6448	-0.575
	0.657	-0.705	0.6699	-0.35	0.6302	1.76	0.6215	-0.85	0.6644	1.31	0.6124	-0.225	0.6454	-0.575
	0.6575	-0.705	0.6704	-0.345	0.6307	1.76	0.6222	-0.84	0.6648	1.31	0.6129	-0.23	0.6459	-0.575
	0.6581	-0.705	0.6709	-0.34	0.6312	1.75	0.6229	-0.83	0.6653	1.315	0.6134	-0.23	0.6465	-0.575
	0.6587	-0.7	0.6715	-0.34	0.6317	1.745	0.6236	-0.82	0.6658	1.325	0.6139	-0.235	0.6471	-0.57
	0.6592	-0.7	0.672	-0.345	0.6322	1.76	0.6243	-0.805	0.6663	1.325	0.6144	-0.235	0.6476	-0.57
	0.6598	-0.705	0.6725	-0.335	0.6327	1.75	0.625	-0.795	0.6667	1.32	0.6149	-0.22	0.6482	-0.565
	0.6604	-0.705	0.673	-0.335	0.6332	1.74	0.6257	-0.785	0.6672	1.32	0.6154	-0.215	0.6487	-0.565
	0.6609	-0.7	0.6736	-0.335	0.6337	1.745	0.6264	-0.78	0.6677	1.325	0.6159	-0.215	0.6493	-0.565
	0.6615	-0.705	0.6741	-0.33	0.6341	1.755	0.6271	-0.775	0.6682	1.33	0.6164	-0.225	0.6498	-0.565
	0.6621	-0.705	0.6746	-0.33	0.6346	1.755	0.6278	-0.775	0.6687	1.34	0.6169	-0.215	0.6504	-0.565
	0.6626	-0.7	0.6751	-0.325	0.6351	1.755	0.6285	-0.77	0.6691	1.35	0.6174	-0.205	0.651	-0.565
	0.6632	-0.7	0.6757	-0.325	0.6356	1.76	0.6292	-0.78	0.6696	1.355	0.6179	-0.2	0.6515	-0.565
	0.6638	-0.7	0.6762	-0.32	0.6361	1.76	0.6299	-0.785	0.6701	1.355	0.6184	-0.205	0.6521	-0.565
	0.6643	-0.7	0.6767	-0.32	0.6366	1.745	0.6306	-0.78	0.6706	1.375	0.6189	-0.225	0.6527	-0.54
	0.6649	-0.695	0.6772	-0.315	0.6371	1.75	0.6313	-0.78	0.6711	1.38	0.6194	-0.225	0.6532	-0.54
	0.6655	-0.695	0.6778	-0.315	0.6376	1.775	0.632	-0.785	0.6715	1.38	0.6199	-0.215	0.6538	-0.54
	0.666	-0.69	0.6783	-0.31	0.638	1.765	0.6327	-0.78	0.672	1.37	0.6205	-0.215	0.6544	-0.545
	0.6666	-0.685	0.6788	-0.305	0.6385	1.765	0.6334	-0.785	0.6725	1.375	0.621	-0.22	0.6549	-0.54
	0.6672	-0.69	0.6793	-0.305	0.639	1.785	0.6341	-0.785	0.673	1.375	0.6215	-0.24	0.6555	-0.54
	0.6677	-0.69	0.6799	-0.305	0.6395	1.795	0.6348	-0.79	0.6734	1.37	0.622	-0.245	0.6561	-0.54
	0.6683	-0.695	0.6804	-0.305	0.64	1.8	0.6355	-0.795	0.6739	1.365	0.6225	-0.23	0.6566	-0.54
	0.6689	-0.695	0.6809	-0.305	0.6405	1.82	0.6362	-0.8	0.6744	1.36	0.623	-0.23	0.6572	-0.535
	0.6694	-0.69	0.6814	-0.31	0.641	1.835	0.6369	-0.8	0.6749	1.36	0.6235	-0.24	0.6578	-0.535
	0.67	-0.69	0.682	-0.31	0.6415	1.845	0.6376	-0.805	0.6754	1.355	0.624	-0.195	0.6583	-0.535
	0.6706	-0.695	0.6825	-0.31	0.6419	1.855	0.6383	-0.81	0.6758	1.365	0.6245	-0.19	0.6589	-0.535
	0.6711	-0.695	0.683	-0.315	0.6424	1.875	0.639	-0.805	0.6763	1.365	0.625	-0.175	0.6595	-0.53
	0.6717	-0.695	0.6835	-0.315	0.6429	1.88	0.6397	-0.8	0.6768	1.365	0.6255	-0.18	0.66	-0.53
	0.6723	-0.7	0.6841	-0.32	0.6434	1.87	0.6404	-0.805	0.6773	1.365	0.626	-0.19	0.6606	-0.53
	0.6728	-0.7	0.6846	-0.32	0.6439	1.88	0.6411	-0.8	0.6778	1.38	0.6265	-0.18	0.6612	-0.53
	0.6734	-0.7	0.6851	-0.32	0.6444	1.885	0.6418	-0.795	0.6782	1.375	0.627	-0.18	0.6617	-0.53
	0.674	-0.695	0.6856	-0.325	0.6449	1.875	0.6425	-0.795	0.6787	1.38	0.6275	-0.195	0.6623	-0.525
	0.6745	-0.695	0.6862	-0.33	0.6454	1.865	0.6432	-0.79	0.6792	1.39	0.628	-0.2	0.6629	-0.525
	0.6751	-0.7	0.6867	-0.33	0.6458	1.87	0.6439	-0.785	0.6797	1.39	0.6285	-0.19	0.6634	-0.525
	0.6757	-0.695	0.6872	-0.33	0.6463	1.87	0.6446	-0.78	0.6802	1.39	0.629	-0.195	0.664	-0.525
	0.6762	-0.695	0.6878	-0.33	0.6468	1.86	0.6453	-0.775	0.6806	1.395	0.6296	-0.215	0.6646	-0.525
	0.6768	-0.7	0.6883	-0.325	0.6473	1.86	0.646	-0.77	0.6811	1.395	0.6301	-0.21	0.6651	-0.53
	0.6774	-0.7	0.6888	-0.335	0.6478	1.86	0.6467	-0.765	0.6816	1.39	0.6306	-0.215	0.6657	-0.53
	0.6779	-0.7	0.6893	-0.335	0.6483	1.845	0.6474	-0.76	0.6821	1.395	0.6311	-0.215	0.6663	-0.53
	0.6785	-0.7	0.6899	-0.335	0.6488	1.835	0.6481	-0.76	0.6825	1.39	0.6316	-0.195	0.6668	-0.53
	0.6791	-0.7	0.6904	-0.335	0.6493	1.84	0.6488	-0.765	0.683	1.38	0.6321	-0.2	0.6674	-0.53
	0.6796	-0.7	0.6909	-0.34	0.6497	1.825	0.6495	-0.765	0.6835	1.375	0.6326	-0.225	0.668	-0.525
	0.6802	-0.705	0.6914	-0.345	0.6502	1.8	0.6502	-0.775	0.684	1.38	0.6331	-0.225	0.6685	-0.53
	0.6808	-0.705	0.692	-0.34	0.6507	1.795	0.6509	-0.775	0.6845	1.375	0.6336	-0.205	0.6691	-0.525
	0.6813	-0.705	0.6925	-0.345	0.6512	1.785	0.6516	-0.78	0.6849	1.37	0.6341	-0.205	0.6697	-0.525
	0.6819	-0.705	0.693	-0.35	0.6517	1.785	0.6523	-0.785	0.6854	1.365	0.6346	-0.22	0.6703	-0.525
	0.6825	-0.705	0.6935	-0.35	0.6522	1.78	0.653	-0.79	0.6859	1.36	0.6351	-0.22	0.6708	-0.52
	0.683	-0.71	0.6941	-0.35	0.6527	1.77	0.6537	-0.79	0.6864	1.365	0.6356	-0.23	0.6714	-0.52
	0.6836	-0.71	0.6946	-0.35	0.6532	1.76	0.6544	-0.79	0.6869	1.37	0.6361	-0.24	0.672	-0.52
	0.6842	-0.71	0.6951	-0.345	0.6536	1.765	0.6551	-0.79	0.6873	1.375	0.6366	-0.23	0.6725	-0.525
	0.6847	-0.655	0.6956	-0.35	0.6541	1.76	0.6558	-0.785	0.6878	1.38	0.6371	-0.23	0.6731	-0.52
	0.6853	-0.655	0.6962	-0.345	0.6546	1.75	0.6565	-0.78	0.6883	1.38	0.6377	-0.25	0.6737	-0.52
	0.6859	-0.655	0.6967	-0.34	0.6551	1.75	0.6572	-0.77	0.6888	1.375	0.6382	-0.25	0.6742	-0.52
	0.6865	-0.655	0.6972	-0.34	0.6556	1.74	0.6579	-0.765	0.6892	1.38	0.6387	-0.245	0.6748	-0.52
	0.6871	-0.655	0.6977	-0.335	0.6561	1.73	0.6586	-0.76	0.6897	1.385	0.6392	-0.255	0.6754	-0.525
	0.6877	-0.655	0.6983	-0.335	0.6566	1.73	0.6593	-0.75	0.6902	1.395	0.6397	-0.265	0.6759	-0.52
	0.6882	-0.66	0.6988	-0.335	0.657	1.73	0.66	-0.74	0.6907	1.395	0.6402	-0.26	0.6765	-0.525
	0.6888	-0.66	0.6993	-0.33	0.6575	1.71	0.6607	-0.73	0.6912	1.395	0.6407	-0.26	0.6771	-0.525
	0.6894	-0.66	0.6998	-0.33	0.658	1.71	0.6614	-0.725	0.6916	1.39	0.6412	-0.265	0.6776	-0.525
	0.69	-0.66	0.7004	-0.325	0.6585	1.7	0.6621	-0.72	0.6921	1.385	0.6417	-0.27	0.6782	-0.525
	0.6906	-0.66	0.7009	-0.325	0.659	1.68	0.6628	-0.72	0.6926	1.385	0.6422	-0.275	0.6788	-0.525
	0.6911	-0.66	0.7014	-0.32	0.6595	1.675	0.6635	-0.715	0.6931	1.39	0.6427	-0.27	0.6793	-0.53
	0.6917	-0.66	0.7019	-0.325	0.66	1.68	0.6642	-0.71	0.6936	1.395	0.6432	-0.26	0.6799	-0.525
	0.6923	-0.66	0.7025	-0.32	0.6605	1.68	0.6649	-0.705	0.694	1.39	0.6437	-0.26	0.6805	-0.525
	0.6929	-0.66	0.703	-0.32	0.6609	1.66	0.6656	-0.705	0.6945	1.395	0.6442	-0.275	0.681	-0.525
	0.6935	-0.66	0.7035	-0.32	0.6614	1.645	0.6663	-0.71	0.695	1.395	0.6447	-0.285	0.6816	-0.53
	0.6941	-0.66	0.704	-0.32	0.6619	1.65	0.667	-0.71	0.6955	1.4	0.6452	-0.265	0.6822	-0.525
	0.6946	-0.655	0.7046	-0.32	0.6624	1.645	0.6677	-0.7	0.6959	1.41	0.6457	-0.255	0.6827	-0.525
	0.6952	-0.655	0.7051	-0.32	0.6629	1.645	0.6684	-0.7	0.6964	1.415	0.6463	-0.275	0.6833	-0.53
	0.6958	-0.655	0.7056	-0.32	0.6634	1.645	0.6689	-0.74	0.6969	1.42	0.6468	-0.28	0.6839	-0.525
	0.6964	-0.655	0.7061	-0.315	0.6639	1.65	0.6695	-0.74	0.6974	1.425	0.6473	-0.275	0.6844	-0.525
	0.697	-0.65	0.7067	-0.315	0.6644	1.65	0.6701	-0.73	0.6979	1.43	0.6478	-0.27	0.685	-0.525
	0.6975	-0.65	0.7072	-0.31	0.6648	1.64	0.6706	-0.725	0.6983	1.425	0.6483	-0.265	0.6856	-0.53
	0.6981	-0.645	0.7077	-0.305	0.6653	1.65	0.6712	-0.715	0.6988	1.425	0.6488	-0.265	0.6862	-0.53
	0.6987	-0.645	0.7082	-0.305	0.6658	1.635	0.6717	-0.71	0.6993	1.42	0.6493	-0.275	0.6867	-0.535
	0.6993	-0.645	0.7088	-0.3	0.6663	1.62	0.6723	-0.7	0.6998	1.425	0.6498	-0.275	0.6873	-0.535
	0.6999	-0.65	0.7093	-0.295	0.6668	1.64	0.6729	-0.695	0.7003	1.425	0.6503	-0.245	0.6879	-0.535
	0.7005	-0.65	0.7098	-0.295	0.6673	1.645	0.6734	-0.69	0.7007	1.415	0.6508	-0.245	0.6884	-0.54
	0.701	-0.645	0.7103	-0.295	0.6678	1.63	0.674	-0.685	0.7012	1.41	0.6513	-0.265	0.689	-0.54
	0.7016	-0.645	0.7109	-0.285	0.6683	1.635	0.6745	-0.68	0.7017	1.41	0.6518	-0.265	0.6896	-0.545
	0.7022	-0.645	0.7114	-0.29	0.6687	1.64	0.6751	-0.675	0.7022	1.41	0.6523	-0.245	0.6901	-0.54
	0.7028	-0.65	0.7119	-0.295	0.6692	1.635	0.6757	-0.675	0.7027	1.41	0.6528	-0.23	0.6907	-0.54
	0.7034	-0.65	0.7124	-0.29	0.6697	1.635	0.6762	-0.68	0.7031	1.41	0.6533	-0.24	0.6913	-0.54
	0.704	-0.65	0.713	-0.295	0.6702	1.615	0.6768	-0.67	0.7036	1.4	0.6538	-0.24	0.6918	-0.54
	0.7045	-0.645	0.7135	-0.295	0.6707	1.595	0.6773	-0.675	0.7041	1.405	0.6544	-0.23	0.6924	-0.54
	0.7051	-0.645	0.714	-0.29	0.6712	1.585	0.6779	-0.675	0.7046	1.41	0.6549	-0.23	0.693	-0.54
	0.7057	-0.645	0.7145	-0.29	0.6717	1.575	0.6785	-0.675	0.705	1.42	0.6554	-0.215	0.6935	-0.535
	0.7063	-0.645	0.7151	-0.29	0.6722	1.555	0.679	-0.675	0.7055	1.42	0.6559	-0.215	0.6941	-0.535
	0.7069	-0.645	0.7156	-0.285	0.6726	1.53	0.6796	-0.68	0.706	1.42	0.6564	-0.235	0.6947	-0.54
	0.7074	-0.64	0.7161	-0.285	0.6731	1.525	0.6802	-0.675	0.7065	1.43	0.6569	-0.245	0.6952	-0.54
	0.708	-0.64	0.7166	-0.285	0.6736	1.51	0.6807	-0.675	0.707	1.435	0.6574	-0.215	0.6958	-0.54
	0.7086	-0.645	0.7172	-0.275	0.6741	1.495	0.6813	-0.675	0.7074	1.43	0.6579	-0.2	0.6964	-0.54
	0.7092	-0.645	0.7177	-0.275	0.6747	1.505	0.6818	-0.675	0.7079	1.42	0.6584	-0.22	0.6969	-0.54
	0.7098	-0.645	0.7182	-0.27	0.6752	1.52	0.6824	-0.68	0.7084	1.425	0.6589	-0.225	0.6975	-0.54
	0.7104	-0.64	0.7187	-0.26	0.6757	1.525	0.683	-0.68	0.7089	1.41	0.6594	-0.22	0.6981	-0.545
	0.7109	-0.64	0.7193	-0.255	0.6763	1.535	0.6835	-0.68	0.7094	1.4	0.6599	-0.215	0.6986	-0.545
	0.7115	-0.645	0.7198	-0.245	0.6768	1.535	0.6841	-0.69	0.7098	1.4	0.6604	-0.205	0.6992	-0.54
	0.7121	-0.645	0.7203	-0.23	0.6774	1.54	0.6846	-0.695	0.7103	1.39	0.6609	-0.2	0.6998	-0.54
	0.7127	-0.65	0.7209	-0.215	0.6779	1.55	0.6852	-0.7	0.7108	1.375	0.6614	-0.205	0.7003	-0.545
	0.7133	-0.65	0.7214	-0.2	0.6784	1.555	0.6858	-0.705	0.7113	1.38	0.6619	-0.21	0.7009	-0.54
	0.7138	-0.65	0.7219	-0.185	0.679	1.57	0.6863	-0.71	0.7117	1.395	0.6625	-0.2	0.7015	-0.535
	0.7144	-0.65	0.7224	-0.17	0.6795	1.57	0.6869	-0.715	0.7122	1.39	0.663	-0.195	0.702	-0.535
	0.715	-0.645	0.723	-0.155	0.6801	1.57	0.6874	-0.715	0.7127	1.39	0.6635	-0.2	0.7026	-0.535
	0.7156	-0.65	0.7235	-0.135	0.6806	1.575	0.688	-0.71	0.7132	1.4	0.664	-0.21	0.7032	-0.535
	0.7162	-0.645	0.724	0.27	0.6811	1.59	0.6886	-0.71	0.7137	1.415	0.6645	-0.205	0.7038	-0.53
	0.7168	-0.645	0.7245	0.285	0.6817	1.595	0.6891	-0.71	0.7141	1.42	0.665	-0.195	0.7043	-0.53
	0.7173	-0.645	0.725	0.3	0.6822	1.585	0.6897	-0.705	0.7146	1.425	0.6655	-0.2	0.7049	-0.53
	0.7179	-0.64	0.7255	0.315	0.6828	1.59	0.6902	-0.7	0.7151	1.445	0.666	-0.22	0.7055	-0.53
	0.7185	-0.645	0.726	0.325	0.6833	1.605	0.6908	-0.7	0.7156	1.455	0.6665	-0.215	0.706	-0.525
	0.7191	-0.645	0.7265	0.34	0.6839	1.6	0.6914	-0.705	0.7161	1.455	0.667	-0.21	0.7066	-0.525
	0.7197	-0.645	0.727	0.355	0.6844	1.59	0.6919	-0.71	0.7165	1.465	0.6675	-0.225	0.7072	-0.525
	0.7202	-0.645	0.7275	0.37	0.6849	1.6	0.6925	-0.71	0.717	1.465	0.668	-0.23	0.7077	-0.525
	0.7208	-0.64	0.728	0.38	0.6855	1.595	0.693	-0.71	0.7175	1.455	0.6685	-0.225	0.7083	-0.525
	0.7214	-0.64	0.7284	0.395	0.686	1.575	0.6936	-0.72	0.718	1.455	0.669	-0.23	0.7089	-0.53
	0.722	-0.645	0.7289	0.4	0.6866	1.575	0.6942	-0.735	0.7185	1.465	0.6695	-0.23	0.7094	-0.53
	0.7226	-0.65	0.7294	0.41	0.6871	1.58	0.6947	-0.735	0.719	1.455	0.67	-0.225	0.71	-0.525
	0.7232	-0.645	0.7299	0.42	0.6876	1.555	0.6953	-0.725	0.7195	1.44	0.6706	-0.235	0.7106	-0.525
	0.7237	-0.645	0.7304	0.43	0.6882	1.555	0.6959	-0.725	0.72	1.435	0.6711	-0.25	0.7111	-0.52
	0.7243	-0.645	0.7309	0.435	0.6887	1.57	0.6964	-0.73	0.7205	1.42	0.6716	-0.245	0.7117	-0.525
	0.7249	-0.645	0.7314	0.435	0.6893	1.57	0.697	-0.725	0.721	1.425	0.6721	-0.23	0.7123	-0.525
	0.7255	-0.645	0.7319	0.44	0.6898	1.565	0.6975	-0.715	0.7215	1.43	0.6726	-0.235	0.7128	-0.52
	0.7261	-0.645	0.7324	0.45	0.6903	1.565	0.6981	-0.705	0.722	1.435	0.6731	-0.245	0.7134	-0.52
	0.7266	-0.645	0.7329	0.45	0.6909	1.575	0.6987	-0.705	0.7225	1.43	0.6736	-0.25	0.714	-0.515
	0.7272	-0.645	0.7334	0.445	0.6914	1.57	0.6992	-0.71	0.723	1.43	0.6741	-0.25	0.7145	-0.515
	0.7278	-0.64	0.7339	0.45	0.692	1.565	0.6998	-0.705	0.7235	1.435	0.6746	-0.245	0.7151	-0.515
	0.7284	-0.645	0.7344	0.455	0.6925	1.575	0.7003	-0.695	0.724	1.44	0.6751	-0.255	0.7157	-0.515
	0.729	-0.645	0.7349	0.455	0.6931	1.58	0.7009	-0.69	0.7245	1.435	0.6756	-0.265	0.7162	-0.52
	0.7296	-0.64	0.7354	0.46	0.6936	1.575	0.7015	-0.7	0.725	1.445	0.6761	-0.255	0.7168	-0.52
	0.7301	-0.64	0.7359	0.46	0.6941	1.585	0.702	-0.7	0.7255	1.445	0.6766	-0.255	0.7174	-0.52
	0.7307	-0.64	0.7364	0.47	0.6947	1.585	0.7026	-0.695	0.726	1.425	0.6771	-0.255	0.7179	-0.525
	0.7313	-0.64	0.7369	0.475	0.6952	1.585	0.7031	-0.695	0.7266	1.415	0.6776	-0.265	0.7185	-0.52
	0.7319	-0.64	0.7374	0.485	0.6958	1.595	0.7037	-0.695	0.7271	1.42	0.6781	-0.265	0.7191	-0.52
	0.7325	-0.64	0.7379	0.485	0.6963	1.605	0.7043	-0.695	0.7276	1.415	0.6787	-0.265	0.7197	-0.525
	0.733	-0.64	0.7384	0.5	0.6968	1.615	0.7048	-0.695	0.7281	1.405	0.6792	-0.265	0.7202	-0.525
	0.7336	-0.64	0.7389	0.51	0.6974	1.615	0.7054	-0.69	0.7286	1.41	0.6797	-0.26	0.7208	-0.525
	0.7342	-0.64	0.7394	0.51	0.6979	1.61	0.7059	-0.69	0.7291	1.41	0.6802	-0.265	0.7214	-0.525
	0.7348	-0.645	0.7398	0.525	0.6985	1.61	0.7065	-0.7	0.7296	1.4	0.6807	-0.275	0.7219	-0.53
	0.7354	-0.645	0.7403	0.53	0.699	1.62	0.7071	-0.7	0.7301	1.405	0.6812	-0.27	0.7225	-0.525
	0.736	-0.645	0.7408	0.535	0.6996	1.615	0.7076	-0.7	0.7306	1.425	0.6817	-0.26	0.7231	-0.525
	0.7365	-0.645	0.7413	0.55	0.7001	1.625	0.7082	-0.7	0.7311	1.435	0.6822	-0.265	0.7236	-0.525
	0.7371	-0.64	0.7418	0.545	0.7006	1.635	0.7087	-0.705	0.7316	1.435	0.6827	-0.28	0.7242	-0.525
	0.7377	-0.64	0.7423	0.55	0.7012	1.64	0.7093	-0.705	0.7321	1.455	0.6832	-0.27	0.7248	-0.505
	0.7383	-0.64	0.7428	0.555	0.7017	1.625	0.7099	-0.705	0.7326	1.47	0.6837	-0.26	0.7253	-0.505
	0.7389	-0.645	0.7433	0.555	0.7023	1.63	0.7104	-0.705	0.7331	1.465	0.6842	-0.265	0.7259	-0.5
	0.7394	-0.64	0.7438	0.55	0.7028	1.625	0.711	-0.705	0.7336	1.48	0.6847	-0.26	0.7264	-0.495
	0.74	-0.64	0.7443	0.545	0.7033	1.62	0.7116	-0.7	0.7341	1.485	0.6852	-0.255	0.727	-0.495
	0.7406	-0.64	0.7448	0.55	0.7039	1.615	0.7121	-0.695	0.7346	1.47	0.6857	-0.265	0.7276	-0.49
	0.7412	-0.635	0.7453	0.54	0.7044	1.61	0.7127	-0.685	0.7351	1.465	0.6862	-0.285	0.7281	-0.495
	0.7418	-0.64	0.7458	0.54	0.705	1.61	0.7132	-0.685	0.7356	1.47	0.6868	-0.27	0.7287	-0.49
	0.7424	-0.64	0.7463	0.535	0.7055	1.595	0.7138	-0.68	0.7361	1.455	0.6873	-0.27	0.7292	-0.49
	0.7429	-0.645	0.7468	0.53	0.706	1.59	0.7144	-0.68	0.7366	1.445	0.6878	-0.285	0.7298	-0.495
	0.7435	-0.64	0.7473	0.53	0.7066	1.59	0.7149	-0.675	0.7371	1.445	0.6883	-0.33	0.7303	-0.49
	0.7441	-0.64	0.7478	0.525	0.7071	1.605	0.7155	-0.67	0.7376	1.445	0.6888	-0.335	0.7309	-0.49
	0.7447	-0.645	0.7483	0.53	0.7077	1.6	0.716	-0.665	0.7382	1.425	0.6892	-0.33	0.7315	-0.49
	0.7453	-0.645	0.7488	0.52	0.7082	1.6	0.7166	-0.66	0.7387	1.425	0.6897	-0.34	0.732	-0.49
	0.7458	-0.645	0.7493	0.52	0.7088	1.595	0.7172	-0.655	0.7392	1.43	0.6902	-0.35	0.7326	-0.49
	0.7464	-0.64	0.7498	0.525	0.7093	1.585	0.7177	-0.65	0.7397	1.435	0.6907	-0.365	0.7331	-0.485
	0.747	-0.645	0.7503	0.515	0.7098	1.58	0.7183	-0.645	0.7402	1.44	0.6912	-0.375	0.7337	-0.485
	0.7476	-0.645	0.7508	0.525	0.7104	1.575	0.7188	-0.645	0.7407	1.45	0.6917	-0.395	0.7342	-0.485
	0.7482	-0.645	0.7512	0.52	0.7109	1.585	0.7194	-0.65	0.7412	1.46	0.6922	-0.405	0.7348	-0.48
	0.7488	-0.645	0.7517	0.515	0.7115	1.575	0.72	-0.65	0.7417	1.465	0.6927	-0.4	0.7354	-0.48
	0.7493	-0.64	0.7522	0.515	0.712	1.565	0.7205	-0.65	0.7422	1.475	0.6932	-0.4	0.7359	-0.48
	0.7499	-0.64	0.7527	0.515	0.7125	1.58	0.7211	-0.655	0.7427	1.49	0.6937	-0.415	0.7365	-0.475
	0.7505	-0.64	0.7532	0.5	0.7131	1.585	0.7216	-0.655	0.7432	1.485	0.6942	-0.42	0.737	-0.47
	0.7511	-0.64	0.7537	0.485	0.7136	1.565	0.7222	-0.66	0.7437	1.47	0.6947	-0.425	0.7376	-0.475
	0.7517	-0.635	0.7542	0.475	0.7142	1.56	0.7228	-0.665	0.7442	1.47	0.6952	-0.435	0.7382	-0.475
	0.7522	-0.635	0.7547	0.475	0.7147	1.57	0.7233	-0.67	0.7447	1.465	0.6956	-0.445	0.7387	-0.47
	0.7528	-0.63	0.7552	0.475	0.7152	1.56	0.7239	-0.675	0.7452	1.455	0.6961	-0.445	0.7393	-0.47
	0.7534	-0.63	0.7557	0.475	0.7158	1.545	0.7244	-0.685	0.7457	1.445	0.6966	-0.455	0.7398	-0.47
	0.754	-0.63	0.7562	0.475	0.7163	1.545	0.725	-0.69	0.7462	1.44	0.6971	-0.48	0.7404	-0.47
	0.7546	-0.63	0.7567	0.47	0.7169	1.54	0.7256	-0.695	0.7467	1.425	0.6976	-0.5	0.7409	-0.47
	0.7552	-0.63	0.7572	0.47	0.7174	1.515	0.7261	-0.695	0.7472	1.425	0.6981	-0.515	0.7415	-0.475
	0.7557	-0.63	0.7577	0.49	0.718	1.5	0.7267	-0.705	0.7477	1.44	0.6986	-0.525	0.7421	-0.475
	0.7563	-0.63	0.7582	0.495	0.7185	1.505	0.7273	-0.7	0.7482	1.445	0.6991	-0.55	0.7426	-0.485
	0.7569	-0.63	0.7587	0.5	0.719	1.495	0.7278	-0.705	0.7487	1.435	0.6996	-0.575	0.7432	-0.48
	0.7575	-0.625	0.7592	0.5	0.7196	1.475	0.7284	-0.71	0.7492	1.44	0.7001	-0.595	0.7437	-0.48
	0.7581	-0.625	0.7597	0.52	0.7201	1.485	0.7289	-0.71	0.7498	1.45	0.7006	-0.62	0.7443	-0.485
	0.7586	-0.615	0.7602	0.53	0.7207	1.495	0.7295	-0.705	0.7503	1.45	0.7011	-0.65	0.7449	-0.48
	0.7592	-0.615	0.7607	0.525	0.7212	1.475	0.7301	-0.7	0.7508	1.455	0.7016	-0.66	0.7454	-0.485
	0.7598	-0.61	0.7612	0.535	0.7217	1.46	0.7306	-0.69	0.7513	1.465	0.702	-0.67	0.746	-0.485
	0.7603	-0.615	0.7617	0.53	0.7223	1.47	0.7312	-0.685	0.7518	1.465	0.7025	-0.7	0.7465	-0.485
	0.7609	-0.615	0.7622	0.535	0.7228	1.48	0.7317	-0.685	0.7523	1.45	0.703	-0.705	0.7471	-0.485
	0.7615	-0.615	0.7626	0.545	0.7234	1.475	0.7323	-0.68	0.7528	1.45	0.7035	-0.695	0.7476	-0.49
	0.762	-0.615	0.7631	0.55	0.7239	1.475	0.7329	-0.68	0.7533	1.455	0.704	-0.715	0.7482	-0.49
	0.7626	-0.61	0.7636	0.545	0.7245	1.47	0.7334	-0.675	0.7538	1.45	0.7045	-0.725	0.7488	-0.495
	0.7632	-0.61	0.7641	0.545	0.725	1.465	0.734	-0.67	0.7543	1.44	0.705	-0.73	0.7493	-0.495
	0.7637	-0.615	0.7646	0.55	0.7255	1.47	0.7345	-0.665	0.7548	1.435	0.7055	-0.75	0.7499	-0.495
	0.7643	-0.615	0.7651	0.55	0.7261	1.475	0.7351	-0.665	0.7553	1.435	0.706	-0.775	0.7504	-0.495
	0.7649	-0.61	0.7656	0.55	0.7266	1.47	0.7357	-0.66	0.7558	1.435	0.7065	-0.8	0.751	-0.5
	0.7654	-0.615	0.7661	0.545	0.7272	1.46	0.7362	-0.655	0.7563	1.44	0.707	-0.815	0.7515	-0.5
	0.766	-0.615	0.7666	0.55	0.7277	1.455	0.7368	-0.655	0.7568	1.455	0.7075	-0.84	0.7521	-0.5
	0.7666	-0.615	0.7671	0.54	0.7282	1.47	0.7373	-0.655	0.7573	1.45	0.708	-0.87	0.7527	-0.505
	0.7671	-0.615	0.7676	0.54	0.7288	1.465	0.7379	-0.65	0.7578	1.455	0.7084	-0.895	0.7532	-0.51
	0.7677	-0.62	0.7681	0.545	0.7293	1.455	0.7385	-0.645	0.7583	1.46	0.7089	-0.925	0.7538	-0.51
	0.7683	-0.62	0.7686	0.55	0.7299	1.445	0.739	-0.64	0.7588	1.46	0.7094	-0.955	0.7543	-0.51
	0.7688	-0.62	0.7691	0.55	0.7304	1.445	0.7396	-0.635	0.7593	1.45	0.7099	-0.975	0.7549	-0.51
	0.7694	-0.62	0.7696	0.555	0.7309	1.435	0.7402	-0.685	0.7598	1.455	0.7104	-0.985	0.7555	-0.51
	0.77	-0.62	0.7701	0.565	0.7315	1.425	0.7407	-0.675	0.7603	1.45	0.7109	-1	0.756	-0.515
	0.7705	-0.62	0.7706	0.565	0.732	1.425	0.7413	-0.67	0.7608	1.44	0.7114	-1.015	0.7566	-0.51
	0.7711	-0.62	0.7711	0.575	0.7326	1.42	0.7419	-0.665	0.7614	1.425	0.7119	-1.025	0.7571	-0.51
	0.7717	-0.625	0.7716	0.59	0.7331	1.39	0.7424	-0.66	0.7619	1.41	0.7124	-1.015	0.7577	-0.51
	0.7722	-0.625	0.7721	0.6	0.7337	1.39	0.743	-0.66	0.7624	1.405	0.7129	-1.02	0.7582	-0.505
	0.7728	-0.615	0.7726	0.595	0.7342	1.4	0.7435	-0.655	0.7629	1.385	0.7134	-1.025	0.7588	-0.5
	0.7734	-0.615	0.7731	0.605	0.7347	1.395	0.7441	-0.655	0.7634	1.39	0.7139	-1.015	0.7594	-0.5
	0.7739	-0.615	0.7736	0.61	0.7353	1.395	0.7447	-0.655	0.7639	1.385	0.7144	-1.02	0.7599	-0.505
	0.7745	-0.62	0.7741	0.615	0.7358	1.41	0.7452	-0.655	0.7644	1.385	0.7148	-1.025	0.7605	-0.505
	0.7751	-0.615	0.7745	0.625	0.7364	1.41	0.7458	-0.655	0.7649	1.38	0.7153	-1.015	0.761	-0.51
	0.7756	-0.615	0.775	0.635	0.7369	1.4	0.7464	-0.655	0.7654	1.385	0.7158	-1.03	0.7616	-0.505
	0.7762	-0.615	0.7755	0.64	0.7374	1.395	0.7469	-0.66	0.7659	1.39	0.7163	-1.055	0.7621	-0.5
	0.7768	-0.62	0.776	0.64	0.738	1.42	0.7475	-0.66	0.7664	1.4	0.7168	-1.07	0.7627	-0.505
	0.7773	-0.615	0.7765	0.65	0.7385	1.41	0.7481	-0.66	0.7669	1.4	0.7173	-1.095	0.7633	-0.505
	0.7779	-0.61	0.777	0.66	0.7391	1.39	0.7486	-0.665	0.7674	1.41	0.7178	-1.115	0.7638	-0.505
	0.7785	-0.61	0.7775	0.675	0.7396	1.395	0.7492	-0.665	0.7679	1.42	0.7183	-1.13	0.7644	-0.51
	0.779	-0.615	0.778	0.68	0.7401	1.39	0.7498	-0.665	0.7684	1.42	0.7188	-1.14	0.7649	-0.51
	0.7796	-0.615	0.7785	0.7	0.7407	1.365	0.7503	-0.665	0.7689	1.42	0.7193	-1.17	0.7655	-0.505
	0.7802	-0.62	0.779	0.71	0.7412	1.37	0.7509	-0.66	0.7694	1.42	0.7198	-1.185	0.7661	-0.505
	0.7807	-0.615	0.7795	0.73	0.7418	1.385	0.7515	-0.66	0.7699	1.42	0.7203	-1.19	0.7666	-0.505
	0.7813	-0.615	0.78	0.755	0.7423	1.375	0.752	-0.655	0.7704	1.425	0.7208	-1.215	0.7672	-0.505
	0.7819	-0.61	0.7805	0.77	0.7429	1.365	0.7526	-0.655	0.7709	1.415	0.7213	-1.23	0.7677	-0.5
	0.7824	-0.61	0.781	0.79	0.7434	1.21	0.7532	-0.645	0.7714	1.41	0.7217	-1.25	0.7683	-0.5
	0.783	-0.61	0.7815	0.81	0.7439	1.22	0.7537	-0.64	0.7719	1.405	0.7222	-1.28	0.7688	-0.495
	0.7836	-0.61	0.782	0.825	0.7444	1.225	0.7543	-0.635	0.7724	1.405	0.7227	-1.315	0.7694	-0.495
	0.7841	-0.615	0.7825	0.845	0.7449	1.225	0.7549	-0.63	0.7729	1.41	0.7232	-1.33	0.77	-0.495
	0.7847	-0.615	0.783	0.86	0.7454	1.225	0.7554	-0.625	0.7735	1.42	0.7237	-1.335	0.7705	-0.495
	0.7853	-0.61	0.7835	0.87	0.7459	1.24	0.756	-0.62	0.774	1.42	0.7242	-1.355	0.7711	-0.49
	0.7858	-0.61	0.784	0.885	0.7464	1.24	0.7565	-0.615	0.7745	1.42	0.7247	-1.365	0.7716	-0.49
	0.7864	-0.61	0.7845	0.9	0.7469	1.245	0.7571	-0.615	0.775	1.435	0.7252	-1.385	0.7722	-0.49
	0.787	-0.61	0.785	0.915	0.7474	1.245	0.7577	-0.61	0.7755	1.46	0.7257	-1.42	0.7728	-0.495
	0.7875	-0.61	0.7855	0.93	0.7479	1.245	0.7582	-0.61	0.776	1.46	0.7262	-1.45	0.7733	-0.49
	0.7881	-0.605	0.7859	0.945	0.7484	1.26	0.7588	-0.61	0.7765	1.47	0.7267	-1.475	0.7739	-0.49
	0.7887	-0.61	0.7864	0.95	0.7489	1.265	0.7594	-0.61	0.777	1.475	0.7272	-1.525	0.7744	-0.49
	0.7892	-0.61	0.7869	1.115	0.7494	1.265	0.7599	-0.615	0.7775	1.48	0.7277	-1.59	0.775	-0.495
	0.7898	-0.605	0.7874	1.12	0.7499	1.275	0.7605	-0.625	0.778	1.48	0.7281	-1.655	0.7755	-0.49
	0.7904	-0.605	0.7879	1.13	0.7504	1.27	0.7611	-0.625	0.7785	1.475	0.7286	-1.72	0.7761	-0.495
	0.7909	-0.6	0.7884	1.135	0.7509	1.28	0.7616	-0.63	0.779	1.475	0.7291	-1.765	0.7767	-0.49
	0.7915	-0.605	0.7889	1.15	0.7514	1.295	0.7622	-0.635	0.7795	1.47	0.7296	-1.8	0.7772	-0.49
	0.7921	-0.605	0.7894	1.16	0.7519	1.3	0.7628	-0.64	0.78	1.46	0.7301	-1.83	0.7778	-0.49
	0.7926	-0.6	0.7899	1.165	0.7524	1.305	0.7633	-0.64	0.7805	1.465	0.7306	-1.85	0.7783	-0.49
	0.7932	-0.595	0.7903	1.175	0.7529	1.3	0.7639	-0.645	0.781	1.47	0.7311	-1.85	0.7789	-0.49
	0.7938	-0.59	0.7908	1.18	0.7534	1.295	0.7645	-0.645	0.7815	1.465	0.7316	-1.84	0.7794	-0.49
	0.7943	-0.59	0.7913	1.18	0.754	1.3	0.765	-0.645	0.782	1.48	0.7321	-1.835	0.78	-0.485
	0.7949	-0.585	0.7918	1.19	0.7545	1.305	0.7656	-0.65	0.7825	1.46	0.7326	-1.84	0.7806	-0.485
	0.7955	-0.58	0.7923	1.2	0.755	1.29	0.7662	-0.65	0.783	1.48	0.7331	-1.835	0.7811	-0.49
	0.796	-0.58	0.7928	1.195	0.7555	1.295	0.7667	-0.65	0.7835	1.475	0.7336	-1.825	0.7817	-0.49
	0.7966	-0.58	0.7933	1.205	0.756	1.305	0.7673	-0.655	0.784	1.475	0.7341	-1.825	0.7822	-0.49
	0.7972	-0.58	0.7938	1.22	0.7565	1.3	0.7679	-0.655	0.7845	1.48	0.7345	-1.83	0.7828	-0.49
	0.7977	-0.58	0.7942	1.225	0.757	1.28	0.7684	-0.65	0.785	1.475	0.735	-1.845	0.7834	-0.49
	0.7983	-0.58	0.7947	1.235	0.7575	1.28	0.769	-0.65	0.7855	1.465	0.7355	-1.855	0.7839	-0.495
	0.7989	-0.58	0.7952	1.245	0.758	1.27	0.7695	-0.65	0.7861	1.48	0.736	-1.855	0.7845	-0.495
	0.7994	-0.58	0.7957	1.26	0.7585	1.26	0.7701	-0.65	0.7866	1.48	0.7365	-1.855	0.785	-0.495
	0.8	-0.575	0.7962	1.265	0.759	1.255	0.7707	-0.645	0.7871	1.455	0.737	-1.865	0.7856	-0.5
	0.8006	-0.575	0.7967	1.27	0.7595	1.245	0.7712	-0.64	0.7876	1.45	0.7375	-1.87	0.7861	-0.5
	0.8011	-0.575	0.7972	1.28	0.76	1.235	0.7718	-0.64	0.7881	1.45	0.738	-1.875	0.7867	-0.5
	0.8017	-0.575	0.7977	1.29	0.7605	1.225	0.7724	-0.635	0.7886	1.44	0.7385	-1.875	0.7873	-0.5
	0.8023	-0.575	0.7982	1.305	0.761	1.215	0.7729	-0.635	0.7891	1.44	0.739	-1.875	0.7878	-0.495
	0.8028	-0.575	0.7986	1.305	0.7615	1.195	0.7735	-0.63	0.7896	1.445	0.7395	-1.87	0.7884	-0.495
	0.8034	-0.57	0.7991	1.315	0.762	1.19	0.7741	-0.625	0.7901	1.445	0.74	-1.87	0.7889	-0.495
	0.804	-0.57	0.7996	1.315	0.7625	1.195	0.7746	-0.625	0.7906	1.44	0.7405	-1.88	0.7895	-0.495
	0.8045	-0.57	0.8001	1.325	0.763	1.205	0.7752	-0.625	0.7911	1.445	0.7409	-1.88	0.79	-0.49
	0.8051	-0.565	0.8006	1.335	0.7635	1.21	0.7758	-0.62	0.7916	1.45	0.7414	-1.875	0.7906	-0.485
	0.8057	-0.565	0.8011	1.35	0.764	1.205	0.7763	-0.62	0.7921	1.45	0.7419	-1.87	0.7912	-0.485
	0.8062	-0.565	0.8016	1.35	0.7645	1.21	0.7769	-0.62	0.7926	1.45	0.7424	-1.865	0.7917	-0.49
	0.8068	-0.56	0.8021	1.355	0.765	1.215	0.7775	-0.63	0.7931	1.46	0.7429	-1.875	0.7923	-0.49
	0.8074	-0.565	0.8025	1.365	0.7655	1.22	0.778	-0.63	0.7936	1.46	0.7434	-1.9	0.7928	-0.485
	0.8079	-0.565	0.803	1.37	0.766	1.22	0.7786	-0.625	0.7941	1.465	0.7439	-1.915	0.7934	-0.485
	0.8085	-0.565	0.8035	1.38	0.7666	1.205	0.7792	-0.63	0.7946	1.475	0.7444	-1.935	0.794	-0.485
	0.8091	-0.565	0.804	1.395	0.7671	1.2	0.7797	-0.635	0.7951	1.47	0.7449	-1.965	0.7945	-0.49
	0.8096	-0.565	0.8045	1.4	0.7676	1.21	0.7803	-0.635	0.7956	1.465	0.7454	-2.005	0.7951	-0.485
	0.8102	-0.565	0.805	1.415	0.7681	1.21	0.7809	-0.63	0.7961	1.48	0.7459	-2.03	0.7956	-0.465
	0.8108	-0.565	0.8055	1.425	0.7686	1.2	0.7814	-0.63	0.7966	1.475	0.7464	-2.05	0.7962	-0.465
	0.8113	-0.565	0.806	1.435	0.7691	1.195	0.782	-0.63	0.7971	1.465	0.7469	-2.055	0.7968	-0.465
	0.8119	-0.565	0.8064	1.445	0.7696	1.195	0.7825	-0.63	0.7976	1.465	0.7473	-2.05	0.7973	-0.465
	0.8125	-0.565	0.8069	1.455	0.7701	1.195	0.7831	-0.625	0.7981	1.465	0.7478	-2.055	0.7979	-0.465
	0.813	-0.565	0.8074	1.46	0.7706	1.205	0.7837	-0.615	0.7986	1.465	0.7483	-2.04	0.7985	-0.465
	0.8136	-0.565	0.8079	1.47	0.7711	1.21	0.7842	-0.615	0.7991	1.465	0.7488	-2.045	0.799	-0.465
	0.8142	-0.565	0.8084	1.475	0.7716	1.205	0.7848	-0.61	0.7996	1.48	0.7493	-2.04	0.7996	-0.465
	0.8147	-0.56	0.8089	1.48	0.7721	1.205	0.7854	-0.605	0.8001	1.475	0.7498	-2.05	0.8002	-0.465
	0.8153	-0.56	0.8094	1.495	0.7726	1.225	0.7859	-0.6	0.8006	1.46	0.7503	-2.065	0.8007	-0.46
	0.8159	-0.56	0.8099	1.495	0.7731	1.225	0.7865	-0.595	0.8011	1.465	0.7508	-2.095	0.8013	-0.455
	0.8164	-0.555	0.8103	1.5	0.7736	1.2	0.7871	-0.595	0.8016	1.47	0.7513	-2.12	0.8019	-0.46
	0.817	-0.555	0.8108	1.505	0.7741	1.195	0.7876	-0.595	0.8021	1.455	0.7518	-2.13	0.8024	-0.46
	0.8176	-0.56	0.8113	1.5	0.7746	1.205	0.7882	-0.6	0.8026	1.445	0.7523	-2.12	0.803	-0.46
	0.8181	-0.555	0.8118	1.515	0.7751	1.205	0.7888	-0.6	0.8031	1.455	0.7528	-2.11	0.8036	-0.46
	0.8187	-0.555	0.8123	1.535	0.7756	1.195	0.7893	-0.6	0.8037	1.46	0.7533	-2.095	0.8041	-0.46
	0.8193	-0.555	0.8128	1.535	0.7761	1.2	0.7899	-0.605	0.8042	1.45	0.7538	-2.055	0.8047	-0.455
	0.8198	-0.555	0.8133	1.545	0.7766	1.2	0.7905	-0.615	0.8047	1.46	0.7543	-2.035	0.8053	-0.46
	0.8204	-0.56	0.8138	1.555	0.7771	1.185	0.791	-0.615	0.8052	1.46	0.7548	-2.015	0.8058	-0.46
	0.8209	-0.56	0.8142	1.575	0.7776	1.19	0.7916	-0.62	0.8057	1.455	0.7553	-2.015	0.8064	-0.465
	0.8215	-0.555	0.8147	1.58	0.7781	1.205	0.7922	-0.625	0.8062	1.46	0.7559	-2	0.807	-0.465
	0.8221	-0.555	0.8152	1.59	0.7786	1.2	0.7927	-0.635	0.8067	1.46	0.7564	-2.01	0.8075	-0.465
	0.8226	-0.555	0.8157	1.6	0.7791	1.19	0.7933	-0.635	0.8072	1.465	0.7569	-2.035	0.8081	-0.465
	0.8232	-0.56	0.8162	1.61	0.7797	1.2	0.7939	-0.635	0.8077	1.46	0.7574	-2.05	0.8087	-0.47
	0.8238	-0.56	0.8167	1.61	0.7802	1.195	0.7944	-0.64	0.8082	1.46	0.7579	-2.055	0.8092	-0.465
	0.8243	-0.555	0.8172	1.62	0.7807	1.175	0.795	-0.64	0.8087	1.455	0.7584	-2.04	0.8098	-0.465
	0.8249	-0.55	0.8177	1.625	0.7812	1.17	0.7955	-0.645	0.8092	1.44	0.7589	-2.02	0.8104	-0.465
	0.8255	-0.555	0.8181	1.63	0.7817	1.185	0.7961	-0.64	0.8097	1.425	0.7594	-2	0.8109	-0.465
	0.826	-0.55	0.8186	1.625	0.7822	1.165	0.7967	-0.645	0.8102	1.425	0.7599	-2	0.8115	-0.465
	0.8266	-0.55	0.8191	1.62	0.7827	1.16	0.7972	-0.645	0.8107	1.435	0.7604	-2.015	0.8121	-0.465
	0.8272	-0.55	0.8196	1.625	0.7832	1.165	0.7978	-0.64	0.8112	1.43	0.7609	-2.03	0.8126	-0.465
	0.8277	-0.545	0.8201	1.625	0.7837	1.16	0.7984	-0.64	0.8117	1.415	0.7614	-2.04	0.8132	-0.465
	0.8283	-0.55	0.8206	1.63	0.7842	1.145	0.7989	-0.64	0.8122	1.41	0.7619	-2.03	0.8138	-0.47
	0.8289	-0.55	0.8211	1.64	0.7847	1.145	0.7995	-0.64	0.8127	1.415	0.7624	-2.01	0.8143	-0.47
	0.8294	-0.55	0.8216	1.645	0.7852	1.15	0.8001	-0.64	0.8132	1.415	0.7629	-2.01	0.8149	-0.47
	0.83	-0.55	0.822	1.65	0.7857	1.145	0.8006	-0.635	0.8137	1.405	0.7634	-1.995	0.8155	-0.47
	0.8306	-0.565	0.8225	1.66	0.7862	1.14	0.8012	-0.635	0.8142	1.41	0.7639	-1.98	0.816	-0.47
	0.8311	-0.565	0.823	1.67	0.7867	1.135	0.8018	-0.63	0.8147	1.42	0.7644	-1.97	0.8166	-0.47
	0.8317	-0.565	0.8235	1.68	0.7872	1.14	0.8023	-0.63	0.8152	1.425	0.7649	-1.965	0.8172	-0.475
	0.8323	-0.565	0.824	1.705	0.7877	1.14	0.8029	-0.635	0.8157	1.44	0.7654	-1.965	0.8177	-0.475
	0.8328	-0.565	0.8245	1.725	0.7882	1.13	0.8035	-0.625	0.8162	1.455	0.7659	-1.96	0.8183	-0.475
	0.8334	-0.57	0.825	1.735	0.7887	1.125	0.804	-0.625	0.8167	1.445	0.7664	-1.96	0.8188	-0.48
	0.834	-0.57	0.8255	1.755	0.7892	1.14	0.8046	-0.62	0.8172	1.445	0.767	-1.96	0.8194	-0.48
	0.8345	-0.57	0.8259	1.77	0.7897	1.15	0.8052	-0.62	0.8177	1.46	0.7675	-1.975	0.82	-0.48
	0.8351	-0.57	0.8264	1.78	0.7902	1.165	0.8057	-0.62	0.8182	1.475	0.768	-1.98	0.8205	-0.48
	0.8357	-0.565	0.8269	1.78	0.7907	1.17	0.8063	-0.62	0.8187	1.465	0.7685	-1.975	0.8211	-0.48
	0.8362	-0.565	0.8274	1.785	0.7912	1.185	0.8069	-0.62	0.8192	1.47	0.769	-1.975	0.8217	-0.48
	0.8368	-0.57	0.8279	1.785	0.7917	1.185	0.8074	-0.615	0.8197	1.48	0.7695	-1.99	0.8222	-0.475
	0.8374	-0.57	0.8284	1.785	0.7922	1.18	0.808	-0.615	0.8202	1.49	0.77	-2.005	0.8228	-0.475
	0.8379	-0.565	0.8289	1.78	0.7928	1.2	0.8085	-0.615	0.8208	1.49	0.7705	-2.025	0.8234	-0.475
	0.8385	-0.565	0.8294	1.775	0.7933	1.195	0.8091	-0.615	0.8213	1.5	0.771	-2.025	0.8239	-0.475
	0.8391	-0.57	0.8299	1.77	0.7938	1.175	0.8097	-0.62	0.8218	1.52	0.7715	-2.02	0.8245	-0.475
	0.8396	-0.57	0.8303	1.77	0.7943	1.19	0.8102	-0.625	0.8223	1.54	0.772	-2.005	0.8251	-0.47
	0.8402	-0.565	0.8308	1.76	0.7948	1.195	0.8108	-0.625	0.8228	1.555	0.7725	-1.98	0.8256	-0.475
	0.8408	-0.565	0.8313	1.76	0.7953	1.175	0.8114	-0.625	0.8233	1.575	0.773	-1.97	0.8262	-0.475
	0.8413	-0.565	0.8318	1.77	0.7958	1.165	0.8119	-0.61	0.8238	1.595	0.7735	-1.955	0.8268	-0.475
	0.8419	-0.565	0.8323	1.775	0.7963	1.16	0.8125	-0.61	0.8243	1.605	0.774	-1.935	0.8273	-0.47
	0.8425	-0.565	0.8328	1.785	0.7968	1.16	0.8131	-0.615	0.8248	1.63	0.7745	-1.92	0.8279	-0.47
	0.843	-0.565	0.8333	1.785	0.7973	1.155	0.8136	-0.615	0.8253	1.65	0.775	-1.91	0.8285	-0.475
	0.8436	-0.56	0.8338	1.785	0.7978	1.175	0.8142	-0.615	0.8258	1.665	0.7755	-1.895	0.829	-0.47
	0.8442	-0.56	0.8342	1.795	0.7983	1.18	0.8148	-0.615	0.8263	1.665	0.776	-1.88	0.8296	-0.47
	0.8447	-0.565	0.8347	1.79	0.7988	1.17	0.8153	-0.615	0.8268	1.685	0.7765	-1.875	0.8302	-0.47
	0.8453	-0.565	0.8352	1.785	0.7993	1.175	0.8159	-0.615	0.8273	1.695	0.777	-1.89	0.8307	-0.47
	0.8459	-0.565	0.8357	1.785	0.7998	1.18	0.8165	-0.615	0.8278	1.69	0.7776	-1.905	0.8313	-0.465
	0.8464	-0.565	0.8362	1.775	0.8003	1.175	0.817	-0.615	0.8283	1.69	0.7781	-1.91	0.8319	-0.47
	0.847	-0.56	0.8367	1.755	0.8008	1.17	0.8176	-0.61	0.8288	1.7	0.7786	-1.91	0.8324	-0.465
	0.8476	-0.56	0.8372	1.755	0.8013	1.16	0.8182	-0.61	0.8293	1.69	0.7791	-1.9	0.833	-0.465
	0.8481	-0.56	0.8377	1.75	0.8018	1.15	0.8187	-0.605	0.8298	1.68	0.7796	-1.895	0.8336	-0.46
	0.8487	-0.56	0.8381	1.74	0.8023	1.145	0.8193	-0.61	0.8303	1.685	0.7801	-1.875	0.8341	-0.46
	0.8493	-0.56	0.8386	1.735	0.8028	1.135	0.8199	-0.61	0.8308	1.68	0.7806	-1.865	0.8347	-0.46
	0.8498	-0.56	0.8391	1.74	0.8033	1.12	0.8204	-0.605	0.8313	1.675	0.7811	-1.86	0.8353	-0.46
	0.8504	-0.56	0.8396	1.735	0.8038	1.105	0.821	-0.605	0.8318	1.665	0.7816	-1.865	0.8358	-0.46
	0.851	-0.555	0.8401	1.735	0.8043	1.095	0.8216	-0.605	0.8323	1.66	0.7821	-1.875	0.8364	-0.46
	0.8515	-0.56	0.8406	1.74	0.8048	1.095	0.8221	-0.605	0.8328	1.645	0.7826	-1.885	0.837	-0.46
	0.8521	-0.56	0.8411	1.74	0.8054	1.1	0.8227	-0.6	0.8333	1.625	0.7831	-1.885	0.8375	-0.46
	0.8527	-0.565	0.8416	1.735	0.8059	1.09	0.8233	-0.6	0.8338	1.635	0.7836	-1.89	0.8381	-0.46
	0.8532	-0.56	0.842	1.74	0.8064	1.08	0.8238	-0.595	0.8343	1.615	0.7841	-1.885	0.8387	-0.46
	0.8538	-0.56	0.8425	1.75	0.8069	1.08	0.8244	-0.595	0.8348	1.59	0.7846	-1.87	0.8392	-0.46
	0.8544	-0.565	0.843	1.755	0.8074	0.9	0.8249	-0.595	0.8353	1.585	0.7851	-1.87	0.8398	-0.46
	0.8549	-0.56	0.8435	1.755	0.8079	0.89	0.8255	-0.595	0.8358	1.58	0.7856	-1.875	0.8404	-0.46
	0.8555	-0.56	0.844	1.75	0.8084	0.885	0.8261	-0.59	0.8363	1.56	0.7861	-1.875	0.8409	-0.46
	0.8561	-0.56	0.8445	1.745	0.8089	0.895	0.8266	-0.585	0.8368	1.565	0.7866	-1.875	0.8415	-0.46
	0.8566	-0.555	0.845	1.73	0.8094	0.9	0.8272	-0.58	0.8373	1.58	0.7871	-1.87	0.8421	-0.455
	0.8572	-0.555	0.8455	1.72	0.8099	0.885	0.8278	-0.575	0.8378	1.565	0.7876	-1.85	0.8426	-0.455
	0.8578	-0.555	0.8459	1.725	0.8104	0.88	0.8283	-0.57	0.8384	1.555	0.7881	-1.835	0.8432	-0.455
	0.8583	-0.56	0.8464	1.715	0.8109	0.89	0.8289	-0.57	0.8389	1.57	0.7887	-1.83	0.8438	-0.455
	0.8589	-0.555	0.8469	1.695	0.8114	0.88	0.8295	-0.57	0.8394	1.565	0.7892	-1.83	0.8443	-0.455
	0.8595	-0.55	0.8474	1.69	0.8119	0.86	0.83	-0.565	0.8399	1.57	0.7897	-1.84	0.8449	-0.45
	0.86	-0.55	0.8479	1.69	0.8124	0.865	0.8306	-0.565	0.8404	1.57	0.7902	-1.85	0.8455	-0.45
	0.8606	-0.55	0.8484	1.685	0.8129	0.87	0.8312	-0.565	0.8409	1.58	0.7907	-1.855	0.846	-0.445
	0.8612	-0.55	0.849	1.83	0.8134	0.86	0.8317	-0.565	0.8414	1.575	0.7912	-1.855	0.8466	-0.445
	0.8617	-0.545	0.8496	1.84	0.8139	0.87	0.8323	-0.565	0.8419	1.57	0.7917	-1.86	0.8472	-0.445
	0.8623	-0.545	0.8501	1.845	0.8144	0.885	0.8329	-0.565	0.8424	1.575	0.7922	-1.875	0.8477	-0.45
	0.8629	-0.545	0.8507	1.855	0.8149	0.875	0.8334	-0.565	0.8429	1.575	0.7927	-1.895	0.8483	-0.45
	0.8634	-0.55	0.8513	1.86	0.8154	0.87	0.834	-0.57	0.8434	1.565	0.7932	-1.885	0.8489	-0.45
	0.864	-0.55	0.8519	1.85	0.8159	0.89	0.8346	-0.57	0.8439	1.57	0.7937	-1.87	0.8494	-0.45
	0.8646	-0.555	0.8525	1.85	0.8164	0.9	0.8351	-0.57	0.8444	1.58	0.7942	-1.84	0.85	-0.45
	0.8651	-0.555	0.853	1.85	0.8169	0.89	0.8357	-0.565	0.8449	1.57	0.7947	-1.82	0.8506	-0.445
	0.8657	-0.555	0.8536	1.84	0.8174	0.895	0.8363	-0.565	0.8454	1.57	0.7952	-1.81	0.8511	-0.445
	0.8663	-0.555	0.8542	1.82	0.8179	0.895	0.8368	-0.565	0.8459	1.59	0.7957	-1.805	0.8517	-0.445
	0.8668	-0.56	0.8548	1.8	0.8184	0.9	0.8374	-0.56	0.8464	1.535	0.7962	-1.815	0.8522	-0.45
	0.8674	-0.56	0.8554	1.8	0.8189	0.9	0.8379	-0.56	0.8469	1.535	0.7967	-1.83	0.8528	-0.45
	0.868	-0.555	0.8559	1.795	0.8194	0.91	0.8385	-0.56	0.8474	1.53	0.7972	-1.855	0.8534	-0.445
	0.8685	-0.56	0.8565	1.78	0.8199	0.92	0.8391	-0.555	0.8479	1.525	0.7977	-1.87	0.8539	-0.445
	0.8691	-0.555	0.8571	1.78	0.8204	0.915	0.8396	-0.555	0.8484	1.525	0.7982	-1.87	0.8545	-0.445
	0.8697	-0.56	0.8577	1.785	0.8209	0.925	0.8402	-0.555	0.8489	1.54	0.7987	-1.89	0.8551	-0.445
	0.8702	-0.555	0.8583	1.795	0.8215	0.925	0.8408	-0.555	0.8494	1.53	0.7992	-1.92	0.8556	-0.44
	0.8708	-0.555	0.8589	1.8	0.822	0.91	0.8413	-0.55	0.8499	1.53	0.7998	-1.92	0.8562	-0.445
	0.8714	-0.555	0.8594	1.805	0.8225	0.915	0.8419	-0.55	0.8504	1.535	0.8003	-1.905	0.8568	-0.445
	0.8719	-0.555	0.86	1.825	0.823	0.91	0.8425	-0.55	0.8509	1.52	0.8008	-1.895	0.8573	-0.44
	0.8725	-0.555	0.8606	1.83	0.8235	0.9	0.843	-0.55	0.8514	1.51	0.8013	-1.875	0.8579	-0.445
	0.8731	-0.55	0.8612	1.84	0.824	0.895	0.8436	-0.555	0.8519	1.51	0.8018	-1.86	0.8585	-0.445
	0.8736	-0.555	0.8618	1.845	0.8245	0.885	0.8442	-0.55	0.8524	1.505	0.8023	-1.86	0.859	-0.445
	0.8742	-0.555	0.8623	1.85	0.825	0.87	0.8447	-0.555	0.8529	1.5	0.8028	-1.855	0.8596	-0.445
	0.8748	-0.55	0.8629	1.855	0.8255	0.87	0.8453	-0.555	0.8533	1.505	0.8033	-1.86	0.8602	-0.445
	0.8753	-0.55	0.8635	1.85	0.826	0.87	0.8459	-0.55	0.8538	1.505	0.8038	-1.875	0.8607	-0.445
	0.8759	-0.555	0.8641	1.835	0.8265	0.86	0.8464	-0.555	0.8543	1.485	0.8043	-1.865	0.8613	-0.45
	0.8765	-0.555	0.8647	1.83	0.827	0.85	0.847	-0.55	0.8548	1.475	0.8048	-1.855	0.8619	-0.45
	0.877	-0.55	0.8652	1.82	0.8275	0.855	0.8476	-0.555	0.8553	1.48	0.8053	-1.855	0.8624	-0.445
	0.8776	-0.55	0.8658	1.815	0.828	0.86	0.8481	-0.55	0.8558	1.48	0.8058	-1.845	0.863	-0.445
	0.8782	-0.55	0.8664	1.805	0.8285	0.845	0.8487	-0.55	0.8563	1.47	0.8063	-1.835	0.8636	-0.445
	0.8787	-0.55	0.867	1.795	0.829	0.85	0.8493	-0.55	0.8568	1.465	0.8068	-1.835	0.8641	-0.44
	0.8793	-0.55	0.8676	1.8	0.8295	0.86	0.8498	-0.545	0.8573	1.46	0.8073	-1.82	0.8647	-0.435
	0.8799	-0.545	0.8682	1.795	0.83	0.845	0.8504	-0.55	0.8578	1.465	0.8078	-1.805	0.8653	-0.435
	0.8804	-0.545	0.8687	1.805	0.8305	0.815	0.8509	-0.55	0.8583	1.46	0.8083	-1.805	0.8658	-0.435
	0.881	-0.535	0.8693	1.815	0.831	0.815	0.8515	-0.55	0.8588	1.465	0.8088	-1.795	0.8664	-0.43
	0.8816	-0.535	0.8699	1.83	0.8315	0.81	0.8521	-0.55	0.8593	1.46	0.8093	-1.79	0.867	-0.43
	0.8821	-0.535	0.8705	1.84	0.832	0.78	0.8526	-0.555	0.8598	1.44	0.8098	-1.795	0.8675	-0.41
	0.8827	-0.53	0.8711	1.86	0.8325	0.77	0.8532	-0.555	0.8603	1.425	0.8104	-1.8	0.868	-0.405
	0.8833	-0.53	0.8716	1.865	0.833	0.775	0.8538	-0.555	0.8608	1.43	0.8109	-1.8	0.8685	-0.405
	0.8838	-0.53	0.8722	1.87	0.8335	0.745	0.8543	-0.56	0.8613	1.43	0.8114	-1.8	0.8691	-0.405
	0.8844	-0.53	0.8728	1.87	0.834	0.725	0.8549	-0.565	0.8618	1.405	0.8119	-1.805	0.8696	-0.4
	0.885	-0.53	0.8734	1.865	0.8345	0.74	0.8555	-0.56	0.8623	1.4	0.8124	-1.815	0.8701	-0.4
	0.8855	-0.525	0.874	1.86	0.835	0.745	0.856	-0.555	0.8628	1.395	0.8129	-1.83	0.8706	-0.4
	0.8861	-0.525	0.8746	1.84	0.8355	0.72	0.8566	-0.56	0.8633	1.385	0.8134	-1.84	0.8711	-0.4
	0.8867	-0.525	0.8751	1.83	0.836	0.72	0.8572	-0.57	0.8638	1.385	0.8139	-1.85	0.8716	-0.4
	0.8872	-0.525	0.8757	1.835	0.8365	0.735	0.8577	-0.565	0.8643	1.385	0.8144	-1.865	0.8722	-0.395
	0.8878	-0.525	0.8763	1.83	0.837	0.725	0.8583	-0.56	0.8648	1.38	0.8149	-1.88	0.8727	-0.395
	0.8884	-0.52	0.8769	1.82	0.8375	0.72	0.8589	-0.565	0.8653	1.365	0.8155	-1.885	0.8732	-0.395
	0.8889	-0.52	0.8775	1.825	0.838	0.73	0.8594	-0.565	0.8658	1.36	0.816	-1.87	0.8737	-0.395
	0.8895	-0.515	0.878	1.84	0.8385	0.725	0.86	-0.565	0.8663	1.355	0.8166	-1.83	0.8742	-0.385
	0.8901	-0.515	0.8786	1.855	0.839	0.72	0.8606	-0.565	0.8668	1.36	0.8171	-1.775	0.8748	-0.385
	0.8906	-0.515	0.8792	1.86	0.8396	0.735	0.8611	-0.565	0.8672	1.36	0.8177	-1.715	0.8753	-0.38
	0.8912	-0.51	0.8798	1.88	0.8401	0.74	0.8617	-0.57	0.8677	1.37	0.8182	-1.665	0.8758	-0.375
	0.8918	-0.505	0.8804	1.9	0.8406	0.745	0.8623	-0.57	0.8682	1.375	0.8188	-1.63	0.8763	-0.375
	0.8923	-0.505	0.8809	1.915	0.8411	0.76	0.8628	-0.56	0.8687	1.375	0.8193	-1.575	0.8768	-0.37
	0.8929	-0.505	0.8815	1.915	0.8416	0.755	0.8634	-0.555	0.8692	1.395	0.8199	-1.52	0.8773	-0.365
	0.8935	-0.5	0.8821	1.925	0.8421	0.745	0.8639	-0.56	0.8697	1.41	0.8204	-1.49	0.8779	-0.365
	0.894	-0.5	0.8827	1.93	0.8426	0.75	0.8645	-0.565	0.8702	1.41	0.821	-1.465	0.8784	-0.36
	0.8946	-0.5	0.8833	1.925	0.8431	0.75	0.8651	-0.565	0.8707	1.42	0.8215	-1.43	0.8789	-0.355
	0.8952	-0.5	0.8839	1.925	0.8436	0.735	0.8656	-0.56	0.8712	1.425	0.8221	-1.395	0.8794	-0.355
	0.8957	-0.5	0.8844	1.915	0.8441	0.735	0.8662	-0.56	0.8717	1.425	0.8226	-1.37	0.8799	-0.355
	0.8963	-0.5	0.885	1.905	0.8446	0.725	0.8668	-0.56	0.8722	1.43	0.8232	-1.35	0.8805	-0.355
	0.8969	-0.495	0.8856	1.89	0.8451	0.72	0.8673	-0.56	0.8727	1.445	0.8237	-1.35	0.881	-0.355
	0.8974	-0.5	0.8862	1.895	0.8456	0.73	0.8679	-0.56	0.8732	1.445	0.8243	-1.345	0.8815	-0.355
	0.898	-0.495	0.8868	1.89	0.8461	0.725	0.8685	-0.555	0.8737	1.445	0.8248	-1.35	0.882	-0.355
	0.8986	-0.495	0.8873	1.88	0.8466	0.72	0.869	-0.555	0.8742	1.445	0.8254	-1.365	0.8825	-0.355
	0.8991	-0.495	0.8879	1.89	0.8471	0.735	0.8696	-0.55	0.8747	1.445	0.8259	-1.385	0.8831	-0.355
	0.8997	-0.49	0.8885	1.9	0.8476	0.73	0.8702	-0.555	0.8752	1.435	0.8265	-1.395	0.8836	-0.355
	0.9003	-0.495	0.8891	1.905	0.8481	0.745	0.8707	-0.55	0.8757	1.445	0.827	-1.415	0.8841	-0.36
	0.9008	-0.495	0.8897	1.915	0.8486	0.76	0.8713	-0.545	0.8762	1.455	0.8276	-1.43	0.8846	-0.36
	0.9014	-0.49	0.8902	1.935	0.8491	0.745	0.8719	-0.545	0.8767	1.45	0.8281	-1.425	0.8851	-0.355
	0.902	-0.49	0.8908	1.945	0.8496	0.735	0.8724	-0.545	0.8772	1.46	0.8287	-1.41	0.8856	-0.355
	0.9026	-0.485	0.8914	1.955	0.8501	0.73	0.873	-0.54	0.8777	1.475	0.8292	-1.39	0.8862	-0.355
	0.9031	-0.48	0.892	1.965	0.8506	0.72	0.8736	-0.54	0.8782	1.475	0.8298	-1.37	0.8867	-0.355
	0.9037	-0.48	0.8926	1.975	0.8511	0.68	0.8741	-0.54	0.8787	1.475	0.8303	-1.37	0.8872	-0.35
	0.9043	-0.485	0.8932	1.975	0.8516	0.66	0.8747	-0.545	0.8792	1.495	0.8309	-1.365	0.8877	-0.345
	0.9049	-0.485	0.8937	1.97	0.8521	0.665	0.8753	-0.54	0.8797	1.5	0.8314	-1.37	0.8882	-0.345
	0.9055	-0.485	0.8943	1.965	0.8526	0.66	0.8758	-0.54	0.8802	1.49	0.832	-1.385	0.8888	-0.34
	0.9061	-0.485	0.8949	1.955	0.8531	0.62	0.8764	-0.545	0.8807	1.495	0.8325	-1.395	0.8893	-0.34
	0.9066	-0.485	0.8955	1.935	0.8536	0.61	0.8769	-0.545	0.8811	1.5	0.8331	-1.4	0.8898	-0.34
	0.9072	-0.485	0.8961	1.915	0.8541	0.605	0.8775	-0.54	0.8816	1.5	0.8336	-1.4	0.8903	-0.34
	0.9078	-0.485	0.8966	1.905	0.8546	0.6	0.8781	-0.54	0.8821	1.49	0.8342	-1.39	0.8908	-0.335
	0.9084	-0.485	0.8972	1.89	0.8551	0.605	0.8786	-0.54	0.8826	1.48	0.8347	-1.375	0.8913	-0.335
	0.909	-0.48	0.8978	1.875	0.8556	0.605	0.8792	-0.535	0.8831	1.47	0.8353	-1.365	0.8919	-0.335
	0.9095	-0.48	0.8984	1.87	0.8561	0.595	0.8798	-0.535	0.8836	1.47	0.8358	-1.35	0.8924	-0.335
	0.9101	-0.48	0.899	1.87	0.8566	0.58	0.8803	-0.54	0.8841	1.455	0.8364	-1.335	0.8929	-0.335
	0.9107	-0.48	0.8995	1.875	0.8572	0.57	0.8809	-0.535	0.8846	1.46	0.8369	-1.33	0.8934	-0.33
	0.9113	-0.48	0.9001	1.88	0.8577	0.565	0.8815	-0.535	0.8851	1.455	0.8375	-1.32	0.8939	-0.33
	0.9119	-0.475	0.9007	1.87	0.8582	0.56	0.882	-0.535	0.8856	1.435	0.838	-1.31	0.8945	-0.33
	0.9125	-0.475	0.9013	1.87	0.8587	0.54	0.8826	-0.53	0.8861	1.425	0.8386	-1.295	0.895	-0.33
	0.913	-0.47	0.9019	1.87	0.8592	0.545	0.8832	-0.525	0.8866	1.425	0.8391	-1.28	0.8955	-0.32
	0.9136	-0.475	0.9025	1.86	0.8597	0.56	0.8837	-0.53	0.8871	1.42	0.8397	-1.275	0.896	-0.32
	0.9142	-0.475	0.903	1.865	0.8602	0.54	0.8843	-0.52	0.8876	1.405	0.8402	-1.275	0.8965	-0.32
	0.9148	-0.48	0.9036	1.855	0.8607	0.52	0.8848	-0.52	0.8881	1.395	0.8408	-1.275	0.8971	-0.31
	0.9154	-0.48	0.9042	1.845	0.8612	0.54	0.8854	-0.52	0.8886	1.405	0.8413	-1.28	0.8976	-0.31
	0.9159	-0.48	0.9048	1.84	0.8617	0.55	0.886	-0.52	0.8891	1.39	0.8419	-1.285	0.8981	-0.305
	0.9165	-0.48	0.9054	1.84	0.8622	0.53	0.8865	-0.52	0.8896	1.365	0.8424	-1.285	0.8986	-0.305
	0.9171	-0.48	0.9059	1.85	0.8627	0.52	0.8871	-0.52	0.8901	1.365	0.843	-1.285	0.8991	-0.3
	0.9177	-0.48	0.9065	1.835	0.8632	0.51	0.8876	-0.52	0.8906	1.36	0.8435	-1.285	0.8996	-0.3
	0.9183	-0.48	0.9071	1.835	0.8637	0.495	0.8882	-0.52	0.8911	1.35	0.8441	-1.27	0.9002	-0.295
	0.9188	-0.48	0.9077	1.86	0.8642	0.485	0.8888	-0.52	0.8916	1.355	0.8446	-1.27	0.9007	-0.295
	0.9194	-0.48	0.9083	1.86	0.8647	0.49	0.8893	-0.52	0.8921	1.36	0.8451	-1.275	0.9012	-0.29
	0.92	-0.475	0.9088	1.865	0.8652	0.5	0.8899	-0.525	0.8926	1.36	0.8457	-1.285	0.9017	-0.29
	0.9206	-0.48	0.9094	1.87	0.8657	0.48	0.8904	-0.52	0.8931	1.36	0.8462	-1.295	0.9022	-0.29
	0.9212	-0.48	0.91	1.875	0.8662	0.47	0.891	-0.525	0.8936	1.365	0.8468	-1.305	0.9028	-0.285
	0.9218	-0.475	0.9106	1.87	0.8667	0.49	0.8916	-0.525	0.8941	1.38	0.8473	-1.32	0.9033	-0.29
	0.9223	-0.475	0.9112	1.89	0.8672	0.49	0.8921	-0.525	0.8945	1.38	0.8479	-1.32	0.9038	-0.285
	0.9229	-0.475	0.9118	1.905	0.8677	0.48	0.8927	-0.52	0.895	1.375	0.8484	-1.32	0.9043	-0.28
	0.9235	-0.48	0.9123	1.89	0.8682	0.5	0.8932	-0.52	0.8955	1.38	0.849	-1.325	0.9048	-0.285
	0.9241	-0.48	0.9129	1.885	0.8687	0.485	0.8938	-0.515	0.896	1.385	0.8495	-1.32	0.9053	-0.285
	0.9247	-0.48	0.9135	1.905	0.8692	0.425	0.8943	-0.515	0.8965	1.38	0.8501	-1.31	0.9059	-0.28
	0.9252	-0.48	0.9141	1.905	0.8697	0.39	0.8949	-0.51	0.897	1.375	0.8506	-1.295	0.9064	-0.28
	0.9258	-0.48	0.9147	1.895	0.8702	0.38	0.8955	-0.51	0.8975	1.38	0.8512	-1.285	0.9069	-0.28
	0.9264	-0.48	0.9152	1.905	0.8707	0.35	0.896	-0.505	0.898	1.38	0.8517	-1.275	0.9074	-0.27
	0.927	-0.485	0.9158	1.91	0.8713	-0.32	0.8966	-0.505	0.8985	1.38	0.8523	-1.265	0.9079	-0.27
	0.9276	-0.485	0.9164	1.91	0.8718	-0.345	0.8971	-0.505	0.899	1.385	0.8528	-1.265	0.9085	-0.27
	0.9282	-0.485	0.917	1.91	0.8724	-0.385	0.8977	-0.5	0.8995	1.395	0.8534	-1.275	0.909	-0.27
	0.9287	-0.48	0.9176	1.92	0.8729	-0.405	0.8983	-0.505	0.9	1.4	0.8539	-1.285	0.9095	-0.27
	0.9293	-0.485	0.9181	1.925	0.8734	-0.39	0.8988	-0.5	0.9005	1.405	0.8545	-1.285	0.91	-0.275
	0.9299	-0.48	0.9187	1.945	0.874	-0.4	0.8994	-0.5	0.901	1.415	0.855	-1.29	0.9105	-0.27
	0.9305	-0.48	0.9193	1.965	0.8745	-0.425	0.8999	-0.5	0.9015	1.425	0.8556	-1.29	0.9111	-0.27
	0.9311	-0.48	0.9199	1.975	0.8751	-0.43	0.9005	-0.5	0.902	1.43	0.8561	-1.295	0.9116	-0.275
	0.9316	-0.475	0.9205	1.98	0.8756	-0.415	0.9011	-0.5	0.9025	1.435	0.8567	-1.295	0.9121	-0.28
	0.9322	-0.475	0.9211	2.005	0.8762	-0.405	0.9016	-0.5	0.903	1.44	0.8572	-1.295	0.9126	-0.275
	0.9328	-0.47	0.9216	2.025	0.8767	-0.395	0.9022	-0.5	0.9035	1.425	0.8578	-1.28	0.9131	-0.27
	0.9334	-0.47	0.9222	2.03	0.8772	-0.385	0.9027	-0.495	0.904	1.41	0.8583	-1.265	0.9136	-0.275
	0.934	-0.47	0.9228	2.15	0.8778	-0.39	0.9033	-0.495	0.9045	1.41	0.8589	-1.25	0.9142	-0.28
	0.9346	-0.475	0.9234	2.16	0.8783	-0.375	0.9038	-0.495	0.905	1.405	0.8594	-1.23	0.9147	-0.275
	0.9351	-0.475	0.9239	2.17	0.8789	-0.34	0.9044	-0.49	0.9055	1.395	0.86	-1.22	0.9152	-0.28
	0.9357	-0.475	0.9245	2.165	0.8794	-0.335	0.905	-0.49	0.906	1.385	0.8605	-1.21	0.9157	-0.285
	0.9363	-0.475	0.9251	2.17	0.88	-0.355	0.9055	-0.49	0.9065	1.375	0.8611	-1.215	0.9162	-0.28
	0.9369	-0.47	0.9256	2.175	0.8805	-0.325	0.9061	-0.49	0.907	1.36	0.8616	-1.215	0.9168	-0.275
	0.9375	-0.475	0.9262	2.17	0.8811	-0.295	0.9066	-0.49	0.9075	1.36	0.8622	-1.21	0.9173	-0.275
	0.938	-0.47	0.9268	2.175	0.8816	-0.3	0.9072	-0.49	0.908	1.36	0.8627	-1.2	0.9178	-0.275
	0.9386	-0.47	0.9273	2.175	0.8821	-0.31	0.9078	-0.49	0.9084	1.36	0.8633	-1.195	0.9183	-0.27
	0.9392	-0.47	0.9279	2.175	0.8827	-0.305	0.9083	-0.49	0.9089	1.355	0.8638	-1.19	0.9188	-0.27
	0.9398	-0.47	0.9285	2.18	0.8832	-0.285	0.9089	-0.49	0.9094	1.33	0.8644	-1.19	0.9193	-0.265
	0.9404	-0.47	0.929	2.175	0.8838	-0.275	0.9094	-0.49	0.9099	1.34	0.8649	-1.19	0.9199	-0.265
	0.9409	-0.465	0.9296	2.175	0.8843	-0.275	0.91	-0.495	0.9104	1.31	0.8655	-1.19	0.9204	-0.265
	0.9415	-0.465	0.9302	2.175	0.8849	-0.27	0.9106	-0.495	0.9109	1.315	0.866	-1.19	0.9209	-0.265
	0.9421	-0.465	0.9307	2.185	0.8854	-0.275	0.9111	-0.495	0.9114	1.32	0.8666	-1.195	0.9214	-0.265
	0.9427	-0.465	0.9313	2.175	0.8859	-0.265	0.9117	-0.49	0.9119	1.305	0.8671	-1.2	0.9219	-0.265
	0.9433	-0.46	0.9319	2.185	0.8865	-0.255	0.9122	-0.495	0.9124	1.285	0.8677	-1.195	0.9225	-0.265
	0.9439	-0.46	0.9324	2.195	0.887	-0.26	0.9128	-0.495	0.9128	1.3	0.8682	-1.2	0.923	-0.26
	0.9444	-0.455	0.933	2.195	0.8876	-0.265	0.9133	-0.495	0.9133	1.32	0.8688	-1.195	0.9235	-0.26
	0.945	-0.455	0.9336	2.18	0.8881	-0.265	0.9139	-0.5	0.9138	1.295	0.8693	-1.195	0.924	-0.26
	0.9456	-0.46	0.9341	2.18	0.8887	-0.26	0.9145	-0.495	0.9143	1.28	0.8699	-1.195	0.9245	-0.255
	0.9462	-0.46	0.9347	2.185	0.8892	-0.25	0.915	-0.495	0.9148	1.3	0.8704	-1.195	0.9251	-0.25
	0.9468	-0.455	0.9353	2.165	0.8897	-0.27	0.9156	-0.495	0.9153	1.3	0.871	-1.205	0.9256	-0.25
	0.9473	-0.455	0.9358	2.155	0.8903	-0.27	0.9161	-0.495	0.9158	1.285	0.8715	-1.215	0.9261	-0.245
	0.9479	-0.455	0.9364	2.145	0.8908	-0.25	0.9167	-0.495	0.9163	1.29	0.8721	-1.215	0.9266	-0.24
	0.9485	-0.46	0.937	2.125	0.8914	-0.255	0.9173	-0.495	0.9167	1.3	0.8726	-1.21	0.9271	-0.235
	0.9491	-0.455	0.9375	2.1	0.8919	-0.275	0.9178	-0.495	0.9172	1.28	0.8732	-1.21	0.9276	-0.235
	0.9497	-0.455	0.9381	2.075	0.8925	-0.26	0.9184	-0.495	0.9177	1.275	0.8737	-1.21	0.9282	-0.23
	0.9503	-0.455	0.9387	2.06	0.893	-0.245	0.9189	-0.5	0.9182	1.285	0.8743	-1.21	0.9287	-0.23
	0.9508	-0.46	0.9392	2.03	0.8935	-0.25	0.9195	-0.5	0.9187	1.285	0.8748	-1.22	0.9292	-0.225
	0.9514	-0.455	0.9398	2.025	0.8941	-0.255	0.9201	-0.5	0.9192	1.275	0.8754	-1.225	0.9297	-0.225
	0.952	-0.455	0.9404	2.005	0.8946	-0.255	0.9206	-0.5	0.9197	1.275	0.8759	-1.23	0.9302	-0.22
	0.9526	-0.455	0.9409	1.985	0.8952	-0.255	0.9212	-0.5	0.9202	1.29	0.8765	-1.235	0.9308	-0.22
	0.9532	-0.455	0.9415	1.97	0.8957	-0.255	0.9217	-0.5	0.9206	1.285	0.877	-1.23	0.9313	-0.22
	0.9537	-0.45	0.9421	1.97	0.8963	-0.255	0.9223	-0.5	0.9211	1.275	0.8776	-1.235	0.9318	-0.215
	0.9543	-0.455	0.9426	1.965	0.8968	-0.255	0.9228	-0.5	0.9216	1.285	0.8781	-1.23	0.9323	-0.22
	0.9549	-0.45	0.9432	1.98	0.8973	-0.265	0.9234	-0.5	0.9221	1.305	0.8787	-1.225	0.9328	-0.215
	0.9555	-0.45	0.9438	2.005	0.8979	-0.27	0.924	-0.495	0.9226	1.315	0.8792	-1.22	0.9333	-0.24
	0.9561	-0.455	0.9443	2.025	0.8984	-0.27	0.9245	-0.495	0.9231	1.32	0.8797	-1.21	0.9338	-0.245
	0.9567	-0.455	0.9449	2.07	0.899	-0.27	0.9251	-0.495	0.9236	1.33	0.8803	-1.2	0.9343	-0.24
	0.9572	-0.455	0.9455	2.115	0.8995	-0.295	0.9256	-0.49	0.9241	1.345	0.8808	-1.19	0.9347	-0.24
	0.9578	-0.455	0.946	2.155	0.9001	-0.295	0.9262	-0.485	0.9245	1.35	0.8814	-1.18	0.9352	-0.24
	0.9584	-0.455	0.9466	2.185	0.9006	-0.29	0.9268	-0.485	0.925	1.355	0.8819	-1.175	0.9357	-0.23
	0.959	-0.455	0.9472	2.21	0.9011	-0.3	0.9273	-0.485	0.9255	1.365	0.8825	-1.17	0.9362	-0.225
	0.9596	-0.455	0.9477	2.24	0.9017	-0.315	0.9279	-0.485	0.926	1.355	0.883	-1.17	0.9367	-0.215
	0.9601	-0.46	0.9483	2.26	0.9022	-0.31	0.9284	-0.48	0.9265	1.35	0.8836	-1.165	0.9371	-0.205
	0.9607	-0.465	0.9489	2.26	0.9028	-0.305	0.929	-0.48	0.927	1.36	0.8841	-1.165	0.9376	-0.19
	0.9613	-0.46	0.9494	2.27	0.9033	-0.305	0.9296	-0.48	0.9275	1.355	0.8847	-1.155	0.9381	-0.175
	0.9619	-0.46	0.95	2.26	0.9039	-0.31	0.9301	-0.475	0.9279	1.335	0.8852	-1.15	0.9386	-0.165
	0.9625	-0.465	0.9506	2.26	0.9044	-0.315	0.9307	-0.475	0.9284	1.335	0.8857	-1.145	0.9391	-0.155
	0.963	-0.465	0.9511	2.265	0.905	-0.31	0.9312	-0.475	0.9289	1.345	0.8862	-1.135	0.9395	-0.135
	0.9636	-0.46	0.9517	2.255	0.9055	-0.295	0.9318	-0.475	0.9294	1.34	0.8867	-1.13	0.94	-0.125
	0.9642	-0.46	0.9523	2.23	0.906	-0.295	0.9323	-0.475	0.9299	1.335	0.8872	-1.12	0.9405	-0.115
	0.9648	-0.465	0.9528	2.22	0.9066	-0.29	0.9329	-0.47	0.9304	1.335	0.8877	-1.12	0.941	-0.1
	0.9654	-0.465	0.9534	2.215	0.9071	-0.285	0.9335	-0.465	0.9309	1.335	0.8882	-1.115	0.9415	-0.09
	0.966	-0.465	0.954	2.19	0.9077	-0.295	0.934	-0.47	0.9314	1.33	0.8887	-1.115	0.9419	-0.085
	0.9665	-0.465	0.9545	2.16	0.9082	-0.27	0.9346	-0.465	0.9318	1.34	0.8892	-1.11	0.9424	-0.075
	0.9671	-0.465	0.9551	2.145	0.9088	-0.255	0.9351	-0.46	0.9323	1.35	0.8897	-1.115	0.9429	-0.06
	0.9677	-0.465	0.9557	2.125	0.9093	-0.265	0.9357	-0.455	0.9328	1.34	0.8902	-1.12	0.9434	-0.05
	0.9683	-0.465	0.9562	2.105	0.9098	-0.255	0.9363	-0.455	0.9333	1.33	0.8907	-1.125	0.9438	-0.035
	0.9689	-0.465	0.9568	2.1	0.9104	-0.255	0.9368	-0.45	0.9338	1.33	0.8912	-1.12	0.9443	-0.025
	0.9694	-0.465	0.9574	2.09	0.9109	-0.25	0.9374	-0.45	0.9343	1.325	0.8917	-1.11	0.9448	-0.01
	0.97	-0.47	0.9579	2.08	0.9115	-0.25	0.9379	-0.45	0.9348	1.3	0.8922	-1.1	0.9453	0.005
	0.9706	-0.47	0.9585	2.075	0.912	-0.25	0.9385	-0.445	0.9353	1.29	0.8927	-1.085	0.9458	0.025
	0.9712	-0.47	0.9591	2.085	0.9126	-0.24	0.9391	-0.445	0.9357	1.29	0.8932	-1.085	0.9462	0.04
	0.9718	-0.47	0.9596	2.085	0.9131	-0.24	0.9396	-0.45	0.9362	1.285	0.8937	-1.09	0.9467	0.065
	0.9724	-0.475	0.9602	2.09	0.9136	-0.25	0.9402	-0.445	0.9367	1.27	0.8942	-1.09	0.9472	0.085
	0.9729	-0.475	0.9608	2.105	0.9142	-0.24	0.9407	-0.445	0.9372	1.275	0.8947	-1.095	0.9477	0.105
	0.9735	-0.475	0.9613	2.12	0.9147	-0.24	0.9413	-0.44	0.9377	1.27	0.8952	-1.1	0.9482	0.14
	0.9741	-0.475	0.9619	2.135	0.9153	-0.24	0.9418	-0.44	0.9382	1.27	0.8957	-1.1	0.9486	0.16
	0.9747	-0.475	0.9625	2.15	0.9158	-0.24	0.9424	-0.445	0.9387	1.285	0.8962	-1.105	0.9491	0.185
	0.9753	-0.47	0.963	2.155	0.9164	-0.25	0.943	-0.445	0.9392	1.28	0.8967	-1.1	0.9496	0.21
	0.9758	-0.47	0.9636	2.155	0.9169	-0.255	0.9435	-0.44	0.9396	1.275	0.8973	-1.085	0.9501	0.23
	0.9764	-0.465	0.9642	2.155	0.9174	-0.25	0.9441	-0.445	0.9401	1.28	0.8978	-1.08	0.9506	0.25
	0.977	-0.465	0.9647	2.15	0.918	-0.245	0.9446	-0.44	0.9406	1.285	0.8983	-1.06	0.951	0.27
	0.9776	-0.465	0.9653	2.15	0.9185	-0.25	0.9452	-0.44	0.9411	1.285	0.8988	-1.05	0.9515	0.295
	0.9782	-0.465	0.9659	2.145	0.9191	-0.265	0.9458	-0.435	0.9416	1.29	0.8993	-1.045	0.952	0.31
	0.9788	-0.46	0.9664	2.13	0.9196	-0.27	0.9463	-0.44	0.9421	1.3	0.8998	-1.04	0.9525	0.325
	0.9794	-0.46	0.967	2.13	0.9202	-0.28	0.9469	-0.44	0.9426	1.285	0.9003	-1.04	0.9529	0.34
	0.9799	-0.46	0.9676	2.13	0.9207	-0.27	0.9474	-0.44	0.943	1.275	0.9008	-1.045	0.9534	0.35
	0.9805	-0.46	0.9681	2.11	0.9212	-0.275	0.948	-0.44	0.9435	1.275	0.9013	-1.055	0.9539	0.365
	0.9811	-0.46	0.9687	2.085	0.9218	-0.29	0.9486	-0.445	0.944	1.27	0.9018	-1.07	0.9544	0.375
	0.9817	-0.455	0.9693	2.075	0.9223	-0.295	0.9491	-0.445	0.9445	1.25	0.9023	-1.095	0.9549	0.385
	0.9823	-0.455	0.9698	2.06	0.9229	-0.295	0.9497	-0.445	0.945	1.25	0.9028	-1.105	0.9553	0.395
	0.9829	-0.455	0.9704	2.045	0.9234	-0.3	0.9502	-0.445	0.9455	1.25	0.9033	-1.115	0.9558	0.405
	0.9834	-0.455	0.971	2.03	0.924	-0.305	0.9508	-0.45	0.946	1.25	0.9038	-1.12	0.9563	0.415
	0.984	-0.455	0.9715	2.01	0.9245	-0.3	0.9513	-0.455	0.9465	1.25	0.9043	-1.115	0.9568	0.42
	0.9846	-0.45	0.9721	1.985	0.925	-0.305	0.9519	-0.46	0.9469	1.26	0.9048	-1.105	0.9573	0.435
	0.9852	-0.455	0.9727	1.975	0.9256	-0.315	0.9525	-0.46	0.9474	1.26	0.9053	-1.09	0.9577	0.44
	0.9858	-0.45	0.9732	1.97	0.9261	-0.315	0.953	-0.465	0.9479	1.255	0.9058	-1.08	0.9582	0.45
	0.9864	-0.445	0.9738	1.965	0.9267	-0.315	0.9536	-0.465	0.9484	1.255	0.9063	-1.065	0.9587	0.465
	0.987	-0.445	0.9744	1.955	0.9272	-0.325	0.9541	-0.465	0.9489	1.26	0.9068	-1.055	0.9592	0.47
	0.9875	-0.445	0.9749	1.945	0.9278	-0.335	0.9548	-0.45	0.9494	1.265	0.9073	-1.05	0.9597	0.49
	0.9881	-0.445	0.9755	1.94	0.9283	-0.34	0.9554	-0.45	0.9499	1.27	0.9078	-1.05	0.9601	0.495
	0.9887	-0.445	0.9761	1.935	0.9289	-0.365	0.956	-0.455	0.9504	1.275	0.9083	-1.05	0.9606	0.51
	0.9893	-0.445	0.9766	1.93	0.9294	-0.385	0.9567	-0.45	0.9508	1.275	0.9088	-1.045	0.9611	0.52
	0.9899	-0.445	0.9772	1.935	0.9299	-0.395	0.9573	-0.445	0.9513	1.275	0.9093	-1.05	0.9616	0.53
	0.9905	-0.45	0.9778	1.93	0.9305	-0.425	0.9579	-0.45	0.9518	1.28	0.9099	-1.06	0.962	0.545
	0.9911	-0.445	0.9783	1.92	0.931	-0.435	0.9585	-0.45	0.9523	1.29	0.9104	-1.065	0.9625	0.55
	0.9916	-0.45	0.9789	1.93	0.9316	-0.45	0.9592	-0.445	0.9528	1.285	0.9109	-1.07	0.963	0.56
	0.9922	-0.45	0.9795	1.925	0.9321	-0.485	0.9598	-0.44	0.9533	1.29	0.9114	-1.08	0.9635	0.565
	0.9928	-0.45	0.98	1.925	0.9327	-0.505	0.9604	-0.44	0.9538	1.3	0.9119	-1.09	0.964	0.565
	0.9934	-0.45	0.9806	1.94	0.9332	-0.52	0.9611	-0.44	0.9543	1.305	0.9124	-1.09	0.9644	0.575
	0.994	-0.45	0.9812	1.95	0.9337	-0.525	0.9617	-0.44	0.9547	1.3	0.9129	-1.085	0.9649	0.57
	0.9946	-0.455	0.9817	1.945	0.9343	-0.53	0.9623	-0.435	0.9552	1.29	0.9134	-1.085	0.9654	0.575
	0.9951	-0.455	0.9823	1.95	0.9348	-0.54	0.9629	-0.43	0.9557	1.29	0.9139	-1.08	0.9659	0.575
	0.9957	-0.45	0.9829	1.955	0.9354	-0.55	0.9636	-0.43	0.9562	1.29	0.9144	-1.085	0.9664	0.58
	0.9963	-0.45	0.9834	1.965	0.9359	-0.56	0.9642	-0.43	0.9567	1.27	0.9149	-1.095	0.9668	0.575
	0.9969	-0.45	0.984	1.97	0.9365	-0.57	0.9648	-0.43	0.9572	1.265	0.9154	-1.105	0.9673	0.57
	0.9975	-0.455	0.9846	1.965	0.937	-0.58	0.9655	-0.43	0.9577	1.275	0.9159	-1.115	0.9678	0.58
	0.9981	-0.455	0.9851	1.955	0.9375	-0.585	0.9661	-0.43	0.9581	1.27	0.9164	-1.125	0.9683	0.57
	0.9987	-0.455	0.9857	1.955	0.9381	-0.6	0.9667	-0.43	0.9586	1.26	0.9169	-1.125	0.9688	0.575
	0.9992	-0.455	0.9863	1.965	0.9386	-0.625	0.9673	-0.435	0.9591	1.26	0.9174	-1.125	0.9692	0.58
	0.9998	-0.455	0.9868	1.975	0.9392	-0.65	0.968	-0.435	0.9596	1.27	0.9179	-1.115	0.9697	0.585
	1.0004	-0.455	0.9874	1.98	0.9397	-0.67	0.9686	-0.435	0.9601	1.265	0.9184	-1.115	0.9702	0.585
	1.001	-0.455	0.988	1.995	0.9402	-0.94	0.9692	-0.435	0.9606	1.265	0.9189	-1.115	0.9707	0.58
	1.0016	-0.455	0.9885	2	0.9407	-0.945	0.9698	-0.44	0.9611	1.28	0.9194	-1.115	0.9711	0.59
	1.0022	-0.455	0.9891	2.025	0.9412	-0.96	0.9705	-0.44	0.9616	1.29	0.9199	-1.115	0.9716	0.585
	1.0027	-0.46	0.9897	2.05	0.9417	-0.995	0.9711	-0.435	0.962	1.29	0.9204	-1.125	0.9721	0.575
	1.0033	-0.46	0.9902	2.09	0.9422	-1.03	0.9717	-0.435	0.9625	1.29	0.9209	-1.12	0.9726	0.57
	1.0039	-0.46	0.9908	2.13	0.9427	-1.05	0.9724	-0.435	0.963	1.305	0.9214	-1.11	0.9731	0.565
	1.0045	-0.46	0.9914	2.17	0.9432	-1.055	0.973	-0.435	0.9635	1.29	0.9219	-1.105	0.9735	0.565
	1.0051	-0.465	0.9919	2.2	0.9437	-1.065	0.9736	-0.44	0.964	1.27	0.9224	-1.09	0.974	0.565
	1.0057	-0.465	0.9925	2.2	0.9442	-1.075	0.9742	-0.44	0.9645	1.275	0.923	-1.075	0.9745	0.565
	1.0063	-0.46	0.9931	2.195	0.9447	-1.1	0.9749	-0.44	0.965	1.28	0.9235	-1.055	0.975	0.56
	1.0068	-0.46	0.9936	2.195	0.9452	-1.125	0.9755	-0.435	0.9655	1.26	0.924	-1.04	0.9755	0.56
	1.0074	-0.46	0.9942	2.175	0.9457	-1.145	0.9761	-0.44	0.9659	1.255	0.9245	-1.025	0.9759	0.575
	1.008	-0.465	0.9947	1.96	0.9461	-1.165	0.9768	-0.44	0.9664	1.265	0.925	-1.015	0.9764	0.58
	1.0086	-0.465	0.9952	1.965	0.9466	-1.165	0.9774	-0.445	0.9669	1.265	0.9255	-1.005	0.9769	0.585
	1.0092	-0.46	0.9957	1.98	0.9471	-1.175	0.978	-0.445	0.9674	1.25	0.926	-1	0.9774	0.59
	1.0098	-0.46	0.9962	1.985	0.9476	-1.225	0.9786	-0.445	0.9679	1.245	0.9265	-0.995	0.9779	0.595
	1.0103	-0.46	0.9967	1.985	0.9481	-1.26	0.9793	-0.445	0.9684	1.255	0.927	-0.99	0.9783	0.605
	1.0109	-0.46	0.9972	2.005	0.9486	-1.275	0.9799	-0.45	0.9689	1.25	0.9275	-0.99	0.9788	0.605
	1.0115	-0.46	0.9977	2.015	0.9491	-1.305	0.9805	-0.455	0.9694	1.245	0.928	-0.99	0.9793	0.615
	1.0121	-0.465	0.9982	2.02	0.9496	-1.34	0.9812	-0.455	0.9698	1.24	0.9285	-0.995	0.9798	0.61
	1.0127	-0.465	0.9987	2.04	0.9501	-1.38	0.9818	-0.455	0.9703	1.23	0.929	-1.005	0.9802	0.6
	1.0133	-0.465	0.9992	2.045	0.9506	-1.435	0.9824	-0.455	0.9708	1.22	0.9295	-1.015	0.9807	0.61
	1.0139	-0.47	0.9997	2.045	0.9511	-1.485	0.983	-0.455	0.9713	1.165	0.93	-1.02	0.9812	0.615
	1.0144	-0.47	1.0002	2.05	0.9516	-1.52	0.9837	-0.46	0.9718	1.17	0.9305	-1.015	0.9817	0.61
	1.015	-0.47	1.0008	2.06	0.9521	-1.54	0.9843	-0.455	0.9723	1.16	0.931	-1.015	0.9822	0.615
	1.0156	-0.47	1.0013	2.05	0.9526	-1.59	0.9849	-0.455	0.9727	1.14	0.9315	-1.01	0.9826	0.615
	1.0162	-0.47	1.0018	2.05	0.9531	-1.64	0.9856	-0.46	0.9732	1.145	0.932	-1.005	0.9831	0.615
	1.0168	-0.475	1.0023	2.055	0.9536	-1.69	0.9862	-0.46	0.9737	1.14	0.9325	-1.01	0.9836	0.615
	1.0174	-0.475	1.0028	2.05	0.9541	-1.735	0.9868	-0.455	0.9742	1.12	0.933	-1	0.9841	0.63
	1.0179	-0.475	1.0033	2.035	0.9546	-1.765	0.9874	-0.455	0.9747	1.125	0.9335	-0.995	0.9846	0.635
	1.0185	-0.475	1.0038	2.025	0.955	-1.795	0.9881	-0.455	0.9751	1.14	0.934	-0.995	0.985	0.63
	1.0191	-0.47	1.0043	2.015	0.9555	-1.835	0.9887	-0.455	0.9756	1.135	0.9345	-0.985	0.9855	0.64
	1.0197	-0.47	1.0048	2.01	0.956	-1.885	0.9893	-0.455	0.9761	1.125	0.935	-0.98	0.986	0.65
	1.0203	-0.475	1.0053	2	0.9565	-1.94	0.9899	-0.46	0.9766	1.135	0.9355	-0.98	0.9865	0.65
	1.0209	-0.47	1.0058	1.975	0.957	-2.02	0.9906	-0.455	0.9771	1.14	0.9361	-0.975	0.987	0.66
	1.0215	-0.47	1.0063	1.965	0.9575	-2.105	0.9912	-0.46	0.9775	1.14	0.9366	-0.97	0.9874	0.675
	1.022	-0.465	1.0068	1.96	0.958	-2.185	0.9918	-0.455	0.978	1.145	0.9371	-0.965	0.9879	0.68
	1.0226	-0.47	1.0073	1.955	0.9585	-2.255	0.9925	-0.46	0.9785	1.15	0.9376	-0.965	0.9884	0.69
	1.0232	-0.465	1.0078	1.945	0.959	-2.3	0.9931	-0.46	0.979	1.14	0.9381	-0.96	0.9889	0.705
	1.0238	-0.465	1.0083	1.93	0.9595	-2.34	0.9937	-0.46	0.9795	1.135	0.9386	-0.96	0.9894	0.715
	1.0244	-0.47	1.0088	1.92	0.96	-2.36	0.9943	-0.455	0.9799	1.14	0.9391	-0.96	0.9898	0.725
	1.025	-0.465	1.0093	1.92	0.9605	-2.365	0.995	-0.455	0.9804	1.145	0.9396	-0.96	0.9903	0.72
	1.0255	-0.465	1.0098	1.915	0.961	-2.365	0.9956	-0.455	0.9809	1.135	0.9401	-0.965	0.9908	0.735
	1.0261	-0.465	1.0103	1.905	0.9615	-2.385	0.9962	-0.45	0.9814	1.135	0.9406	-0.97	0.9913	0.75
	1.0267	-0.465	1.0108	1.895	0.962	-2.415	0.9969	-0.45	0.9819	1.155	0.9411	-0.975	0.9917	0.755
	1.0273	-0.465	1.0113	1.89	0.9625	-2.45	0.9975	-0.45	0.9823	1.155	0.9416	-0.975	0.9922	0.76
	1.0279	-0.465	1.0118	1.89	0.963	-2.45	0.9981	-0.445	0.9828	1.145	0.9421	-0.97	0.9927	0.76
	1.0285	-0.465	1.0123	1.905	0.9635	-2.435	0.9987	-0.445	0.9833	1.145	0.9426	-0.96	0.9932	0.765
	1.0291	-0.465	1.0128	1.915	0.9639	-2.425	0.9994	-0.445	0.9838	1.165	0.9431	-0.95	0.9937	0.78
	1.0296	-0.46	1.0133	1.905	0.9644	-2.415	1	-0.44	0.9843	1.175	0.9436	-0.94	0.9942	1.045
	1.0302	-0.455	1.0138	1.92	0.9649	-2.4	1.0006	-0.44	0.9848	1.17	0.9441	-0.93	0.9947	1.055
	1.0308	-0.455	1.0143	1.935	0.9654	-2.385	1.0013	-0.435	0.9852	1.18	0.9446	-0.92	0.9952	1.065
	1.0314	-0.455	1.0148	1.94	0.9659	-2.385	1.0019	-0.435	0.9857	1.18	0.9451	-0.91	0.9957	1.075
	1.032	-0.455	1.0153	1.95	0.9664	-2.39	1.0025	-0.43	0.9862	1.165	0.9456	-0.915	0.9962	1.08
	1.0326	-0.45	1.0158	1.96	0.9669	-2.415	1.0031	-0.435	0.9867	1.17	0.9461	-0.915	0.9967	1.1
	1.0331	-0.45	1.0163	1.96	0.9674	-2.445	1.0038	-0.435	0.9872	1.175	0.9466	-0.915	0.9972	1.115
	1.0337	-0.445	1.0168	1.965	0.9679	-2.465	1.0044	-0.435	0.9876	1.16	0.9471	-0.915	0.9977	1.125
	1.0343	-0.445	1.0173	1.97	0.9684	-2.475	1.005	-0.435	0.9881	1.15	0.9476	-0.92	0.9982	1.135
	1.0349	-0.445	1.0178	1.965	0.9689	-2.475	1.0057	-0.435	0.9886	1.155	0.9481	-0.925	0.9987	1.145
	1.0355	-0.445	1.0183	1.95	0.9694	-2.475	1.0063	-0.43	0.9891	1.155	0.9488	-0.925	0.9992	1.145
	1.0361	-0.445	1.0188	1.945	0.9699	-2.49	1.0069	-0.43	0.9896	1.14	0.9494	-0.935	0.9997	1.165
	1.0367	-0.445	1.0193	1.945	0.9704	-2.505	1.0075	-0.43	0.99	1.14	0.95	-0.94	1.0003	1.16
	1.0372	-0.44	1.0199	1.935	0.9709	-2.495	1.0082	-0.43	0.9905	1.145	0.9507	-0.945	1.0008	1.17
	1.0378	-0.44	1.0204	1.93	0.9714	-2.5	1.0088	-0.43	0.991	1.145	0.9513	-0.935	1.0013	1.175
	1.0384	-0.44	1.0209	1.925	0.9719	-2.495	1.0094	-0.43	0.9915	1.135	0.9519	-0.93	1.0018	1.18
	1.039	-0.445	1.0214	1.935	0.9723	-2.49	1.0101	-0.425	0.992	1.145	0.9525	-0.915	1.0023	1.175
	1.0396	-0.44	1.0219	1.925	0.9728	-2.505	1.0107	-0.425	0.9924	1.15	0.9532	-0.895	1.0028	1.185
	1.0402	-0.44	1.0224	1.93	0.9733	-2.53	1.0113	-0.43	0.9929	1.135	0.9538	-0.88	1.0033	1.2
	1.0407	-0.44	1.0229	1.94	0.9738	-2.53	1.0119	-0.43	0.9934	1.14	0.9544	-0.875	1.0038	1.205
	1.0413	-0.435	1.0234	1.935	0.9743	-2.53	1.0126	-0.425	0.9939	1.14	0.9551	-0.875	1.0043	1.22
	1.0419	-0.435	1.0239	1.925	0.9748	-2.515	1.0132	-0.425	0.9944	1.12	0.9557	-0.88	1.0048	1.23
	1.0425	-0.435	1.0244	1.935	0.9753	-2.505	1.0138	-0.43	0.9948	1.115	0.9563	-0.885	1.0053	1.23
	1.0431	-0.435	1.0249	1.925	0.9758	-2.51	1.0144	-0.435	0.9953	1.125	0.9569	-0.89	1.0058	1.245
	1.0437	-0.43	1.0254	1.9	0.9763	-2.505	1.0151	-0.435	0.9958	1.12	0.9576	-0.895	1.0063	1.265
	1.0443	-0.435	1.0259	1.895	0.9768	-2.495	1.0157	-0.43	0.9963	1.11	0.9582	-0.9	1.0068	1.285
	1.0448	-0.435	1.0264	1.905	0.9773	-2.48	1.0163	-0.435	0.9968	1.12	0.9588	-0.905	1.0074	1.29
	1.0454	-0.435	1.0269	1.89	0.9778	-2.485	1.017	-0.435	0.9972	1.11	0.9595	-0.91	1.0079	1.305
	1.046	-0.435	1.0274	1.87	0.9783	-2.5	1.0176	-0.435	0.9977	1.095	0.9601	-0.9	1.0084	1.32
	1.0466	-0.44	1.0279	1.88	0.9788	-2.515	1.0182	-0.435	0.9982	1.11	0.9607	-0.895	1.0089	1.33
	1.0472	-0.44	1.0284	1.885	0.9793	-2.535	1.0188	-0.435	0.9987	1.115	0.9613	-0.885	1.0094	1.34
	1.0478	-0.44	1.0289	1.87	0.9798	-2.565	1.0195	-0.435	0.9992	1.11	0.962	-0.875	1.0099	1.355
	1.0484	-0.435	1.0294	1.88	0.9803	-2.595	1.0201	-0.44	0.9996	1.1	0.9626	-0.875	1.0104	1.36
	1.0489	-0.435	1.0299	1.875	0.9808	-2.63	1.0207	-0.435	1.0001	1.095	0.9632	-0.865	1.0109	1.365
	1.0495	-0.435	1.0304	1.845	0.9812	-2.63	1.0214	-0.435	1.0006	1.1	0.9639	-0.855	1.0114	1.36
	1.0501	-0.44	1.0309	1.835	0.9817	-2.62	1.022	-0.43	1.0011	1.085	0.9645	-0.85	1.0119	1.355
	1.0507	-0.415	1.0314	1.85	0.9822	-2.615	1.0226	-0.435	1.0016	1.085	0.9651	-0.84	1.0124	1.355
	1.0512	-0.41	1.0319	1.85	0.9827	-2.615	1.0232	-0.435	1.002	1.1	0.9657	-0.84	1.0129	1.355
	1.0518	-0.41	1.0324	1.84	0.9832	-2.605	1.0239	-0.435	1.0025	1.105	0.9664	-0.835	1.0134	1.36
	1.0524	-0.41	1.0329	1.85	0.9837	-2.575	1.0245	-0.435	1.003	1.11	0.967	-0.84	1.0139	1.36
	1.0529	-0.41	1.0334	1.865	0.9842	-2.555	1.0251	-0.435	1.0035	1.12	0.9676	-0.845	1.0144	1.365
	1.0535	-0.405	1.0339	1.86	0.9847	-2.58	1.0258	-0.44	1.004	1.125	0.9683	-0.855	1.015	1.375
	1.0541	-0.405	1.0344	1.855	0.9852	-2.63	1.0264	-0.44	1.0044	1.12	0.9689	-0.86	1.0155	1.38
	1.0546	-0.405	1.0349	1.855	0.9857	-2.645	1.027	-0.44	1.0049	1.12	0.9695	-0.865	1.016	1.39
	1.0552	-0.405	1.0354	1.85	0.9862	-2.63	1.0276	-0.445	1.0054	1.125	0.9701	-0.87	1.0165	1.405
	1.0558	-0.405	1.0359	1.84	0.9867	-2.61	1.0283	-0.445	1.0059	1.12	0.9708	-0.87	1.017	1.41
	1.0563	-0.405	1.0364	1.85	0.9872	-2.605	1.0289	-0.45	1.0064	1.11	0.9714	-0.865	1.0175	1.415
	1.0569	-0.405	1.0369	1.84	0.9877	-2.595	1.0295	-0.45	1.0068	1.11	0.972	-0.865	1.018	1.43
	1.0575	-0.41	1.0374	1.81	0.9882	-2.57	1.0302	-0.45	1.0073	1.105	0.9727	-0.855	1.0185	1.45
	1.058	-0.405	1.0379	1.81	0.9887	-2.565	1.0308	-0.45	1.0078	1.1	0.9733	-0.85	1.019	1.46
	1.0586	-0.405	1.0384	1.81	0.9892	-2.59	1.0314	-0.45	1.0083	1.095	0.9739	-0.84	1.0195	1.465
	1.0592	-0.405	1.0389	1.795	0.9896	-2.62	1.032	-0.45	1.0088	1.095	0.9745	-0.83	1.02	1.47
	1.0597	-0.41	1.0395	1.79	0.9901	-2.615	1.0327	-0.45	1.0092	1.095	0.9752	-0.82	1.0205	1.475
	1.0603	-0.41	1.04	1.8	0.9906	-2.605	1.0333	-0.45	1.0097	1.105	0.9758	-0.81	1.021	1.48
	1.0608	-0.405	1.0405	1.8	0.9911	-2.6	1.0339	-0.45	1.0102	1.11	0.9764	-0.805	1.0215	1.485
	1.0614	-0.405	1.041	1.79	0.9916	-2.615	1.0345	-0.43	1.0107	1.115	0.9771	-0.805	1.0221	1.49
	1.062	-0.41	1.0415	1.79	0.9921	-2.605	1.035	-0.43	1.0112	1.12	0.9777	-0.805	1.0226	1.495
	1.0625	-0.41	1.042	1.81	0.9926	-2.59	1.0356	-0.425	1.0116	1.125	0.9783	-0.805	1.0231	1.505
	1.0631	-0.41	1.0425	1.815	0.9931	-2.59	1.0362	-0.42	1.0121	1.12	0.9789	-0.815	1.0236	1.51
	1.0637	-0.415	1.043	1.825	0.9936	-2.565	1.0367	-0.42	1.0126	1.13	0.9796	-0.82	1.0241	1.515
	1.0642	-0.41	1.0435	1.85	0.9941	-2.565	1.0373	-0.42	1.0131	1.135	0.9802	-0.825	1.0246	1.525
	1.0648	-0.41	1.044	1.865	0.9946	-2.6	1.0378	-0.415	1.0136	1.125	0.9808	-0.83	1.0251	1.53
	1.0654	-0.405	1.0445	1.86	0.9951	-2.645	1.0384	-0.415	1.014	1.13	0.9815	-0.83	1.0256	1.55
	1.0659	-0.405	1.045	1.86	0.9956	-2.665	1.039	-0.415	1.0145	1.12	0.9821	-0.83	1.0261	1.565
	1.0665	-0.405	1.0455	1.87	0.9961	-2.66	1.0395	-0.415	1.015	1.09	0.9827	-0.82	1.0266	1.575
	1.0671	-0.405	1.046	1.86	0.9966	-2.645	1.0401	-0.415	1.0155	1.085	0.9833	-0.815	1.0271	1.585
	1.0676	-0.405	1.0465	1.84	0.9971	-2.62	1.0406	-0.415	1.016	1.085	0.984	-0.815	1.0276	1.605
	1.0682	-0.405	1.047	1.845	0.9976	-2.61	1.0412	-0.415	1.0165	1.08	0.9846	-0.815	1.0281	1.62
	1.0687	-0.405	1.0475	1.845	0.9981	-2.595	1.0418	-0.415	1.0169	1.075	0.9852	-0.82	1.0286	1.63
	1.0693	-0.405	1.048	1.825	0.9985	-2.555	1.0423	-0.415	1.0174	1.085	0.9859	-0.825	1.0291	1.63
	1.0699	-0.405	1.0485	1.825	0.999	-2.505	1.0429	-0.415	1.0179	1.09	0.9865	-0.83	1.0297	1.64
	1.0704	-0.41	1.049	1.835	0.9995	-2.46	1.0434	-0.415	1.0184	1.085	0.9871	-0.83	1.0302	1.635
	1.071	-0.41	1.0495	1.83	1	-2.455	1.044	-0.41	1.0189	1.105	0.9877	-0.825	1.0307	1.645
	1.0716	-0.41	1.05	1.815	1.0005	-2.445	1.0445	-0.415	1.0193	1.115	0.9884	-0.82	1.0312	1.645
	1.0721	-0.41	1.0505	1.825	1.001	-2.41	1.0451	-0.415	1.0198	1.11	0.989	-0.815	1.0317	1.645
	1.0727	-0.405	1.051	1.835	1.0015	-2.385	1.0457	-0.415	1.0203	1.125	0.9896	-0.81	1.0322	1.63
	1.0733	-0.41	1.0515	1.83	1.002	-2.37	1.0462	-0.415	1.0208	1.135	0.9903	-0.8	1.0327	1.635
	1.0738	-0.405	1.052	1.825	1.0025	-2.415	1.0468	-0.415	1.0213	1.135	0.9909	-0.795	1.0332	1.63
	1.0744	-0.405	1.0525	1.82	1.0031	-2.285	1.0473	-0.42	1.0217	1.13	0.9915	-0.8	1.0337	1.62
	1.075	-0.405	1.053	1.82	1.0036	-2.305	1.0479	-0.425	1.0222	1.135	0.9921	-0.8	1.0342	1.625
	1.0755	-0.4	1.0535	1.81	1.0042	-2.325	1.0485	-0.425	1.0227	1.125	0.9928	-0.8	1.0347	1.625
	1.0761	-0.4	1.054	1.81	1.0047	-2.345	1.049	-0.425	1.0232	1.115	0.9934	-0.805	1.0352	1.62
	1.0767	-0.4	1.0545	1.805	1.0053	-2.38	1.0496	-0.425	1.0237	1.115	0.994	-0.81	1.0357	1.63
	1.0772	-0.4	1.055	1.795	1.0059	-2.395	1.0501	-0.43	1.0241	1.11	0.9947	-0.81	1.0362	1.64
	1.0778	-0.395	1.0555	1.79	1.0064	-2.395	1.0507	-0.43	1.0246	1.095	0.9953	-0.81	1.0368	1.64
	1.0783	-0.4	1.056	1.795	1.007	-2.4	1.0513	-0.43	1.0251	1.095	0.9959	-0.805	1.0373	1.645
	1.0789	-0.395	1.0565	1.785	1.0075	-2.41	1.0518	-0.43	1.0256	1.1	0.9965	-0.805	1.0378	1.66
	1.0795	-0.4	1.057	1.775	1.0081	-2.41	1.0524	-0.43	1.0261	1.09	0.9972	-0.8	1.0383	1.675
	1.08	-0.4	1.0575	1.78	1.0087	-2.425	1.0529	-0.43	1.0265	1.07	0.9978	-0.79	1.0388	1.685
	1.0806	-0.395	1.058	1.77	1.0092	-2.445	1.0535	-0.425	1.027	1.075	0.9984	-0.79	1.0393	1.695
	1.0812	-0.4	1.0585	1.86	1.0098	-2.46	1.054	-0.425	1.0275	1.075	0.9991	-0.785	1.0398	1.695
	1.0817	-0.395	1.059	1.885	1.0103	-2.455	1.0546	-0.425	1.028	1.065	0.9997	-0.785	1.0403	1.695
	1.0823	-0.395	1.0595	1.9	1.0109	-2.45	1.0552	-0.425	1.0285	1.07	1.0003	-0.785	1.0408	1.705
	1.0829	-0.395	1.06	1.915	1.0114	-2.455	1.0557	-0.425	1.0289	1.07	1.0009	-0.785	1.0413	1.71
	1.0834	-0.395	1.0605	1.95	1.012	-2.485	1.0563	-0.425	1.0294	1.055	1.0016	-0.79	1.0418	1.7
	1.084	-0.4	1.061	1.975	1.0126	-2.5	1.0568	-0.42	1.0299	1.055	1.0022	-0.795	1.0423	1.7
	1.0846	-0.4	1.0615	1.995	1.0131	-2.485	1.0574	-0.425	1.0304	1.065	1.0028	-0.8	1.0428	1.7
	1.0851	-0.395	1.062	2.02	1.0137	-2.475	1.058	-0.42	1.0309	1.07	1.0035	-0.8	1.0433	1.705
	1.0857	-0.39	1.0625	2.04	1.0142	-2.465	1.0585	-0.42	1.0313	1.065	1.0041	-0.795	1.0438	1.71
	1.0863	-0.39	1.063	2.07	1.0148	-2.455	1.0591	-0.42	1.0318	1.065	1.0047	-0.79	1.0444	1.715
	1.0868	-0.39	1.0635	2.085	1.0153	-2.475	1.0596	-0.42	1.0323	1.055	1.0053	-0.78	1.0449	1.725
	1.0874	-0.39	1.0639	2.11	1.0159	-2.49	1.0602	-0.42	1.0328	1.055	1.006	-0.77	1.0454	1.74
	1.0879	-0.39	1.0644	2.135	1.0165	-2.51	1.0608	-0.425	1.0333	1.065	1.0066	-0.765	1.0459	1.75
	1.0885	-0.385	1.0649	2.15	1.017	-2.565	1.0613	-0.425	1.0338	1.07	1.0072	-0.755	1.0464	1.765
	1.0891	-0.385	1.0654	2.18	1.0176	-2.625	1.0619	-0.42	1.0343	1.055	1.0079	-0.755	1.0469	1.775
	1.0896	-0.385	1.0659	2.21	1.0181	-2.655	1.0624	-0.42	1.0348	1.05	1.0085	-0.755	1.0474	1.785
	1.0902	-0.385	1.0664	2.22	1.0187	-2.685	1.063	-0.415	1.0352	1.06	1.0091	-0.755	1.0479	1.785
	1.0908	-0.375	1.0669	2.23	1.0193	-2.705	1.0636	-0.41	1.0357	1.05	1.0097	-0.755	1.0484	1.795
	1.0913	-0.38	1.0674	2.245	1.0198	-2.715	1.0641	-0.405	1.0362	1.04	1.0104	-0.76	1.0489	1.8
	1.0919	-0.38	1.0679	2.25	1.0204	-2.72	1.0647	-0.405	1.0367	1.04	1.011	-0.765	1.0494	1.795
	1.0925	-0.38	1.0684	2.265	1.0209	-2.695	1.0652	-0.405	1.0372	1.035	1.0116	-0.775	1.0499	1.785
	1.093	-0.375	1.0688	2.285	1.0215	-2.68	1.0658	-0.405	1.0377	1.025	1.0123	-0.785	1.0504	1.78
	1.0936	-0.37	1.0693	2.29	1.022	-2.68	1.0663	-0.4	1.0382	1.03	1.0129	-0.795	1.0509	1.785
	1.0942	-0.37	1.0698	2.29	1.0226	-2.665	1.0669	-0.405	1.0387	1.03	1.0135	-0.805	1.0515	1.785
	1.0947	-0.37	1.0703	2.29	1.0232	-2.615	1.0675	-0.4	1.0391	1.025	1.0141	-0.8	1.052	1.785
	1.0953	-0.365	1.0708	2.27	1.0237	-2.545	1.068	-0.4	1.0396	1.025	1.0148	-0.79	1.0525	1.79
	1.0959	-0.365	1.0713	2.255	1.0243	-2.455	1.0686	-0.4	1.0401	1.025	1.0154	-0.78	1.053	1.785
	1.0964	-0.365	1.0718	2.26	1.0248	-2.39	1.0691	-0.4	1.0406	1.015	1.016	-0.77	1.0535	1.775
	1.097	-0.365	1.0723	2.25	1.0254	-2.315	1.0697	-0.4	1.0411	1.01	1.0167	-0.76	1.054	1.78
	1.0975	-0.36	1.0728	2.245	1.026	-2.235	1.0703	-0.4	1.0416	1.005	1.0173	-0.75	1.0545	1.785
	1.0981	-0.355	1.0733	2.25	1.0265	-2.19	1.0708	-0.4	1.0421	0.995	1.0179	-0.74	1.055	1.79
	1.0987	-0.355	1.0737	2.235	1.0271	-2.19	1.0714	-0.405	1.0426	1	1.0185	-0.735	1.0555	1.785
	1.0992	-0.355	1.0742	2.23	1.0276	-2.195	1.0719	-0.4	1.0431	0.99	1.0192	-0.73	1.056	1.785
	1.0998	-0.355	1.0747	2.24	1.0282	-2.165	1.0725	-0.4	1.0435	0.99	1.0198	-0.735	1.0565	1.78
	1.1004	-0.35	1.0752	2.235	1.0287	-2.115	1.0731	-0.4	1.044	0.99	1.0204	-0.735	1.057	1.775
	1.1009	-0.345	1.0757	2.225	1.0293	-2.075	1.0736	-0.4	1.0445	0.99	1.0211	-0.735	1.0575	1.78
	1.1015	-0.345	1.0762	2.22	1.0299	-2.045	1.0742	-0.4	1.045	0.99	1.0217	-0.74	1.058	1.785
	1.1021	-0.34	1.0767	2.215	1.0304	-2.025	1.0747	-0.4	1.0455	0.995	1.0223	-0.75	1.0586	1.895
	1.1026	-0.34	1.0772	2.205	1.031	-2.005	1.0753	-0.395	1.046	0.995	1.0229	-0.755	1.0591	1.91
	1.1032	-0.34	1.0777	2.195	1.0315	-1.975	1.0758	-0.395	1.0465	0.995	1.0236	-0.75	1.0596	1.92
	1.1038	-0.34	1.0782	2.16	1.0321	-1.94	1.0764	-0.395	1.047	1.005	1.0242	-0.755	1.0601	1.93
	1.1043	-0.34	1.0786	2.13	1.0326	-1.925	1.077	-0.395	1.0474	1.015	1.0248	-0.765	1.0606	1.935
	1.1049	-0.34	1.0791	2.1	1.0332	-1.91	1.0775	-0.395	1.0479	1.015	1.0255	-0.77	1.0611	1.935
	1.1055	-0.34	1.0796	2.06	1.0338	-1.905	1.0781	-0.395	1.0484	1.015	1.0261	-0.78	1.0616	1.955
	1.106	-0.335	1.0801	2.025	1.0343	-1.92	1.0786	-0.395	1.0489	1.02	1.0267	-0.78	1.0621	1.94
	1.1066	-0.34	1.0806	1.99	1.0349	-1.925	1.0792	-0.4	1.0494	1.015	1.0273	-0.78	1.0626	1.935
	1.1071	-0.335	1.0811	1.945	1.0354	-1.915	1.0798	-0.4	1.0499	1.015	1.028	-0.78	1.0631	1.935
	1.1077	-0.33	1.0816	1.92	1.036	-1.905	1.0803	-0.4	1.0504	1.01	1.0285	-0.75	1.0636	1.95
	1.1083	-0.335	1.0821	1.91	1.0366	-1.915	1.0809	-0.4	1.0509	1.02	1.0291	-0.745	1.0641	1.945
	1.1088	-0.335	1.0826	1.9	1.0371	-1.925	1.0814	-0.405	1.0513	1.015	1.0297	-0.745	1.0645	1.955
	1.1094	-0.335	1.0831	1.895	1.0377	-1.915	1.082	-0.405	1.0518	1.005	1.0302	-0.74	1.065	1.98
	1.11	-0.335	1.0835	1.89	1.0382	-1.88	1.0826	-0.405	1.0523	1.03	1.0308	-0.74	1.0655	1.985
	1.1105	-0.335	1.084	1.915	1.0388	-1.85	1.0831	-0.405	1.0528	1.05	1.0313	-0.73	1.066	1.995
	1.1111	-0.335	1.0845	1.92	1.0393	-1.83	1.0837	-0.405	1.0533	1.055	1.0319	-0.725	1.0665	2.01
	1.1117	-0.335	1.085	1.91	1.0399	-1.79	1.0842	-0.405	1.0538	1.075	1.0324	-0.715	1.067	2.02
	1.1122	-0.335	1.0855	1.925	1.0405	-1.765	1.0848	-0.405	1.0543	1.09	1.033	-0.705	1.0675	2.02
	1.1128	-0.335	1.086	1.94	1.041	-1.76	1.0853	-0.405	1.0548	1.105	1.0336	-0.7	1.068	2.03
	1.1134	-0.34	1.0865	1.945	1.0416	-1.775	1.0859	-0.4	1.0553	1.12	1.0341	-0.69	1.0685	2.04
	1.1139	-0.34	1.087	1.945	1.0421	-1.79	1.0865	-0.405	1.0557	1.13	1.0347	-0.685	1.069	2.03
	1.1145	-0.34	1.0875	1.95	1.0427	-1.81	1.087	-0.4	1.0562	1.14	1.0352	-0.68	1.0695	2.025
[truncated: 114,037 more rows]
