# Supplementary material for: Efficacy and safety testing of a COVID-19 era emergency ventilator in a healthy rabbit lung model
Source: BMC Biomed Eng. 2022 Mar 14;4:2. doi: 10.1186/s42490-022-00059-x (PMC8919917; doi:10.1186/s42490-022-00059-x)
Supplement: Supplementary file 3 — Additional file 3. Rabbit MV2 Carestation Flow Waveforms. Flow waveforms for rabbit MV2 during Carestation ventilation. [file 42490_2022_59_MOESM3_ESM.xlsx]

## Sheet: MV2 Flow Data Set
	MV2
Ventilation Strategy	Carestation
Timepoint	0		10		20		30		40		50		60
	Time (s)	Flow (slm)	Time (s)	Flow (slm)	Time (s)	Flow (slm)	Time (s)	Flow (slm)	Time (s)	Flow (slm)	Time (s)	Flow (slm)	Time (s)	Flow (slm)
	0.0003	-0.195	0.0002	0.33	0	-1.28	0.0004	-3.065	0.0003	-0.315	0.0004	0.425	0.0003	4.95
	0.0008	-0.195	0.0006	0.325	0.0005	-1.275	0.0008	-3.07	0.0008	-0.315	0.0009	0.425	0.0008	4.955
	0.0013	-0.195	0.0011	0.33	0.001	-1.26	0.0013	-3.09	0.0013	-0.31	0.0013	0.43	0.0013	4.965
	0.0018	-0.185	0.0016	0.33	0.0015	-1.245	0.0018	-3.1	0.0017	-0.31	0.0018	0.43	0.0017	4.965
	0.0023	-0.185	0.0021	0.325	0.002	-1.235	0.0023	-3.07	0.0022	-0.305	0.0023	0.425	0.0022	4.97
	0.0028	-0.19	0.0025	0.325	0.0025	-1.225	0.0028	-3.03	0.0027	-0.305	0.0028	0.43	0.0027	4.975
	0.0033	-0.185	0.003	0.325	0.003	-1.225	0.0032	-3.04	0.0032	-0.305	0.0033	0.435	0.0032	4.98
	0.0038	-0.18	0.0035	0.325	0.0035	-1.225	0.0037	-3.06	0.0037	-0.3	0.0038	0.43	0.0037	4.985
	0.0043	-0.18	0.004	0.325	0.004	-1.235	0.0042	-3.085	0.0042	-0.3	0.0042	0.43	0.0041	4.995
	0.0048	-0.175	0.0045	0.325	0.0045	-1.235	0.0047	-3.125	0.0047	-0.295	0.0047	0.43	0.0046	5.005
	0.0053	-0.175	0.0049	0.325	0.005	-1.24	0.0052	-3.155	0.0051	-0.3	0.0052	0.43	0.0051	5.01
	0.0058	-0.175	0.0054	0.325	0.0055	-1.245	0.0056	-3.175	0.0056	-0.295	0.0057	0.43	0.0056	5.03
	0.0063	-0.17	0.0059	0.32	0.006	-1.265	0.0061	-3.185	0.0061	-0.29	0.0062	0.43	0.0061	5.02
	0.0067	-0.17	0.0064	0.32	0.0065	-1.295	0.0066	-3.22	0.0066	-0.29	0.0066	0.435	0.0065	5.025
	0.0072	-0.17	0.0069	0.32	0.007	-1.335	0.0071	-3.275	0.0071	-0.285	0.0071	0.43	0.007	5.03
	0.0077	-0.165	0.0073	0.325	0.0075	-1.36	0.0076	-3.33	0.0076	-0.28	0.0076	0.42	0.0075	5.035
	0.0082	-0.165	0.0078	0.325	0.008	-1.365	0.008	-3.35	0.0081	-0.28	0.0081	0.425	0.008	5.045
	0.0087	-0.155	0.0083	0.325	0.0085	-1.365	0.0085	-3.35	0.0086	-0.275	0.0086	0.425	0.0085	5.17
	0.0092	-0.16	0.0088	0.32	0.009	-1.355	0.009	-3.34	0.009	-0.275	0.0091	0.425	0.009	5.185
	0.0097	-0.155	0.0093	0.32	0.0095	-1.35	0.0095	-3.32	0.0095	-0.27	0.0096	0.42	0.0094	5.195
	0.0102	-0.155	0.0097	0.32	0.01	-1.35	0.01	-3.29	0.01	-0.265	0.0101	0.42	0.0099	5.2
	0.0107	-0.155	0.0102	0.325	0.0105	-1.37	0.0104	-3.265	0.0105	-0.265	0.0106	0.42	0.0104	5.215
	0.0112	-0.15	0.0107	0.325	0.011	-1.38	0.0109	-3.255	0.011	-0.26	0.0111	0.42	0.0109	5.225
	0.0117	-0.15	0.0112	0.325	0.0115	-1.385	0.0114	-3.275	0.0115	-0.255	0.0116	0.425	0.0114	5.23
	0.0122	-0.15	0.0117	0.325	0.012	-1.38	0.0119	-3.31	0.012	-0.255	0.0121	0.425	0.0119	5.235
	0.0127	-0.15	0.0121	0.325	0.0125	-1.365	0.0123	-3.35	0.0124	-0.25	0.0126	0.425	0.0124	5.26
	0.0132	-0.145	0.0126	0.325	0.013	-1.35	0.0128	-3.375	0.0129	-0.25	0.0132	0.425	0.0128	5.265
	0.0137	-0.145	0.0131	0.325	0.0135	-1.335	0.0133	-3.395	0.0134	-0.25	0.0137	0.425	0.0133	5.28
	0.0142	-0.145	0.0135	0.325	0.014	-1.315	0.0138	-3.4	0.0139	-0.245	0.0142	0.425	0.0138	5.295
	0.0147	-0.145	0.014	0.325	0.0146	-1.285	0.0143	-3.415	0.0144	-0.245	0.0147	0.425	0.0143	5.305
	0.0152	-0.145	0.0145	0.33	0.0151	-1.26	0.0147	-3.4	0.0149	-0.245	0.0152	0.43	0.0148	5.31
	0.0156	-0.14	0.015	0.33	0.0156	-1.235	0.0152	-3.37	0.0154	-0.24	0.0157	0.43	0.0153	5.315
	0.0161	-0.14	0.0154	0.33	0.0161	-1.215	0.0157	-3.34	0.0158	-0.235	0.0162	0.435	0.0158	5.335
	0.0166	-0.14	0.0159	0.33	0.0166	-1.2	0.0162	-3.345	0.0163	-0.235	0.0167	0.435	0.0162	5.345
	0.0171	-0.14	0.0164	0.33	0.0171	-1.19	0.0167	-3.395	0.0168	-0.235	0.0172	0.44	0.0167	5.345
	0.0176	-0.135	0.0169	0.33	0.0176	-1.175	0.0171	-3.445	0.0173	-0.23	0.0177	0.44	0.0172	5.355
	0.0181	-0.135	0.0173	0.325	0.0181	-1.17	0.0176	-3.48	0.0178	-0.23	0.0182	0.44	0.0177	5.375
	0.0186	-0.135	0.0178	0.325	0.0186	-1.155	0.0181	-3.49	0.0183	-0.225	0.0187	0.44	0.0182	5.375
	0.0191	-0.135	0.0183	0.325	0.0191	-1.14	0.0186	-3.48	0.0188	-0.225	0.0192	0.445	0.0187	5.385
	0.0196	-0.135	0.0188	0.33	0.0196	-1.13	0.0191	-3.445	0.0192	-0.22	0.0197	0.445	0.0192	5.405
	0.0201	-0.13	0.0192	0.325	0.0201	-1.11	0.0195	-3.41	0.0197	-0.22	0.0202	0.445	0.0196	5.42
	0.0206	-0.13	0.0197	0.325	0.0206	-1.095	0.02	-3.39	0.0202	-0.22	0.0207	0.45	0.0201	5.43
	0.0211	-0.13	0.0202	0.325	0.0211	-1.085	0.0205	-3.385	0.0207	-0.22	0.0212	0.45	0.0206	5.445
	0.0216	-0.13	0.0206	0.325	0.0216	-1.08	0.021	-3.38	0.0212	-0.215	0.0217	0.455	0.0211	5.465
	0.0221	-0.125	0.0211	0.325	0.0221	-1.08	0.0215	-3.38	0.0217	-0.21	0.0222	0.455	0.0216	5.48
	0.0226	-0.125	0.0216	0.325	0.0226	-1.085	0.0219	-3.365	0.0222	-0.21	0.0227	0.455	0.0221	5.485
	0.0231	-0.125	0.0221	0.325	0.0231	-1.1	0.0224	-3.355	0.0226	-0.21	0.0232	0.46	0.0226	5.495
	0.0236	-0.125	0.0225	0.325	0.0236	-1.125	0.0229	-3.39	0.0231	-0.205	0.0237	0.46	0.023	5.505
	0.0241	-0.12	0.023	0.32	0.0241	-1.15	0.0234	-3.465	0.0236	-0.205	0.0242	0.46	0.0235	5.525
	0.0245	-0.12	0.0235	0.325	0.0246	-1.175	0.0239	-3.485	0.0241	-0.2	0.0247	0.46	0.024	5.545
	0.025	-0.12	0.024	0.325	0.0251	-1.19	0.0243	-3.46	0.0246	-0.195	0.0252	0.465	0.0245	5.56
	0.0255	-0.12	0.0244	0.32	0.0256	-1.2	0.0248	-3.455	0.0251	-0.19	0.0257	0.465	0.025	5.575
	0.026	-0.105	0.0249	0.32	0.0261	-1.19	0.0253	-3.46	0.0256	-0.19	0.0262	0.465	0.0255	5.58
	0.0265	-0.105	0.0254	0.32	0.0266	-1.18	0.0258	-3.49	0.0261	-0.19	0.0267	0.47	0.026	5.59
	0.027	-0.105	0.0258	0.325	0.0271	-1.17	0.0263	-3.54	0.0265	-0.185	0.0272	0.47	0.0264	5.6
	0.0274	-0.105	0.0263	0.325	0.0276	-1.155	0.0267	-3.6	0.027	-0.18	0.0277	0.465	0.0269	5.615
	0.0279	-0.105	0.0268	0.325	0.0281	-1.135	0.0272	-3.595	0.0275	-0.18	0.0282	0.47	0.0274	5.635
	0.0284	-0.105	0.0273	0.32	0.0286	-1.12	0.0277	-3.55	0.028	-0.175	0.0287	0.47	0.0279	5.65
	0.0289	-0.105	0.0277	0.325	0.0291	-1.11	0.0282	-3.515	0.0285	-0.17	0.0292	0.475	0.0284	5.665
	0.0293	-0.105	0.0282	0.325	0.0296	-1.1	0.0287	-3.525	0.029	-0.165	0.0297	0.47	0.0289	5.685
	0.0298	-0.1	0.0287	0.325	0.0301	-1.09	0.0291	-3.545	0.0295	-0.165	0.0302	0.475	0.0294	5.695
	0.0303	-0.105	0.0292	0.325	0.0306	-1.08	0.0296	-3.56	0.0299	-0.16	0.0307	0.48	0.0299	5.715
	0.0308	-0.105	0.0296	0.325	0.0311	-1.08	0.0301	-3.595	0.0304	-0.16	0.0312	0.475	0.0303	5.735
	0.0312	-0.1	0.0301	0.325	0.0316	-1.075	0.0306	-3.645	0.0309	-0.155	0.0317	0.48	0.0308	5.765
	0.0317	-0.105	0.0306	0.325	0.0321	-1.07	0.0311	-3.635	0.0314	-0.15	0.0322	0.48	0.0313	5.785
	0.0322	-0.11	0.0311	0.325	0.0326	-1.065	0.0315	-3.63	0.0319	-0.15	0.0327	0.475	0.0318	5.79
	0.0326	-0.11	0.0315	0.325	0.0332	-1.065	0.032	-3.67	0.0324	-0.145	0.0332	0.48	0.0323	5.815
	0.0331	-0.11	0.032	0.325	0.0337	-1.055	0.0325	-3.56	0.0329	-0.145	0.0337	0.48	0.0328	5.835
	0.0336	-0.11	0.0325	0.325	0.0342	-1.055	0.033	-3.51	0.0333	-0.14	0.0342	0.485	0.0333	5.85
	0.0341	-0.11	0.0329	0.33	0.0347	-1.045	0.0335	-3.495	0.0338	-0.14	0.0347	0.48	0.0337	5.875
	0.0345	-0.115	0.0334	0.33	0.0352	-1.045	0.0339	-3.53	0.0343	-0.135	0.0352	0.48	0.0342	5.895
	0.035	-0.115	0.0339	0.325	0.0357	-1.06	0.0344	-3.555	0.0348	-0.135	0.0357	0.48	0.0347	5.905
	0.0355	-0.12	0.0344	0.33	0.0362	-1.06	0.0349	-3.52	0.0353	-0.135	0.0362	0.485	0.0352	5.925
	0.036	-0.12	0.0348	0.33	0.0367	-1.06	0.0354	-3.49	0.0358	-0.13	0.0367	0.485	0.0357	5.95
	0.0364	-0.12	0.0353	0.33	0.0372	-1.06	0.0359	-3.465	0.0363	-0.13	0.0372	0.48	0.0362	5.97
	0.0369	-0.125	0.0358	0.33	0.0378	-1.05	0.0364	-3.455	0.0367	-0.1	0.0377	0.485	0.0367	5.985
	0.0374	-0.12	0.0363	0.33	0.0383	-1.04	0.0368	-3.48	0.0372	-0.095	0.0383	0.485	0.0371	5.995
	0.0379	-0.125	0.0367	0.33	0.0388	-1.025	0.0373	-3.555	0.0377	-0.095	0.0388	0.485	0.0376	6.005
	0.0383	-0.13	0.0372	0.33	0.0393	-1.015	0.0378	-3.655	0.0382	-0.095	0.0393	0.485	0.0381	6.015
	0.0388	-0.13	0.0377	0.33	0.0398	-1.01	0.0383	-3.685	0.0387	-0.09	0.0398	0.485	0.0386	6.04
	0.0393	-0.13	0.0382	0.33	0.0404	-1.005	0.0388	-3.655	0.0391	-0.09	0.0403	0.485	0.0391	6.045
	0.0398	-0.135	0.0386	0.335	0.0409	-0.985	0.0392	-3.61	0.0396	-0.085	0.0408	0.485	0.0396	6.065
	0.0402	-0.135	0.0391	0.33	0.0414	-0.975	0.0397	-3.595	0.0401	-0.085	0.0413	0.485	0.0401	6.07
	0.0407	-0.135	0.0396	0.325	0.0419	-0.97	0.0402	-3.6	0.0406	-0.08	0.0418	0.48	0.0405	6.07
	0.0412	-0.14	0.04	0.33	0.0424	-0.965	0.0407	-3.58	0.0411	-0.08	0.0423	0.485	0.041	6.075
	0.0416	-0.14	0.0405	0.33	0.043	-0.955	0.0412	-3.54	0.0415	-0.075	0.0428	0.485	0.0415	6.075
	0.0421	-0.14	0.041	0.325	0.0435	-0.955	0.0417	-3.505	0.042	-0.075	0.0433	0.485	0.042	6.065
	0.0426	-0.145	0.0415	0.325	0.044	-0.95	0.0421	-3.47	0.0425	-0.07	0.0438	0.485	0.0425	6.06
	0.0431	-0.145	0.0419	0.325	0.0445	-0.955	0.0426	-3.445	0.043	-0.07	0.0443	0.49	0.043	6.06
	0.0435	-0.15	0.0424	0.325	0.045	-0.965	0.0431	-3.43	0.0435	-0.065	0.0448	0.485	0.0435	6.06
	0.044	-0.15	0.0429	0.32	0.0456	-0.975	0.0436	-3.44	0.0439	-0.065	0.0453	0.49	0.0439	6.04
	0.0445	-0.15	0.0434	0.32	0.0461	-0.99	0.0441	-3.425	0.0444	-0.065	0.0458	0.49	0.0444	6.035
	0.045	-0.15	0.0438	0.32	0.0466	-0.995	0.0446	-3.41	0.0449	-0.065	0.0463	0.49	0.0449	6.025
	0.0454	-0.15	0.0443	0.32	0.0471	-1.005	0.045	-3.435	0.0454	-0.06	0.0468	0.49	0.0454	6.01
	0.0459	-0.155	0.0448	0.315	0.0476	-1.005	0.0455	-3.475	0.0459	-0.06	0.0473	0.49	0.0459	5.99
	0.0464	-0.155	0.0453	0.315	0.0481	-1	0.046	-3.5	0.0463	-0.06	0.0478	0.49	0.0464	5.975
	0.0469	-0.155	0.0457	0.31	0.0487	-0.99	0.0465	-3.505	0.0468	-0.055	0.0483	0.49	0.0469	5.95
	0.0473	-0.155	0.0462	0.31	0.0492	-0.98	0.047	-3.51	0.0473	-0.06	0.0488	0.49	0.0473	5.945
	0.0478	-0.155	0.0467	0.31	0.0497	-0.97	0.0475	-3.49	0.0478	-0.055	0.0493	0.49	0.0478	5.925
	0.0483	-0.155	0.0471	0.31	0.0502	-0.96	0.0479	-3.425	0.0483	-0.055	0.0498	0.49	0.0483	5.905
	0.0487	-0.16	0.0476	0.305	0.0507	-0.95	0.0484	-3.39	0.0487	-0.055	0.0503	0.495	0.0488	5.885
	0.0492	-0.16	0.0481	0.305	0.0513	-0.95	0.0489	-3.39	0.0492	-0.055	0.0508	0.49	0.0493	5.865
	0.0497	-0.16	0.0486	0.305	0.0518	-0.95	0.0494	-3.395	0.0497	-0.055	0.0513	0.49	0.0498	5.835
	0.0502	-0.16	0.049	0.3	0.0523	-0.955	0.0499	-3.39	0.0502	-0.05	0.0518	0.49	0.0503	5.815
	0.0506	-0.16	0.0495	0.295	0.0528	-0.96	0.0503	-3.39	0.0507	-0.05	0.0523	0.49	0.0507	5.79
	0.0511	-0.165	0.05	0.295	0.0533	-0.965	0.0508	-3.395	0.0511	-0.05	0.0528	0.49	0.0512	5.76
	0.0516	-0.16	0.0505	0.29	0.0539	-0.965	0.0513	-3.385	0.0516	-0.05	0.0533	0.49	0.0517	5.73
	0.0521	-0.16	0.0509	0.29	0.0544	-0.975	0.0518	-3.395	0.0521	-0.045	0.0538	0.49	0.0522	5.695
	0.0525	-0.165	0.0514	0.29	0.0549	-0.975	0.0523	-3.415	0.0526	-0.045	0.0543	0.49	0.0527	5.67
	0.053	-0.165	0.0519	0.29	0.0554	-0.97	0.0528	-3.425	0.0531	-0.045	0.0548	0.485	0.0532	5.645
	0.0535	-0.165	0.0523	0.285	0.0559	-0.97	0.0532	-3.435	0.0535	-0.045	0.0553	0.485	0.0537	5.62
	0.054	-0.165	0.0528	0.285	0.0565	-0.96	0.0537	-3.45	0.054	-0.045	0.0558	0.49	0.0542	5.585
	0.0544	-0.165	0.0533	0.285	0.057	-0.955	0.0542	-3.495	0.0545	-0.045	0.0563	0.485	0.0546	5.565
	0.0549	-0.165	0.0538	0.28	0.0575	-0.945	0.0547	-3.515	0.055	-0.045	0.0568	0.485	0.0551	5.53
	0.0554	-0.17	0.0542	0.28	0.058	-0.945	0.0552	-3.48	0.0555	-0.045	0.0573	0.485	0.0556	5.475
	0.0559	-0.17	0.0547	0.28	0.0585	-0.94	0.0557	-3.475	0.0559	-0.05	0.0578	0.485	0.0561	5.45
	0.0563	-0.165	0.0552	0.28	0.059	-0.94	0.0561	-3.515	0.0564	-0.05	0.0583	0.485	0.0566	5.435
	0.0568	-0.17	0.0557	0.28	0.0596	-0.94	0.0566	-3.545	0.0569	-0.05	0.0588	0.485	0.0571	5.405
	0.0573	-0.17	0.0561	0.28	0.0601	-0.94	0.0571	-3.575	0.0574	-0.05	0.0593	0.48	0.0576	5.365
	0.0577	-0.17	0.0566	0.28	0.0606	-0.945	0.0576	-3.64	0.0579	-0.05	0.0598	0.48	0.058	5.33
	0.0582	-0.17	0.0571	0.275	0.0611	-0.945	0.0581	-3.69	0.0583	-0.05	0.0603	0.48	0.0585	5.295
	0.0587	-0.175	0.0576	0.275	0.0616	-0.95	0.0585	-3.71	0.0588	-0.05	0.0608	0.475	0.059	5.265
	0.0592	-0.175	0.058	0.27	0.0622	-0.94	0.059	-3.665	0.0593	-0.055	0.0613	0.475	0.0595	5.235
	0.0596	-0.175	0.0585	0.27	0.0627	-0.935	0.0595	-3.595	0.0598	-0.05	0.0618	0.47	0.06	5.21
	0.0601	-0.175	0.059	0.27	0.0632	-0.93	0.06	-3.575	0.0603	-0.055	0.0623	0.47	0.0605	5.18
	0.0606	-0.175	0.0594	0.27	0.0637	-0.92	0.0605	-3.575	0.0607	-0.055	0.0628	0.465	0.061	5.145
	0.0611	-0.175	0.0599	0.27	0.0642	-0.905	0.061	-3.575	0.0612	-0.06	0.0634	0.46	0.0614	5.105
	0.0615	-0.18	0.0604	0.265	0.0648	-0.895	0.0614	-3.575	0.0617	-0.06	0.0639	0.46	0.0619	5.07
	0.062	-0.18	0.0609	0.265	0.0653	-0.89	0.0619	-3.605	0.0622	-0.06	0.0644	0.465	0.0624	5.05
	0.0625	-0.18	0.0613	0.265	0.0658	-0.885	0.0624	-3.665	0.0627	-0.065	0.0649	0.465	0.0629	5.02
	0.063	-0.18	0.0618	0.265	0.0663	-0.875	0.0629	-3.69	0.0631	-0.07	0.0654	0.46	0.0634	4.975
	0.0634	-0.18	0.0623	0.265	0.0668	-0.865	0.0634	-3.675	0.0636	-0.065	0.0659	0.455	0.0639	4.945
	0.0639	-0.185	0.0628	0.265	0.0674	-0.86	0.0639	-3.695	0.0641	-0.07	0.0664	0.455	0.0644	4.915
	0.0644	-0.185	0.0632	0.265	0.0679	-0.86	0.0643	-3.71	0.0646	-0.075	0.0669	0.455	0.0648	4.885
	0.0649	-0.185	0.0637	0.265	0.0684	-0.86	0.0648	-3.67	0.0651	-0.075	0.0674	0.45	0.0653	4.84
	0.0653	-0.185	0.0642	0.265	0.0689	-0.86	0.0653	-3.6	0.0655	-0.075	0.0679	0.445	0.0658	4.815
	0.0658	-0.185	0.0647	0.265	0.0694	-0.86	0.0658	-3.535	0.066	-0.08	0.0684	0.445	0.0663	4.785
	0.0663	-0.185	0.0651	0.26	0.07	-0.86	0.0663	-3.505	0.0665	-0.075	0.0689	0.445	0.0668	4.745
	0.0667	-0.185	0.0656	0.26	0.0705	-0.86	0.0667	-3.535	0.067	-0.08	0.0694	0.445	0.0673	4.71
	0.0672	-0.185	0.0661	0.26	0.071	-0.86	0.0672	-3.595	0.0675	-0.085	0.0699	0.44	0.0678	4.675
	0.0677	-0.185	0.0665	0.26	0.0715	-0.86	0.0677	-3.65	0.0679	-0.08	0.0704	0.435	0.0682	4.645
	0.0682	-0.185	0.067	0.26	0.072	-0.86	0.0682	-3.67	0.0684	-0.085	0.0709	0.435	0.0687	4.605
	0.0686	-0.185	0.0675	0.255	0.0725	-0.86	0.0687	-3.64	0.0689	-0.085	0.0714	0.415	0.0692	4.565
	0.0691	-0.185	0.068	0.255	0.0731	-0.855	0.0692	-3.595	0.0694	-0.08	0.0718	0.42	0.0697	4.515
	0.0696	-0.185	0.0684	0.255	0.0736	-0.85	0.0696	-3.555	0.0699	-0.085	0.0723	0.415	0.0702	4.005
	0.0701	-0.185	0.0689	0.255	0.0741	-0.84	0.0701	-3.53	0.0703	-0.085	0.0728	0.41	0.0707	3.965
	0.0705	-0.185	0.0694	0.255	0.0746	-0.84	0.0706	-3.53	0.0708	-0.085	0.0733	0.405	0.0711	3.92
	0.071	-0.185	0.0699	0.25	0.0751	-0.835	0.0711	-3.565	0.0713	-0.085	0.0738	0.41	0.0716	3.885
	0.0715	-0.185	0.0703	0.25	0.0757	-0.83	0.0716	-3.585	0.0718	-0.085	0.0742	0.41	0.0721	3.85
	0.072	-0.185	0.0708	0.245	0.0762	-0.825	0.0721	-3.6	0.0723	-0.085	0.0747	0.405	0.0726	3.81
	0.0724	-0.185	0.0713	0.245	0.0767	-0.825	0.0725	-3.58	0.0727	-0.085	0.0752	0.4	0.0731	3.775
	0.0729	-0.19	0.0717	0.245	0.0772	-0.82	0.073	-3.53	0.0732	-0.085	0.0757	0.405	0.0735	3.75
	0.0734	-0.185	0.0722	0.215	0.0777	-0.82	0.0735	-3.49	0.0737	-0.085	0.0762	0.41	0.074	3.72
	0.0739	-0.185	0.0727	0.215	0.0783	-0.815	0.074	-3.46	0.0742	-0.085	0.0766	0.405	0.0745	3.695
	0.0743	-0.185	0.0732	0.215	0.0788	-0.815	0.0745	-3.44	0.0747	-0.085	0.0771	0.4	0.075	3.665
	0.0748	-0.185	0.0737	0.215	0.0793	-0.815	0.0749	-3.46	0.0751	-0.085	0.0776	0.4	0.0755	3.645
	0.0753	-0.185	0.0742	0.215	0.0798	-0.815	0.0754	-3.485	0.0756	-0.085	0.0781	0.4	0.0759	3.63
	0.0757	-0.185	0.0747	0.22	0.0803	-0.81	0.0759	-3.515	0.0761	-0.085	0.0785	0.4	0.0764	3.605
	0.0762	-0.185	0.0752	0.215	0.0809	-0.815	0.0764	-3.55	0.0766	-0.085	0.079	0.395	0.0769	3.59
	0.0767	-0.185	0.0756	0.215	0.0814	-0.815	0.0769	-3.51	0.0771	-0.085	0.0795	0.39	0.0774	3.575
	0.0772	-0.185	0.0761	0.22	0.0819	-0.815	0.0774	-3.47	0.0775	-0.085	0.08	0.39	0.0779	3.565
	0.0776	-0.185	0.0766	0.215	0.0824	-0.81	0.0778	-3.44	0.078	-0.085	0.0805	0.39	0.0783	3.56
	0.0781	-0.19	0.0771	0.215	0.0829	-0.81	0.0783	-3.41	0.0785	-0.085	0.0809	0.39	0.0788	3.545
	0.0786	-0.19	0.0776	0.22	0.0835	-0.81	0.0788	-3.385	0.079	-0.085	0.0814	0.385	0.0793	3.535
	0.0791	-0.185	0.0781	0.22	0.084	-0.805	0.0793	-3.365	0.0795	-0.085	0.0819	0.38	0.0798	3.52
	0.0795	-0.19	0.0786	0.22	0.0845	-0.8	0.0798	-3.365	0.0799	-0.085	0.0824	0.38	0.0803	3.51
	0.08	-0.19	0.0791	0.22	0.085	-0.8	0.0803	-3.4	0.0804	-0.085	0.0828	0.38	0.0807	3.5
	0.0805	-0.19	0.0795	0.22	0.0855	-0.8	0.0807	-3.42	0.0809	-0.085	0.0833	0.375	0.0812	3.495
	0.081	-0.19	0.08	0.22	0.086	-0.795	0.0812	-3.465	0.0814	-0.085	0.0838	0.375	0.0817	3.48
	0.0814	-0.19	0.0805	0.22	0.0866	-0.79	0.0817	-3.53	0.0819	-0.085	0.0843	0.37	0.0822	3.47
	0.0819	-0.19	0.081	0.22	0.0871	-0.785	0.0822	-3.535	0.0823	-0.09	0.0848	0.37	0.0827	3.45
	0.0824	-0.195	0.0815	0.22	0.0876	-0.785	0.0827	-3.5	0.0828	-0.09	0.0852	0.37	0.0831	3.445
	0.0828	-0.195	0.082	0.22	0.0881	-0.785	0.0831	-3.47	0.0833	-0.09	0.0857	0.365	0.0836	3.435
	0.0833	-0.2	0.0825	0.225	0.0886	-0.785	0.0836	-3.455	0.0838	-0.09	0.0862	0.365	0.0841	3.425
	0.0838	-0.195	0.0829	0.225	0.0892	-0.78	0.0841	-3.44	0.0843	-0.09	0.0867	0.365	0.0846	3.415
	0.0843	-0.2	0.0834	0.225	0.0897	-0.78	0.0846	-3.415	0.0847	-0.09	0.0872	0.365	0.0851	3.405
	0.0847	-0.2	0.0839	0.225	0.0902	-0.78	0.0851	-3.395	0.0852	-0.09	0.0876	0.36	0.0855	3.39
	0.0852	-0.2	0.0844	0.225	0.0907	-0.785	0.0856	-3.385	0.0857	-0.09	0.0881	0.365	0.086	3.39
	0.0857	-0.2	0.0849	0.225	0.0912	-0.78	0.086	-3.385	0.0862	-0.09	0.0886	0.36	0.0865	3.385
	0.0862	-0.215	0.0854	0.225	0.0918	-0.78	0.0865	-3.39	0.0867	-0.095	0.0891	0.355	0.087	3.365
	0.0866	-0.21	0.0859	0.23	0.0923	-0.78	0.087	-3.375	0.0871	-0.095	0.0895	0.36	0.0875	3.355
	0.0871	-0.215	0.0864	0.23	0.0928	-0.775	0.0875	-3.365	0.0876	-0.095	0.09	0.36	0.088	3.345
	0.0876	-0.22	0.0868	0.23	0.0933	-0.78	0.088	-3.355	0.0881	-0.095	0.0905	0.355	0.0884	3.335
	0.0881	-0.22	0.0873	0.23	0.0938	-0.775	0.0885	-3.335	0.0886	-0.095	0.091	0.355	0.0889	3.325
	0.0885	-0.22	0.0878	0.23	0.0944	-0.775	0.0889	-3.34	0.0891	-0.095	0.0915	0.355	0.0894	3.315
	0.089	-0.22	0.0883	0.235	0.0949	-0.77	0.0894	-3.37	0.0895	-0.095	0.0919	0.355	0.0899	3.3
	0.0895	-0.22	0.0888	0.235	0.0954	-0.77	0.0899	-3.365	0.09	-0.095	0.0924	0.35	0.0904	3.295
	0.0899	-0.225	0.0893	0.235	0.0959	-0.765	0.0904	-3.335	0.0905	-0.095	0.0929	0.355	0.0908	3.285
	0.0904	-0.225	0.0898	0.24	0.0964	-0.76	0.0909	-3.33	0.091	-0.095	0.0934	0.35	0.0913	3.275
	0.0909	-0.225	0.0902	0.24	0.097	-0.76	0.0913	-3.31	0.0915	-0.095	0.0938	0.35	0.0918	3.265
	0.0913	-0.22	0.0907	0.24	0.0975	-0.755	0.0918	-3.29	0.0919	-0.095	0.0943	0.35	0.0923	3.255
	0.0918	-0.225	0.0912	0.245	0.098	-0.75	0.0923	-3.305	0.0924	-0.095	0.0948	0.35	0.0928	3.245
	0.0923	-0.225	0.0917	0.245	0.0985	-0.75	0.0928	-3.345	0.0929	-0.095	0.0953	0.35	0.0932	3.235
	0.0928	-0.225	0.0922	0.245	0.099	-0.75	0.0933	-3.41	0.0934	-0.095	0.0958	0.35	0.0937	3.225
	0.0932	-0.225	0.0927	0.245	0.0995	-0.74	0.0938	-3.34	0.0939	-0.095	0.0962	0.355	0.0942	3.215
	0.0937	-0.225	0.0932	0.245	0.1001	-0.74	0.0943	-3.39	0.0943	-0.095	0.0967	0.35	0.0947	3.2
	0.0942	-0.225	0.0936	0.245	0.1006	-0.745	0.0947	-3.45	0.0948	-0.095	0.0972	0.35	0.0952	3.185
	0.0946	-0.22	0.0941	0.25	0.1011	-0.745	0.0952	-3.46	0.0953	-0.095	0.0977	0.35	0.0956	3.17
	0.0951	-0.225	0.0946	0.25	0.1017	-0.695	0.0957	-3.4	0.0958	-0.095	0.0982	0.35	0.0961	3.16
	0.0956	-0.225	0.0951	0.25	0.1022	-0.695	0.0962	-3.365	0.0963	-0.095	0.0986	0.35	0.0966	3.145
	0.0961	-0.225	0.0956	0.25	0.1028	-0.69	0.0967	-3.35	0.0967	-0.095	0.0991	0.35	0.0971	3.13
	0.0965	-0.225	0.0961	0.25	0.1033	-0.69	0.0972	-3.34	0.0972	-0.09	0.0996	0.35	0.0976	3.115
	0.097	-0.225	0.0966	0.255	0.1039	-0.69	0.0977	-3.36	0.0977	-0.085	0.1001	0.35	0.098	3.11
	0.0975	-0.225	0.0971	0.255	0.1045	-0.69	0.0981	-3.36	0.0982	-0.085	0.1005	0.35	0.0985	3.1
	0.0979	-0.225	0.0975	0.255	0.105	-0.685	0.0986	-3.33	0.0987	-0.08	0.101	0.355	0.099	3.08
	0.0984	-0.225	0.098	0.255	0.1056	-0.685	0.0991	-3.29	0.0992	-0.08	0.1015	0.355	0.0995	3.065
	0.0989	-0.225	0.0985	0.26	0.1061	-0.685	0.0996	-3.27	0.0997	-0.075	0.102	0.355	0.1	3.05
	0.0993	-0.225	0.099	0.26	0.1067	-0.68	0.1001	-3.26	0.1002	-0.07	0.1025	0.355	0.1004	3.035
	0.0998	-0.225	0.0995	0.26	0.1072	-0.675	0.1006	-3.24	0.1007	-0.075	0.1029	0.355	0.1009	3.015
	0.1003	-0.225	0.1	0.265	0.1078	-0.675	0.1011	-3.22	0.1012	-0.075	0.1034	0.355	0.1014	3.005
	0.1008	-0.225	0.1005	0.265	0.1084	-0.675	0.1015	-3.18	0.1017	-0.075	0.1039	0.355	0.1019	2.985
	0.1012	-0.225	0.1009	0.265	0.1089	-0.67	0.102	-3.155	0.1021	-0.075	0.1044	0.355	0.1024	2.965
	0.1017	-0.225	0.1014	0.27	0.1095	-0.665	0.1025	-3.14	0.1026	-0.075	0.1049	0.355	0.1028	2.955
	0.1022	-0.225	0.1019	0.27	0.11	-0.665	0.103	-3.135	0.1031	-0.075	0.1053	0.355	0.1033	2.935
	0.1026	-0.225	0.1024	0.275	0.1106	-0.665	0.1035	-3.12	0.1036	-0.075	0.1058	0.355	0.1038	2.925
	0.1031	-0.225	0.1029	0.275	0.1111	-0.655	0.104	-3.11	0.1041	-0.075	0.1063	0.355	0.1043	2.91
	0.1036	-0.225	0.1034	0.28	0.1117	-0.655	0.1045	-3.13	0.1046	-0.075	0.1068	0.355	0.1048	2.9
	0.1041	-0.225	0.1039	0.28	0.1123	-0.65	0.1049	-3.16	0.1051	-0.07	0.1072	0.36	0.1052	2.885
	0.1045	-0.225	0.1043	0.28	0.1128	-0.65	0.1054	-3.17	0.1056	-0.07	0.1077	0.355	0.1057	2.875
	0.105	-0.225	0.1048	0.28	0.1134	-0.645	0.1059	-3.165	0.1061	-0.075	0.1082	0.355	0.1062	2.855
	0.1055	-0.225	0.1053	0.285	0.1139	-0.64	0.1064	-3.16	0.1066	-0.075	0.1087	0.355	0.1067	2.835
	0.1059	-0.23	0.1058	0.29	0.1145	-0.64	0.1069	-3.145	0.1071	-0.07	0.1092	0.355	0.1072	2.83
	0.1064	-0.23	0.1063	0.295	0.1151	-0.64	0.1074	-3.11	0.1076	-0.07	0.1096	0.355	0.1076	2.815
	0.1069	-0.23	0.1068	0.295	0.1156	-0.635	0.1078	-3.065	0.108	-0.075	0.1101	0.35	0.1081	2.8
	0.1073	-0.23	0.1073	0.3	0.1162	-0.635	0.1083	-3.04	0.1085	-0.07	0.1106	0.35	0.1086	2.785
	0.1078	-0.235	0.1078	0.3	0.1167	-0.635	0.1088	-3.025	0.109	-0.075	0.1111	0.35	0.1091	2.765
	0.1083	-0.235	0.1082	0.305	0.1173	-0.625	0.1093	-3.005	0.1095	-0.075	0.1115	0.345	0.1096	2.76
	0.1088	-0.235	0.1087	0.305	0.1178	-0.625	0.1098	-2.97	0.11	-0.075	0.112	0.345	0.11	2.745
	0.1092	-0.235	0.1092	0.31	0.1184	-0.62	0.1103	-2.95	0.1105	-0.075	0.1125	0.345	0.1105	2.725
	0.1097	-0.235	0.1097	0.31	0.119	-0.62	0.1108	-2.965	0.111	-0.08	0.113	0.345	0.111	2.705
	0.1102	-0.235	0.1102	0.315	0.1195	-0.62	0.1112	-3.01	0.1115	-0.08	0.1135	0.345	0.1115	2.695
	0.1106	-0.235	0.1107	0.32	0.1201	-0.615	0.1117	-3.06	0.112	-0.08	0.1139	0.34	0.112	2.68
	0.1111	-0.24	0.1112	0.32	0.1206	-0.61	0.1122	-3.06	0.1125	-0.08	0.1144	0.34	0.1124	2.665
	0.1116	-0.235	0.1116	0.32	0.1212	-0.615	0.1127	-3.015	0.113	-0.08	0.1149	0.34	0.1129	2.655
	0.1121	-0.235	0.1121	0.32	0.1217	-0.61	0.1132	-2.985	0.1135	-0.085	0.1154	0.34	0.1134	2.64
	0.1125	-0.235	0.1126	0.325	0.1223	-0.61	0.1137	-2.96	0.114	-0.085	0.1159	0.34	0.1139	2.625
	0.113	-0.24	0.1131	0.325	0.1229	-0.61	0.1142	-2.92	0.1144	-0.085	0.1163	0.34	0.1144	2.615
	0.1135	-0.24	0.1136	0.33	0.1234	-0.605	0.1146	-2.91	0.1149	-0.09	0.1168	0.34	0.1148	2.6
	0.1139	-0.24	0.1141	0.33	0.124	-0.6	0.1151	-2.915	0.1154	-0.09	0.1173	0.335	0.1153	2.59
	0.1144	-0.24	0.1146	0.33	0.1245	-0.6	0.1156	-2.91	0.1159	-0.09	0.1178	0.335	0.1158	2.58
	0.1149	-0.24	0.115	0.33	0.1251	-0.6	0.1161	-2.895	0.1164	-0.09	0.1182	0.34	0.1163	2.565
	0.1153	-0.24	0.1155	0.33	0.1257	-0.6	0.1166	-2.885	0.1169	-0.09	0.1187	0.335	0.1168	2.555
	0.1158	-0.24	0.116	0.34	0.1262	-0.595	0.1171	-2.89	0.1174	-0.095	0.1192	0.335	0.1172	2.54
	0.1163	-0.24	0.1165	0.335	0.1268	-0.595	0.1176	-2.915	0.1179	-0.09	0.1197	0.335	0.1177	2.53
	0.1168	-0.24	0.117	0.335	0.1273	-0.59	0.118	-2.92	0.1184	-0.095	0.1202	0.335	0.1182	2.52
	0.1172	-0.24	0.1175	0.335	0.1279	-0.59	0.1185	-2.925	0.1189	-0.095	0.1206	0.34	0.1187	2.505
	0.1177	-0.235	0.118	0.34	0.1284	-0.59	0.119	-2.96	0.1194	-0.095	0.1211	0.34	0.1192	2.49
	0.1182	-0.235	0.1185	0.34	0.129	-0.59	0.1195	-3.025	0.1199	-0.095	0.1216	0.335	0.1196	2.475
	0.1186	-0.235	0.1189	0.345	0.1296	-0.59	0.12	-3.08	0.1204	-0.1	0.1221	0.34	0.1201	2.465
	0.1191	-0.235	0.1194	0.34	0.1301	-0.59	0.1205	-3.095	0.1208	-0.1	0.1225	0.34	0.1206	2.445
	0.1196	-0.24	0.1199	0.345	0.1307	-0.585	0.121	-3.075	0.1213	-0.105	0.123	0.34	0.1211	2.43
	0.1201	-0.235	0.1204	0.345	0.1312	-0.59	0.1214	-3.045	0.1218	-0.105	0.1235	0.34	0.1216	2.425
	0.1205	-0.23	0.1209	0.35	0.1318	-0.585	0.1219	-3.02	0.1223	-0.105	0.124	0.34	0.122	2.415
	0.121	-0.23	0.1214	0.35	0.1323	-0.58	0.1224	-3	0.1228	-0.105	0.1245	0.34	0.1225	2.4
	0.1215	-0.23	0.1219	0.35	0.1329	-0.58	0.1229	-2.99	0.1233	-0.11	0.1249	0.34	0.123	2.39
	0.1219	-0.225	0.1223	0.35	0.1335	-0.58	0.1234	-2.99	0.1238	-0.11	0.1254	0.345	0.1235	2.38
	0.1224	-0.225	0.1228	0.35	0.134	-0.575	0.1239	-2.99	0.1243	-0.11	0.1259	0.34	0.124	2.365
	0.1229	-0.22	0.1233	0.35	0.1346	-0.575	0.1243	-2.975	0.1248	-0.11	0.1264	0.34	0.1244	2.35
	0.1233	-0.22	0.1238	0.35	0.1351	-0.58	0.1248	-2.965	0.1253	-0.115	0.1269	0.345	0.1249	2.345
	0.1238	-0.22	0.1243	0.35	0.1357	-0.575	0.1253	-2.96	0.1258	-0.115	0.1273	0.345	0.1254	2.335
	0.1243	-0.22	0.1248	0.35	0.1363	-0.57	0.1258	-2.945	0.1263	-0.115	0.1278	0.34	0.1259	2.32
	0.1248	-0.215	0.1253	0.35	0.1368	-0.57	0.1263	-2.935	0.1267	-0.115	0.1283	0.34	0.1264	2.31
	0.1252	-0.215	0.1257	0.355	0.1374	-0.57	0.1268	-2.95	0.1272	-0.12	0.1288	0.34	0.1268	2.3
	0.1257	-0.21	0.1262	0.35	0.1379	-0.57	0.1273	-2.99	0.1277	-0.12	0.1292	0.34	0.1273	2.29
	0.1262	-0.21	0.1267	0.355	0.1385	-0.565	0.1277	-3.02	0.1282	-0.12	0.1297	0.34	0.1278	2.285
	0.1266	-0.205	0.1272	0.355	0.139	-0.565	0.1282	-3.02	0.1287	-0.12	0.1302	0.34	0.1283	2.27
	0.1271	-0.205	0.1277	0.355	0.1396	-0.565	0.1287	-3.05	0.1292	-0.12	0.1307	0.34	0.1288	2.26
	0.1276	-0.2	0.1282	0.36	0.1402	-0.565	0.1292	-3.105	0.1297	-0.125	0.1312	0.34	0.1292	2.25
	0.1281	-0.2	0.1287	0.355	0.1407	-0.565	0.1297	-3.165	0.1302	-0.125	0.1316	0.34	0.1297	2.24
	0.1285	-0.195	0.1292	0.355	0.1413	-0.565	0.1302	-3.185	0.1307	-0.13	0.1321	0.33	0.1302	2.23
	0.129	-0.195	0.1296	0.36	0.1418	-0.56	0.1307	-3.185	0.1312	-0.13	0.1326	0.33	0.1307	2.22
	0.1295	-0.195	0.1301	0.36	0.1424	-0.56	0.1311	-3.165	0.1317	-0.13	0.1331	0.33	0.1312	2.05
	0.1299	-0.19	0.1306	0.36	0.1429	-0.56	0.1316	-3.145	0.1322	-0.13	0.1335	0.33	0.1317	2.04
	0.1304	-0.19	0.1311	0.36	0.1435	-0.56	0.1321	-3.14	0.1327	-0.135	0.134	0.33	0.1322	2.03
	0.1309	-0.185	0.1316	0.36	0.1441	-0.56	0.1326	-3.15	0.1331	-0.135	0.1345	0.33	0.1327	2.03
	0.1313	-0.18	0.1321	0.36	0.1446	-0.56	0.1331	-3.17	0.1336	-0.14	0.135	0.325	0.1332	2.025
	0.1318	-0.185	0.1326	0.36	0.1452	-0.555	0.1336	-3.14	0.1341	-0.14	0.1354	0.325	0.1337	2.015
	0.1323	-0.18	0.133	0.365	0.1457	-0.555	0.1341	-3.085	0.1346	-0.14	0.1359	0.325	0.1342	2.005
	0.1328	-0.18	0.1335	0.365	0.1463	-0.55	0.1345	-3.02	0.1351	-0.14	0.1364	0.325	0.1347	1.99
	0.1332	-0.175	0.134	0.365	0.1469	-0.55	0.135	-2.965	0.1356	-0.145	0.1368	0.325	0.1352	1.99
	0.1337	-0.175	0.1345	0.365	0.1474	-0.555	0.1355	-2.95	0.1361	-0.145	0.1373	0.325	0.1357	1.98
	0.1342	-0.175	0.135	0.36	0.148	-0.555	0.136	-2.92	0.1366	-0.145	0.1378	0.32	0.1362	1.975
	0.1346	-0.175	0.1355	0.36	0.1485	-0.55	0.1365	-2.895	0.1371	-0.145	0.1383	0.32	0.1367	1.97
	0.1351	-0.17	0.1359	0.36	0.1491	-0.55	0.137	-2.89	0.1376	-0.145	0.1387	0.32	0.1372	1.97
	0.1356	-0.165	0.1364	0.36	0.1496	-0.55	0.1375	-2.885	0.1381	-0.145	0.1392	0.32	0.1377	1.965
	0.1361	-0.165	0.1369	0.36	0.1502	-0.55	0.1379	-2.885	0.1386	-0.14	0.1397	0.32	0.1382	1.95
	0.1365	-0.165	0.1374	0.36	0.1508	-0.55	0.1384	-2.88	0.1391	-0.135	0.1402	0.32	0.1387	1.945
	0.137	-0.165	0.1379	0.355	0.1513	-0.55	0.1389	-2.87	0.1395	-0.13	0.1406	0.32	0.1392	1.94
	0.1375	-0.165	0.1383	0.355	0.1519	-0.55	0.1394	-2.885	0.14	-0.125	0.1411	0.32	0.1397	1.93
	0.1379	-0.165	0.1388	0.35	0.1524	-0.55	0.1399	-2.945	0.1405	-0.115	0.1416	0.32	0.1402	1.92
	0.1384	-0.16	0.1393	0.35	0.153	-0.55	0.1404	-3.005	0.141	-0.105	0.1421	0.32	0.1407	1.915
	0.1389	-0.155	0.1398	0.345	0.1535	-0.55	0.1408	-3.005	0.1415	-0.095	0.1425	0.32	0.1413	1.915
	0.1393	-0.155	0.1402	0.345	0.1541	-0.55	0.1413	-2.98	0.142	-0.085	0.143	0.32	0.1418	1.905
	0.1398	-0.155	0.1407	0.345	0.1547	-0.55	0.1418	-2.985	0.1425	-0.065	0.1435	0.315	0.1423	1.9
	0.1403	-0.15	0.1412	0.34	0.1552	-0.55	0.1423	-2.98	0.143	-0.05	0.1439	0.315	0.1428	1.895
	0.1408	-0.15	0.1417	0.34	0.1558	-0.55	0.1428	-2.95	0.1435	-0.03	0.1444	0.32	0.1433	1.885
	0.1412	-0.145	0.1422	0.335	0.1563	-0.55	0.1433	-2.92	0.144	-0.01	0.1449	0.32	0.1438	1.88
	0.1417	-0.145	0.1426	0.335	0.1569	-0.55	0.1438	-2.9	0.1445	0.005	0.1454	0.32	0.1443	1.875
	0.1422	-0.145	0.1431	0.335	0.1575	-0.545	0.1442	-2.895	0.145	0.025	0.1458	0.315	0.1448	1.875
	0.1426	-0.14	0.1436	0.335	0.158	-0.55	0.1447	-2.895	0.1454	0.05	0.1463	0.32	0.1453	1.87
	0.1431	-0.14	0.1441	0.33	0.1586	-0.55	0.1452	-2.88	0.1459	0.075	0.1468	0.32	0.1458	1.86
	0.1436	-0.135	0.1446	0.325	0.1591	-0.55	0.1457	-2.845	0.1464	0.1	0.1473	0.315	0.1463	1.85
	0.1441	-0.13	0.145	0.325	0.1597	-0.55	0.1462	-2.795	0.1469	0.125	0.1477	0.32	0.1468	1.84
	0.1445	-0.13	0.1455	0.325	0.1602	-0.55	0.1467	-2.745	0.1474	0.145	0.1482	0.32	0.1473	1.83
	0.145	-0.125	0.146	0.325	0.1608	-0.55	0.1472	-2.715	0.1479	0.17	0.1487	0.32	0.1478	1.825
	0.1455	-0.125	0.1465	0.32	0.1614	-0.55	0.1476	-2.685	0.1484	0.195	0.1491	0.32	0.1483	1.82
	0.146	-0.11	0.147	0.32	0.1619	-0.55	0.1481	-2.635	0.1489	0.215	0.1496	0.32	0.1488	1.81
	0.1464	-0.11	0.1474	0.32	0.1625	-0.55	0.1486	-2.595	0.1494	0.235	0.1501	0.325	0.1493	1.805
	0.1469	-0.105	0.1479	0.315	0.163	-0.55	0.1491	-2.565	0.1499	0.26	0.1506	0.325	0.1498	1.8
	0.1474	-0.11	0.1484	0.31	0.1636	-0.555	0.1496	-2.575	0.1504	0.29	0.151	0.325	0.1503	1.795
	0.1479	-0.11	0.1489	0.31	0.1641	-0.55	0.1501	-2.615	0.1509	0.32	0.1515	0.32	0.1508	1.79
	0.1484	-0.11	0.1493	0.305	0.1647	-0.555	0.1506	-2.665	0.1514	0.345	0.152	0.32	0.1513	1.785
	0.1488	-0.105	0.1498	0.305	0.1653	-0.55	0.151	-2.685	0.1518	0.37	0.1525	0.32	0.1518	1.775
	0.1493	-0.11	0.1503	0.305	0.1658	-0.555	0.1515	-2.67	0.1523	0.395	0.1529	0.325	0.1523	1.77
	0.1498	-0.11	0.1508	0.3	0.1664	-0.55	0.152	-2.665	0.1528	0.415	0.1534	0.325	0.1528	1.765
	0.1503	-0.11	0.1513	0.3	0.1669	-0.55	0.1525	-2.66	0.1533	0.445	0.1539	0.32	0.1533	1.755
	0.1508	-0.11	0.1517	0.3	0.1675	-0.55	0.153	-2.68	0.1538	0.47	0.1544	0.32	0.1538	1.75
	0.1512	-0.115	0.1522	0.3	0.1681	-0.55	0.1535	-2.715	0.1543	0.495	0.1548	0.32	0.1543	1.74
	0.1517	-0.115	0.1527	0.3	0.1686	-0.545	0.154	-2.73	0.1548	0.525	0.1553	0.325	0.1548	1.735
	0.1522	-0.115	0.1532	0.295	0.1692	-0.54	0.1544	-2.715	0.1553	0.555	0.1558	0.325	0.1553	1.725
	0.1527	-0.115	0.1537	0.295	0.1697	-0.54	0.1549	-2.7	0.1558	0.59	0.1562	0.325	0.1558	1.725
	0.1532	-0.115	0.1541	0.29	0.1703	-0.54	0.1554	-2.545	0.1563	0.62	0.1567	0.325	0.1563	1.72
	0.1536	-0.115	0.1546	0.295	0.1708	-0.535	0.1559	-2.575	0.1568	0.65	0.1572	0.325	0.1568	1.72
	0.1541	-0.12	0.1551	0.295	0.1714	-0.53	0.1564	-2.59	0.1573	0.685	0.1577	0.325	0.1574	1.71
	0.1546	-0.12	0.1556	0.29	0.172	-0.53	0.1568	-2.585	0.1577	0.715	0.1581	0.325	0.1579	1.705
	0.1551	-0.12	0.1561	0.29	0.1725	-0.485	0.1573	-2.595	0.1582	0.75	0.1586	0.325	0.1584	1.695
	0.1555	-0.12	0.1565	0.29	0.173	-0.49	0.1578	-2.635	0.1587	0.785	0.1591	0.325	0.1589	1.695
	0.156	-0.12	0.157	0.29	0.1735	-0.49	0.1583	-2.66	0.1592	0.82	0.1596	0.33	0.1594	1.69
	0.1565	-0.125	0.1575	0.29	0.1741	-0.48	0.1588	-2.67	0.1597	0.85	0.16	0.33	0.1599	1.69
	0.157	-0.13	0.158	0.285	0.1746	-0.48	0.1592	-2.675	0.1602	1.585	0.1605	0.33	0.1604	1.68
	0.1575	-0.125	0.1584	0.285	0.1751	-0.48	0.1597	-2.66	0.1607	1.62	0.161	0.325	0.1609	1.67
	0.1579	-0.125	0.1589	0.285	0.1757	-0.48	0.1602	-2.64	0.1612	1.66	0.1615	0.325	0.1614	1.665
	0.1584	-0.13	0.1594	0.28	0.1762	-0.48	0.1607	-2.63	0.1617	1.7	0.1619	0.325	0.1619	1.665
	0.1589	-0.13	0.1599	0.285	0.1767	-0.475	0.1612	-2.6	0.1622	1.74	0.1624	0.325	0.1624	1.66
	0.1594	-0.135	0.1604	0.285	0.1772	-0.475	0.1616	-2.56	0.1627	1.775	0.1629	0.325	0.1629	1.655
	0.1599	-0.135	0.1608	0.285	0.1778	-0.47	0.1621	-2.51	0.1632	1.81	0.1633	0.325	0.1634	1.65
	0.1603	-0.135	0.1613	0.28	0.1783	-0.465	0.1626	-2.46	0.1637	1.85	0.1638	0.32	0.1639	1.645
	0.1608	-0.135	0.1618	0.28	0.1788	-0.465	0.1631	-2.42	0.1642	1.885	0.1643	0.32	0.1644	1.64
	0.1613	-0.14	0.1623	0.28	0.1793	-0.465	0.1636	-2.39	0.1647	1.92	0.1648	0.32	0.1649	1.63
	0.1618	-0.14	0.1628	0.275	0.1799	-0.46	0.164	-2.365	0.1652	1.96	0.1652	0.325	0.1654	1.625
	0.1623	-0.14	0.1632	0.27	0.1804	-0.46	0.1645	-2.34	0.1657	1.995	0.1657	0.325	0.1659	1.62
	0.1627	-0.145	0.1637	0.27	0.1809	-0.455	0.165	-2.33	0.1662	2.03	0.1662	0.325	0.1664	1.615
	0.1632	-0.14	0.1642	0.265	0.1814	-0.455	0.1655	-2.305	0.1667	2.07	0.1667	0.325	0.1669	1.61
	0.1637	-0.145	0.1647	0.265	0.182	-0.445	0.166	-2.28	0.1672	2.095	0.1671	0.32	0.1674	1.6
	0.1642	-0.145	0.1652	0.26	0.1825	-0.445	0.1664	-2.265	0.1677	2.13	0.1676	0.32	0.1679	1.595
	0.1647	-0.145	0.1656	0.26	0.183	-0.44	0.1669	-2.265	0.1682	2.165	0.1681	0.32	0.1684	1.585
	0.1651	-0.145	0.1661	0.255	0.1836	-0.44	0.1674	-2.26	0.1687	2.195	0.1686	0.32	0.1689	1.585
	0.1656	-0.145	0.1666	0.255	0.1841	-0.44	0.1679	-2.24	0.1692	2.225	0.169	0.325	0.1694	1.575
	0.1661	-0.15	0.1671	0.255	0.1846	-0.435	0.1684	-2.24	0.1697	2.265	0.1695	0.32	0.1699	1.565
	0.1666	-0.15	0.1676	0.25	0.1851	-0.43	0.1688	-2.265	0.1702	2.295	0.17	0.32	0.1704	1.555
	0.1671	-0.15	0.168	0.25	0.1857	-0.425	0.1693	-2.3	0.1707	2.325	0.1704	0.32	0.1709	1.55
	0.1675	-0.15	0.1685	0.245	0.1862	-0.42	0.1698	-2.32	0.1712	2.35	0.1709	0.32	0.1714	1.55
	0.168	-0.155	0.169	0.24	0.1867	-0.415	0.1703	-2.33	0.1717	2.375	0.1714	0.325	0.1719	1.545
	0.1685	-0.155	0.1695	0.235	0.1872	-0.415	0.1708	-2.335	0.1722	2.41	0.1719	0.32	0.1724	1.54
	0.169	-0.155	0.1699	0.23	0.1878	-0.41	0.1712	-2.325	0.1727	2.445	0.1723	0.32	0.1729	1.53
	0.1695	-0.16	0.1704	0.23	0.1883	-0.405	0.1717	-2.315	0.1732	2.47	0.1728	0.32	0.1735	1.52
	0.1699	-0.155	0.1709	0.225	0.1888	-0.4	0.1722	-2.3	0.1737	2.5	0.1733	0.32	0.174	1.515
	0.1704	-0.16	0.1714	0.22	0.1894	-0.4	0.1727	-2.285	0.1742	2.525	0.1738	0.32	0.1745	1.51
	0.1709	-0.16	0.1719	0.215	0.1899	-0.395	0.1732	-2.27	0.1747	2.555	0.1742	0.32	0.175	1.5
	0.1714	-0.16	0.1723	0.205	0.1904	-0.395	0.1736	-2.255	0.1752	2.585	0.1747	0.32	0.1755	1.495
	0.1719	-0.16	0.1728	0.2	0.1909	-0.39	0.1741	-2.23	0.1757	2.61	0.1752	0.32	0.176	1.485
	0.1723	-0.155	0.1733	0.195	0.1915	-0.385	0.1746	-2.22	0.1762	2.63	0.1757	0.32	0.1765	1.485
	0.1728	-0.155	0.1738	0.185	0.192	-0.38	0.1751	-2.22	0.1767	2.665	0.1761	0.32	0.177	1.475
	0.1733	-0.15	0.1743	0.17	0.1925	-0.38	0.1756	-2.225	0.1772	2.69	0.1766	0.32	0.1775	1.47
	0.1738	-0.14	0.1747	0.155	0.193	-0.375	0.176	-2.23	0.1777	2.715	0.1771	0.32	0.178	1.465
	0.1743	-0.13	0.1752	0.145	0.1936	-0.375	0.1765	-2.245	0.1782	2.75	0.1775	0.32	0.1785	1.455
	0.1747	-0.125	0.1757	0.13	0.1941	-0.37	0.177	-2.245	0.1787	2.77	0.178	0.315	0.179	1.45
	0.1752	-0.115	0.1762	0.12	0.1946	-0.365	0.1775	-2.235	0.1792	2.795	0.1785	0.315	0.1795	1.45
	0.1757	-0.1	0.1767	0.105	0.1951	-0.365	0.178	-2.215	0.1797	2.825	0.179	0.31	0.18	1.44
	0.1762	-0.09	0.1771	0.085	0.1957	-0.36	0.1784	-2.18	0.1802	2.845	0.1794	0.31	0.1805	1.435
	0.1767	-0.075	0.1776	0.07	0.1962	-0.36	0.1789	-2.165	0.1807	2.875	0.1799	0.31	0.181	1.43
	0.1771	-0.06	0.1781	0.055	0.1967	-0.36	0.1794	-2.155	0.1812	2.905	0.1804	0.31	0.1815	1.425
	0.1776	-0.05	0.1786	0.035	0.1973	-0.355	0.1799	-2.15	0.1817	2.93	0.1809	0.305	0.182	1.425
	0.1781	-0.035	0.179	0.01	0.1978	-0.35	0.1803	-2.14	0.1822	2.945	0.1813	0.3	0.1825	1.415
	0.1786	-0.015	0.1795	-0.015	0.1983	-0.35	0.1808	-2.13	0.1827	2.97	0.1818	0.3	0.183	1.41
	0.179	0	0.18	-0.035	0.1988	-0.345	0.1813	-2.135	0.1832	2.985	0.1823	0.295	0.1835	1.41
	0.1795	0.025	0.1805	-0.055	0.1994	-0.34	0.1818	-2.155	0.1837	3.02	0.1828	0.295	0.184	1.405
	0.18	0.045	0.181	-0.075	0.1999	-0.34	0.1823	-2.19	0.1842	3.035	0.1832	0.295	0.1845	1.395
	0.1805	0.065	0.1814	-0.095	0.2004	-0.335	0.1827	-2.205	0.1847	3.06	0.1837	0.29	0.185	1.39
	0.181	0.09	0.1819	-0.125	0.2009	-0.33	0.1832	-2.2	0.1852	3.085	0.1842	0.285	0.1855	1.385
	0.1814	0.11	0.1824	-0.15	0.2015	-0.335	0.1837	-2.2	0.1857	3.11	0.1846	0.285	0.186	1.375
	0.1819	0.13	0.1829	-0.17	0.202	-0.335	0.1842	-2.205	0.1862	3.13	0.1851	0.285	0.1865	1.37
	0.1824	0.15	0.1834	-0.19	0.2025	-0.33	0.1847	-2.215	0.1867	3.155	0.1856	0.285	0.187	1.37
	0.1829	0.17	0.1838	-0.215	0.203	-0.33	0.1851	-2.21	0.1872	3.17	0.1861	0.28	0.1875	1.37
	0.1834	0.195	0.1843	-0.245	0.2036	-0.325	0.1856	-2.2	0.1877	3.195	0.1865	0.275	0.188	1.36
	0.1838	0.215	0.1848	-0.27	0.2041	-0.32	0.1861	-2.18	0.1882	3.22	0.187	0.275	0.1885	1.36
	0.1843	0.24	0.1853	-0.295	0.2046	-0.32	0.1866	-2.165	0.1887	3.25	0.1875	0.27	0.189	1.35
	0.1848	0.265	0.1858	-0.32	0.2052	-0.315	0.1871	-2.155	0.1892	3.27	0.188	0.27	0.1895	1.345
	0.1853	0.29	0.1862	-0.34	0.2057	-0.315	0.1875	-2.145	0.1897	3.29	0.1884	0.27	0.1901	1.34
	0.1858	0.31	0.1867	-0.365	0.2062	-0.315	0.188	-2.14	0.1902	3.305	0.1889	0.265	0.1906	1.335
	0.1862	0.335	0.1872	-0.39	0.2067	-0.305	0.1885	-2.14	0.1907	3.325	0.1894	0.265	0.1911	1.33
	0.1867	0.36	0.1877	-0.415	0.2073	-0.305	0.189	-2.15	0.1912	3.335	0.1899	0.265	0.1916	1.325
	0.1872	0.385	0.1881	-0.445	0.2078	-0.305	0.1895	-2.175	0.1917	3.36	0.1903	0.265	0.1921	1.32
	0.1877	0.41	0.1886	-0.475	0.2083	-0.3	0.1899	-2.17	0.1922	3.38	0.1908	0.265	0.1926	1.315
	0.1882	0.44	0.1891	-0.5	0.2088	-0.295	0.1904	-2.145	0.1927	3.405	0.1913	0.26	0.1931	1.31
	0.1886	0.47	0.1896	-0.525	0.2094	-0.295	0.1909	-2.125	0.1932	3.435	0.1917	0.26	0.1936	1.305
	0.1891	0.495	0.1901	-0.56	0.2099	-0.29	0.1914	-2.11	0.1937	3.455	0.1923	0.24	0.1941	1.295
	0.1896	0.525	0.1905	-0.59	0.2104	-0.285	0.1919	-2.115	0.1942	3.475	0.1927	0.24	0.1946	1.29
	0.1901	0.555	0.191	-0.615	0.2109	-0.285	0.1923	-2.115	0.1947	3.49	0.1932	0.235	0.1951	1.23
	0.1906	0.59	0.1915	-0.64	0.2115	-0.28	0.1928	-2.12	0.1952	3.515	0.1937	0.235	0.1956	1.23
	0.191	0.63	0.192	-0.67	0.212	-0.275	0.1933	-2.12	0.1957	3.535	0.1942	0.235	0.196	1.22
	0.1915	0.66	0.1925	-0.71	0.2125	-0.275	0.1938	-2.145	0.1962	3.55	0.1947	0.235	0.1965	1.22
	0.192	0.69	0.1929	-0.745	0.2131	-0.27	0.1943	-2.175	0.1967	3.57	0.1952	0.235	0.197	1.215
	0.1925	0.72	0.1934	-0.78	0.2136	-0.27	0.1947	-2.175	0.1972	3.595	0.1957	0.235	0.1975	1.205
	0.193	0.76	0.1939	-0.815	0.2141	-0.265	0.1952	-2.16	0.1977	3.615	0.1962	0.23	0.198	1.2
	0.1934	0.8	0.1944	-0.85	0.2146	-0.26	0.1957	-2.14	0.1982	3.635	0.1967	0.23	0.1985	1.19
	0.1939	0.83	0.1949	-1.325	0.2152	-0.26	0.1962	-2.12	0.1987	3.66	0.1972	0.23	0.199	1.19
	0.1944	0.87	0.1953	-1.36	0.2157	-0.255	0.1967	-2.115	0.1992	3.685	0.1977	0.23	0.1995	1.18
	0.1949	0.905	0.1958	-1.405	0.2162	-0.255	0.1971	-2.105	0.1997	3.7	0.1982	0.23	0.1999	1.18
	0.1954	0.95	0.1963	-1.44	0.2167	-0.25	0.1976	-2.085	0.2002	3.72	0.1987	0.23	0.2004	1.175
	0.1958	0.99	0.1968	-1.47	0.2173	-0.245	0.1981	-2.05	0.2007	3.735	0.1992	0.23	0.2009	1.17
	0.1963	1.025	0.1973	-1.51	0.2178	-0.245	0.1986	-2.02	0.2012	3.755	0.1997	0.23	0.2014	1.17
	0.1968	1.065	0.1977	-1.55	0.2183	-0.24	0.1991	-1.995	0.2017	3.775	0.2002	0.23	0.2019	1.16
	0.1973	1.1	0.1982	-1.585	0.2189	-0.235	0.1995	-1.975	0.2022	3.79	0.2007	0.23	0.2024	1.15
	0.1978	1.14	0.1987	-1.62	0.2194	-0.235	0.2	-1.965	0.2027	3.8	0.2012	0.225	0.2029	1.15
	0.1982	1.18	0.1992	-1.655	0.2199	-0.235	0.2005	-1.965	0.2032	3.82	0.2017	0.225	0.2034	1.15
	0.1987	1.22	0.1997	-1.69	0.2204	-0.23	0.201	-1.98	0.2037	3.84	0.2021	0.225	0.2038	1.145
	0.1992	1.26	0.2001	-1.725	0.221	-0.225	0.2015	-2	0.2042	3.855	0.2026	0.225	0.2043	1.135
	0.1997	1.3	0.2006	-1.76	0.2215	-0.225	0.2019	-2.015	0.2047	3.88	0.2031	0.22	0.2048	1.13
	0.2002	1.345	0.2011	-1.795	0.222	-0.225	0.2024	-2.025	0.2052	3.895	0.2036	0.22	0.2053	1.12
	0.2006	1.385	0.2016	-1.83	0.2225	-0.225	0.2029	-2.015	0.2056	3.91	0.2041	0.22	0.2058	1.12
	0.2011	1.42	0.2021	-1.87	0.2231	-0.22	0.2034	-2.005	0.2061	3.93	0.2046	0.22	0.2063	1.115
	0.2016	1.46	0.2025	-1.905	0.2236	-0.22	0.2039	-2.01	0.2066	3.945	0.2051	0.22	0.2068	1.11
	0.2021	1.505	0.203	-1.935	0.2241	-0.22	0.2043	-2.015	0.2071	3.965	0.2056	0.22	0.2072	1.1
	0.2025	1.545	0.2035	-1.97	0.2246	-0.215	0.2048	-2	0.2076	3.975	0.2061	0.22	0.2077	1.1
	0.203	1.585	0.204	-1.995	0.2252	-0.215	0.2053	-1.985	0.2081	4	0.2066	0.22	0.2082	1.095
	0.2035	1.625	0.2045	-2.015	0.2257	-0.21	0.2058	-1.975	0.2086	4.015	0.2071	0.22	0.2087	1.09
	0.204	1.665	0.2049	-2.04	0.2262	-0.21	0.2063	-1.96	0.2091	4.03	0.2076	0.215	0.2092	1.085
	0.2045	1.715	0.2054	-2.055	0.2268	-0.21	0.2067	-1.935	0.2096	4.04	0.2081	0.215	0.2097	1.08
	0.2049	1.75	0.2059	-2.065	0.2273	-0.205	0.2072	-1.92	0.2101	4.05	0.2086	0.215	0.2102	1.07
	0.2054	1.785	0.2064	-2.08	0.2278	-0.2	0.2077	-1.91	0.2106	4.065	0.2091	0.215	0.2107	1.065
	0.2059	1.83	0.2069	-2.095	0.2283	-0.2	0.2082	-1.92	0.2111	4.085	0.2096	0.215	0.2111	1.06
	0.2064	1.87	0.2073	-2.12	0.2289	-0.2	0.2087	-1.935	0.2116	4.09	0.2101	0.22	0.2116	1.05
	0.2069	2.325	0.2078	-2.14	0.2294	-0.2	0.2091	-1.94	0.2121	4.11	0.2106	0.22	0.2121	1.05
	0.2074	2.365	0.2083	-2.155	0.2299	-0.195	0.2096	-1.95	0.2126	4.12	0.211	0.22	0.2126	1.045
	0.2078	2.405	0.2088	-2.18	0.2304	-0.195	0.2101	-1.955	0.2131	4.13	0.2115	0.22	0.2131	1.035
	0.2083	2.445	0.2093	-2.2	0.231	-0.19	0.2106	-1.945	0.2136	4.14	0.212	0.225	0.2136	1.03
	0.2088	2.48	0.2097	-2.22	0.2315	-0.19	0.2111	-1.93	0.2141	4.155	0.2125	0.225	0.2141	1.025
	0.2093	2.515	0.2102	-2.235	0.232	-0.19	0.2115	-1.925	0.2146	4.165	0.213	0.225	0.2145	1.02
	0.2097	2.55	0.2107	-2.25	0.2325	-0.185	0.212	-1.92	0.2151	4.17	0.2135	0.225	0.215	1.01
	0.2102	2.585	0.2112	-2.265	0.2331	-0.185	0.2125	-1.905	0.2156	4.18	0.214	0.23	0.2155	1
	0.2107	2.615	0.2117	-2.28	0.2336	-0.185	0.213	-1.895	0.2161	4.19	0.2145	0.235	0.216	0.995
	0.2112	2.655	0.2121	-2.305	0.2341	-0.185	0.2134	-1.875	0.2166	4.195	0.215	0.235	0.2165	0.99
	0.2117	2.69	0.2126	-2.325	0.2347	-0.18	0.2139	-1.865	0.2171	4.21	0.2155	0.235	0.217	0.98
	0.2121	2.72	0.2131	-2.36	0.2352	-0.18	0.2144	-1.855	0.2176	4.22	0.216	0.24	0.2175	0.975
	0.2126	2.745	0.2136	-2.405	0.2357	-0.18	0.2149	-1.855	0.2181	4.225	0.2165	0.24	0.218	0.97
	0.2131	2.775	0.2141	-2.44	0.2362	-0.175	0.2154	-1.845	0.2186	4.24	0.217	0.245	0.2184	0.965
	0.2136	2.81	0.2145	-2.47	0.2368	-0.175	0.2158	-1.835	0.2191	4.25	0.2175	0.245	0.2189	0.96
	0.2141	2.855	0.215	-2.485	0.2373	-0.175	0.2163	-1.935	0.2196	4.26	0.218	0.25	0.2194	0.945
	0.2145	2.885	0.2155	-2.495	0.2378	-0.17	0.2168	-1.935	0.2201	4.265	0.2185	0.25	0.2199	0.945
	0.215	2.915	0.216	-2.505	0.2383	-0.165	0.2173	-1.94	0.2206	4.275	0.219	0.255	0.2204	0.94
	0.2155	2.945	0.2165	-2.51	0.2389	-0.165	0.2177	-1.945	0.2211	4.29	0.2195	0.26	0.2209	0.93
	0.216	2.975	0.2169	-2.515	0.2394	-0.165	0.2182	-1.955	0.2216	4.3	0.22	0.26	0.2214	0.925
	0.2164	3.005	0.2174	-2.535	0.2399	-0.165	0.2187	-1.975	0.2221	4.315	0.2204	0.265	0.2218	0.915
	0.2169	3.03	0.2179	-2.565	0.2404	-0.165	0.2192	-1.995	0.2226	4.32	0.2209	0.265	0.2223	0.91
	0.2174	3.06	0.2184	-2.605	0.2409	-0.165	0.2196	-2	0.2231	4.33	0.2214	0.275	0.2228	0.9
	0.2179	3.095	0.2189	-2.67	0.2413	-0.17	0.2201	-1.98	0.2236	4.48	0.2219	0.275	0.2233	0.895
	0.2184	3.115	0.2193	-2.8	0.2418	-0.165	0.2206	-1.96	0.2241	4.495	0.2224	0.275	0.2238	0.89
	0.2188	3.145	0.2198	-2.96	0.2423	-0.165	0.221	-1.925	0.2246	4.515	0.2229	0.28	0.2243	0.88
	0.2193	3.175	0.2203	-3.06	0.2428	-0.165	0.2215	-1.9	0.2251	4.51	0.2234	0.285	0.2248	0.87
	0.2198	3.21	0.2208	-3.095	0.2433	-0.165	0.222	-1.875	0.2256	4.515	0.2239	0.285	0.2253	0.865
	0.2203	3.235	0.2213	-3.09	0.2438	-0.165	0.2225	-1.86	0.2261	4.51	0.2244	0.29	0.2257	0.86
	0.2208	3.255	0.2218	-3.06	0.2443	-0.165	0.2229	-1.845	0.2266	4.52	0.2249	0.29	0.2262	0.855
	0.2212	3.285	0.2222	-3.035	0.2448	-0.17	0.2234	-1.84	0.2271	4.525	0.2254	0.29	0.2267	0.845
	0.2217	3.315	0.2227	-3.05	0.2453	-0.165	0.2239	-1.84	0.2277	4.535	0.2259	0.295	0.2272	0.84
	0.2222	3.345	0.2232	-3.045	0.2458	-0.165	0.2243	-1.845	0.2282	4.53	0.2264	0.295	0.2277	0.83
	0.2227	3.37	0.2237	-3.045	0.2463	-0.165	0.2248	-1.84	0.2287	4.53	0.2269	0.3	0.2282	0.825
	0.2231	3.4	0.2242	-3.08	0.2468	-0.165	0.2253	-1.825	0.2292	4.54	0.2274	0.3	0.2287	0.82
	0.2236	3.43	0.2246	-3.135	0.2473	-0.165	0.2258	-1.82	0.2297	4.55	0.2279	0.3	0.2292	0.815
	0.2241	3.45	0.2251	-3.16	0.2478	-0.165	0.2262	-1.805	0.2302	4.555	0.2284	0.3	0.2296	0.81
	0.2246	3.465	0.2256	-3.145	0.2483	-0.165	0.2267	-1.795	0.2307	4.56	0.2289	0.305	0.2301	0.805
	0.2251	3.49	0.2261	-3.13	0.2488	-0.17	0.2272	-1.78	0.2312	4.565	0.2293	0.305	0.2306	0.8
	0.2255	3.52	0.2266	-3.115	0.2493	-0.17	0.2276	-1.775	0.2317	4.58	0.2298	0.31	0.2311	0.795
	0.226	3.55	0.227	-3.095	0.2498	-0.165	0.2281	-1.765	0.2322	4.585	0.2303	0.31	0.2316	0.79
	0.2265	3.56	0.2275	-3.135	0.2503	-0.16	0.2286	-1.76	0.2327	4.595	0.2308	0.31	0.2321	0.785
	0.227	3.585	0.228	-3.195	0.2508	-0.16	0.2291	-1.745	0.2332	4.595	0.2313	0.31	0.2326	0.78
	0.2275	3.605	0.2285	-3.215	0.2513	-0.165	0.2295	-1.74	0.2337	4.6	0.2318	0.315	0.233	0.775
	0.2279	3.63	0.229	-3.195	0.2518	-0.16	0.23	-1.75	0.2342	4.595	0.2323	0.315	0.2335	0.765
	0.2284	3.65	0.2294	-3.215	0.2523	-0.16	0.2305	-1.77	0.2347	4.61	0.2328	0.315	0.234	0.76
	0.2289	3.67	0.2299	-3.29	0.2527	-0.16	0.231	-1.795	0.2352	4.615	0.2333	0.32	0.2345	0.755
	0.2294	3.685	0.2304	-3.37	0.2532	-0.16	0.2314	-1.805	0.2357	4.62	0.2338	0.32	0.235	0.755
	0.2298	3.715	0.2309	-3.415	0.2537	-0.16	0.2319	-1.805	0.2362	4.63	0.2343	0.32	0.2355	0.745
	0.2303	3.735	0.2314	-3.47	0.2542	-0.16	0.2324	-1.8	0.2367	4.645	0.2348	0.325	0.236	0.74
	0.2308	3.75	0.2318	-3.565	0.2547	-0.16	0.2328	-1.795	0.2372	4.645	0.2353	0.325	0.2365	0.735
	0.2313	3.77	0.2323	-3.62	0.2552	-0.16	0.2333	-1.79	0.2377	4.645	0.2358	0.325	0.2369	0.73
	0.2318	3.795	0.2328	-3.625	0.2557	-0.16	0.2338	-1.785	0.2382	4.65	0.2363	0.325	0.2374	0.725
	0.2322	3.82	0.2333	-3.635	0.2562	-0.155	0.2343	-1.78	0.2387	4.665	0.2368	0.33	0.2379	0.72
	0.2327	3.845	0.2338	-3.615	0.2567	-0.16	0.2347	-1.765	0.2392	4.675	0.2373	0.33	0.2384	0.715
	0.2332	3.87	0.2342	-3.555	0.2572	-0.16	0.2352	-1.74	0.2397	4.68	0.2378	0.33	0.2389	0.71
	0.2337	3.885	0.2347	-3.475	0.2577	-0.16	0.2357	-1.72	0.2402	4.68	0.2383	0.335	0.2394	0.705
	0.2342	3.915	0.2352	-3.465	0.2582	-0.16	0.2361	-1.7	0.2407	4.685	0.2387	0.335	0.2399	0.695
	0.2346	3.945	0.2357	-3.55	0.2587	-0.16	0.2366	-1.68	0.2412	4.69	0.2392	0.34	0.2403	0.69
	0.2351	3.96	0.2362	-3.64	0.2592	-0.16	0.2371	-1.68	0.2417	4.695	0.2397	0.34	0.2408	0.685
	0.2356	3.99	0.2366	-3.665	0.2597	-0.155	0.2376	-1.685	0.2422	4.695	0.2402	0.345	0.2413	0.685
	0.2361	4.01	0.2371	-3.62	0.2602	-0.155	0.238	-1.69	0.2428	4.7	0.2407	0.345	0.2418	0.68
	0.2365	4.03	0.2376	-3.54	0.2607	-0.16	0.2385	-1.69	0.2433	4.715	0.2412	0.345	0.2423	0.67
	0.237	4.055	0.2381	-3.495	0.2612	-0.155	0.239	-1.675	0.2438	4.725	0.2417	0.345	0.2428	0.665
	0.2375	4.08	0.2386	-3.49	0.2617	-0.155	0.2394	-1.66	0.2443	4.72	0.2422	0.35	0.2433	0.655
	0.238	4.105	0.239	-3.545	0.2622	-0.155	0.2399	-1.65	0.2448	4.725	0.2427	0.35	0.2438	0.65
	0.2385	4.125	0.2395	-3.61	0.2627	-0.155	0.2404	-1.635	0.2453	4.73	0.2432	0.35	0.2442	0.65
	0.2389	4.15	0.24	-3.64	0.2632	-0.155	0.2409	-1.625	0.2458	4.735	0.2437	0.35	0.2447	0.645
	0.2394	4.18	0.2405	-3.645	0.2637	-0.155	0.2413	-1.625	0.2463	4.735	0.2442	0.355	0.2452	0.635
	0.2399	4.2	0.241	-3.68	0.2642	-0.155	0.2418	-1.625	0.2468	4.745	0.2447	0.355	0.2457	0.63
	0.2404	4.22	0.2414	-3.7	0.2646	-0.155	0.2423	-1.63	0.2473	4.76	0.2452	0.355	0.2462	0.625
	0.2409	4.24	0.2419	-3.68	0.2651	-0.155	0.2427	-1.635	0.2478	4.765	0.2457	0.355	0.2467	0.625
	0.2413	4.255	0.2424	-3.665	0.2656	-0.155	0.2432	-1.635	0.2483	4.77	0.2462	0.36	0.2472	0.62
	0.2418	4.275	0.2429	-3.7	0.2661	-0.16	0.2437	-1.63	0.2488	4.785	0.2467	0.36	0.2477	0.615
	0.2423	4.3	0.2434	-3.735	0.2666	-0.16	0.2442	-1.625	0.2493	4.79	0.2472	0.36	0.2481	0.605
	0.2428	4.325	0.2438	-3.775	0.2671	-0.16	0.2446	-1.625	0.2498	4.81	0.2476	0.36	0.2486	0.6
	0.2432	4.355	0.2443	-3.78	0.2676	-0.155	0.2451	-1.625	0.2503	4.815	0.2481	0.36	0.2491	0.6
	0.2437	4.375	0.2448	-3.77	0.2681	-0.16	0.2456	-1.63	0.2508	4.825	0.2486	0.36	0.2496	0.6
	0.2442	4.395	0.2453	-3.755	0.2686	-0.16	0.246	-1.625	0.2513	4.845	0.2491	0.36	0.2501	0.595
	0.2447	4.415	0.2458	-3.795	0.2691	-0.155	0.2465	-1.62	0.2518	4.85	0.2496	0.36	0.2506	0.59
	0.2452	4.44	0.2462	-3.84	0.2696	-0.16	0.247	-1.62	0.2523	4.85	0.2501	0.365	0.2511	0.585
	0.2456	4.455	0.2467	-3.82	0.2701	-0.16	0.2475	-1.62	0.2528	4.86	0.2506	0.36	0.2515	0.58
	0.2461	4.48	0.2472	-3.785	0.2706	-0.155	0.2479	-1.615	0.2533	4.875	0.2511	0.365	0.252	0.575
	0.2466	4.495	0.2477	-3.77	0.2711	-0.155	0.2484	-1.605	0.2538	4.885	0.2516	0.365	0.2525	0.57
	0.2471	4.505	0.2482	-3.79	0.2716	-0.155	0.2489	-1.6	0.2543	4.91	0.2521	0.365	0.253	0.565
	0.2476	4.535	0.2486	-3.84	0.2721	-0.155	0.2493	-1.595	0.2548	4.915	0.2526	0.365	0.2535	0.56
	0.248	4.56	0.2491	-3.895	0.2726	-0.155	0.2498	-1.6	0.2553	4.91	0.2531	0.365	0.254	0.555
	0.2485	4.575	0.2496	-3.92	0.2731	-0.155	0.2503	-1.61	0.2558	4.92	0.2536	0.365	0.2545	0.555
	0.249	4.6	0.2501	-3.95	0.2736	-0.155	0.2508	-1.625	0.2563	4.935	0.2541	0.365	0.255	0.55
	0.2495	4.605	0.2506	-3.985	0.2741	-0.155	0.2512	-1.66	0.2568	4.94	0.2546	0.365	0.2554	0.545
	0.2499	4.625	0.251	-3.96	0.2746	-0.15	0.2517	-1.725	0.2573	4.94	0.2551	0.355	0.2559	0.545
	0.2504	4.655	0.2515	-3.915	0.2751	-0.15	0.2522	-1.79	0.2579	4.95	0.2555	0.355	0.2564	0.54
	0.2509	4.665	0.252	-3.92	0.2756	-0.15	0.2526	-1.82	0.2584	4.96	0.256	0.355	0.2569	0.505
	0.2514	4.68	0.2525	-3.925	0.276	-0.15	0.2531	-1.835	0.2589	4.965	0.2565	0.355	0.2574	0.5
	0.2519	4.7	0.253	-3.87	0.2765	-0.145	0.2536	-1.85	0.2594	4.975	0.257	0.355	0.2579	0.5
	0.2523	4.715	0.2534	-3.84	0.277	-0.145	0.2541	-1.85	0.2599	4.975	0.2575	0.35	0.2584	0.5
	0.2528	4.73	0.2539	-3.87	0.2775	-0.145	0.2545	-1.825	0.2604	4.99	0.2579	0.35	0.2589	0.5
	0.2533	4.755	0.2544	-3.915	0.278	-0.145	0.255	-1.8	0.2609	4.985	0.2584	0.35	0.2594	0.495
	0.2538	4.77	0.2549	-3.925	0.2785	-0.145	0.2555	-1.76	0.2614	4.985	0.2589	0.35	0.2599	0.495
	0.2543	4.78	0.2554	-3.97	0.279	-0.14	0.256	-1.73	0.2619	4.995	0.2594	0.35	0.2604	0.49
	0.2547	4.795	0.2559	-3.955	0.2795	-0.14	0.2564	-1.71	0.2624	4.995	0.2599	0.345	0.2609	0.495
	0.2552	4.805	0.2564	-3.935	0.28	-0.14	0.2569	-1.7	0.2629	5.01	0.2603	0.345	0.2614	0.49
	0.2557	4.82	0.2569	-3.945	0.2805	-0.14	0.2574	-1.69	0.2634	5.015	0.2608	0.345	0.2619	0.49
	0.2562	4.835	0.2574	-3.965	0.281	-0.135	0.2578	-1.685	0.2639	5.02	0.2613	0.345	0.2624	0.485
	0.2566	4.85	0.2579	-3.94	0.2815	-0.13	0.2583	-1.69	0.2644	5.025	0.2618	0.345	0.2629	0.485
	0.2571	4.855	0.2584	-3.93	0.282	-0.13	0.2588	-1.69	0.2649	5.04	0.2622	0.345	0.2634	0.485
	0.2576	4.88	0.2589	-3.935	0.2825	-0.13	0.2593	-1.695	0.2654	5.04	0.2627	0.35	0.2639	0.485
	0.2581	4.895	0.2594	-3.92	0.283	-0.13	0.2597	-1.7	0.2659	5.05	0.2632	0.345	0.2644	0.48
	0.2586	4.9	0.2599	-3.895	0.2835	-0.13	0.2602	-1.71	0.2664	5.06	0.2637	0.34	0.2648	0.475
	0.259	4.905	0.2604	-3.925	0.284	-0.13	0.2607	-1.72	0.2669	5.07	0.2642	0.34	0.2653	0.475
	0.2595	4.915	0.2609	-4.005	0.2845	-0.13	0.2611	-1.715	0.2674	5.07	0.2646	0.34	0.2658	0.475
	0.26	4.93	0.2614	-4.035	0.285	-0.125	0.2616	-1.71	0.2679	5.08	0.2651	0.34	0.2663	0.48
	0.2605	4.94	0.2619	-4.015	0.2855	-0.125	0.2621	-1.71	0.2684	5.09	0.2656	0.34	0.2668	0.48
	0.261	4.955	0.2624	-4.03	0.286	-0.125	0.2626	-1.71	0.2689	5.11	0.2661	0.34	0.2673	0.475
	0.2614	4.975	0.2629	-4.02	0.2865	-0.125	0.263	-1.715	0.2694	5.125	0.2666	0.34	0.2678	0.475
	0.2619	4.985	0.2634	-3.97	0.287	-0.13	0.2635	-1.705	0.2699	5.13	0.267	0.34	0.2683	0.475
	0.2624	4.99	0.2639	-3.945	0.2874	-0.13	0.264	-1.685	0.2704	5.135	0.2675	0.34	0.2688	0.475
	0.2629	5	0.2644	-3.92	0.2879	-0.125	0.2644	-1.67	0.2709	5.145	0.268	0.34	0.2693	0.47
	0.2633	5.005	0.2649	-3.895	0.2884	-0.125	0.2649	-1.65	0.2714	5.16	0.2685	0.34	0.2698	0.465
	0.2638	5.025	0.2654	-3.905	0.2889	-0.13	0.2654	-1.615	0.2719	5.18	0.269	0.335	0.2703	0.465
	0.2643	5.025	0.2659	-3.94	0.2894	-0.13	0.2659	-1.585	0.2724	5.185	0.2694	0.335	0.2708	0.47
	0.2648	5.035	0.2664	-3.98	0.2899	-0.125	0.2663	-1.555	0.273	5.19	0.2699	0.335	0.2713	0.465
	0.2653	5.045	0.2669	-4.04	0.2904	-0.125	0.2668	-1.545	0.2735	5.205	0.2704	0.335	0.2718	0.465
	0.2657	5.055	0.2674	-4.09	0.2909	-0.125	0.2673	-1.545	0.274	5.215	0.2709	0.335	0.2723	0.47
	0.2662	5.065	0.2679	-4.115	0.2914	-0.125	0.2677	-1.55	0.2745	5.23	0.2714	0.335	0.2728	0.47
	0.2667	5.07	0.2684	-4.145	0.2919	-0.125	0.2682	-1.565	0.275	5.24	0.2718	0.335	0.2733	0.465
	0.2672	5.075	0.2689	-4.2	0.2924	-0.125	0.2687	-1.565	0.2755	5.25	0.2723	0.33	0.2738	0.465
	0.2677	5.16	0.2694	-4.245	0.2929	-0.125	0.2692	-1.575	0.276	5.26	0.2728	0.33	0.2743	0.465
	0.2681	5.17	0.2699	-4.225	0.2934	-0.13	0.2696	-1.585	0.2765	5.275	0.2733	0.33	0.2748	0.465
	0.2686	5.165	0.2704	-4.175	0.2939	-0.13	0.2701	-1.605	0.277	5.29	0.2738	0.33	0.2753	0.465
	0.2691	5.175	0.2709	-4.135	0.2944	-0.135	0.2706	-1.615	0.2775	5.3	0.2742	0.33	0.2758	0.465
	0.2696	5.18	0.2715	-4.095	0.2949	-0.135	0.271	-1.62	0.278	5.31	0.2747	0.325	0.2763	0.465
	0.2701	5.18	0.272	-4.11	0.2954	-0.135	0.2715	-1.615	0.2785	5.32	0.2752	0.32	0.2768	0.465
	0.2705	5.19	0.2725	-4.2	0.2959	-0.135	0.272	-1.61	0.279	5.325	0.2757	0.32	0.2772	0.465
	0.271	5.2	0.273	-4.28	0.2964	-0.135	0.2725	-1.61	0.2795	5.335	0.2762	0.315	0.2777	0.465
	0.2715	5.21	0.2735	-4.315	0.2969	-0.135	0.2729	-1.605	0.28	5.34	0.2766	0.315	0.2782	0.465
	0.272	5.22	0.274	-4.29	0.2974	-0.14	0.2734	-1.6	0.2805	5.35	0.2771	0.31	0.2787	0.465
	0.2725	5.22	0.2745	-4.29	0.2979	-0.135	0.2739	-1.59	0.281	5.355	0.2776	0.31	0.2792	0.465
	0.273	5.225	0.275	-4.265	0.2984	-0.14	0.2743	-1.58	0.2815	5.355	0.2781	0.305	0.2797	0.465
	0.2734	5.22	0.2755	-4.21	0.2988	-0.135	0.2748	-1.575	0.282	5.355	0.2786	0.305	0.2802	0.465
	0.2739	5.235	0.276	-4.125	0.2993	-0.14	0.2753	-1.565	0.2825	5.365	0.279	0.3	0.2807	0.465
	0.2744	5.25	0.2765	-4.04	0.2998	-0.14	0.2758	-1.55	0.283	5.38	0.2795	0.3	0.2812	0.465
	0.2749	5.255	0.277	-4.015	0.3003	-0.14	0.2763	-1.435	0.2835	5.39	0.28	0.295	0.2817	0.465
	0.2754	5.26	0.2775	-3.995	0.3008	-0.14	0.2768	-1.46	0.284	5.395	0.2805	0.29	0.2822	0.465
	0.2758	5.26	0.278	-3.965	0.3013	-0.145	0.2773	-1.48	0.2845	5.4	0.281	0.29	0.2827	0.46
	0.2763	5.265	0.2785	-3.945	0.3018	-0.14	0.2778	-1.49	0.285	5.415	0.2814	0.29	0.2832	0.465
	0.2768	5.27	0.279	-3.895	0.3023	-0.165	0.2783	-1.49	0.2855	5.415	0.2819	0.285	0.2837	0.465
	0.2773	5.27	0.2795	-3.885	0.3028	-0.17	0.2788	-1.465	0.286	5.42	0.2824	0.285	0.2842	0.46
	0.2778	5.285	0.28	-3.935	0.3033	-0.17	0.2793	-1.45	0.2865	5.43	0.2829	0.28	0.2847	0.46
	0.2782	5.295	0.2805	-3.985	0.3037	-0.17	0.2798	-1.42	0.287	5.42	0.2834	0.28	0.2852	0.46
	0.2787	5.305	0.281	-4.02	0.3042	-0.17	0.2803	-1.405	0.2875	5.425	0.2838	0.275	0.2857	0.46
	0.2792	5.3	0.2815	-4.035	0.3047	-0.17	0.2808	-1.39	0.288	5.415	0.2843	0.27	0.2862	0.46
	0.2797	5.3	0.282	-4.04	0.3052	-0.175	0.2813	-1.38	0.2885	5.425	0.2848	0.27	0.2867	0.46
	0.2802	5.305	0.2825	-4.025	0.3057	-0.175	0.2818	-1.38	0.2889	5.42	0.2853	0.265	0.2872	0.46
	0.2806	5.32	0.283	-4.025	0.3061	-0.175	0.2823	-1.38	0.2894	5.41	0.2858	0.265	0.2877	0.455
	0.2811	5.33	0.2835	-4.02	0.3066	-0.175	0.2828	-1.39	0.2899	5.395	0.2862	0.265	0.2882	0.455
	0.2816	5.325	0.284	-3.99	0.3071	-0.18	0.2833	-1.395	0.2903	5.395	0.2867	0.26	0.2887	0.455
	0.2821	5.33	0.2845	-3.945	0.3076	-0.18	0.2838	-1.4	0.2908	5.385	0.2872	0.26	0.2892	0.46
	0.2826	5.345	0.285	-3.9	0.308	-0.18	0.2843	-1.405	0.2913	5.365	0.2877	0.26	0.2897	0.455
	0.283	5.345	0.2855	-3.89	0.3085	-0.18	0.2848	-1.4	0.2918	5.365	0.2881	0.26	0.2901	0.455
	0.2835	5.35	0.286	-3.925	0.309	-0.185	0.2853	-1.395	0.2922	5.35	0.2886	0.26	0.2906	0.45
	0.284	5.36	0.2865	-3.915	0.3095	-0.185	0.2858	-1.385	0.2927	5.335	0.2891	0.255	0.2911	0.45
	0.2845	5.37	0.287	-3.9	0.31	-0.185	0.2863	-1.38	0.2932	5.315	0.2896	0.255	0.2916	0.45
	0.285	5.385	0.2875	-3.875	0.3104	-0.185	0.2868	-1.375	0.2936	5.29	0.2901	0.255	0.2921	0.445
	0.2854	5.39	0.288	-3.855	0.3109	-0.185	0.2873	-1.375	0.2941	5.275	0.2905	0.255	0.2926	0.445
	0.2859	5.4	0.2885	-3.81	0.3114	-0.185	0.2878	-1.375	0.2946	5.26	0.291	0.255	0.2931	0.445
	0.2864	5.42	0.289	-3.765	0.3119	-0.19	0.2883	-1.375	0.2951	5.245	0.2915	0.255	0.2936	0.44
	0.2869	5.42	0.2895	-3.755	0.3123	-0.185	0.2888	-1.375	0.2955	5.215	0.292	0.25	0.2941	0.44
	0.2874	5.43	0.29	-3.76	0.3128	-0.185	0.2893	-1.375	0.296	5.195	0.2925	0.255	0.2946	0.44
	0.2878	5.435	0.2905	-3.75	0.3133	-0.185	0.2898	-1.38	0.2965	5.18	0.2929	0.255	0.2951	0.44
	0.2883	5.44	0.291	-3.76	0.3138	-0.185	0.2903	-1.385	0.2969	5.15	0.2934	0.25	0.2956	0.445
	0.2888	5.455	0.2915	-3.825	0.3143	-0.185	0.2908	-1.385	0.2974	5.13	0.2939	0.25	0.2961	0.44
	0.2893	5.465	0.292	-3.885	0.3147	-0.185	0.2914	-1.38	0.2979	5.1	0.2944	0.25	0.2966	0.44
	0.2898	5.475	0.2926	-3.875	0.3152	-0.185	0.2919	-1.38	0.2984	5.08	0.2949	0.25	0.2971	0.445
	0.2902	5.48	0.2931	-3.835	0.3157	-0.185	0.2924	-1.37	0.2988	5.055	0.2953	0.245	0.2976	0.445
	0.2907	5.49	0.2936	-3.815	0.3162	-0.19	0.2929	-1.375	0.2993	5.03	0.2958	0.245	0.2981	0.445
	0.2912	5.5	0.2941	-3.85	0.3167	-0.19	0.2934	-1.37	0.2998	5.005	0.2963	0.245	0.2986	0.445
	0.2917	5.52	0.2946	-3.865	0.3171	-0.19	0.2939	-1.365	0.3002	4.98	0.2968	0.245	0.2991	0.44
	0.2922	5.525	0.2951	-3.855	0.3176	-0.185	0.2944	-1.365	0.3007	4.945	0.2973	0.245	0.2996	0.445
	0.2927	5.53	0.2956	-3.87	0.3181	-0.185	0.2949	-1.36	0.3012	4.93	0.2977	0.24	0.3001	0.44
	0.2931	5.545	0.2961	-3.875	0.3186	-0.19	0.2954	-1.36	0.3017	4.9	0.2982	0.24	0.3006	0.44
	0.2936	5.555	0.2966	-3.94	0.319	-0.19	0.2959	-1.36	0.3021	4.875	0.2987	0.245	0.3011	0.44
	0.2941	5.56	0.2971	-3.98	0.3195	-0.185	0.2964	-1.355	0.3026	4.85	0.2992	0.24	0.3016	0.44
	0.2946	5.575	0.2976	-3.975	0.32	-0.185	0.2969	-1.355	0.3031	4.82	0.2997	0.24	0.3021	0.445
	0.2951	5.585	0.2981	-4	0.3205	-0.185	0.2974	-1.355	0.3035	4.795	0.3001	0.24	0.3026	0.445
	0.2955	5.59	0.2986	-4.015	0.321	-0.18	0.2979	-1.35	0.304	4.775	0.3006	0.24	0.303	0.445
	0.296	5.605	0.2991	-3.99	0.3214	-0.18	0.2984	-1.355	0.3045	4.755	0.3011	0.235	0.3035	0.445
	0.2965	5.6	0.2996	-4.01	0.3219	-0.18	0.2989	-1.35	0.305	4.725	0.3016	0.235	0.304	0.445
	0.297	5.605	0.3001	-4.03	0.3224	-0.18	0.2994	-1.345	0.3054	4.695	0.3021	0.235	0.3045	0.445
	0.2975	5.605	0.3006	-4	0.3229	-0.175	0.2999	-1.35	0.3059	4.675	0.3025	0.235	0.305	0.445
	0.2979	5.61	0.3011	-3.99	0.3233	-0.18	0.3004	-1.345	0.3064	4.655	0.303	0.23	0.3055	0.45
	0.2984	5.635	0.3016	-3.995	0.3238	-0.175	0.3009	-1.34	0.3068	4.625	0.3035	0.225	0.306	0.45
	0.2989	5.645	0.3021	-3.99	0.3243	-0.17	0.3014	-1.34	0.3073	4.605	0.304	0.225	0.3065	0.455
	0.2994	5.645	0.3026	-4	0.3248	-0.17	0.3019	-1.34	0.3078	4.58	0.3045	0.225	0.307	0.45
	0.2999	5.65	0.3031	-3.97	0.3253	-0.17	0.3024	-1.34	0.3083	4.55	0.3049	0.225	0.3075	0.45
	0.3003	5.655	0.3036	-3.925	0.3257	-0.17	0.3029	-1.34	0.3087	4.525	0.3054	0.22	0.308	0.455
	0.3008	5.66	0.3041	-3.88	0.3262	-0.17	0.3034	-1.34	0.3092	4.5	0.3059	0.22	0.3085	0.455
	0.3013	5.675	0.3046	-3.845	0.3267	-0.165	0.3039	-1.34	0.3097	4.48	0.3064	0.215	0.309	0.455
	0.3018	5.69	0.3051	-3.82	0.3272	-0.16	0.3044	-1.34	0.3101	4.455	0.3069	0.215	0.3095	0.46
	0.3023	5.695	0.3056	-3.805	0.3276	-0.16	0.3049	-1.345	0.3106	4.425	0.3073	0.215	0.31	0.455
	0.3027	5.71	0.3061	-3.78	0.3281	-0.16	0.3054	-1.35	0.3111	4.395	0.3078	0.215	0.3105	0.455
	0.3032	5.715	0.3066	-3.775	0.3286	-0.155	0.3059	-1.35	0.3116	4.375	0.3083	0.21	0.311	0.455
	0.3037	5.725	0.3071	-3.81	0.3291	-0.155	0.3064	-1.36	0.312	4.345	0.3088	0.205	0.3115	0.455
	0.3042	5.745	0.3076	-3.84	0.3296	-0.15	0.3069	-1.365	0.3125	4.325	0.3093	0.205	0.312	0.455
	0.3047	5.75	0.3081	-3.845	0.33	-0.155	0.3074	-1.37	0.313	4.295	0.3097	0.205	0.3125	0.46
	0.3051	5.765	0.3086	-3.84	0.3305	-0.15	0.3079	-1.37	0.3134	4.255	0.3102	0.205	0.313	0.455
	0.3056	5.78	0.3091	-3.81	0.331	-0.15	0.3084	-1.375	0.3139	4.24	0.3107	0.2	0.3135	0.455
	0.3061	5.8	0.3096	-3.785	0.3315	-0.145	0.3089	-1.37	0.3144	4.21	0.3112	0.195	0.314	0.46
	0.3066	5.815	0.3101	-3.8	0.3319	-0.145	0.3094	-1.36	0.3149	4.175	0.3116	0.195	0.3145	0.46
	0.3071	5.83	0.3106	-3.83	0.3324	-0.145	0.3099	-1.355	0.3153	4.155	0.3121	0.195	0.315	0.46
	0.3075	5.85	0.3111	-3.815	0.3329	-0.14	0.3105	-1.345	0.3158	4.125	0.3126	0.195	0.3154	0.465
	0.308	5.87	0.3116	-3.77	0.3334	-0.14	0.311	-1.335	0.3163	4.09	0.3131	0.19	0.3159	0.46
	0.3085	5.89	0.3121	-3.755	0.3339	-0.14	0.3115	-1.32	0.3167	4.06	0.3136	0.19	0.3164	0.465
	0.309	5.9	0.3126	-3.76	0.3343	-0.14	0.312	-1.31	0.3172	4.03	0.314	0.185	0.3169	0.465
	0.3095	5.925	0.3131	-3.79	0.3348	-0.135	0.3125	-1.305	0.3177	4	0.3145	0.185	0.3174	0.465
	0.31	5.955	0.3137	-3.855	0.3353	-0.135	0.313	-1.295	0.3182	3.96	0.315	0.185	0.3179	0.465
	0.3104	5.98	0.3142	-3.9	0.3358	-0.135	0.3135	-1.285	0.3186	3.93	0.3155	0.185	0.3184	0.465
	0.3109	6.005	0.3147	-3.915	0.3362	-0.135	0.314	-1.27	0.3191	3.9	0.316	0.17	0.3189	0.46
	0.3114	6.025	0.3152	-3.86	0.3367	-0.135	0.3145	-1.27	0.3196	3.865	0.3165	0.175	0.3194	0.46
	0.3119	6.055	0.3157	-3.795	0.3372	-0.135	0.315	-1.27	0.32	3.83	0.3169	0.17	0.3199	0.46
	0.3124	6.085	0.3162	-3.755	0.3377	-0.135	0.3155	-1.275	0.3205	3.795	0.3174	0.17	0.3204	0.46
	0.3128	6.115	0.3167	-3.725	0.3382	-0.13	0.316	-1.275	0.321	3.76	0.3179	0.17	0.3209	0.46
	0.3133	6.14	0.3172	-3.685	0.3386	-0.135	0.3165	-1.26	0.3215	3.725	0.3184	0.17	0.3213	0.46
	0.3138	6.165	0.3177	-3.64	0.3391	-0.135	0.317	-1.255	0.3219	3.69	0.3189	0.17	0.3218	0.46
	0.3143	6.19	0.3182	-3.645	0.3396	-0.13	0.3175	-1.245	0.3224	3.65	0.3193	0.17	0.3223	0.465
	0.3148	6.215	0.3187	-3.665	0.3401	-0.13	0.318	-1.225	0.3229	3.615	0.3198	0.17	0.3228	0.46
	0.3152	6.24	0.3192	-3.73	0.3406	-0.13	0.3185	-1.195	0.3233	3.58	0.3203	0.17	0.3233	0.46
	0.3157	6.26	0.3197	-3.66	0.341	-0.13	0.319	-1.175	0.3238	3.555	0.3208	0.17	0.3237	0.46
	0.3162	6.28	0.3201	-3.665	0.3415	-0.13	0.3195	-1.155	0.3243	3.525	0.3213	0.17	0.3242	0.46
	0.3167	6.31	0.3206	-3.715	0.342	-0.13	0.32	-1.145	0.3248	3.485	0.3217	0.165	0.3247	0.46
	0.3172	6.315	0.3211	-3.775	0.3425	-0.13	0.3205	-1.14	0.3252	3.45	0.3222	0.165	0.3252	0.46
	0.3176	6.325	0.3216	-3.845	0.3429	-0.13	0.321	-1.145	0.3257	3.42	0.3227	0.165	0.3256	0.46
	0.3181	6.34	0.3221	-3.885	0.3434	-0.13	0.3215	-1.16	0.3262	3.395	0.3232	0.165	0.3261	0.46
	0.3186	6.34	0.3225	-3.885	0.3439	-0.13	0.322	-1.165	0.3266	3.375	0.3237	0.165	0.3266	0.46
	0.3191	6.345	0.323	-3.845	0.3444	-0.125	0.3225	-1.175	0.3271	3.345	0.3241	0.165	0.3271	0.46
	0.3196	6.355	0.3235	-3.81	0.3449	-0.125	0.323	-1.19	0.3276	3.315	0.3246	0.16	0.3276	0.455
	0.32	6.36	0.324	-3.815	0.3453	-0.125	0.3235	-1.2	0.3281	3.295	0.3251	0.165	0.328	0.455
	0.3205	6.355	0.3245	-3.78	0.3458	-0.125	0.324	-1.215	0.3285	3.275	0.3256	0.16	0.3285	0.455
	0.321	6.36	0.3249	-3.725	0.3463	-0.125	0.3245	-1.22	0.329	3.25	0.3261	0.16	0.329	0.455
	0.3215	6.36	0.3254	-3.71	0.3468	-0.125	0.325	-1.22	0.3295	3.23	0.3266	0.16	0.3295	0.455
	0.322	6.35	0.3259	-3.695	0.3472	-0.12	0.3255	-1.22	0.3299	3.215	0.327	0.155	0.33	0.455
	0.3224	6.34	0.3264	-3.68	0.3477	-0.12	0.326	-1.215	0.3304	3.195	0.3275	0.155	0.3304	0.45
	0.3229	6.335	0.3269	-3.67	0.3482	-0.12	0.3265	-1.215	0.3309	3.175	0.328	0.155	0.3309	0.45
	0.3234	6.325	0.3273	-3.665	0.3487	-0.115	0.327	-1.21	0.3314	3.16	0.3285	0.155	0.3314	0.45
	0.3239	6.31	0.3278	-3.675	0.3492	-0.115	0.3275	-1.21	0.3318	3.135	0.329	0.155	0.3319	0.445
	0.3244	6.3	0.3283	-3.705	0.3496	-0.115	0.328	-1.215	0.3323	3.115	0.3294	0.15	0.3323	0.445
	0.3248	6.29	0.3288	-3.71	0.3501	-0.115	0.3285	-1.22	0.3328	3.1	0.3299	0.15	0.3328	0.445
	0.3253	6.27	0.3292	-3.67	0.3506	-0.115	0.3291	-1.23	0.3332	3.08	0.3304	0.155	0.3333	0.44
	0.3258	6.255	0.3297	-3.64	0.3511	-0.115	0.3296	-1.24	0.3337	3.065	0.3309	0.155	0.3338	0.44
	0.3263	6.23	0.3302	-3.61	0.3515	-0.11	0.3301	-1.235	0.3342	3.06	0.3314	0.15	0.3343	0.435
	0.3268	6.21	0.3307	-3.575	0.352	-0.11	0.3306	-1.225	0.3347	3.055	0.3318	0.15	0.3347	0.435
	0.3272	6.18	0.3312	-3.535	0.3525	-0.11	0.3311	-1.215	0.3351	3.045	0.3323	0.15	0.3352	0.435
	0.3277	6.15	0.3316	-3.505	0.353	-0.105	0.3316	-1.195	0.3356	3.03	0.3328	0.145	0.3357	0.435
	0.3282	6.125	0.3321	-3.47	0.3535	-0.105	0.3321	-1.18	0.3361	3.01	0.3333	0.145	0.3362	0.43
	0.3287	5.755	0.3326	-3.43	0.3539	-0.105	0.3326	-1.17	0.3365	3.005	0.3338	0.145	0.3367	0.425
	0.3292	5.715	0.3331	-3.405	0.3544	-0.105	0.3331	-1.175	0.337	2.995	0.3342	0.145	0.3371	0.425
	0.3297	5.69	0.3336	-3.41	0.3549	-0.105	0.3336	-1.19	0.3375	2.99	0.3347	0.145	0.3376	0.42
	0.3301	5.655	0.334	-3.43	0.3554	-0.105	0.3341	-1.195	0.3379	2.98	0.3352	0.145	0.3381	0.42
	0.3306	5.63	0.3345	-3.425	0.3558	-0.105	0.3346	-1.195	0.3384	2.975	0.3357	0.145	0.3386	0.415
	0.3311	5.59	0.335	-3.4	0.3563	-0.105	0.3351	-1.195	0.3389	2.965	0.3362	0.15	0.339	0.41
	0.3316	5.555	0.3355	-3.38	0.3568	-0.105	0.3356	-1.185	0.3394	2.96	0.3366	0.15	0.3395	0.41
	0.3321	5.525	0.336	-3.405	0.3573	-0.1	0.3361	-1.18	0.3398	2.955	0.3371	0.15	0.34	0.405
	0.3325	5.495	0.3364	-3.39	0.3578	-0.1	0.3366	-1.17	0.3403	2.945	0.3376	0.15	0.3405	0.405
	0.333	5.465	0.3369	-3.355	0.3582	-0.1	0.3371	-1.16	0.3408	2.93	0.3381	0.15	0.341	0.4
	0.3335	5.43	0.3374	-3.345	0.3587	-0.105	0.3376	-1.16	0.3412	2.92	0.3386	0.15	0.3414	0.395
	0.334	5.395	0.3379	-3.335	0.3592	-0.105	0.3381	-1.155	0.3417	2.92	0.339	0.15	0.3419	0.395
	0.3345	5.37	0.3383	-3.305	0.3597	-0.1	0.3386	-1.155	0.3422	2.915	0.3395	0.155	0.3424	0.39
	0.3349	5.34	0.3388	-3.305	0.3601	-0.1	0.3391	-1.155	0.3427	2.9	0.34	0.155	0.3429	0.38
	0.3354	5.3	0.3393	-3.33	0.3606	-0.1	0.3396	-1.15	0.3431	2.895	0.3405	0.155	0.3433	0.38
	0.3359	5.265	0.3398	-3.365	0.3611	-0.105	0.3401	-1.095	0.3436	2.885	0.341	0.16	0.3438	0.38
	0.3364	5.245	0.3403	-3.38	0.3616	-0.105	0.3406	-1.095	0.3441	2.88	0.3414	0.16	0.3443	0.375
	0.3369	5.21	0.3407	-3.35	0.3621	-0.105	0.3412	-1.095	0.3445	2.875	0.3419	0.165	0.3448	0.375
	0.3373	5.175	0.3412	-3.305	0.3625	-0.105	0.3417	-1.095	0.345	2.86	0.3424	0.165	0.3453	0.375
	0.3378	5.14	0.3417	-3.265	0.363	-0.105	0.3422	-1.09	0.3455	2.86	0.3429	0.165	0.3457	0.37
	0.3383	5.1	0.3422	-3.26	0.3635	-0.105	0.3427	-1.095	0.346	2.85	0.3434	0.165	0.3462	0.365
	0.3388	5.07	0.3427	-3.29	0.364	-0.11	0.3432	-1.095	0.3464	2.84	0.3439	0.165	0.3467	0.36
	0.3393	5.035	0.3431	-3.305	0.3645	-0.105	0.3438	-1.1	0.3469	2.835	0.3443	0.165	0.3472	0.365
	0.3397	4.99	0.3436	-3.28	0.3649	-0.105	0.3443	-1.1	0.3474	2.69	0.3448	0.165	0.3477	0.365
	0.3402	4.945	0.3441	-3.24	0.3654	-0.11	0.3448	-1.1	0.3479	2.68	0.3453	0.165	0.3481	0.355
	0.3407	4.915	0.3446	-3.245	0.3659	-0.11	0.3453	-1.1	0.3484	2.665	0.3458	0.165	0.3486	0.355
	0.3412	4.87	0.3451	-3.275	0.3664	-0.11	0.3458	-1.1	0.3489	2.66	0.3463	0.165	0.3491	0.35
	0.3417	4.81	0.3455	-3.315	0.3669	-0.11	0.3464	-1.095	0.3494	2.65	0.3467	0.165	0.3496	0.35
	0.3421	4.755	0.346	-3.38	0.3673	-0.11	0.3469	-1.095	0.3498	2.64	0.3472	0.16	0.35	0.35
	0.3426	4.72	0.3465	-3.455	0.3678	-0.11	0.3474	-1.09	0.3503	2.635	0.3477	0.16	0.3505	0.35
	0.3431	4.675	0.347	-3.495	0.3683	-0.11	0.3479	-1.085	0.3508	2.63	0.3482	0.16	0.351	0.345
	0.3436	4.625	0.3475	-3.505	0.3688	-0.105	0.3484	-1.08	0.3513	2.62	0.3487	0.155	0.3515	0.34
	0.3441	4.555	0.3479	-3.54	0.3693	-0.11	0.349	-1.07	0.3518	2.61	0.3491	0.155	0.352	0.34
	0.3445	4.5	0.3484	-3.57	0.3697	-0.11	0.3495	-1.07	0.3523	2.61	0.3496	0.145	0.3524	0.34
	0.345	4.455	0.3489	-3.585	0.3702	-0.11	0.35	-1.06	0.3528	2.6	0.3501	0.135	0.3529	0.335
	0.3455	4.4	0.3494	-3.57	0.3707	-0.11	0.3505	-1.06	0.3533	2.59	0.3506	0.125	0.3534	0.335
	0.346	4.35	0.3498	-3.555	0.3712	-0.11	0.351	-1.055	0.3538	2.585	0.3511	0.115	0.3539	0.335
	0.3465	4.3	0.3503	-3.545	0.3717	-0.11	0.3516	-1.045	0.3542	2.575	0.3515	0.105	0.3544	0.335
	0.3469	4.255	0.3508	-3.51	0.3721	-0.105	0.3521	-1.04	0.3547	2.565	0.352	0.09	0.3548	0.33
	0.3474	4.205	0.3513	-3.46	0.3726	-0.105	0.3526	-1.035	0.3552	2.56	0.3525	0.08	0.3553	0.33
	0.3479	4.165	0.3518	-3.39	0.3731	-0.105	0.3531	-1.03	0.3557	2.55	0.353	0.065	0.3558	0.33
	0.3484	4.12	0.3522	-3.325	0.3736	-0.105	0.3536	-1.015	0.3562	2.545	0.3535	0.05	0.3563	0.33
	0.3489	4.075	0.3527	-3.29	0.3741	-0.11	0.3542	-1.01	0.3567	2.54	0.3539	0.035	0.3567	0.33
	0.3493	4.04	0.3532	-3.26	0.3745	-0.11	0.3547	-1.01	0.3572	2.525	0.3544	0.015	0.3572	0.33
	0.3498	4.005	0.3537	-3.22	0.375	-0.11	0.3552	-1.005	0.3577	2.51	0.3549	-0.005	0.3577	0.33
	0.3503	3.975	0.3542	-3.195	0.3755	-0.105	0.3557	-1	0.3581	2.505	0.3554	-0.025	0.3582	0.33
	0.3508	3.94	0.3546	-3.18	0.376	-0.105	0.3562	-0.995	0.3586	2.5	0.3559	-0.05	0.3587	0.33
	0.3513	3.915	0.3551	-3.165	0.3765	-0.105	0.3567	-0.995	0.3591	2.495	0.3563	-0.07	0.3591	0.33
	0.3517	3.89	0.3556	-3.15	0.3769	-0.1	0.3573	-0.98	0.3596	2.485	0.3568	-0.09	0.3596	0.325
	0.3522	3.865	0.3561	-3.14	0.3774	-0.095	0.3578	-0.975	0.3601	2.475	0.3573	-0.11	0.3601	0.325
	0.3527	3.85	0.3566	-3.13	0.3779	-0.09	0.3583	-0.975	0.3606	2.465	0.3578	-0.135	0.3606	0.325
	0.3532	3.84	0.357	-3.115	0.3784	-0.085	0.3588	-0.965	0.3611	2.46	0.3583	-0.155	0.3611	0.325
	0.3537	3.82	0.3575	-3.155	0.3789	-0.075	0.3593	-0.965	0.3616	2.445	0.3588	-0.18	0.3615	0.325
	0.3541	3.815	0.358	-3.205	0.3793	-0.065	0.3599	-0.955	0.3621	2.44	0.3592	-0.2	0.362	0.325
	0.3546	3.81	0.3585	-3.255	0.3798	-0.05	0.3604	-0.955	0.3625	2.425	0.3597	-0.23	0.3625	0.32
	0.3551	3.795	0.3589	-3.295	0.3803	-0.035	0.3609	-0.945	0.363	2.415	0.3602	-0.255	0.363	0.32
	0.3556	3.785	0.3594	-3.335	0.3808	-0.02	0.3614	-0.94	0.3635	2.41	0.3607	-0.28	0.3634	0.325
	0.3561	3.775	0.3599	-3.395	0.3813	-0.005	0.3619	-0.935	0.364	2.4	0.3612	-0.305	0.3639	0.32
	0.3565	3.765	0.3604	-3.45	0.3817	0.015	0.3625	-0.935	0.3645	2.395	0.3616	-0.325	0.3644	0.325
	0.357	3.755	0.3609	-3.49	0.3822	0.03	0.363	-0.935	0.365	2.39	0.3621	-0.345	0.3649	0.32
	0.3575	3.755	0.3613	-3.51	0.3827	0.05	0.3635	-0.93	0.3655	2.375	0.3626	-0.375	0.3654	0.32
	0.358	3.75	0.3618	-3.53	0.3832	0.07	0.364	-0.925	0.366	2.365	0.3631	-0.4	0.3658	0.325
	0.3585	3.745	0.3623	-3.51	0.3837	0.085	0.3645	-0.925	0.3664	2.36	0.3636	-0.42	0.3663	0.325
	0.3589	3.74	0.3628	-3.445	0.3841	0.105	0.3651	-0.92	0.3669	2.35	0.364	-0.445	0.3668	0.32
	0.3594	3.735	0.3633	-3.38	0.3846	0.13	0.3656	-0.915	0.3674	2.345	0.3645	-0.47	0.3673	0.32
	0.3599	3.725	0.3637	-3.34	0.3851	0.15	0.3661	-0.915	0.3679	2.335	0.365	-0.5	0.3677	0.32
	0.3604	3.72	0.3642	-3.32	0.3856	0.175	0.3666	-0.91	0.3684	2.33	0.3655	-0.525	0.3682	0.32
	0.3609	3.71	0.3647	-3.3	0.386	0.2	0.3671	-0.91	0.3689	2.325	0.366	-0.555	0.3687	0.315
	0.3613	3.705	0.3652	-3.255	0.3865	0.22	0.3677	-0.91	0.3694	2.315	0.3664	-0.58	0.3692	0.32
	0.3618	3.695	0.3657	-3.205	0.387	0.235	0.3682	-0.905	0.3699	2.31	0.3669	-0.61	0.3697	0.32
	0.3623	3.69	0.3661	-3.14	0.3875	0.26	0.3687	-0.905	0.3704	2.3	0.3674	-0.635	0.3701	0.32
	0.3628	3.685	0.3666	-3.09	0.388	0.28	0.3692	-0.9	0.3708	2.295	0.3679	-0.66	0.3706	0.32
	0.3633	3.68	0.3671	-3.08	0.3884	0.305	0.3697	-0.9	0.3713	2.285	0.3684	-0.69	0.3711	0.32
	0.3637	3.675	0.3676	-3.115	0.3889	0.33	0.3703	-0.895	0.3718	2.275	0.3688	-0.725	0.3716	0.315
	0.3642	3.67	0.3681	-3.145	0.3894	0.355	0.3708	-0.89	0.3723	2.27	0.3693	-0.755	0.3721	0.315
	0.3647	3.66	0.3685	-3.185	0.3899	0.38	0.3713	-0.89	0.3728	2.265	0.3698	-0.785	0.3725	0.315
	0.3652	3.655	0.369	-3.205	0.3904	0.4	0.3718	-0.885	0.3733	2.26	0.3703	-0.815	0.373	0.32
	0.3657	3.645	0.3695	-3.18	0.3908	0.42	0.3723	-0.89	0.3738	2.25	0.3708	-0.85	0.3735	0.32
	0.3661	3.63	0.37	-3.12	0.3913	0.445	0.3729	-0.885	0.3743	2.245	0.3712	-0.89	0.374	0.32
	0.3666	3.625	0.3704	-3.055	0.3918	0.475	0.3734	-0.88	0.3747	2.245	0.3717	-0.915	0.3744	0.32
	0.3671	3.61	0.3709	-3.005	0.3923	0.5	0.3739	-0.88	0.3752	2.24	0.3722	-0.95	0.3749	0.32
	0.3676	3.61	0.3714	-2.995	0.3928	0.53	0.3744	-0.87	0.3757	2.235	0.3727	-0.985	0.3754	0.32
	0.3681	3.605	0.3719	-3.005	0.3932	0.555	0.3749	-0.87	0.3762	2.225	0.3732	-1.02	0.3759	0.32
	0.3686	3.59	0.3724	-3	0.3937	0.585	0.3754	-0.87	0.3767	2.215	0.3736	-1.06	0.3764	0.325
	0.369	3.58	0.3728	-2.975	0.3942	0.62	0.376	-0.865	0.3772	2.205	0.3741	-1.095	0.3768	0.325
	0.3695	3.57	0.3733	-2.96	0.3947	0.65	0.3765	-0.86	0.3777	2.205	0.3746	-1.135	0.3773	0.32
	0.37	3.565	0.3738	-2.94	0.3952	0.685	0.377	-0.86	0.3782	2.195	0.3751	-1.165	0.3778	0.325
	0.3705	3.565	0.3743	-2.915	0.3956	0.715	0.3775	-0.86	0.3787	2.2	0.3756	-1.2	0.3783	0.33
	0.371	3.55	0.3748	-2.885	0.3961	0.745	0.378	-0.855	0.3791	2.19	0.3761	-1.23	0.3788	0.33
	0.3714	3.535	0.3752	-2.885	0.3966	0.78	0.3786	-0.855	0.3796	2.175	0.3765	-1.27	0.3792	0.33
	0.3719	3.52	0.3757	-2.89	0.3971	0.815	0.3791	-0.845	0.3801	2.17	0.377	-2	0.3797	0.33
	0.3724	3.515	0.3762	-2.89	0.3976	0.85	0.3796	-0.84	0.3806	2.17	0.3775	-2.015	0.3802	0.33
	0.3729	3.51	0.3767	-2.885	0.398	0.89	0.3801	-0.84	0.3811	2.16	0.378	-2.035	0.3807	0.355
	0.3734	3.5	0.3772	-2.88	0.3985	0.925	0.3806	-0.84	0.3816	2.16	0.3786	-2.06	0.3812	0.36
	0.3738	3.485	0.3776	-2.925	0.399	0.965	0.3812	-0.835	0.3821	2.15	0.3791	-2.08	0.3816	0.36
	0.3743	3.47	0.3781	-2.975	0.3995	1	0.3817	-0.835	0.3826	2.14	0.3796	-2.1	0.3821	0.36
	0.3748	3.475	0.3786	-2.975	0.4	1.035	0.3822	-0.835	0.383	2.14	0.3801	-2.115	0.3826	0.365
	0.3753	3.46	0.3791	-2.95	0.4004	1.07	0.3827	-0.825	0.3835	2.14	0.3806	-2.145	0.3831	0.365
	0.3758	3.44	0.3796	-2.93	0.4009	1.11	0.3832	-0.825	0.384	2.135	0.3811	-2.175	0.3836	0.37
	0.3762	3.435	0.38	-2.93	0.4014	1.145	0.3838	-0.82	0.3845	2.135	0.3816	-2.2	0.384	0.365
	0.3767	3.415	0.3805	-2.765	0.4019	1.18	0.3843	-0.825	0.385	2.13	0.3821	-2.225	0.3845	0.365
	0.3772	3.405	0.381	-2.745	0.4024	1.215	0.3848	-0.825	0.3855	2.125	0.3826	-2.24	0.385	0.365
	0.3777	3.405	0.3815	-2.77	0.4028	1.25	0.3853	-0.82	0.386	2.12	0.3831	-2.26	0.3855	0.37
	0.3782	3.385	0.382	-2.81	0.4033	1.29	0.3858	-0.82	0.3865	2.12	0.3836	-2.27	0.3859	0.37
	0.3786	3.375	0.3824	-2.805	0.4038	1.325	0.3864	-0.815	0.3869	2.115	0.3841	-2.28	0.3864	0.375
	0.3791	3.36	0.3829	-2.765	0.4043	1.37	0.3869	-0.81	0.3874	2.11	0.3846	-2.3	0.3869	0.375
	0.3796	3.36	0.3834	-2.75	0.4048	1.405	0.3874	-0.81	0.3879	2.105	0.3851	-2.32	0.3874	0.375
	0.3801	3.345	0.3839	-2.735	0.4052	1.44	0.3879	-0.81	0.3884	2.105	0.3856	-2.34	0.3879	0.38
	0.3806	3.335	0.3844	-2.705	0.4057	1.475	0.3884	-0.805	0.3889	2.095	0.3861	-2.375	0.3883	0.38
	0.381	3.325	0.3849	-2.67	0.4062	1.515	0.389	-0.805	0.3894	2.095	0.3866	-2.43	0.3888	0.38
	0.3815	3.315	0.3853	-2.65	0.4067	1.555	0.3895	-0.8	0.3899	2.085	0.3871	-2.49	0.3893	0.38
	0.382	3.31	0.3858	-2.635	0.4072	1.595	0.39	-0.795	0.3904	2.08	0.3876	-2.525	0.3898	0.38
	0.3825	3.295	0.3863	-2.63	0.4076	1.63	0.3905	-0.795	0.3909	2.08	0.3881	-2.56	0.3903	0.38
	0.383	3.285	0.3868	-2.64	0.4081	1.665	0.391	-0.79	0.3913	2.075	0.3886	-2.595	0.3907	0.38
	0.3834	3.275	0.3873	-2.66	0.4086	1.7	0.3915	-0.79	0.3918	2.07	0.3891	-2.605	0.3912	0.38
	0.3839	3.27	0.3877	-2.68	0.4091	1.74	0.3921	-0.79	0.3923	2.07	0.3896	-2.62	0.3917	0.385
	0.3844	3.26	0.3882	-2.7	0.4095	1.775	0.3926	-0.785	0.3928	2.07	0.3901	-2.645	0.3922	0.385
	0.3849	3.255	0.3887	-2.71	0.41	1.805	0.3931	-0.785	0.3933	2.06	0.3906	-2.685	0.3927	0.385
	0.3854	3.24	0.3892	-2.72	0.4105	1.84	0.3936	-0.78	0.3938	2.055	0.3911	-2.75	0.3931	0.385
	0.3858	3.23	0.3897	-2.72	0.411	1.875	0.3941	-0.785	0.3943	2.055	0.3916	-2.835	0.3936	0.39
	0.3863	3.22	0.3902	-2.685	0.4115	1.905	0.3947	-0.78	0.3948	2.05	0.3921	-2.875	0.3941	0.39
	0.3868	3.21	0.3906	-2.635	0.4119	1.94	0.3952	-0.78	0.3952	2.05	0.3926	-2.9	0.3946	0.39
	0.3873	3.205	0.3911	-2.615	0.4124	1.965	0.3957	-0.775	0.3957	2.04	0.3931	-2.885	0.395	0.395
	0.3878	3.195	0.3916	-2.6	0.4129	2	0.3962	-0.775	0.3962	2.045	0.3936	-2.84	0.3955	0.395
	0.3882	3.175	0.3921	-2.59	0.4134	2.04	0.3967	-0.775	0.3967	2.04	0.3941	-2.805	0.396	0.395
	0.3887	3.165	0.3926	-2.58	0.4139	2.075	0.3973	-0.775	0.3972	2.035	0.3946	-2.79	0.3965	0.395
	0.3892	3.16	0.393	-2.575	0.4143	2.105	0.3978	-0.77	0.3977	2.03	0.3951	-2.82	0.397	0.395
	0.3897	3.045	0.3935	-2.565	0.4148	2.14	0.3983	-0.77	0.3982	2.025	0.3956	-2.875	0.3974	0.4
	0.3901	3.03	0.394	-2.57	0.4153	2.17	0.3988	-0.77	0.3987	2.015	0.3961	-2.915	0.3979	0.405
	0.3906	3.02	0.3945	-2.585	0.4158	2.2	0.3993	-0.77	0.3992	2.025	0.3966	-2.9	0.3984	0.41
	0.3911	3.015	0.395	-2.59	0.4163	2.23	0.3999	-0.765	0.3996	2.015	0.3971	-2.89	0.3989	0.41
	0.3916	3.01	0.3955	-2.595	0.4167	2.265	0.4004	-0.765	0.4001	2.005	0.3977	-2.9	0.3994	0.41
	0.392	3	0.3959	-2.57	0.4172	2.295	0.4009	-0.77	0.4006	2.005	0.3982	-2.935	0.3998	0.415
	0.3925	3	0.3964	-2.55	0.4177	2.33	0.4014	-0.77	0.4011	2	0.3987	-2.99	0.4003	0.41
	0.393	2.985	0.3969	-2.555	0.4182	2.36	0.4019	-0.77	0.4016	2	0.3992	-3.015	0.4008	0.415
	0.3934	2.98	0.3974	-2.58	0.4187	2.39	0.4025	-0.765	0.4021	1.995	0.3997	-2.99	0.4013	0.415
	0.3939	2.965	0.3979	-2.615	0.4191	2.425	0.403	-0.765	0.4026	1.99	0.4002	-2.99	0.4018	0.415
	0.3944	2.965	0.3983	-2.635	0.4196	2.45	0.4035	-0.765	0.4031	1.985	0.4007	-3.02	0.4022	0.415
	0.3949	2.96	0.3988	-2.64	0.4201	2.475	0.404	-0.765	0.4035	1.98	0.4012	-3.045	0.4027	0.42
	0.3953	2.945	0.3993	-2.625	0.4206	2.5	0.4045	-0.765	0.404	1.98	0.4017	-3.06	0.4032	0.425
	0.3958	2.935	0.3998	-2.605	0.4211	2.525	0.4051	-0.765	0.4045	1.975	0.4022	-3.075	0.4037	0.425
	0.3963	2.935	0.4003	-2.58	0.4215	2.55	0.4056	-0.765	0.405	1.97	0.4027	-3.085	0.4041	0.425
	0.3967	2.925	0.4008	-2.565	0.422	2.58	0.4062	-0.685	0.4055	1.96	0.4032	-3.105	0.4046	0.43
	0.3972	2.91	0.4012	-2.55	0.4225	2.605	0.4067	-0.685	0.406	1.965	0.4037	-3.13	0.4051	0.43
	0.3977	2.905	0.4017	-2.525	0.423	2.625	0.4073	-0.685	0.4065	1.96	0.4042	-3.13	0.4056	0.43
	0.3982	2.905	0.4022	-2.495	0.4235	2.66	0.4079	-0.68	0.407	1.955	0.4047	-3.125	0.4061	0.43
	0.3986	2.895	0.4027	-2.45	0.424	3.14	0.4085	-0.68	0.4075	1.955	0.4052	-3.135	0.4065	0.435
	0.3991	2.885	0.4032	-2.41	0.4245	3.16	0.4091	-0.675	0.4079	1.95	0.4057	-3.12	0.407	0.435
	0.3996	2.88	0.4036	-2.39	0.425	3.18	0.4097	-0.675	0.4084	1.945	0.4062	-3.145	0.4075	0.435
	0.4	2.875	0.4041	-2.39	0.4255	3.205	0.4102	-0.675	0.4089	1.94	0.4067	-3.165	0.408	0.435
	0.4005	2.87	0.4046	-2.41	0.426	3.225	0.4108	-0.67	0.4094	1.86	0.4072	-3.175	0.4085	0.44
	0.401	2.865	0.4051	-2.42	0.4265	3.25	0.4114	-0.67	0.4099	1.85	0.4077	-3.19	0.4089	0.44
	0.4014	2.865	0.4056	-2.43	0.427	3.265	0.412	-0.67	0.4104	1.845	0.4082	-3.205	0.4094	0.44
	0.4019	2.86	0.4061	-2.445	0.4275	3.28	0.4126	-0.665	0.4109	1.84	0.4087	-3.2	0.4099	0.44
	0.4024	2.845	0.4065	-2.44	0.428	3.305	0.4131	-0.665	0.4114	1.84	0.4092	-3.205	0.4104	0.44
	0.4029	2.84	0.407	-2.435	0.4285	3.32	0.4137	-0.67	0.4119	1.835	0.4097	-3.21	0.4109	0.44
	0.4033	2.835	0.4075	-2.415	0.429	3.34	0.4143	-0.665	0.4124	1.825	0.4102	-3.22	0.4113	0.44
	0.4038	2.83	0.408	-2.385	0.4295	3.36	0.4149	-0.66	0.4129	1.82	0.4107	-3.26	0.4118	0.44
	0.4043	2.825	0.4085	-2.36	0.43	3.38	0.4155	-0.66	0.4134	1.82	0.4112	-3.285	0.4123	0.44
	0.4047	2.815	0.409	-2.35	0.4305	3.4	0.416	-0.66	0.4139	1.815	0.4117	-3.29	0.4128	0.44
	0.4052	2.815	0.4094	-2.355	0.431	3.42	0.4166	-0.66	0.4144	1.8	0.4122	-3.27	0.4132	0.44
	0.4057	2.82	0.4099	-2.365	0.4315	3.445	0.4172	-0.655	0.4149	1.8	0.4127	-3.28	0.4137	0.44
	0.4062	2.81	0.4104	-2.385	0.432	3.45	0.4178	-0.655	0.4154	1.8	0.4132	-3.32	0.4142	0.44
	0.4066	2.8	0.4109	-2.41	0.4325	3.47	0.4184	-0.655	0.4159	1.795	0.4137	-3.38	0.4147	0.44
	0.4071	2.795	0.4114	-2.425	0.433	3.49	0.419	-0.65	0.4165	1.785	0.4142	-3.44	0.4152	0.44
	0.4076	2.795	0.4118	-2.425	0.4335	3.51	0.4195	-0.65	0.417	1.78	0.4147	-3.495	0.4156	0.44
	0.408	2.785	0.4123	-2.41	0.434	3.525	0.4201	-0.645	0.4175	1.77	0.4152	-3.535	0.4161	0.44
	0.4085	2.78	0.4128	-2.395	0.4345	3.55	0.4207	-0.645	0.418	1.765	0.4157	-3.555	0.4166	0.44
	0.409	2.765	0.4133	-2.39	0.435	3.565	0.4213	-0.64	0.4185	1.76	0.4162	-3.585	0.4171	0.44
	0.4095	2.765	0.4138	-2.41	0.4355	3.575	0.4219	-0.635	0.419	1.755	0.4167	-3.605	0.4176	0.44
	0.4099	2.765	0.4143	-2.45	0.4361	3.595	0.4224	-0.635	0.4195	1.75	0.4173	-3.615	0.418	0.44
	0.4104	2.76	0.4147	-2.46	0.4366	3.61	0.423	-0.635	0.42	1.75	0.4178	-3.605	0.4185	0.435
	0.4109	2.755	0.4152	-2.47	0.4371	3.635	0.4236	-0.635	0.4205	1.74	0.4183	-3.575	0.419	0.435
	0.4113	2.75	0.4157	-2.49	0.4376	3.665	0.4242	-0.63	0.421	1.74	0.4188	-3.575	0.4195	0.435
	0.4118	2.745	0.4162	-2.52	0.4381	3.675	0.4248	-0.63	0.4215	1.735	0.4193	-3.605	0.42	0.435
	0.4123	2.74	0.4167	-2.515	0.4386	3.695	0.4253	-0.625	0.422	1.725	0.4198	-3.665	0.4204	0.435
	0.4128	2.73	0.4171	-2.475	0.4391	3.72	0.4259	-0.625	0.4225	1.72	0.4203	-3.665	0.4209	0.435
	0.4132	2.725	0.4176	-2.43	0.4396	3.735	0.4265	-0.62	0.423	1.72	0.4208	-3.63	0.4214	0.435
	0.4137	2.715	0.4181	-2.43	0.4401	3.75	0.4271	-0.62	0.4235	1.715	0.4213	-3.605	0.4219	0.435
	0.4142	2.71	0.4186	-2.475	0.4406	3.77	0.4277	-0.615	0.424	1.71	0.4218	-3.625	0.4223	0.435
	0.4146	2.7	0.4191	-2.525	0.4411	3.79	0.4282	-0.61	0.4245	1.7	0.4223	-3.675	0.4228	0.435
	0.4151	2.69	0.4196	-2.55	0.4416	3.805	0.4288	-0.61	0.425	1.69	0.4228	-3.75	0.4233	0.43
	0.4156	2.69	0.42	-2.565	0.4421	3.815	0.4294	-0.605	0.4255	1.685	0.4233	-3.78	0.4238	0.435
	0.416	2.68	0.4205	-2.565	0.4426	3.845	0.43	-0.605	0.426	1.685	0.4238	-3.79	0.4243	0.43
	0.4165	2.675	0.421	-2.53	0.4431	3.86	0.4306	-0.595	0.4265	1.68	0.4243	-3.825	0.4247	0.43
	0.417	2.67	0.4215	-2.48	0.4436	3.87	0.4312	-0.595	0.427	1.665	0.4248	-3.835	0.4252	0.43
	0.4175	2.665	0.422	-2.435	0.4441	3.875	0.4317	-0.59	0.4275	1.66	0.4253	-3.82	0.4257	0.435
	0.4179	2.655	0.4224	-2.385	0.4446	3.895	0.4323	-0.59	0.428	1.665	0.4258	-3.78	0.4262	0.43
	0.4184	2.65	0.4229	-2.355	0.4451	3.915	0.4329	-0.585	0.4285	1.655	0.4263	-3.72	0.4267	0.43
	0.4189	2.645	0.4234	-2.335	0.4456	3.935	0.4335	-0.585	0.429	1.65	0.4268	-3.675	0.4271	0.43
	0.4193	2.635	0.4239	-2.335	0.4461	3.95	0.4341	-0.585	0.4295	1.645	0.4273	-3.665	0.4276	0.43
	0.4198	2.63	0.4244	-2.32	0.4466	3.97	0.4346	-0.58	0.43	1.635	0.4278	-3.705	0.4281	0.43
	0.4203	2.625	0.4249	-2.28	0.4471	3.98	0.4352	-0.575	0.4305	1.63	0.4283	-3.745	0.4286	0.42
	0.4208	2.62	0.4253	-2.255	0.4476	4	0.4358	-0.575	0.431	1.625	0.4288	-3.825	0.4291	0.425
	0.4212	2.615	0.4258	-2.235	0.4481	4.025	0.4364	-0.57	0.4315	1.625	0.4293	-3.885	0.4295	0.425
	0.4217	2.61	0.4263	-2.225	0.4486	4.04	0.437	-0.57	0.432	1.615	0.4298	-3.88	0.43	0.425
	0.4222	2.605	0.4268	-2.22	0.4491	4.05	0.4375	-0.565	0.4325	1.605	0.4303	-3.85	0.4305	0.42
	0.4226	2.595	0.4273	-2.215	0.4496	4.065	0.4381	-0.565	0.433	1.6	0.4308	-3.84	0.431	0.42
	0.4231	2.59	0.4277	-2.215	0.4501	4.08	0.4387	-0.56	0.4335	1.595	0.4313	-3.845	0.4315	0.42
	0.4236	2.585	0.4282	-2.23	0.4506	4.095	0.4393	-0.56	0.434	1.59	0.4318	-3.88	0.4319	0.42
	0.4241	2.575	0.4287	-2.265	0.4512	4.115	0.4399	-0.555	0.4345	1.585	0.4323	-3.885	0.4324	0.42
	0.4245	2.57	0.4292	-2.29	0.4517	4.125	0.4405	-0.555	0.435	1.575	0.4328	-3.885	0.4329	0.42
	0.425	2.565	0.4297	-2.29	0.4522	4.14	0.441	-0.55	0.4355	1.57	0.4333	-3.91	0.4334	0.42
	0.4255	2.555	0.4302	-2.26	0.4527	4.15	0.4416	-0.545	0.436	1.56	0.4338	-3.885	0.4338	0.425
	0.4259	2.55	0.4306	-2.22	0.4532	4.17	0.4422	-0.545	0.4365	1.55	0.4343	-3.84	0.4343	0.42
	0.4264	2.55	0.4311	-2.185	0.4537	4.185	0.4428	-0.545	0.437	1.55	0.4348	-3.84	0.4348	0.42
	0.4269	2.54	0.4316	-2.15	0.4542	4.195	0.4434	-0.54	0.4375	1.545	0.4353	-3.86	0.4353	0.415
	0.4273	2.54	0.4321	-2.13	0.4547	4.22	0.4439	-0.54	0.438	1.535	0.4358	-3.845	0.4358	0.41
	0.4278	2.535	0.4326	-2.115	0.4552	4.235	0.4445	-0.535	0.4385	1.525	0.4364	-3.805	0.4362	0.415
	0.4283	2.53	0.433	-2.1	0.4557	4.24	0.4451	-0.53	0.439	1.52	0.4369	-3.79	0.4367	0.415
	0.4288	2.52	0.4335	-2.09	0.4562	4.25	0.4457	-0.53	0.4395	1.52	0.4374	-3.765	0.4372	0.41
	0.4292	2.51	0.434	-2.095	0.4567	4.265	0.4463	-0.525	0.44	1.51	0.4379	-3.73	0.4377	0.41
	0.4297	2.505	0.4345	-2.1	0.4572	4.28	0.4468	-0.525	0.4405	1.505	0.4384	-3.705	0.4382	0.405
	0.4302	2.505	0.435	-2.105	0.4577	4.295	0.4474	-0.52	0.441	1.49	0.4389	-3.73	0.4386	0.405
	0.4306	2.495	0.4355	-2.105	0.4582	4.305	0.448	-0.515	0.4415	1.49	0.4394	-3.78	0.4391	0.405
	0.4311	2.49	0.4359	-2.1	0.4587	4.315	0.4486	-0.515	0.442	1.48	0.4399	-3.815	0.4396	0.4
	0.4316	2.48	0.4364	-2.115	0.4592	4.33	0.4492	-0.51	0.4425	1.475	0.4404	-3.875	0.4401	0.395
	0.4321	2.475	0.4369	-2.15	0.4597	4.34	0.4498	-0.51	0.4431	1.465	0.4409	-4.035	0.4406	0.395
	0.4325	2.475	0.4374	-2.185	0.4602	4.35	0.4503	-0.505	0.4436	1.46	0.4413	-4.06	0.441	0.395
	0.433	2.465	0.4379	-2.205	0.4607	4.365	0.4509	-0.505	0.4441	1.455	0.4418	-4.06	0.4415	0.34
	0.4335	2.46	0.4383	-2.22	0.4612	4.37	0.4515	-0.505	0.4446	1.445	0.4423	-4.035	0.442	0.335
	0.4339	2.455	0.4388	-2.235	0.4617	4.375	0.4521	-0.495	0.4451	1.435	0.4428	-3.995	0.4425	0.33
	0.4344	2.45	0.4393	-2.22	0.4622	4.395	0.4527	-0.5	0.4456	1.43	0.4433	-3.98	0.443	0.33
	0.4349	2.445	0.4398	-2.2	0.4627	4.41	0.4532	-0.495	0.4461	1.425	0.4437	-4.01	0.4435	0.33
	0.4354	2.44	0.4403	-2.19	0.4632	4.41	0.4538	-0.495	0.4466	1.415	0.4442	-3.99	0.444	0.325
	0.4358	2.43	0.4408	-2.2	0.4637	4.41	0.4544	-0.495	0.4471	1.41	0.4447	-3.93	0.4445	0.325
	0.4363	2.43	0.4412	-2.245	0.4642	4.42	0.455	-0.49	0.4476	1.41	0.4452	-3.88	0.445	0.32
	0.4368	2.42	0.4417	-2.115	0.4647	4.43	0.4556	-0.49	0.4481	1.395	0.4456	-3.84	0.4455	0.32
	0.4372	2.41	0.4422	-2.15	0.4652	4.44	0.4561	-0.485	0.4486	1.39	0.4461	-3.79	0.446	0.32
	0.4377	2.405	0.4427	-2.195	0.4657	4.44	0.4567	-0.48	0.4491	1.385	0.4466	-3.75	0.4465	0.315
	0.4382	2.395	0.4433	-2.215	0.4662	4.44	0.4573	-0.475	0.4496	1.38	0.4471	-3.745	0.447	0.315
	0.4387	2.385	0.4438	-2.235	0.4668	4.45	0.4579	-0.475	0.4501	1.375	0.4476	-3.735	0.4475	0.31
	0.4391	2.385	0.4443	-2.24	0.4673	4.45	0.4585	-0.47	0.4506	1.37	0.448	-3.75	0.448	0.31
	0.4396	2.375	0.4448	-2.22	0.4678	4.45	0.4591	-0.47	0.4511	1.36	0.4485	-3.81	0.4485	0.31
	0.4401	2.36	0.4453	-2.21	0.4683	4.455	0.4596	-0.47	0.4516	1.355	0.449	-3.85	0.449	0.305
	0.4405	2.355	0.4458	-2.22	0.4688	4.465	0.4602	-0.465	0.4521	1.345	0.4495	-3.865	0.4495	0.305
	0.441	2.35	0.4463	-2.24	0.4693	4.475	0.4608	-0.465	0.4526	1.34	0.45	-3.89	0.45	0.305
	0.4415	2.345	0.4468	-2.235	0.4698	4.48	0.4614	-0.455	0.4531	1.335	0.4504	-3.915	0.4504	0.305
	0.4419	2.33	0.4473	-2.2	0.4703	4.49	0.462	-0.455	0.4536	1.33	0.4509	-3.955	0.4509	0.3
	0.4424	2.32	0.4478	-2.145	0.4708	4.5	0.4625	-0.46	0.4541	1.32	0.4514	-3.98	0.4514	0.3
	0.4429	2.32	0.4483	-2.085	0.4713	4.505	0.4631	-0.455	0.4546	1.315	0.4519	-3.95	0.4519	0.295
	0.4434	2.31	0.4488	-2.055	0.4718	4.505	0.4637	-0.45	0.4551	1.305	0.4524	-3.91	0.4524	0.295
	0.4438	2.3	0.4493	-2.025	0.4723	4.515	0.4643	-0.45	0.4556	1.3	0.4528	-3.905	0.4529	0.295
	0.4443	2.295	0.4498	-2.005	0.4728	4.52	0.4649	-0.45	0.4561	1.295	0.4533	-3.925	0.4534	0.295
	0.4448	2.285	0.4503	-1.975	0.4733	4.525	0.4654	-0.445	0.4566	1.295	0.4538	-3.945	0.4539	0.29
	0.4452	2.275	0.4508	-1.935	0.4738	4.54	0.466	-0.445	0.4571	1.285	0.4543	-3.935	0.4544	0.29
	0.4457	2.27	0.4513	-1.895	0.4743	4.545	0.4666	-0.44	0.4576	1.28	0.4548	-3.895	0.4549	0.285
	0.4462	2.265	0.4518	-1.88	0.4748	4.545	0.4672	-0.44	0.4581	1.275	0.4552	-3.845	0.4554	0.285
	0.4467	2.25	0.4523	-1.87	0.4753	4.555	0.4678	-0.44	0.4586	1.265	0.4557	-3.82	0.4559	0.28
	0.4471	2.245	0.4528	-1.875	0.4758	4.56	0.4684	-0.44	0.4591	1.26	0.4562	-3.835	0.4564	0.28
	0.4476	2.23	0.4533	-1.895	0.4763	4.56	0.4689	-0.44	0.4596	1.25	0.4567	-3.845	0.4569	0.28
	0.4481	2.225	0.4538	-1.925	0.4768	4.565	0.4695	-0.44	0.4601	1.245	0.4572	-3.83	0.4574	0.275
	0.4485	2.22	0.4543	-1.96	0.4773	4.575	0.4701	-0.44	0.4606	1.24	0.4576	-3.795	0.4579	0.27
	0.449	2.205	0.4548	-1.995	0.4778	4.57	0.4707	-0.44	0.4611	1.235	0.4581	-3.785	0.4584	0.27
	0.4495	2.13	0.4553	-2.015	0.4783	4.57	0.4713	-0.44	0.4616	1.23	0.4586	-3.765	0.4589	0.27
	0.45	2.125	0.4558	-2.04	0.4788	4.58	0.4718	-0.435	0.4621	1.22	0.4591	-3.745	0.4594	0.265
	0.4504	2.11	0.4563	-2.08	0.4793	4.59	0.4724	-0.435	0.4626	1.215	0.4596	-3.77	0.4598	0.26
	0.4509	2.105	0.4568	-2.13	0.4798	4.595	0.473	-0.435	0.4631	1.21	0.46	-3.825	0.4603	0.26
	0.4514	2.095	0.4573	-2.175	0.4803	4.605	0.4736	-0.435	0.4636	1.2	0.4605	-3.855	0.4608	0.26
	0.4519	2.09	0.4578	-2.205	0.4808	4.615	0.4742	-0.435	0.4641	1.195	0.461	-3.865	0.4613	0.26
	0.4523	2.08	0.4583	-2.2	0.4813	4.615	0.4747	-0.435	0.4646	1.185	0.4615	-3.87	0.4618	0.26
	0.4528	2.075	0.4588	-2.18	0.4819	4.62	0.4753	-0.435	0.4651	1.18	0.4619	-3.905	0.4623	0.255
	0.4533	2.065	0.4593	-2.175	0.4824	4.625	0.4759	-0.44	0.4656	1.175	0.4624	-3.965	0.4628	0.255
	0.4537	2.055	0.4598	-2.18	0.4829	4.62	0.4765	-0.435	0.4661	1.17	0.4629	-3.975	0.4633	0.255
	0.4542	2.05	0.4603	-2.17	0.4834	4.63	0.4771	-0.435	0.4666	1.165	0.4634	-3.985	0.4638	0.255
	0.4547	2.04	0.4608	-2.13	0.4839	4.635	0.4777	-0.435	0.4671	1.155	0.4639	-3.99	0.4643	0.255
	0.4552	2.035	0.4613	-2.075	0.4844	4.64	0.4782	-0.44	0.4676	1.145	0.4643	-3.98	0.4648	0.255
	0.4556	2.025	0.4618	-2.035	0.4849	4.655	0.4788	-0.435	0.4681	1.145	0.4648	-4.005	0.4653	0.255
	0.4561	2.02	0.4623	-2.01	0.4854	4.66	0.4794	-0.435	0.4686	1.135	0.4653	-3.98	0.4658	0.25
	0.4566	2.02	0.4628	-2.005	0.4859	4.665	0.4799	-0.41	0.4692	1.125	0.4658	-3.92	0.4663	0.25
	0.457	2.005	0.4633	-2.005	0.4864	4.67	0.4804	-0.41	0.4697	1.12	0.4663	-3.87	0.4668	0.25
	0.4575	2	0.4638	-2.035	0.4869	4.675	0.481	-0.405	0.4702	1.11	0.4667	-3.84	0.4673	0.25
	0.458	1.995	0.4643	-2.08	0.4874	4.67	0.4815	-0.405	0.4707	1.105	0.4672	-3.84	0.4678	0.245
	0.4585	1.985	0.4648	-2.105	0.4879	4.745	0.482	-0.405	0.4712	1.1	0.4677	-3.905	0.4683	0.245
	0.4589	1.98	0.4653	-2.105	0.4883	4.75	0.4825	-0.405	0.4717	1.09	0.4682	-3.96	0.4688	0.25
	0.4594	1.975	0.4658	-2.095	0.4888	4.75	0.483	-0.405	0.4722	1.08	0.4687	-3.945	0.4693	0.25
	0.4599	1.96	0.4663	-2.075	0.4893	4.755	0.4836	-0.405	0.4727	1.075	0.4691	-3.9	0.4697	0.25
	0.4603	1.95	0.4668	-2.02	0.4898	4.765	0.4841	-0.405	0.4731	1.035	0.4696	-3.845	0.4702	0.25
	0.4608	1.945	0.4673	-1.965	0.4902	4.77	0.4846	-0.405	0.4736	1.025	0.4701	-3.825	0.4707	0.25
	0.4613	1.94	0.4678	-1.915	0.4907	4.775	0.4851	-0.4	0.4741	1.025	0.4706	-3.85	0.4712	0.25
	0.4618	1.93	0.4683	-1.875	0.4912	4.785	0.4856	-0.4	0.4746	1.02	0.4711	-3.85	0.4717	0.245
	0.4622	1.925	0.4688	-1.855	0.4916	4.78	0.4862	-0.4	0.4751	1.01	0.4715	-3.845	0.4722	0.25
	0.4627	1.915	0.4693	-1.85	0.4921	4.785	0.4867	-0.4	0.4755	1	0.472	-3.855	0.4727	0.25
	0.4632	1.905	0.4698	-1.87	0.4926	4.795	0.4872	-0.4	0.476	1	0.4725	-3.83	0.4732	0.25
	0.4636	1.9	0.4703	-1.9	0.4931	4.81	0.4877	-0.4	0.4765	1	0.473	-3.8	0.4737	0.245
	0.4641	1.89	0.4708	-1.945	0.4935	4.815	0.4882	-0.4	0.477	0.99	0.4735	-3.795	0.4742	0.245
	0.4646	1.88	0.4713	-1.98	0.494	4.84	0.4888	-0.4	0.4775	0.985	0.4739	-3.795	0.4747	0.245
	0.465	1.87	0.4718	-1.985	0.4945	4.85	0.4893	-0.4	0.4779	0.98	0.4744	-3.765	0.4752	0.25
	0.4655	1.865	0.4723	-1.97	0.4949	4.855	0.4898	-0.4	0.4784	0.975	0.4749	-3.74	0.4757	0.25
	0.466	1.86	0.4728	-1.96	0.4954	4.87	0.4903	-0.4	0.4789	0.97	0.4754	-3.745	0.4762	0.25
	0.4665	1.85	0.4733	-1.95	0.4959	4.88	0.4908	-0.405	0.4794	0.96	0.4759	-3.78	0.4767	0.25
	0.4669	1.84	0.4738	-1.93	0.4964	4.89	0.4914	-0.405	0.4799	0.955	0.4763	-3.8	0.4772	0.25
	0.4674	1.83	0.4743	-1.89	0.4968	4.89	0.4919	-0.4	0.4803	0.95	0.4768	-3.79	0.4777	0.25
	0.4679	1.825	0.4748	-1.865	0.4973	4.9	0.4924	-0.405	0.4808	0.94	0.4773	-3.775	0.4782	0.245
	0.4683	1.82	0.4753	-1.86	0.4978	4.91	0.4929	-0.405	0.4813	0.935	0.4778	-3.79	0.4787	0.25
	0.4688	1.815	0.4758	-1.885	0.4982	4.92	0.4934	-0.4	0.4818	0.935	0.4782	-3.855	0.4791	0.25
	0.4693	1.795	0.4764	-1.935	0.4987	4.94	0.494	-0.4	0.4822	0.925	0.4787	-3.925	0.4796	0.25
	0.4698	1.79	0.4769	-1.98	0.4992	4.95	0.4945	-0.4	0.4827	0.92	0.4792	-3.95	0.4801	0.25
	0.4702	1.785	0.4774	-2	0.4997	4.96	0.495	-0.4	0.4832	0.92	0.4797	-3.94	0.4806	0.255
	0.4707	1.78	0.4779	-1.99	0.5001	4.97	0.4955	-0.4	0.4837	0.92	0.4802	-3.92	0.4811	0.255
	0.4712	1.77	0.4784	-1.945	0.5006	4.98	0.496	-0.4	0.4842	0.91	0.4806	-3.905	0.4816	0.255
	0.4716	1.755	0.4789	-1.895	0.5011	4.995	0.4965	-0.4	0.4846	0.905	0.4811	-3.885	0.4821	0.255
	0.4721	1.745	0.4794	-1.86	0.5015	5.01	0.4971	-0.395	0.4851	0.9	0.4816	-3.86	0.4826	0.255
	0.4726	1.74	0.4799	-1.86	0.502	5.01	0.4976	-0.395	0.4856	0.895	0.4821	-3.83	0.4831	0.255
	0.4731	1.735	0.4804	-1.855	0.5025	5.02	0.4981	-0.39	0.4861	0.89	0.4826	-3.8	0.4836	0.26
	0.4735	1.725	0.4809	-1.855	0.503	5.025	0.4986	-0.395	0.4866	0.89	0.483	-3.785	0.4841	0.255
	0.474	1.715	0.4814	-1.875	0.5034	5.035	0.4991	-0.39	0.487	0.885	0.4835	-3.835	0.4846	0.26
	0.4745	1.71	0.4819	-1.89	0.5039	5.035	0.4997	-0.39	0.4875	0.88	0.484	-3.98	0.4851	0.255
	0.4749	1.7	0.4824	-1.895	0.5044	5.035	0.5002	-0.385	0.488	0.875	0.4845	-4.035	0.4856	0.255
	0.4754	1.695	0.4829	-1.91	0.5049	5.045	0.5007	-0.385	0.4885	0.875	0.485	-4.005	0.4861	0.255
	0.4759	1.685	0.4834	-1.935	0.5053	5.07	0.5012	-0.385	0.489	0.865	0.4854	-3.995	0.4866	0.255
	0.4764	1.68	0.4839	-1.945	0.5058	5.06	0.5017	-0.385	0.4894	0.86	0.4859	-4.005	0.4871	0.255
	0.4768	1.675	0.4844	-1.93	0.5063	5.065	0.5023	-0.385	0.4899	0.86	0.4864	-4.025	0.4876	0.25
	0.4773	1.66	0.4849	-1.915	0.5067	5.08	0.5028	-0.38	0.4904	0.855	0.4869	-3.965	0.4881	0.25
	0.4778	1.655	0.4854	-1.89	0.5072	5.09	0.5033	-0.38	0.4909	0.845	0.4874	-3.915	0.4886	0.25
	0.4782	1.65	0.4859	-1.87	0.5077	5.1	0.5038	-0.375	0.4914	0.845	0.4878	-3.89	0.489	0.25
	0.4787	1.645	0.4864	-1.845	0.5082	5.105	0.5043	-0.375	0.4918	0.845	0.4883	-3.87	0.4895	0.25
	0.4792	1.635	0.4869	-1.825	0.5086	5.115	0.5049	-0.375	0.4923	0.84	0.4888	-3.84	0.49	0.25
	0.4797	1.625	0.4874	-1.83	0.5091	5.12	0.5054	-0.37	0.4928	0.84	0.4893	-3.805	0.4905	0.25
	0.4801	1.62	0.4879	-1.85	0.5096	5.13	0.5059	-0.375	0.4933	0.835	0.4898	-3.77	0.491	0.25
	0.4806	1.61	0.4884	-1.86	0.51	5.14	0.5064	-0.37	0.4937	0.83	0.4902	-3.75	0.4915	0.25
	0.4811	1.605	0.4889	-1.845	0.5105	5.145	0.5069	-0.37	0.4942	0.83	0.4907	-3.77	0.492	0.245
	0.4815	1.6	0.4894	-1.82	0.511	5.155	0.5075	-0.365	0.4947	0.825	0.4912	-3.805	0.4925	0.245
	0.482	1.595	0.4899	-1.79	0.5115	5.165	0.508	-0.37	0.4952	0.825	0.4917	-3.805	0.493	0.245
	0.4825	1.585	0.4904	-1.75	0.5119	5.185	0.5085	-0.365	0.4957	0.82	0.4922	-3.775	0.4935	0.24
	0.483	1.575	0.4909	-1.715	0.5124	5.185	0.509	-0.36	0.4961	0.815	0.4926	-3.765	0.494	0.24
	0.4834	1.57	0.4914	-1.69	0.5129	5.2	0.5095	-0.36	0.4966	0.815	0.4931	-3.76	0.4945	0.235
	0.4839	1.56	0.4919	-1.665	0.5133	5.205	0.5101	-0.355	0.4971	0.815	0.4936	-3.705	0.495	0.235
	0.4844	1.55	0.4924	-1.635	0.5138	5.215	0.5106	-0.355	0.4976	0.81	0.4941	-3.645	0.4955	0.235
	0.4848	1.54	0.4929	-1.61	0.5143	5.23	0.5111	-0.355	0.4981	0.805	0.4945	-3.6	0.496	0.23
	0.4853	1.535	0.4934	-1.59	0.5148	5.235	0.5116	-0.35	0.4985	0.8	0.495	-3.62	0.4965	0.225
	0.4858	1.53	0.4939	-1.6	0.5152	5.245	0.5121	-0.345	0.499	0.795	0.4955	-3.625	0.497	0.225
	0.4863	1.525	0.4944	-1.63	0.5157	5.26	0.5127	-0.35	0.4995	0.795	0.496	-3.64	0.4975	0.225
	0.4867	1.52	0.4949	-1.655	0.5162	5.27	0.5132	-0.345	0.5	0.795	0.4965	-3.71	0.498	0.225
	0.4872	1.51	0.4954	-1.68	0.5167	5.285	0.5137	-0.34	0.5005	0.79	0.4969	-3.785	0.4985	0.225
	0.4877	1.5	0.4959	-1.7	0.5171	5.295	0.5142	-0.34	0.5009	0.785	0.4974	-3.8	0.4989	0.23
	0.4881	1.495	0.4964	-1.725	0.5176	5.3	0.5147	-0.34	0.5014	0.785	0.4979	-3.765	0.4994	0.23
	0.4886	1.485	0.4969	-1.735	0.5181	5.31	0.5153	-0.335	0.5019	0.78	0.4984	-3.76	0.4999	0.225
	0.4891	1.475	0.4974	-1.73	0.5185	5.315	0.5158	-0.33	0.5024	0.78	0.4989	-3.74	0.5004	0.23
	0.4896	1.465	0.4979	-1.72	0.519	5.33	0.5163	-0.33	0.5029	0.78	0.4993	-3.695	0.5009	0.23
	0.49	1.455	0.4984	-1.71	0.5195	5.35	0.5168	-0.33	0.5033	0.775	0.4998	-3.67	0.5014	0.23
	0.4905	1.455	0.4989	-1.7	0.52	5.355	0.5173	-0.325	0.5038	0.775	0.5003	-3.7	0.5019	0.225
	0.491	1.45	0.4994	-1.7	0.5204	5.37	0.5179	-0.32	0.5043	0.77	0.5008	-3.78	0.5024	0.23
	0.4914	1.44	0.4999	-1.69	0.5209	5.375	0.5184	-0.32	0.5048	0.77	0.5013	-3.865	0.5029	0.23
	0.4919	1.43	0.5004	-1.655	0.5214	5.38	0.5189	-0.315	0.5052	0.77	0.5017	-3.56	0.5034	0.235
	0.4924	1.43	0.5009	-1.62	0.5218	5.395	0.5194	-0.31	0.5057	0.765	0.5022	-3.605	0.5039	0.235
	0.4929	1.42	0.5014	-1.585	0.5223	5.405	0.5199	-0.31	0.5062	0.765	0.5027	-3.64	0.5044	0.24
	0.4933	1.41	0.5019	-1.56	0.5228	5.41	0.5204	-0.305	0.5067	0.765	0.5032	-3.62	0.5049	0.24
	0.4938	1.4	0.5024	-1.545	0.5233	5.42	0.521	-0.3	0.5072	0.755	0.5037	-3.57	0.5053	0.235
	0.4943	1.395	0.5029	-1.53	0.5237	5.42	0.5215	-0.295	0.5076	0.755	0.5041	-3.535	0.5058	0.24
	0.4947	1.385	0.5034	-1.54	0.5242	5.425	0.522	-0.3	0.5081	0.76	0.5046	-3.495	0.5063	0.24
	0.4952	1.38	0.5039	-1.56	0.5247	5.43	0.5225	-0.295	0.5086	0.755	0.5051	-3.46	0.5068	0.235
	0.4957	1.38	0.5044	-1.595	0.5251	5.435	0.523	-0.29	0.5091	0.755	0.5056	-3.475	0.5073	0.235
	0.4962	1.37	0.5049	-1.64	0.5256	5.43	0.5236	-0.29	0.5096	0.755	0.506	-3.515	0.5077	0.235
	0.4966	1.365	0.5054	-1.645	0.5261	5.435	0.5241	-0.285	0.51	0.755	0.5065	-3.545	0.5082	0.235
	0.4971	1.355	0.5059	-1.65	0.5266	5.445	0.5246	-0.28	0.5105	0.755	0.507	-3.525	0.5087	0.235
	0.4976	1.35	0.5064	-1.66	0.527	5.445	0.5251	-0.28	0.511	0.755	0.5075	-3.485	0.5092	0.235
	0.498	1.34	0.5069	-1.65	0.5275	5.45	0.5256	-0.275	0.5115	0.75	0.508	-3.45	0.5097	0.23
	0.4985	1.335	0.5074	-1.64	0.528	5.45	0.5262	-0.27	0.512	0.75	0.5084	-3.45	0.5101	0.235
	0.499	1.33	0.5079	-1.635	0.5284	5.45	0.5267	-0.27	0.5124	0.75	0.5089	-3.475	0.5106	0.23
	0.4995	1.32	0.5084	-1.625	0.5289	5.45	0.5272	-0.265	0.5129	0.745	0.5094	-3.48	0.5111	0.235
	0.4999	1.315	0.5088	-1.61	0.5294	5.45	0.5277	-0.26	0.5134	0.745	0.5099	-3.51	0.5116	0.235
	0.5004	1.3	0.5093	-1.6	0.5299	5.435	0.5282	-0.26	0.5139	0.74	0.5103	-3.53	0.5121	0.235
	0.5009	1.295	0.5098	-1.595	0.5303	5.425	0.5288	-0.255	0.5143	0.735	0.5108	-3.53	0.5125	0.23
	0.5013	1.295	0.5103	-1.59	0.5308	5.42	0.5293	-0.255	0.5148	0.735	0.5113	-3.51	0.513	0.23
	0.5018	1.29	0.5108	-1.58	0.5313	5.42	0.5298	-0.25	0.5153	0.735	0.5118	-3.48	0.5135	0.23
	0.5023	1.28	0.5113	-1.57	0.5318	5.415	0.5303	-0.25	0.5158	0.73	0.5123	-3.46	0.514	0.23
	0.5028	1.275	0.5118	-1.55	0.5322	5.41	0.5308	-0.245	0.5163	0.73	0.5127	-3.45	0.5145	0.225
	0.5032	1.265	0.5123	-1.525	0.5327	5.395	0.5314	-0.245	0.5167	0.725	0.5132	-3.435	0.5149	0.23
	0.5037	1.265	0.5127	-1.515	0.5332	5.39	0.5319	-0.245	0.5172	0.725	0.5137	-3.4	0.5154	0.23
	0.5042	1.255	0.5132	-1.505	0.5336	5.37	0.5324	-0.24	0.5177	0.725	0.5142	-3.36	0.5159	0.23
	0.5046	1.245	0.5137	-1.5	0.5341	5.36	0.5329	-0.235	0.5182	0.72	0.5146	-3.345	0.5164	0.225
	0.5051	1.245	0.5142	-1.5	0.5346	5.355	0.5334	-0.235	0.5187	0.72	0.5151	-3.335	0.5169	0.225
	0.5056	1.24	0.5147	-1.495	0.5351	5.335	0.534	-0.235	0.5191	0.715	0.5156	-3.29	0.5173	0.225
	0.5061	1.235	0.5152	-1.485	0.5355	5.32	0.5345	-0.235	0.5196	0.71	0.5161	-3.255	0.5178	0.225
	0.5065	1.225	0.5157	-1.47	0.536	5.31	0.535	-0.23	0.5201	0.705	0.5166	-3.295	0.5183	0.225
	0.507	1.215	0.5161	-1.455	0.5365	5.295	0.5355	-0.23	0.5206	0.705	0.517	-3.375	0.5188	0.225
	0.5075	1.21	0.5166	-1.445	0.5369	5.28	0.536	-0.23	0.5211	0.7	0.5175	-3.41	0.5193	0.225
	0.5079	1.21	0.5171	-1.435	0.5374	5.26	0.5366	-0.23	0.5215	0.7	0.518	-3.375	0.5197	0.225
	0.5084	1.205	0.5176	-1.42	0.5379	5.24	0.5371	-0.225	0.522	0.695	0.5185	-3.35	0.5202	0.225
	0.5089	1.2	0.5181	-1.4	0.5384	5.22	0.5376	-0.225	0.5225	0.69	0.519	-3.335	0.5207	0.225
	0.5094	1.12	0.5186	-1.395	0.5388	5.2	0.5381	-0.225	0.523	0.69	0.5194	-3.33	0.5212	0.225
	0.5098	1.115	0.5191	-1.4	0.5393	5.185	0.5386	-0.22	0.5235	0.69	0.5199	-3.36	0.5216	0.23
	0.5103	1.11	0.5196	-1.405	0.5398	5.165	0.5392	-0.22	0.5239	0.685	0.5204	-3.38	0.5221	0.23
	0.5108	1.1	0.52	-1.425	0.5402	5.145	0.5397	-0.22	0.5244	0.685	0.5209	-3.36	0.5226	0.23
	0.5113	1.09	0.5205	-1.445	0.5407	5.13	0.5402	-0.215	0.5249	0.68	0.5213	-3.325	0.5231	0.225
	0.5117	1.08	0.521	-1.455	0.5412	5.105	0.5407	-0.215	0.5254	0.675	0.5218	-3.29	0.5236	0.225
	0.5122	1.075	0.5215	-1.465	0.5417	5.08	0.5412	-0.215	0.5258	0.67	0.5223	-3.275	0.524	0.23
	0.5127	1.07	0.522	-1.45	0.5421	5.055	0.5418	-0.21	0.5263	0.67	0.5228	-3.245	0.5245	0.23
	0.5132	1.06	0.5225	-1.435	0.5426	5.03	0.5423	-0.21	0.5268	0.67	0.5233	-3.25	0.525	0.235
	0.5136	1.055	0.523	-1.425	0.5431	5.015	0.5428	-0.21	0.5273	0.665	0.5237	-3.27	0.5255	0.235
	0.5141	1.045	0.5234	-1.425	0.5435	4.99	0.5433	-0.205	0.5278	0.66	0.5242	-3.295	0.526	0.235
	0.5146	1.04	0.5239	-1.42	0.544	4.955	0.5438	-0.205	0.5282	0.66	0.5247	-3.285	0.5264	0.235
	0.515	1.03	0.5244	-1.425	0.5445	4.935	0.5444	-0.205	0.5287	0.66	0.5252	-3.28	0.5269	0.235
	0.5155	1.02	0.5249	-1.425	0.545	4.915	0.5449	-0.205	0.5292	0.665	0.5256	-3.26	0.5274	0.24
	0.516	1.015	0.5254	-1.42	0.5454	4.875	0.5454	-0.2	0.5297	0.66	0.5261	-3.235	0.5279	0.24
	0.5165	1.01	0.5259	-1.42	0.5459	4.85	0.5459	-0.125	0.5302	0.66	0.5266	-3.22	0.5284	0.24
	0.5169	1	0.5264	-1.41	0.5464	4.825	0.5464	-0.125	0.5306	0.66	0.5271	-3.175	0.5288	0.245
	0.5174	0.99	0.5269	-1.4	0.5469	4.795	0.5469	-0.125	0.5311	0.66	0.5276	-3.115	0.5293	0.245
	0.5179	0.985	0.5273	-1.38	0.5473	4.775	0.5473	-0.125	0.5316	0.655	0.528	-3.08	0.5298	0.245
	0.5184	0.975	0.5278	-1.37	0.5478	4.535	0.5478	-0.12	0.5321	0.655	0.5285	-3.06	0.5303	0.25
	0.5188	0.97	0.5283	-1.35	0.5483	4.505	0.5483	-0.12	0.5326	0.65	0.529	-3.075	0.5308	0.25
	0.5193	0.96	0.5288	-1.335	0.5487	4.485	0.5488	-0.12	0.533	0.655	0.5295	-3.09	0.5312	0.25
	0.5198	0.955	0.5293	-1.325	0.5492	4.46	0.5493	-0.12	0.5335	0.655	0.5299	-3.115	0.5317	0.255
	0.5202	0.945	0.5298	-1.3	0.5497	4.42	0.5498	-0.115	0.534	0.65	0.5304	-3.16	0.5322	0.255
	0.5207	0.94	0.5303	-1.285	0.5502	4.39	0.5503	-0.115	0.5345	0.65	0.5309	-3.18	0.5327	0.255
	0.5212	0.93	0.5308	-1.275	0.5506	4.375	0.5508	-0.115	0.535	0.65	0.5314	-3.18	0.5332	0.255
	0.5217	0.925	0.5312	-1.26	0.5511	4.35	0.5512	-0.11	0.5355	0.65	0.5319	-3.19	0.5336	0.26
	0.5221	0.915	0.5317	-1.25	0.5516	4.32	0.5517	-0.11	0.5359	0.655	0.5323	-3.215	0.5341	0.26
	0.5226	0.91	0.5322	-1.24	0.552	4.295	0.5522	-0.105	0.5364	0.65	0.5328	-3.27	0.5346	0.26
	0.5231	0.905	0.5327	-1.235	0.5525	4.275	0.5527	-0.105	0.5369	0.655	0.5333	-3.29	0.5351	0.26
	0.5236	0.9	0.5332	-1.23	0.553	4.25	0.5532	-0.105	0.5374	0.655	0.5338	-3.275	0.5356	0.26
	0.524	0.89	0.5337	-1.23	0.5535	4.23	0.5537	-0.105	0.5379	0.655	0.5342	-3.265	0.536	0.26
	0.5245	0.88	0.5342	-1.23	0.5539	4.205	0.5542	-0.1	0.5383	0.65	0.5347	-3.27	0.5365	0.265
	0.525	0.88	0.5346	-1.235	0.5544	4.18	0.5547	-0.1	0.5388	0.655	0.5352	-3.25	0.537	0.265
	0.5254	0.875	0.5351	-1.24	0.5549	4.155	0.5551	-0.1	0.5393	0.655	0.5357	-3.215	0.5375	0.265
	0.5259	0.87	0.5356	-1.245	0.5553	4.125	0.5556	-0.1	0.5398	0.655	0.5362	-3.175	0.538	0.265
	0.5264	0.865	0.5361	-1.255	0.5558	4.105	0.5561	-0.1	0.5403	0.655	0.5366	-3.135	0.5384	0.27
	0.5269	0.86	0.5366	-1.255	0.5563	4.085	0.5566	-0.1	0.5408	0.655	0.5371	-3.095	0.5389	0.27
	0.5273	0.85	0.5371	-1.265	0.5568	4.055	0.5571	-0.1	0.5412	0.655	0.5376	-3.07	0.5394	0.275
	0.5278	0.845	0.5376	-1.265	0.5572	4.02	0.5576	-0.1	0.5417	0.66	0.5381	-3.055	0.5399	0.275
	0.5283	0.84	0.5381	-1.27	0.5577	3.99	0.5581	-0.1	0.5422	0.655	0.5385	-3.065	0.5404	0.275
	0.5288	0.83	0.5385	-1.27	0.5582	3.965	0.5585	-0.1	0.5427	0.655	0.539	-3.07	0.5408	0.275
	0.5292	0.83	0.539	-1.27	0.5586	3.93	0.559	-0.1	0.5432	0.66	0.5395	-3.085	0.5413	0.28
	0.5297	0.825	0.5395	-1.26	0.5591	3.9	0.5595	-0.1	0.5437	0.66	0.54	-3.08	0.5418	0.275
	0.5302	0.82	0.54	-1.25	0.5596	3.87	0.56	-0.1	0.5441	0.665	0.5405	-3.07	0.5423	0.275
	0.5306	0.815	0.5405	-1.24	0.56	3.84	0.5605	-0.1	0.5446	0.665	0.5409	-3.05	0.5428	0.275
	0.5311	0.81	0.541	-1.22	0.5605	3.815	0.561	-0.095	0.5451	0.665	0.5414	-3.04	0.5432	0.28
	0.5316	0.805	0.5415	-1.205	0.561	3.78	0.5615	-0.095	0.5456	0.665	0.5419	-3.035	0.5437	0.28
	0.5321	0.795	0.542	-1.195	0.5615	3.75	0.562	-0.1	0.5461	0.665	0.5424	-3.05	0.5442	0.28
	0.5325	0.795	0.5424	-1.18	0.5619	3.73	0.5624	-0.095	0.5465	0.66	0.5428	-3.065	0.5447	0.28
	0.533	0.785	0.5429	-1.17	0.5624	3.695	0.5629	-0.095	0.547	0.66	0.5433	-3.07	0.5452	0.285
	0.5335	0.78	0.5434	-1.17	0.5629	3.66	0.5634	-0.095	0.5475	0.665	0.5438	-3.055	0.5456	0.285
	0.534	0.775	0.5439	-1.17	0.5633	3.635	0.5639	-0.095	0.548	0.665	0.5443	-3.045	0.5461	0.29
	0.5344	0.775	0.5444	-1.17	0.5638	3.605	0.5644	-0.095	0.5485	0.66	0.5448	-3.01	0.5466	0.285
	0.5349	0.765	0.5449	-1.18	0.5643	3.565	0.5649	-0.095	0.549	0.665	0.5452	-2.965	0.5471	0.285
	0.5354	0.76	0.5454	-1.19	0.5648	3.535	0.5654	-0.095	0.5494	0.67	0.5457	-2.93	0.5476	0.285
	0.5359	0.755	0.5458	-1.2	0.5652	3.5	0.5659	-0.095	0.5499	0.67	0.5462	-2.925	0.548	0.29
	0.5363	0.75	0.5463	-1.205	0.5657	3.48	0.5663	-0.095	0.5504	0.67	0.5467	-2.96	0.5485	0.295
	0.5368	0.745	0.5468	-1.205	0.5662	3.445	0.5668	-0.095	0.5509	0.665	0.5471	-2.985	0.549	0.295
	0.5373	0.74	0.5473	-1.21	0.5666	3.42	0.5673	-0.09	0.5514	0.67	0.5476	-3.005	0.5495	0.29
	0.5377	0.73	0.5478	-1.205	0.5671	3.405	0.5678	-0.095	0.5519	0.665	0.5481	-3.04	0.55	0.295
	0.5382	0.725	0.5483	-1.195	0.5676	3.37	0.5683	-0.095	0.5523	0.67	0.5486	-3.045	0.5504	0.295
	0.5387	0.72	0.5488	-1.19	0.5681	3.345	0.5688	-0.09	0.5528	0.67	0.5491	-3.005	0.5509	0.3
	0.5392	0.715	0.5493	-1.185	0.5685	3.315	0.5693	-0.09	0.5533	0.675	0.5495	-2.98	0.5514	0.3
	0.5396	0.71	0.5497	-1.17	0.569	3.295	0.5697	-0.09	0.5538	0.675	0.55	-2.96	0.5519	0.3
	0.5401	0.705	0.5502	-1.165	0.5695	3.27	0.5702	-0.09	0.5543	0.67	0.5505	-2.94	0.5524	0.3
	0.5406	0.7	0.5507	-1.155	0.5699	3.25	0.5707	-0.09	0.5548	0.67	0.551	-2.9	0.5528	0.305
	0.5411	0.695	0.5512	-1.155	0.5704	3.235	0.5712	-0.09	0.5552	0.67	0.5514	-2.855	0.5533	0.305
	0.5415	0.69	0.5517	-1.155	0.5709	3.215	0.5717	-0.09	0.5557	0.67	0.5519	-2.84	0.5538	0.31
	0.542	0.685	0.5522	-1.15	0.5713	3.2	0.5722	-0.09	0.5562	0.67	0.5524	-2.815	0.5543	0.31
	0.5425	0.68	0.5527	-1.145	0.5718	3.185	0.5727	-0.09	0.5567	0.67	0.5529	-2.78	0.5548	0.31
	0.5429	0.67	0.5532	-1.135	0.5723	3.165	0.5732	-0.09	0.5572	0.675	0.5534	-2.735	0.5552	0.31
	0.5434	0.665	0.5536	-1.135	0.5728	3.145	0.5736	-0.09	0.5576	0.67	0.5538	-2.735	0.5557	0.31
	0.5439	0.66	0.5541	-1.135	0.5732	3.13	0.5741	-0.085	0.5581	0.67	0.5543	-2.77	0.5562	0.315
	0.5444	0.655	0.5546	-1.13	0.5737	3.12	0.5746	-0.085	0.5586	0.665	0.5548	-2.8	0.5567	0.315
	0.5448	0.65	0.5551	-1.12	0.5742	3.1	0.5751	-0.085	0.5591	0.665	0.5553	-2.815	0.5572	0.315
	0.5453	0.65	0.5556	-1.115	0.5746	3.085	0.5756	-0.09	0.5596	0.67	0.5557	-2.84	0.5576	0.32
	0.5458	0.64	0.5561	-1.115	0.5751	3.08	0.5761	-0.09	0.5601	0.67	0.5562	-2.835	0.5581	0.32
	0.5463	0.635	0.5566	-1.11	0.5756	3.07	0.5766	-0.09	0.5605	0.665	0.5567	-2.805	0.5586	0.32
	0.5467	0.63	0.557	-1.105	0.5761	3.055	0.577	-0.09	0.561	0.665	0.5572	-2.78	0.5591	0.32
	0.5472	0.625	0.5575	-1.1	0.5765	3.045	0.5775	-0.09	0.5615	0.665	0.5577	-2.76	0.5596	0.32
	0.5477	0.62	0.558	-1.095	0.577	3.035	0.578	-0.09	0.562	0.665	0.5581	-2.755	0.56	0.32
	0.5481	0.615	0.5585	-1.09	0.5775	3.015	0.5785	-0.09	0.5625	0.67	0.5586	-2.755	0.5605	0.32
	0.5486	0.61	0.559	-1.085	0.5779	3.005	0.579	-0.09	0.563	0.665	0.5591	-2.735	0.561	0.32
	0.5491	0.605	0.5595	-1.08	0.5784	3	0.5795	-0.09	0.5634	0.665	0.5596	-2.715	0.5615	0.32
	0.5496	0.6	0.56	-1.07	0.5789	2.99	0.58	-0.095	0.5639	0.665	0.56	-2.705	0.562	0.32
	0.55	0.6	0.5605	-1.07	0.5794	2.995	0.5805	-0.095	0.5644	0.66	0.5605	-2.69	0.5624	0.32
	0.5505	0.595	0.5609	-1.065	0.5798	2.985	0.5809	-0.095	0.5649	0.66	0.561	-2.67	0.5629	0.32
	0.551	0.59	0.5614	-1.06	0.5803	2.98	0.5814	-0.095	0.5654	0.66	0.5615	-2.655	0.5634	0.32
	0.5515	0.585	0.5619	-1.055	0.5808	2.975	0.5819	-0.1	0.5658	0.655	0.562	-2.655	0.5639	0.32
	0.5519	0.58	0.5624	-1.05	0.5812	2.975	0.5824	-0.1	0.5663	0.655	0.5624	-2.505	0.5644	0.32
	0.5524	0.58	0.5629	-1.045	0.5817	2.965	0.5829	-0.1	0.5668	0.655	0.5629	-2.53	0.5648	0.32
	0.5529	0.575	0.5634	-1.045	0.5822	2.955	0.5834	-0.1	0.5673	0.65	0.5634	-2.545	0.5653	0.315
	0.5533	0.575	0.5639	-1.04	0.5827	2.945	0.5839	-0.1	0.5678	0.65	0.5639	-2.55	0.5658	0.315
	0.5538	0.57	0.5643	-1.04	0.5831	2.94	0.5844	-0.1	0.5683	0.65	0.5644	-2.535	0.5663	0.315
	0.5543	0.56	0.5648	-1.035	0.5836	2.93	0.5848	-0.1	0.5687	0.65	0.5648	-2.52	0.5668	0.32
	0.5548	0.56	0.5653	-1.035	0.5841	2.925	0.5853	-0.105	0.5692	0.645	0.5653	-2.525	0.5672	0.315
	0.5552	0.56	0.5658	-1.035	0.5845	2.92	0.5858	-0.105	0.5697	0.645	0.5658	-2.54	0.5677	0.315
	0.5557	0.555	0.5663	-1.03	0.585	2.91	0.5863	-0.1	0.5702	0.64	0.5663	-2.535	0.5682	0.32
	0.5562	0.55	0.5668	-1.03	0.5855	2.905	0.5868	-0.1	0.5707	0.645	0.5668	-2.515	0.5687	0.315
	0.5567	0.545	0.5674	-1	0.5859	2.9	0.5873	-0.1	0.5712	0.645	0.5672	-2.49	0.5692	0.315
	0.5571	0.54	0.5679	-0.995	0.5864	2.89	0.5878	-0.105	0.5716	0.64	0.5677	-2.49	0.5696	0.315
	0.5576	0.54	0.5685	-0.99	0.5869	2.89	0.5882	-0.105	0.5721	0.64	0.5682	-2.525	0.5701	0.315
	0.5581	0.535	0.5691	-0.985	0.5874	2.88	0.5887	-0.1	0.5726	0.64	0.5687	-2.56	0.5706	0.315
	0.5585	0.53	0.5696	-0.98	0.5878	2.875	0.5892	-0.1	0.5731	0.635	0.5692	-2.56	0.5711	0.315
	0.559	0.53	0.5702	-0.98	0.5883	2.875	0.5897	-0.1	0.5736	0.63	0.5696	-2.54	0.5715	0.315
	0.5595	0.53	0.5708	-0.975	0.5888	2.87	0.5902	-0.1	0.5741	0.63	0.5701	-2.515	0.572	0.315
	0.56	0.525	0.5713	-0.97	0.5892	2.855	0.5907	-0.1	0.5745	0.63	0.5706	-2.495	0.5725	0.315
	0.5604	0.52	0.5719	-0.965	0.5897	2.86	0.5912	-0.1	0.575	0.625	0.5711	-2.49	0.573	0.31
	0.5609	0.515	0.5724	-0.965	0.5902	2.855	0.5917	-0.095	0.5755	0.625	0.5716	-2.495	0.5735	0.31
	0.5614	0.515	0.573	-0.955	0.5907	2.85	0.5921	-0.1	0.576	0.625	0.572	-2.495	0.5739	0.31
	0.5619	0.515	0.5736	-0.95	0.5911	2.84	0.5926	-0.095	0.5765	0.62	0.5725	-2.52	0.5744	0.31
	0.5623	0.51	0.5741	-0.95	0.5916	2.835	0.5931	-0.095	0.5769	0.62	0.573	-2.575	0.5749	0.31
	0.5628	0.51	0.5747	-0.945	0.5921	2.83	0.5936	-0.095	0.5774	0.62	0.5735	-2.635	0.5754	0.305
	0.5633	0.505	0.5753	-0.945	0.5925	2.82	0.5941	-0.095	0.5779	0.615	0.574	-2.665	0.5759	0.305
	0.5637	0.5	0.5758	-0.945	0.593	2.81	0.5946	-0.095	0.5784	0.615	0.5744	-2.645	0.5763	0.305
	0.5642	0.5	0.5764	-0.945	0.5935	2.8	0.5951	-0.09	0.5789	0.62	0.5749	-2.605	0.5768	0.305
	0.5647	0.495	0.577	-0.94	0.594	2.795	0.5956	-0.09	0.5794	0.615	0.5754	-2.56	0.5773	0.3
	0.5652	0.49	0.5775	-0.945	0.5944	2.78	0.596	-0.09	0.5798	0.62	0.5759	-2.505	0.5778	0.305
	0.5656	0.49	0.5781	-0.945	0.5949	2.785	0.5965	-0.09	0.5803	0.615	0.5764	-2.465	0.5783	0.3
	0.5661	0.49	0.5787	-0.94	0.5954	2.775	0.597	-0.09	0.5808	0.615	0.5769	-2.435	0.5787	0.3
	0.5666	0.49	0.5792	-0.94	0.5958	2.76	0.5975	-0.09	0.5813	0.615	0.5773	-2.415	0.5792	0.3
	0.5671	0.49	0.5798	-0.94	0.5963	2.75	0.598	-0.09	0.5818	0.615	0.5778	-2.42	0.5797	0.3
	0.5675	0.48	0.5804	-0.94	0.5968	2.745	0.5985	-0.09	0.5823	0.61	0.5783	-2.415	0.5802	0.295
	0.568	0.48	0.5809	-0.935	0.5972	2.745	0.599	-0.09	0.5827	0.605	0.5788	-2.395	0.5807	0.3
	0.5685	0.48	0.5815	-0.94	0.5977	2.74	0.5994	-0.09	0.5832	0.61	0.5793	-2.38	0.5811	0.3
	0.5689	0.48	0.5821	-0.94	0.5982	2.725	0.5999	-0.09	0.5837	0.605	0.5797	-2.365	0.5816	0.29
	0.5694	0.45	0.5826	-0.935	0.5987	2.715	0.6004	-0.085	0.5842	0.605	0.5802	-2.36	0.5821	0.29
	0.5699	0.45	0.5832	-0.93	0.5991	2.715	0.6009	-0.085	0.5847	0.605	0.5807	-2.36	0.5826	0.29
	0.5704	0.455	0.5838	-0.93	0.5996	2.705	0.6014	-0.085	0.5851	0.605	0.5812	-2.34	0.583	0.29
	0.5709	0.45	0.5843	-0.93	0.6001	2.695	0.6019	-0.085	0.5856	0.605	0.5817	-2.32	0.5835	0.285
	0.5714	0.45	0.5849	-0.925	0.6005	2.69	0.6024	-0.09	0.5861	0.605	0.5821	-2.3	0.584	0.285
	0.5719	0.45	0.5855	-0.92	0.601	2.68	0.6029	-0.09	0.5866	0.6	0.5826	-2.285	0.5845	0.28
	0.5724	0.445	0.586	-0.92	0.6015	2.675	0.6033	-0.09	0.5871	0.6	0.5831	-2.275	0.585	0.275
	0.5729	0.445	0.5866	-0.915	0.602	2.665	0.6038	-0.09	0.5876	0.6	0.5836	-2.28	0.5854	0.275
	0.5734	0.445	0.5872	-0.91	0.6024	2.66	0.6043	-0.09	0.588	0.595	0.5841	-2.29	0.5859	0.275
	0.5739	0.445	0.5877	-0.91	0.6029	2.645	0.6048	-0.09	0.5885	0.595	0.5845	-2.3	0.5864	0.27
	0.5744	0.445	0.5883	-0.91	0.6034	2.64	0.6053	-0.09	0.589	0.59	0.585	-2.33	0.5869	0.265
	0.5749	0.445	0.5889	-0.91	0.6038	2.63	0.6058	-0.09	0.5895	0.59	0.5855	-2.355	0.5874	0.265
	0.5754	0.445	0.5894	-0.91	0.6043	2.63	0.6063	-0.09	0.59	0.59	0.586	-2.36	0.5878	0.26
	0.5759	0.44	0.59	-0.905	0.6048	2.625	0.6067	-0.09	0.5905	0.585	0.5865	-2.34	0.5883	0.26
	0.5764	0.44	0.5906	-0.9	0.6053	2.615	0.6072	-0.095	0.5909	0.585	0.5869	-2.305	0.5888	0.26
	0.5769	0.44	0.5911	-0.9	0.6057	2.605	0.6077	-0.1	0.5914	0.58	0.5874	-2.275	0.5893	0.255
	0.5774	0.44	0.5917	-0.905	0.6062	2.595	0.6082	-0.1	0.5919	0.575	0.5879	-2.25	0.5898	0.255
	0.5778	0.44	0.5923	-0.9	0.6067	2.59	0.6087	-0.1	0.5924	0.575	0.5884	-2.245	0.5902	0.255
	0.5783	0.435	0.5928	-0.895	0.6071	2.585	0.6092	-0.1	0.5929	0.57	0.5889	-2.235	0.5907	0.25
	0.5788	0.435	0.5934	-0.895	0.6076	2.485	0.6097	-0.1	0.5934	0.57	0.5893	-2.23	0.5912	0.245
	0.5793	0.435	0.594	-0.89	0.6081	2.475	0.6102	-0.1	0.5938	0.57	0.5898	-2.24	0.5917	0.245
	0.5798	0.435	0.5945	-0.89	0.6086	2.47	0.6107	-0.105	0.5943	0.565	0.5903	-2.25	0.5922	0.24
	0.5803	0.435	0.5951	-0.89	0.6091	2.47	0.6111	-0.1	0.5948	0.56	0.5908	-2.28	0.5926	0.235
	0.5808	0.43	0.5957	-0.885	0.6096	2.465	0.6116	-0.1	0.5953	0.505	0.5913	-2.29	0.5931	0.235
	0.5813	0.435	0.5962	-0.88	0.6101	2.455	0.6121	-0.1	0.5958	0.505	0.5917	-2.27	0.5936	0.23
	0.5818	0.43	0.5968	-0.875	0.6106	2.445	0.6126	-0.105	0.5963	0.5	0.5922	-2.26	0.5941	0.23
	0.5823	0.435	0.5974	-0.87	0.611	2.44	0.6131	-0.105	0.5968	0.5	0.5927	-2.27	0.5945	0.23
	0.5828	0.43	0.5979	-0.865	0.6115	2.435	0.6136	-0.11	0.5973	0.5	0.5932	-2.275	0.595	0.23
	0.5833	0.43	0.5985	-0.865	0.612	2.425	0.6141	-0.105	0.5978	0.495	0.5937	-2.28	0.5955	0.225
	0.5838	0.425	0.5991	-0.86	0.6125	2.425	0.6145	-0.11	0.5983	0.495	0.5941	-2.28	0.596	0.225
	0.5843	0.425	0.5996	-0.855	0.613	2.42	0.615	-0.11	0.5988	0.495	0.5946	-2.285	0.5965	0.22
	0.5848	0.425	0.6002	-0.85	0.6135	2.41	0.6155	-0.11	0.5993	0.49	0.5951	-2.305	0.5969	0.22
	0.5853	0.425	0.6008	-0.85	0.614	2.41	0.616	-0.115	0.5998	0.49	0.5956	-2.335	0.5974	0.22
	0.5858	0.425	0.6013	-0.845	0.6145	2.395	0.6165	-0.115	0.6003	0.49	0.5961	-2.355	0.5979	0.22
	0.5863	0.42	0.6019	-0.835	0.6149	2.395	0.617	-0.115	0.6008	0.49	0.5965	-2.37	0.5984	0.22
	0.5868	0.42	0.6025	-0.84	0.6154	2.385	0.6175	-0.115	0.6013	0.49	0.597	-2.375	0.5989	0.22
	0.5872	0.42	0.603	-0.84	0.6159	2.375	0.6179	-0.12	0.6018	0.49	0.5975	-2.35	0.5993	0.22
	0.5877	0.415	0.6036	-0.84	0.6164	2.375	0.6184	-0.12	0.6023	0.485	0.598	-2.3	0.5998	0.22
	0.5882	0.415	0.6042	-0.835	0.6169	2.37	0.6189	-0.125	0.6028	0.49	0.5985	-2.245	0.6003	0.215
	0.5887	0.415	0.6047	-0.83	0.6174	2.365	0.6194	-0.125	0.6033	0.485	0.5989	-2.2	0.6008	0.215
	0.5892	0.42	0.6053	-0.83	0.6179	2.36	0.6199	-0.125	0.6038	0.485	0.5994	-2.175	0.6013	0.215
	0.5897	0.415	0.6059	-0.83	0.6184	2.355	0.6204	-0.125	0.6043	0.485	0.5999	-2.15	0.6017	0.215
	0.5902	0.415	0.6064	-0.825	0.6188	2.345	0.6209	-0.13	0.6048	0.485	0.6004	-2.115	0.6022	0.215
	0.5907	0.42	0.607	-0.825	0.6193	2.34	0.6214	-0.13	0.6053	0.485	0.6009	-2.08	0.6027	0.21
	0.5912	0.415	0.6076	-0.825	0.6198	2.34	0.6218	-0.13	0.6058	0.485	0.6013	-2.055	0.6032	0.21
	0.5917	0.415	0.6081	-0.825	0.6203	2.335	0.6223	-0.135	0.6063	0.48	0.6018	-2.03	0.6037	0.21
	0.5922	0.415	0.6087	-0.82	0.6208	2.33	0.6228	-0.135	0.6068	0.485	0.6023	-2.005	0.6041	0.21
	0.5927	0.42	0.6093	-0.82	0.6213	2.32	0.6233	-0.14	0.6073	0.48	0.6028	-1.985	0.6046	0.21
	0.5932	0.42	0.6098	-0.82	0.6218	2.32	0.6238	-0.14	0.6078	0.48	0.6033	-1.99	0.6051	0.21
	0.5937	0.42	0.6104	-0.815	0.6222	2.315	0.6243	-0.145	0.6083	0.48	0.6037	-2.025	0.6056	0.21
	0.5942	0.42	0.611	-0.82	0.6227	2.31	0.6248	-0.15	0.6088	0.48	0.6042	-2.07	0.606	0.21
	0.5947	0.425	0.6115	-0.82	0.6232	2.305	0.6252	-0.145	0.6093	0.48	0.6047	-2.11	0.6065	0.205
	0.5952	0.425	0.6121	-0.82	0.6237	2.295	0.6257	-0.15	0.6098	0.475	0.6052	-2.125	0.607	0.205
	0.5957	0.425	0.6127	-0.82	0.6242	2.29	0.6262	-0.155	0.6103	0.475	0.6057	-2.125	0.6075	0.205
	0.5961	0.43	0.6132	-0.815	0.6247	2.29	0.6267	-0.155	0.6108	0.475	0.6061	-2.125	0.608	0.205
	0.5966	0.43	0.6138	-0.815	0.6252	2.29	0.6272	-0.155	0.6113	0.475	0.6066	-2.12	0.6084	0.205
	0.5971	0.435	0.6144	-0.815	0.6257	2.285	0.6277	-0.155	0.6118	0.475	0.6071	-2.105	0.6089	0.205
	0.5976	0.435	0.6149	-0.815	0.6261	2.28	0.6282	-0.16	0.6123	0.47	0.6076	-2.105	0.6094	0.2
	0.5981	0.44	0.6155	-0.82	0.6266	2.275	0.6286	-0.16	0.6128	0.47	0.6081	-2.13	0.6099	0.2
	0.5986	0.44	0.6161	-0.815	0.6271	2.275	0.6291	-0.165	0.6133	0.47	0.6085	-2.135	0.6104	0.2
	0.5991	0.44	0.6166	-0.81	0.6276	2.27	0.6296	-0.165	0.6138	0.47	0.609	-2.105	0.6108	0.2
	0.5996	0.445	0.6172	-0.805	0.6281	2.265	0.6301	-0.165	0.6143	0.47	0.6095	-2.105	0.6113	0.2
	0.6001	0.45	0.6178	-0.805	0.6286	2.265	0.6306	-0.17	0.6148	0.47	0.61	-2.15	0.6118	0.195
	0.6006	0.455	0.6183	-0.8	0.6291	2.265	0.6311	-0.17	0.6153	0.47	0.6105	-2.2	0.6123	0.19
	0.6011	0.455	0.6189	-0.8	0.6296	2.26	0.6316	-0.165	0.6158	0.47	0.6109	-2.23	0.6128	0.19
	0.6016	0.46	0.6195	-0.795	0.63	2.25	0.632	-0.17	0.6163	0.465	0.6114	-2.225	0.6132	0.19
	0.6021	0.465	0.62	-0.795	0.6305	2.245	0.6325	-0.17	0.6168	0.465	0.6119	-2.2	0.6137	0.185
	0.6026	0.465	0.6206	-0.785	0.631	2.245	0.633	-0.175	0.6173	0.465	0.6124	-2.155	0.6142	0.185
	0.6031	0.47	0.6212	-0.785	0.6315	2.245	0.6335	-0.17	0.6178	0.465	0.6129	-2.115	0.6147	0.185
	0.6036	0.475	0.6217	-0.78	0.632	2.24	0.634	-0.17	0.6183	0.46	0.6133	-2.06	0.6152	0.18
	0.6041	0.48	0.6223	-0.78	0.6325	2.235	0.6345	-0.175	0.6188	0.46	0.6138	-2.03	0.6156	0.18
	0.6046	0.48	0.6229	-0.775	0.633	2.235	0.635	-0.18	0.6193	0.46	0.6143	-2.025	0.6161	0.18
	0.6051	0.485	0.6234	-0.77	0.6335	2.225	0.6355	-0.175	0.6198	0.46	0.6148	-2.045	0.6166	0.18
	0.6055	0.485	0.624	-0.77	0.6339	2.225	0.6359	-0.175	0.6203	0.455	0.6153	-2.055	0.6171	0.18
	0.606	0.49	0.6246	-0.765	0.6344	2.22	0.6364	-0.175	0.6208	0.455	0.6157	-2.06	0.6176	0.18
	0.6065	0.495	0.6251	-0.765	0.6349	2.215	0.6369	-0.175	0.6213	0.46	0.6162	-2.075	0.618	0.175
	0.607	0.495	0.6257	-0.76	0.6354	2.21	0.6374	-0.175	0.6218	0.455	0.6167	-2.065	0.6185	0.175
	0.6075	0.505	0.6263	-0.755	0.6359	2.21	0.6379	-0.175	0.6223	0.455	0.6172	-2.035	0.619	0.175
	0.608	0.51	0.6268	-0.755	0.6364	2.205	0.6384	-0.175	0.6228	0.455	0.6177	-2.03	0.6195	0.175
	0.6085	0.51	0.6274	-0.75	0.6369	2.2	0.6389	-0.17	0.6233	0.455	0.6181	-2.03	0.6199	0.17
	0.609	0.515	0.628	-0.75	0.6373	2.195	0.6393	-0.175	0.6238	0.45	0.6186	-2.01	0.6204	0.17
	0.6095	0.51	0.6285	-0.745	0.6378	2.195	0.6398	-0.175	0.6243	0.455	0.6191	-1.985	0.6209	0.17
	0.61	0.505	0.6291	-0.74	0.6383	2.19	0.6403	-0.17	0.6248	0.455	0.6196	-1.97	0.6214	0.165
	0.6105	0.505	0.6297	-0.74	0.6388	2.18	0.6408	-0.17	0.6253	0.455	0.6201	-1.955	0.6219	0.17
	0.611	0.51	0.6302	-0.735	0.6393	2.18	0.6413	-0.17	0.6258	0.455	0.6205	-1.925	0.6223	0.17
	0.6115	0.505	0.6308	-0.73	0.6398	2.175	0.6418	-0.17	0.6263	0.455	0.621	-1.88	0.6228	0.17
	0.612	0.495	0.6314	-0.73	0.6403	2.165	0.6423	-0.17	0.6268	0.455	0.6215	-1.85	0.6233	0.17
	0.6125	0.49	0.6319	-0.725	0.6408	2.165	0.6427	-0.17	0.6273	0.455	0.622	-1.815	0.6238	0.17
	0.613	0.485	0.6325	-0.72	0.6412	2.165	0.6432	-0.17	0.6278	0.455	0.6225	-1.815	0.6243	0.175
	0.6135	0.485	0.6331	-0.72	0.6417	2.16	0.6437	-0.17	0.6283	0.455	0.6229	-1.835	0.6247	0.175
	0.614	0.48	0.6336	-0.715	0.6422	2.15	0.6442	-0.17	0.6288	0.455	0.6235	-1.84	0.6252	0.17
	0.6144	0.465	0.6342	-0.715	0.6427	2.15	0.6447	-0.17	0.6293	0.455	0.6239	-1.815	0.6257	0.17
	0.6149	0.46	0.6348	-0.71	0.6432	2.145	0.6452	-0.17	0.6298	0.455	0.6244	-1.81	0.6262	0.175
	0.6154	0.455	0.6353	-0.71	0.6437	2.145	0.6457	-0.17	0.6303	0.455	0.6249	-1.815	0.6267	0.175
	0.6159	0.45	0.6359	-0.71	0.6442	2.135	0.6462	-0.17	0.6308	0.455	0.6254	-1.83	0.6271	0.175
	0.6164	0.44	0.6365	-0.705	0.6447	2.125	0.6466	-0.17	0.6313	0.455	0.6259	-1.84	0.6276	0.18
	0.6169	0.435	0.637	-0.705	0.6451	2.12	0.6471	-0.175	0.6318	0.455	0.6264	-1.825	0.6281	0.18
	0.6174	0.43	0.6376	-0.7	0.6456	2.115	0.6476	-0.17	0.6323	0.455	0.6269	-1.775	0.6286	0.18
	0.6179	0.425	0.6382	-0.7	0.6461	2.115	0.6481	-0.17	0.6328	0.455	0.6274	-1.72	0.6291	0.18
	0.6184	0.425	0.6387	-0.7	0.6466	2.11	0.6486	-0.17	0.6333	0.455	0.6279	-1.665	0.6296	0.18
	0.6189	0.42	0.6393	-0.62	0.6471	2.11	0.6491	-0.17	0.6338	0.455	0.6284	-1.625	0.63	0.18
	0.6194	0.415	0.6399	-0.62	0.6476	2.1	0.6496	-0.17	0.6343	0.455	0.6289	-1.6	0.6305	0.18
	0.6199	0.415	0.6404	-0.615	0.6481	2.095	0.65	-0.17	0.6348	0.45	0.6294	-1.595	0.631	0.18
	0.6204	0.415	0.641	-0.615	0.6486	2.095	0.6505	-0.17	0.6353	0.45	0.6299	-1.6	0.6315	0.175
	0.6209	0.405	0.6416	-0.615	0.649	2.09	0.651	-0.17	0.6358	0.445	0.6304	-1.62	0.632	0.18
	0.6214	0.405	0.6421	-0.61	0.6495	2.085	0.6515	-0.17	0.6363	0.45	0.6309	-1.65	0.6324	0.18
	0.6219	0.405	0.6427	-0.61	0.65	2.08	0.652	-0.17	0.6368	0.45	0.6314	-1.665	0.6329	0.18
	0.6224	0.405	0.6433	-0.605	0.6505	2.07	0.6525	-0.17	0.6373	0.45	0.6319	-1.67	0.6334	0.18
	0.6229	0.4	0.6438	-0.605	0.651	2.065	0.653	-0.165	0.6378	0.445	0.6324	-1.68	0.6339	0.18
	0.6234	0.395	0.6444	-0.6	0.6515	2.06	0.6534	-0.17	0.6383	0.445	0.6329	-1.685	0.6344	0.175
	0.6238	0.4	0.645	-0.6	0.652	2.055	0.6539	-0.165	0.6388	0.445	0.6333	-1.68	0.6349	0.175
	0.6243	0.4	0.6455	-0.595	0.6524	2.055	0.6544	-0.17	0.6393	0.45	0.6338	-1.68	0.6353	0.175
	0.6248	0.405	0.6461	-0.595	0.6529	2.045	0.6549	-0.165	0.6398	0.445	0.6343	-1.685	0.6358	0.18
	0.6253	0.4	0.6467	-0.595	0.6534	2.04	0.6554	-0.165	0.6403	0.445	0.6348	-1.695	0.6363	0.175
	0.6258	0.405	0.6472	-0.595	0.6539	2.045	0.6559	-0.16	0.6408	0.445	0.6353	-1.695	0.6368	0.18
	0.6263	0.405	0.6478	-0.59	0.6544	2.04	0.6564	-0.16	0.6413	0.44	0.6358	-1.675	0.6373	0.18
	0.6268	0.41	0.6484	-0.59	0.6549	2.035	0.6569	-0.16	0.6418	0.445	0.6363	-1.665	0.6378	0.18
	0.6273	0.405	0.6489	-0.585	0.6554	2.03	0.6573	-0.16	0.6423	0.445	0.6368	-1.645	0.6382	0.18
	0.6278	0.41	0.6495	-0.58	0.6559	2.025	0.6578	-0.155	0.6428	0.445	0.6373	-1.62	0.6387	0.18
	0.6283	0.41	0.6501	-0.58	0.6563	2.02	0.6583	-0.155	0.6433	0.445	0.6378	-1.6	0.6392	0.18
	0.6288	0.41	0.6506	-0.58	0.6568	2.025	0.6588	-0.16	0.6438	0.445	0.6383	-1.595	0.6397	0.18
	0.6293	0.41	0.6512	-0.575	0.6573	2.02	0.6593	-0.155	0.6443	0.445	0.6388	-1.61	0.6402	0.18
	0.6298	0.405	0.6518	-0.57	0.6578	2.015	0.6598	-0.15	0.6448	0.445	0.6393	-1.63	0.6406	0.18
	0.6303	0.4	0.6523	-0.57	0.6583	2.01	0.6603	-0.145	0.6453	0.445	0.6398	-1.665	0.6411	0.18
	0.6308	0.4	0.6529	-0.565	0.6588	2	0.6607	-0.14	0.6458	0.445	0.6403	-1.685	0.6416	0.18
	0.6313	0.405	0.6535	-0.565	0.6593	2	0.6612	-0.14	0.6463	0.445	0.6408	-1.69	0.6421	0.18
	0.6318	0.405	0.654	-0.56	0.6598	2	0.6617	-0.14	0.6468	0.445	0.6413	-1.675	0.6426	0.18
	0.6322	0.425	0.6546	-0.56	0.6602	1.99	0.6622	-0.135	0.6473	0.45	0.6418	-1.66	0.6431	0.18
	0.6327	0.435	0.6552	-0.555	0.6607	1.985	0.6627	-0.135	0.6478	0.45	0.6423	-1.645	0.6435	0.18
	0.6332	0.44	0.6557	-0.555	0.6612	1.985	0.6632	-0.135	0.6483	0.45	0.6427	-1.625	0.644	0.18
	0.6337	0.445	0.6563	-0.55	0.6617	1.98	0.6637	-0.135	0.6488	0.45	0.6432	-1.615	0.6445	0.18
	0.6342	0.455	0.6569	-0.55	0.6622	1.97	0.6641	-0.13	0.6494	0.45	0.6437	-1.595	0.645	0.18
	0.6346	0.46	0.6574	-0.55	0.6627	1.965	0.6646	-0.13	0.6499	0.45	0.6442	-1.58	0.6455	0.18
	0.6351	0.46	0.658	-0.545	0.6632	1.965	0.6651	-0.125	0.6504	0.45	0.6447	-1.56	0.6459	0.18
	0.6356	0.465	0.6586	-0.54	0.6637	1.955	0.6656	-0.125	0.6509	0.455	0.6452	-1.54	0.6464	0.18
	0.6361	0.47	0.6591	-0.54	0.6641	1.95	0.6661	-0.125	0.6514	0.455	0.6457	-1.52	0.6469	0.18
	0.6366	0.475	0.6597	-0.535	0.6646	1.955	0.6666	-0.125	0.6519	0.455	0.6462	-1.505	0.6474	0.185
	0.637	0.48	0.6603	-0.53	0.6651	1.945	0.6671	-0.12	0.6524	0.455	0.6467	-1.485	0.6479	0.18
	0.6375	0.48	0.6608	-0.525	0.6656	1.935	0.6675	-0.115	0.6529	0.455	0.6472	-1.47	0.6484	0.18
	0.638	0.485	0.6614	-0.525	0.6661	1.93	0.668	-0.115	0.6534	0.46	0.6477	-1.455	0.6488	0.18
	0.6385	0.485	0.662	-0.52	0.6666	1.93	0.6685	-0.115	0.6539	0.46	0.6482	-1.45	0.6493	0.18
	0.639	0.485	0.6625	-0.515	0.6671	1.925	0.669	-0.115	0.6544	0.46	0.6487	-1.44	0.6498	0.18
	0.6394	0.485	0.6631	-0.515	0.6675	1.915	0.6695	-0.105	0.6549	0.46	0.6492	-1.435	0.6503	0.17
	0.6399	0.485	0.6637	-0.51	0.668	1.91	0.67	-0.1	0.6554	0.46	0.6497	-1.425	0.6508	0.165
	0.6404	0.48	0.6642	-0.51	0.6685	1.91	0.6705	-0.105	0.6559	0.46	0.6502	-1.41	0.6512	0.155
	0.6409	0.475	0.6648	-0.505	0.669	1.895	0.671	-0.105	0.6564	0.46	0.6507	-1.41	0.6517	0.15
	0.6414	0.475	0.6654	-0.5	0.6695	1.825	0.6715	-0.105	0.6569	0.46	0.6512	-1.405	0.6522	0.14
	0.6418	0.47	0.666	-0.5	0.67	1.825	0.6719	-0.105	0.6574	0.46	0.6517	-1.395	0.6527	0.135
	0.6423	0.465	0.6665	-0.495	0.6705	1.815	0.6724	-0.105	0.6579	0.465	0.6522	-1.39	0.6532	0.125
	0.6428	0.46	0.6671	-0.49	0.6709	1.81	0.6729	-0.1	0.6584	0.465	0.6526	-1.385	0.6537	0.115
	0.6433	0.455	0.6677	-0.49	0.6714	1.795	0.6734	-0.105	0.6588	0.465	0.6531	-1.38	0.6541	0.1
	0.6438	0.45	0.6682	-0.49	0.6719	1.79	0.6739	-0.105	0.6593	0.465	0.6536	-1.38	0.6546	0.08
	0.6442	0.445	0.6688	-0.485	0.6724	1.785	0.6744	-0.105	0.6598	0.465	0.6541	-1.375	0.6551	0.07
	0.6447	0.44	0.6694	-0.485	0.6729	1.775	0.6749	-0.1	0.6603	0.46	0.6546	-1.37	0.6556	0.055
	0.6452	0.435	0.6699	-0.485	0.6733	1.78	0.6754	-0.1	0.6608	0.465	0.6551	-1.365	0.6561	0.035
	0.6457	0.43	0.6705	-0.48	0.6738	1.77	0.6759	-0.1	0.6612	0.465	0.6556	-1.355	0.6565	0.015
	0.6461	0.425	0.6711	-0.48	0.6743	1.765	0.6763	-0.1	0.6617	0.46	0.6561	-1.355	0.657	-0.005
	0.6466	0.415	0.6716	-0.475	0.6748	1.755	0.6768	-0.095	0.6622	0.46	0.6566	-1.345	0.6575	-0.025
	0.6471	0.415	0.6722	-0.475	0.6753	1.745	0.6773	-0.095	0.6627	0.46	0.6571	-1.34	0.658	-0.045
	0.6476	0.41	0.6728	-0.47	0.6757	1.745	0.6778	-0.09	0.6632	0.455	0.6576	-1.335	0.6585	-0.07
	0.6481	0.405	0.6733	-0.465	0.6762	1.735	0.6783	-0.08	0.6636	0.455	0.6581	-1.33	0.659	-0.095
	0.6485	0.395	0.6739	-0.465	0.6767	1.73	0.6788	-0.075	0.6641	0.455	0.6586	-1.33	0.6594	-0.12
	0.649	0.39	0.6745	-0.465	0.6772	1.725	0.6793	-0.07	0.6646	0.45	0.6591	-1.33	0.6599	-0.145
	0.6495	0.39	0.675	-0.465	0.6777	1.72	0.6798	-0.06	0.6651	0.45	0.6596	-1.33	0.6604	-0.17
	0.65	0.385	0.6756	-0.465	0.6781	1.715	0.6802	-0.045	0.6655	0.45	0.6601	-1.33	0.6609	-0.195
	0.6505	0.38	0.6762	-0.46	0.6786	1.705	0.6807	-0.035	0.666	0.45	0.6606	-1.325	0.6614	-0.22
	0.6509	0.375	0.6767	-0.46	0.6791	1.705	0.6812	-0.02	0.6665	0.45	0.6611	-1.32	0.6619	-0.245
	0.6514	0.37	0.6773	-0.46	0.6796	1.7	0.6817	-0.005	0.667	0.445	0.6616	-1.315	0.6623	-0.265
	0.6519	0.365	0.6779	-0.46	0.6801	1.695	0.6822	0.01	0.6675	0.445	0.662	-1.305	0.6628	-0.29
	0.6524	0.36	0.6784	-0.46	0.6805	1.69	0.6827	0.03	0.6679	0.445	0.6625	-1.295	0.6633	-0.315
	0.6529	0.36	0.679	-0.46	0.681	1.69	0.6832	0.05	0.6684	0.445	0.663	-1.295	0.6638	-0.34
	0.6533	0.36	0.6796	-0.455	0.6815	1.68	0.6837	0.07	0.6689	0.445	0.6635	-1.29	0.6643	-0.365
	0.6538	0.355	0.6801	-0.455	0.682	1.675	0.6842	0.085	0.6694	0.45	0.664	-1.29	0.6647	-0.39
	0.6543	0.35	0.6807	-0.455	0.6825	1.67	0.6846	0.105	0.6699	0.44	0.6645	-1.305	0.6652	-0.415
	0.6548	0.35	0.6813	-0.455	0.6829	1.665	0.6851	0.13	0.6703	0.44	0.665	-1.33	0.6657	-0.44
	0.6553	0.35	0.6818	-0.455	0.6834	1.66	0.6856	0.15	0.6708	0.44	0.6655	-1.36	0.6662	-0.465
	0.6557	0.35	0.6824	-0.45	0.6839	1.66	0.6861	0.175	0.6713	0.44	0.666	-1.375	0.6667	-0.495
	0.6562	0.35	0.683	-0.45	0.6844	1.65	0.6866	0.195	0.6718	0.44	0.6665	-1.39	0.6672	-0.515
	0.6567	0.35	0.6835	-0.45	0.6849	1.645	0.6871	0.22	0.6723	0.44	0.667	-1.395	0.6676	-0.54
	0.6572	0.355	0.6841	-0.45	0.6853	1.64	0.6876	0.24	0.6727	0.435	0.6675	-1.385	0.6681	-0.57
	0.6576	0.355	0.6847	-0.445	0.6858	1.635	0.6881	0.265	0.6732	0.435	0.668	-1.37	0.6686	-0.6
	0.6581	0.355	0.6852	-0.445	0.6863	1.625	0.6886	0.285	0.6737	0.435	0.6685	-1.35	0.6691	-0.625
	0.6586	0.355	0.6858	-0.445	0.6868	1.625	0.689	0.31	0.6742	0.435	0.669	-1.33	0.6696	-0.655
	0.6591	0.36	0.6864	-0.445	0.6873	1.615	0.6895	0.33	0.6747	0.435	0.6695	-1.33	0.67	-0.69
	0.6596	0.36	0.6869	-0.44	0.6877	1.615	0.69	0.355	0.6751	0.435	0.67	-1.34	0.6705	-0.72
	0.66	0.365	0.6875	-0.44	0.6882	1.61	0.6905	0.385	0.6756	0.435	0.6705	-1.355	0.671	-0.75
	0.6605	0.37	0.6881	-0.44	0.6887	1.6	0.691	0.405	0.6761	0.435	0.671	-1.37	0.6715	-0.78
	0.661	0.37	0.6886	-0.435	0.6892	1.59	0.6915	0.425	0.6766	0.435	0.6714	-1.37	0.672	-0.81
	0.6615	0.38	0.6892	-0.435	0.6897	1.59	0.692	0.455	0.6771	0.435	0.6719	-1.37	0.6725	-0.84
	0.662	0.38	0.6898	-0.435	0.6901	1.585	0.6925	0.475	0.6775	0.435	0.6724	-1.365	0.6729	-0.865
	0.6624	0.385	0.6903	-0.435	0.6906	1.575	0.6929	0.5	0.678	0.435	0.6729	-1.35	0.6734	-0.9
	0.6629	0.39	0.6909	-0.43	0.6911	1.57	0.6934	0.525	0.6785	0.44	0.6734	-1.345	0.6739	-0.935
	0.6634	0.39	0.6915	-0.43	0.6916	1.555	0.6939	0.555	0.679	0.44	0.6739	-1.33	0.6744	-0.97
	0.6639	0.395	0.692	-0.43	0.6921	1.555	0.6944	0.585	0.6795	0.44	0.6744	-1.325	0.6749	-1
	0.6644	0.4	0.6926	-0.43	0.6925	1.545	0.6949	0.615	0.6799	0.44	0.6749	-1.335	0.6753	-1.04
	0.6648	0.405	0.6932	-0.43	0.693	1.545	0.6954	0.64	0.6804	0.44	0.6754	-1.36	0.6758	-1.075
	0.6653	0.405	0.6937	-0.425	0.6935	1.535	0.6959	0.675	0.6809	0.435	0.6759	-1.4	0.6763	-1.11
	0.6658	0.405	0.6943	-0.425	0.694	1.525	0.6964	0.71	0.6814	0.435	0.6764	-1.42	0.6768	-1.145
	0.6663	0.41	0.6949	-0.42	0.6945	1.52	0.6969	0.74	0.6818	0.44	0.6769	-1.405	0.6773	-1.18
	0.6668	0.415	0.6954	-0.415	0.6949	1.515	0.6973	0.77	0.6823	0.435	0.6774	-1.375	0.6778	-1.21
	0.6672	0.42	0.696	-0.41	0.6954	1.505	0.6978	0.8	0.6828	0.435	0.6779	-1.355	0.6782	-1.245
	0.6677	0.42	0.6966	-0.415	0.6959	1.495	0.6983	0.835	0.6833	0.435	0.6784	-1.35	0.6787	-1.285
	0.6682	0.42	0.6971	-0.41	0.6964	1.485	0.6988	0.875	0.6838	0.435	0.6789	-1.36	0.6792	-1.325
	0.6687	0.42	0.6977	-0.405	0.6969	1.485	0.6993	0.915	0.6842	0.435	0.6794	-1.365	0.6797	-1.36
	0.6691	0.425	0.6983	-0.405	0.6973	1.48	0.6998	0.945	0.6847	0.435	0.6799	-1.36	0.6802	-1.395
	0.6696	0.425	0.6988	-0.4	0.6978	1.47	0.7003	0.98	0.6852	0.43	0.6804	-1.34	0.6806	-1.43
	0.6701	0.425	0.6994	-0.4	0.6983	1.465	0.7008	1.02	0.6857	0.435	0.6808	-1.32	0.6811	-1.46
	0.6706	0.42	0.7	-0.4	0.6988	1.455	0.7012	1.055	0.6862	0.43	0.6813	-1.3	0.6816	-1.5
	0.6711	0.42	0.7005	-0.395	0.6993	1.45	0.7017	1.09	0.6866	0.425	0.6818	-1.285	0.6821	-1.53
	0.6715	0.42	0.7011	-0.395	0.6997	1.445	0.7022	1.115	0.6871	0.425	0.6823	-1.28	0.6826	-1.57
	0.672	0.42	0.7017	-0.395	0.7002	1.44	0.7027	1.155	0.6876	0.425	0.6828	-1.29	0.6831	-1.6
	0.6725	0.42	0.7022	-0.395	0.7007	1.43	0.7032	1.195	0.6881	0.42	0.6833	-1.315	0.6835	-1.635
	0.673	0.42	0.7028	-0.39	0.7012	1.43	0.7037	1.23	0.6886	0.42	0.6838	-1.325	0.684	-1.675
	0.6735	0.415	0.7034	-0.39	0.7017	1.42	0.7042	1.27	0.689	0.42	0.6843	-1.315	0.6845	-1.705
	0.6739	0.415	0.7039	-0.39	0.7021	1.415	0.7047	1.305	0.6895	0.415	0.6848	-1.29	0.685	-1.74
	0.6744	0.41	0.7045	-0.385	0.7026	1.41	0.7052	1.345	0.69	0.41	0.6853	-1.275	0.6855	-1.775
	0.6749	0.41	0.7051	-0.385	0.7031	1.405	0.7056	1.385	0.6905	0.41	0.6858	-1.26	0.686	-1.81
	0.6754	0.415	0.7056	-0.385	0.7036	1.395	0.7061	1.42	0.691	0.41	0.6863	-1.25	0.6864	-1.845
	0.6759	0.41	0.7062	-0.385	0.7041	1.395	0.7066	1.455	0.6914	0.405	0.6868	-1.24	0.6869	-1.87
	0.6763	0.41	0.7068	-0.38	0.7045	1.38	0.7071	1.49	0.6919	0.405	0.6872	-1.235	0.6874	-2.14
	0.6768	0.41	0.7073	-0.38	0.705	1.375	0.7076	1.525	0.6924	0.4	0.6877	-1.22	0.6879	-2.16
	0.6773	0.405	0.7079	-0.38	0.7055	1.375	0.7081	1.565	0.6929	0.395	0.6882	-1.21	0.6884	-2.18
	0.6778	0.4	0.7085	-0.375	0.706	1.37	0.7086	1.6	0.6934	0.395	0.6887	-1.205	0.6888	-2.205
	0.6783	0.4	0.709	-0.375	0.7065	1.36	0.7091	1.635	0.6938	0.395	0.6892	-1.19	0.6893	-2.225
	0.6787	0.4	0.7096	-0.38	0.7069	1.35	0.7095	1.67	0.6943	0.395	0.6896	-1.18	0.6898	-2.25
	0.6792	0.395	0.7102	-0.38	0.7074	1.345	0.71	1.7	0.6948	0.39	0.6901	-1.18	0.6903	-2.265
	0.6797	0.395	0.7108	-0.38	0.7079	1.34	0.7105	1.74	0.6953	0.39	0.6906	-1.19	0.6907	-2.285
	0.6802	0.39	0.7113	-0.37	0.7084	1.33	0.711	1.775	0.6958	0.385	0.6911	-1.195	0.6912	-2.3
	0.6806	0.39	0.7118	-0.375	0.7089	1.325	0.7115	1.805	0.6962	0.39	0.6916	-1.2	0.6917	-2.315
	0.6811	0.39	0.7124	-0.37	0.7093	1.315	0.712	1.84	0.6967	0.385	0.692	-1.2	0.6922	-2.325
	0.6816	0.385	0.7129	-0.37	0.7098	1.31	0.7125	1.875	0.6972	0.38	0.6925	-1.19	0.6927	-2.33
	0.6821	0.385	0.7134	-0.37	0.7103	1.305	0.713	1.905	0.6977	0.38	0.693	-1.18	0.6931	-2.325
	0.6826	0.385	0.714	-0.37	0.7108	1.295	0.7135	1.935	0.6981	0.38	0.6935	-1.17	0.6936	-2.335
	0.683	0.385	0.7145	-0.365	0.7113	1.29	0.7139	1.965	0.6986	0.375	0.694	-1.155	0.6941	-2.365
	0.6835	0.385	0.715	-0.365	0.7117	1.285	0.7144	1.995	0.6991	0.37	0.6944	-1.15	0.6946	-2.41
	0.684	0.385	0.7156	-0.365	0.7122	1.28	0.7149	2.035	0.6996	0.37	0.6949	-1.145	0.695	-2.46
	0.6845	0.38	0.7161	-0.365	0.7127	1.275	0.7154	2.06	0.7001	0.365	0.6954	-1.145	0.6955	-2.48
	0.685	0.38	0.7166	-0.365	0.7132	1.26	0.7159	2.09	0.7005	0.365	0.6959	-1.15	0.696	-2.47
	0.6854	0.385	0.7172	-0.36	0.7137	1.255	0.7164	2.115	0.701	0.36	0.6964	-1.165	0.6965	-2.5
	0.6859	0.38	0.7177	-0.36	0.7141	1.255	0.7169	2.15	0.7015	0.36	0.6969	-1.175	0.697	-2.59
	0.6864	0.38	0.7182	-0.365	0.7146	1.245	0.7174	2.185	0.702	0.355	0.6973	-1.175	0.6974	-2.71
	0.6869	0.38	0.7188	-0.36	0.7151	1.235	0.7178	2.215	0.7025	0.355	0.6978	-1.17	0.6979	-2.845
	0.6874	0.38	0.7193	-0.365	0.7156	1.23	0.7183	2.235	0.7029	0.355	0.6983	-1.165	0.6984	-2.995
	0.6878	0.38	0.7198	-0.365	0.7161	1.22	0.7188	2.265	0.7034	0.355	0.6988	-1.155	0.6989	-3.135
	0.6883	0.375	0.7204	-0.36	0.7165	1.215	0.7193	2.3	0.7039	0.35	0.6993	-1.135	0.6993	-3.23
	0.6888	0.375	0.7209	-0.365	0.717	1.215	0.7198	2.325	0.7044	0.35	0.6997	-1.13	0.6998	-3.28
	0.6893	0.37	0.7214	-0.365	0.7175	1.21	0.7203	2.35	0.7049	0.345	0.7002	-1.125	0.7003	-3.3
	0.6898	0.37	0.722	-0.36	0.718	1.205	0.7208	2.37	0.7053	0.345	0.7007	-1.12	0.7008	-3.26
	0.6902	0.37	0.7225	-0.36	0.7185	1.195	0.7213	2.405	0.7058	0.34	0.7012	-1.125	0.7013	-3.205
	0.6907	0.365	0.723	-0.36	0.7189	1.185	0.7218	2.44	0.7063	0.34	0.7017	-1.14	0.7017	-3.14
	0.6912	0.36	0.7236	-0.36	0.7194	1.175	0.7222	2.47	0.7068	0.335	0.7021	-1.145	0.7022	-3.085
	0.6917	0.355	0.7241	-0.355	0.7199	1.17	0.7227	2.495	0.7073	0.33	0.7026	-1.155	0.7027	-3.045
	0.6921	0.35	0.7246	-0.355	0.7204	1.17	0.7232	2.515	0.7077	0.33	0.7031	-1.155	0.7032	-3.08
	0.6926	0.355	0.7252	-0.355	0.7209	1.165	0.7237	2.535	0.7082	0.33	0.7036	-1.16	0.7036	-3.155
	0.6931	0.345	0.7257	-0.355	0.7213	1.155	0.7242	2.565	0.7087	0.325	0.7041	-1.16	0.7041	-3.215
	0.6936	0.345	0.7262	-0.35	0.7218	1.155	0.7247	2.585	0.7092	0.325	0.7045	-1.16	0.7046	-3.245
	0.694	0.34	0.7268	-0.35	0.7223	1.15	0.7252	2.615	0.7097	0.325	0.705	-1.155	0.7051	-3.29
	0.6945	0.345	0.7273	-0.35	0.7228	1.145	0.7257	2.64	0.7101	0.32	0.7055	-1.15	0.7056	-3.335
	0.695	0.345	0.7278	-0.35	0.7233	1.135	0.7261	2.67	0.7106	0.32	0.706	-1.145	0.706	-3.335
	0.6955	0.345	0.7284	-0.345	0.7237	1.13	0.7266	2.695	0.7111	0.32	0.7065	-1.145	0.7065	-3.32
	0.6959	0.345	0.7289	-0.345	0.7242	1.13	0.7271	2.715	0.7116	0.315	0.7069	-1.15	0.707	-3.33
	0.6964	0.345	0.7294	-0.345	0.7247	1.13	0.7276	2.745	0.7121	0.315	0.7074	-1.15	0.7075	-3.395
	0.6969	0.34	0.73	-0.34	0.7252	1.12	0.7281	2.77	0.7125	0.315	0.7079	-1.15	0.7079	-3.44
	0.6974	0.34	0.7305	-0.34	0.7257	1.115	0.7286	2.79	0.713	0.315	0.7084	-1.14	0.7084	-3.41
	0.6978	0.34	0.7311	-0.34	0.7261	1.11	0.7291	2.815	0.7135	0.315	0.7089	-1.13	0.7089	-3.435
	0.6983	0.335	0.7316	-0.34	0.7266	1.105	0.7296	2.84	0.714	0.315	0.7093	-1.12	0.7094	-3.475
	0.6988	0.33	0.7321	-0.335	0.7271	1.1	0.7301	2.865	0.7144	0.315	0.7098	-1.11	0.7099	-3.455
	0.6992	0.325	0.7327	-0.335	0.7276	1.1	0.7305	2.885	0.7149	0.31	0.7103	-1.095	0.7103	-3.405
	0.6997	0.32	0.7332	-0.335	0.7281	1.085	0.731	2.905	0.7154	0.31	0.7108	-1.09	0.7108	-3.33
	0.7002	0.315	0.7337	-0.335	0.7285	1.085	0.7315	3.23	0.7159	0.31	0.7113	-1.09	0.7113	-3.275
	0.7007	0.31	0.7343	-0.335	0.729	1.085	0.732	3.25	0.7164	0.31	0.7117	-1.095	0.7118	-3.26
	0.7011	0.305	0.7348	-0.335	0.7295	1.075	0.7325	3.27	0.7168	0.31	0.7122	-1.1	0.7122	-3.305
	0.7016	0.3	0.7353	-0.335	0.73	1.075	0.733	3.29	0.7173	0.305	0.7127	-1.095	0.7127	-3.38
	0.7021	0.295	0.7359	-0.335	0.7305	0.97	0.7335	3.315	0.7178	0.305	0.7132	-1.095	0.7132	-3.415
	0.7025	0.29	0.7364	-0.335	0.7311	0.965	0.734	3.33	0.7183	0.305	0.7137	-1.09	0.7137	-3.385
	0.703	0.285	0.7369	-0.335	0.7316	0.965	0.7345	3.36	0.7188	0.305	0.7141	-1.08	0.7142	-3.39
	0.7035	0.285	0.7375	-0.33	0.7322	0.96	0.735	3.38	0.7192	0.305	0.7146	-1.07	0.7146	-3.445
	0.704	0.275	0.738	-0.33	0.7327	0.955	0.7355	3.4	0.7197	0.32	0.7151	-1.06	0.7151	-3.495
	0.7044	0.27	0.7385	-0.33	0.7332	0.955	0.736	3.42	0.7202	0.325	0.7156	-1.055	0.7156	-3.52
	0.7049	0.265	0.7391	-0.33	0.7338	0.95	0.7365	3.445	0.7207	0.325	0.7161	-1.05	0.7161	-3.58
	0.7054	0.265	0.7396	-0.33	0.7343	0.945	0.737	3.46	0.7212	0.33	0.7165	-1.05	0.7165	-3.635
	0.7059	0.265	0.7401	-0.33	0.7349	0.94	0.7375	3.485	0.7216	0.33	0.717	-1.05	0.717	-3.64
	0.7063	0.26	0.7407	-0.335	0.7354	0.945	0.738	3.51	0.7221	0.33	0.7175	-1.055	0.7175	-3.63
	0.7068	0.255	0.7412	-0.33	0.7359	0.94	0.7385	3.53	0.7226	0.335	0.718	-1.06	0.718	-3.635
	0.7073	0.25	0.7417	-0.33	0.7365	0.935	0.739	3.55	0.7231	0.335	0.7185	-1.06	0.7185	-3.625
	0.7077	0.25	0.7423	-0.33	0.737	0.935	0.7395	3.565	0.7236	0.335	0.719	-1.06	0.7189	-3.595
	0.7082	0.245	0.7428	-0.335	0.7376	0.935	0.74	3.575	0.724	0.345	0.7194	-1.065	0.7194	-3.585
	0.7087	0.245	0.7433	-0.335	0.7381	0.925	0.7405	3.59	0.7245	0.35	0.7199	-1.065	0.7199	-3.585
	0.7092	0.245	0.7439	-0.335	0.7387	0.93	0.7409	3.61	0.725	0.35	0.7204	-1.065	0.7204	-3.555
	0.7096	0.24	0.7444	-0.33	0.7392	0.925	0.7414	3.615	0.7255	0.35	0.7209	-1.06	0.7208	-3.53
	0.7101	0.24	0.7449	-0.33	0.7397	0.92	0.7419	3.635	0.726	0.35	0.7214	-1.055	0.7213	-3.525
	0.7106	0.24	0.7455	-0.335	0.7403	0.92	0.7424	3.66	0.7264	0.36	0.7218	-1.05	0.7218	-3.48
	0.711	0.24	0.746	-0.335	0.7408	0.915	0.7429	3.68	0.7269	0.36	0.7223	-1.045	0.7223	-3.455
	0.7115	0.24	0.7465	-0.335	0.7414	0.915	0.7434	3.695	0.7274	0.365	0.7228	-1.04	0.7228	-3.49
	0.712	0.24	0.7471	-0.335	0.7419	0.91	0.7439	3.705	0.7279	0.365	0.7233	-1.04	0.7232	-3.58
	0.7125	0.24	0.7476	-0.33	0.7425	0.905	0.7444	3.72	0.7284	0.37	0.7238	-1.04	0.7237	-3.645
	0.7129	0.24	0.7481	-0.335	0.743	0.905	0.7449	3.74	0.7288	0.37	0.7242	-1.045	0.7242	-3.66
	0.7134	0.235	0.7487	-0.335	0.7435	0.905	0.7454	3.75	0.7293	0.375	0.7247	-1.045	0.7247	-3.655
	0.7139	0.235	0.7492	-0.33	0.7441	0.9	0.7459	3.765	0.7298	0.375	0.7252	-1.04	0.7251	-3.635
	0.7143	0.23	0.7497	-0.335	0.7446	0.9	0.7464	3.775	0.7303	0.38	0.7257	-1.035	0.7256	-3.605
	0.7148	0.23	0.7503	-0.335	0.7452	0.9	0.7469	3.795	0.7308	0.38	0.7262	-1.025	0.7261	-3.615
	0.7153	0.23	0.7508	-0.335	0.7457	0.895	0.7474	3.81	0.7312	0.38	0.7266	-1.02	0.7266	-3.64
	0.7158	0.225	0.7514	-0.335	0.7463	0.9	0.7479	3.82	0.7317	0.385	0.7271	-1.015	0.7271	-3.66
	0.7162	0.225	0.7519	-0.335	0.7468	0.89	0.7484	3.84	0.7322	0.39	0.7276	-1.005	0.7275	-3.635
	0.7167	0.225	0.7524	-0.335	0.7473	0.89	0.7489	3.855	0.7327	0.395	0.7281	-0.995	0.728	-3.61
	0.7172	0.22	0.753	-0.33	0.7479	0.89	0.7494	3.875	0.7331	0.395	0.7286	-0.99	0.7285	-3.585
	0.7177	0.22	0.7535	-0.335	0.7484	0.89	0.7499	3.885	0.7336	0.395	0.729	-0.995	0.729	-3.54
	0.7181	0.215	0.754	-0.33	0.749	0.89	0.7504	3.895	0.7341	0.395	0.7295	-0.995	0.7294	-3.515
	0.7186	0.22	0.7546	-0.33	0.7495	0.89	0.7509	3.91	0.7346	0.4	0.73	-0.995	0.7299	-3.535
	0.7191	0.215	0.7551	-0.33	0.75	0.885	0.7513	3.925	0.7351	0.4	0.7305	-1	0.7304	-3.575
	0.7195	0.21	0.7556	-0.33	0.7506	0.885	0.7518	3.94	0.7355	0.4	0.731	-1	0.7309	-3.58
	0.72	0.21	0.7562	-0.325	0.7511	0.88	0.7523	3.945	0.736	0.405	0.7314	-1	0.7314	-3.6
	0.7205	0.215	0.7567	-0.32	0.7517	0.875	0.7528	3.965	0.7365	0.405	0.7319	-1	0.7318	-3.645
	0.721	0.215	0.7572	-0.32	0.7522	0.87	0.7533	3.98	0.737	0.405	0.7324	-0.99	0.7323	-3.715
	0.7214	0.215	0.7578	-0.32	0.7528	0.87	0.7538	4	0.7375	0.405	0.7329	-0.985	0.7328	-3.755
	0.7219	0.215	0.7583	-0.32	0.7533	0.865	0.7543	4.01	0.7379	0.41	0.7334	-0.985	0.7333	-3.82
	0.7224	0.215	0.7588	-0.32	0.7538	0.865	0.7548	4.015	0.7384	0.41	0.7338	-0.985	0.7337	-3.86
	0.7228	0.22	0.7594	-0.32	0.7544	0.855	0.7553	4.03	0.7389	0.41	0.7343	-0.985	0.7342	-3.895
	0.7233	0.22	0.7599	-0.315	0.7549	0.855	0.7558	4.045	0.7394	0.41	0.7348	-0.99	0.7347	-3.915
	0.7238	0.22	0.7604	-0.315	0.7555	0.85	0.7563	4.06	0.7399	0.41	0.7353	-0.99	0.7352	-3.925
	0.7243	0.225	0.761	-0.315	0.756	0.845	0.7568	4.08	0.7403	0.415	0.7358	-0.99	0.7357	-3.92
	0.7247	0.225	0.7615	-0.31	0.7566	0.845	0.7573	4.09	0.7408	0.415	0.7362	-0.99	0.7361	-3.905
	0.7252	0.23	0.762	-0.31	0.7571	0.84	0.7578	4.105	0.7413	0.42	0.7367	-0.985	0.7366	-3.9
	0.7257	0.235	0.7626	-0.31	0.7576	0.835	0.7583	4.105	0.7418	0.42	0.7372	-0.98	0.7371	-3.94
	0.7262	0.235	0.7631	-0.305	0.7582	0.835	0.7588	4.12	0.7423	0.42	0.7377	-0.975	0.7376	-3.905
	0.7266	0.245	0.7636	-0.3	0.7587	0.835	0.7593	4.135	0.7427	0.42	0.7382	-0.97	0.738	-3.86
	0.7271	0.25	0.7642	-0.3	0.7593	0.825	0.7598	4.15	0.7432	0.425	0.7386	-0.96	0.7385	-3.845
	0.7276	0.255	0.7647	-0.295	0.7598	0.825	0.7603	4.17	0.7437	0.425	0.7391	-0.96	0.739	-3.865
	0.728	0.255	0.7652	-0.295	0.7603	0.825	0.7608	4.185	0.7442	0.42	0.7396	-0.96	0.7395	-3.91
	0.7285	0.26	0.7658	-0.29	0.7609	0.82	0.7613	4.19	0.7446	0.425	0.7401	-0.955	0.74	-3.985
	0.729	0.265	0.7663	-0.29	0.7614	0.81	0.7617	4.195	0.7451	0.43	0.7406	-0.95	0.7404	-4.02
	0.7295	0.27	0.7668	-0.285	0.762	0.81	0.7622	4.2	0.7456	0.43	0.741	-0.945	0.7409	-3.99
	0.7299	0.275	0.7674	-0.285	0.7625	0.805	0.7627	4.215	0.7461	0.43	0.7415	-0.945	0.7414	-3.955
	0.7304	0.28	0.7679	-0.285	0.7631	0.8	0.7632	4.225	0.7466	0.43	0.742	-0.935	0.7419	-3.945
	0.7309	0.28	0.7684	-0.285	0.7636	0.8	0.7637	4.23	0.747	0.43	0.7425	-0.93	0.7423	-3.915
	0.7313	0.285	0.769	-0.285	0.7641	0.795	0.7642	4.24	0.7475	0.435	0.743	-0.925	0.7428	-3.87
	0.7318	0.295	0.7695	-0.285	0.7647	0.79	0.7647	4.245	0.748	0.435	0.7435	-0.92	0.7433	-3.83
	0.7323	0.3	0.77	-0.285	0.7652	0.79	0.7652	4.25	0.7485	0.435	0.7439	-0.915	0.7438	-3.86
	0.7328	0.3	0.7706	-0.28	0.7658	0.785	0.7657	4.25	0.749	0.435	0.7444	-0.915	0.7443	-3.95
	0.7332	0.305	0.7711	-0.285	0.7663	0.785	0.7662	4.265	0.7494	0.44	0.7449	-0.915	0.7447	-3.975
	0.7337	0.31	0.7717	-0.285	0.7669	0.775	0.7667	4.27	0.7499	0.445	0.7454	-0.915	0.7452	-3.925
	0.7342	0.32	0.7722	-0.28	0.7674	0.775	0.7672	4.28	0.7504	0.445	0.7459	-0.915	0.7457	-3.885
	0.7346	0.325	0.7727	-0.28	0.7679	0.77	0.7677	4.275	0.7509	0.44	0.7463	-0.92	0.7462	-3.885
	0.7351	0.33	0.7733	-0.275	0.7685	0.77	0.7682	4.285	0.7514	0.44	0.7468	-0.92	0.7466	-3.91
	0.7356	0.33	0.7738	-0.28	0.769	0.765	0.7687	4.29	0.7518	0.445	0.7474	-0.86	0.7471	-3.915
	0.7361	0.335	0.7743	-0.28	0.7696	0.765	0.7692	4.3	0.7523	0.445	0.7479	-0.855	0.7476	-3.895
	0.7365	0.345	0.7749	-0.275	0.7701	0.76	0.7697	4.3	0.7528	0.445	0.7485	-0.85	0.7481	-3.765
	0.737	0.35	0.7754	-0.275	0.7706	0.76	0.7702	4.3	0.7533	0.45	0.7491	-0.85	0.7486	-3.72
	0.7375	0.35	0.7759	-0.275	0.7712	0.755	0.7707	4.31	0.7537	0.45	0.7496	-0.845	0.749	-3.695
	0.738	0.355	0.7765	-0.275	0.7717	0.75	0.7712	4.315	0.7542	0.45	0.7502	-0.84	0.7495	-3.68
	0.7384	0.36	0.777	-0.275	0.7723	0.75	0.7717	4.325	0.7547	0.455	0.7508	-0.84	0.75	-3.685
	0.7389	0.365	0.7775	-0.27	0.7728	0.745	0.7722	4.325	0.7552	0.45	0.7513	-0.84	0.7505	-3.655
	0.7394	0.37	0.7781	-0.27	0.7734	0.745	0.7726	4.33	0.7557	0.455	0.7519	-0.84	0.751	-3.63
	0.7398	0.37	0.7786	-0.275	0.7739	0.74	0.7731	4.335	0.7561	0.455	0.7525	-0.845	0.7514	-3.625
	0.7403	0.37	0.7791	-0.255	0.7744	0.735	0.7736	4.335	0.7566	0.455	0.753	-0.84	0.7519	-3.605
	0.7408	0.375	0.7796	-0.255	0.775	0.735	0.7741	4.345	0.7571	0.455	0.7536	-0.835	0.7524	-3.585
	0.7413	0.375	0.7801	-0.255	0.7755	0.73	0.7746	4.35	0.7576	0.45	0.7542	-0.84	0.7529	-3.595
	0.7417	0.375	0.7805	-0.25	0.7761	0.73	0.7751	4.345	0.7581	0.45	0.7547	-0.835	0.7534	-3.61
	0.7422	0.375	0.781	-0.245	0.7766	0.725	0.7756	4.355	0.7585	0.45	0.7553	-0.835	0.7538	-3.64
	0.7427	0.375	0.7815	-0.25	0.7772	0.72	0.7761	4.365	0.759	0.45	0.7559	-0.835	0.7543	-3.685
	0.7431	0.38	0.782	-0.245	0.7777	0.72	0.7766	4.38	0.7595	0.45	0.7564	-0.83	0.7548	-3.735
	0.7436	0.38	0.7825	-0.245	0.7782	0.72	0.7771	4.375	0.76	0.45	0.757	-0.83	0.7553	-3.76
	0.7441	0.38	0.783	-0.245	0.7788	0.715	0.7776	4.375	0.7605	0.445	0.7576	-0.825	0.7557	-3.79
	0.7446	0.38	0.7835	-0.245	0.7793	0.715	0.7781	4.385	0.7609	0.445	0.7581	-0.82	0.7562	-3.815
	0.745	0.38	0.784	-0.245	0.7799	0.71	0.7786	4.39	0.7614	0.445	0.7587	-0.815	0.7567	-3.79
	0.7455	0.38	0.7844	-0.245	0.7804	0.71	0.7791	4.395	0.7619	0.44	0.7593	-0.81	0.7572	-3.795
	0.746	0.38	0.7849	-0.24	0.781	0.705	0.7796	4.4	0.7624	0.44	0.7598	-0.81	0.7577	-3.845
	0.7465	0.38	0.7854	-0.24	0.7815	0.7	0.7801	4.4	0.7629	0.445	0.7604	-0.81	0.7581	-3.9
	0.7469	0.375	0.7859	-0.24	0.782	0.7	0.7806	4.405	0.7633	0.44	0.7609	-0.81	0.7586	-3.87
	0.7474	0.375	0.7864	-0.235	0.7826	0.7	0.7811	4.41	0.7638	0.44	0.7615	-0.8	0.7591	-3.815
	0.7479	0.375	0.7869	-0.24	0.7831	0.695	0.7816	4.415	0.7643	0.44	0.7621	-0.795	0.7596	-3.82
	0.7483	0.375	0.7874	-0.24	0.7837	0.69	0.7821	4.42	0.7648	0.435	0.7626	-0.79	0.7601	-3.835
	0.7488	0.375	0.7878	-0.24	0.7842	0.69	0.7826	4.42	0.7652	0.435	0.7632	-0.79	0.7605	-3.855
	0.7493	0.37	0.7883	-0.24	0.7847	0.69	0.783	4.425	0.7657	0.435	0.7638	-0.785	0.761	-3.835
	0.7498	0.37	0.7888	-0.235	0.7853	0.685	0.7835	4.44	0.7662	0.43	0.7643	-0.78	0.7615	-3.805
	0.7502	0.37	0.7893	-0.235	0.7858	0.68	0.784	4.44	0.7667	0.43	0.7649	-0.78	0.762	-3.765
	0.7507	0.37	0.7898	-0.235	0.7864	0.675	0.7845	4.435	0.7672	0.425	0.7655	-0.78	0.7625	-3.74
	0.7512	0.375	0.7903	-0.235	0.7869	0.675	0.785	4.435	0.7676	0.425	0.766	-0.775	0.7629	-3.73
	0.7516	0.37	0.7908	-0.23	0.7875	0.675	0.7855	4.445	0.7681	0.425	0.7666	-0.765	0.7634	-3.72
	0.7521	0.37	0.7912	-0.235	0.788	0.675	0.786	4.45	0.7686	0.42	0.7672	-0.76	0.7639	-3.75
	0.7526	0.37	0.7917	-0.235	0.7885	0.67	0.7865	4.455	0.7691	0.415	0.7677	-0.76	0.7644	-3.82
	0.7531	0.37	0.7922	-0.235	0.7891	0.665	0.787	4.455	0.7696	0.415	0.7683	-0.755	0.7649	-3.875
	0.7536	0.37	0.7927	-0.235	0.7896	0.66	0.7875	4.46	0.77	0.415	0.7689	-0.75	0.7653	-3.885
	0.7541	0.37	0.7932	-0.23	0.7902	0.655	0.788	4.475	0.7705	0.415	0.7694	-0.745	0.7658	-3.885
	0.7546	0.37	0.7937	-0.23	0.7907	0.655	0.7885	4.475	0.771	0.415	0.77	-0.745	0.7663	-3.945
	0.7551	0.37	0.7942	-0.23	0.7913	0.655	0.789	4.47	0.7715	0.41	0.7706	-0.74	0.7668	-4.05
	0.7556	0.375	0.7947	-0.235	0.7918	0.655	0.7895	4.475	0.772	0.41	0.7711	-0.735	0.7673	-4.12
	0.7561	0.375	0.7951	-0.235	0.7923	0.65	0.79	4.49	0.7724	0.405	0.7717	-0.73	0.7677	-4.175
	0.7566	0.375	0.7956	-0.235	0.7929	0.645	0.7905	4.505	0.7729	0.4	0.7723	-0.73	0.7682	-4.2
	0.757	0.38	0.7961	-0.235	0.7934	0.64	0.791	4.5	0.7734	0.4	0.7728	-0.73	0.7687	-4.165
	0.7575	0.38	0.7966	-0.23	0.794	0.64	0.7915	4.52	0.7739	0.395	0.7734	-0.725	0.7692	-4.08
	0.758	0.38	0.7971	-0.23	0.7945	0.645	0.792	4.53	0.7744	0.39	0.774	-0.72	0.7697	-3.99
	0.7585	0.38	0.7976	-0.23	0.795	0.64	0.7925	4.525	0.7748	0.39	0.7745	-0.72	0.7701	-3.9
	0.759	0.38	0.7981	-0.23	0.7956	0.64	0.793	4.535	0.7753	0.39	0.7751	-0.715	0.7706	-3.855
	0.7595	0.38	0.7985	-0.225	0.7961	0.635	0.7934	4.54	0.7758	0.385	0.7756	-0.71	0.7711	-3.85
	0.76	0.38	0.799	-0.225	0.7967	0.635	0.7939	4.545	0.7763	0.385	0.7762	-0.71	0.7716	-3.84
	0.7605	0.38	0.7995	-0.225	0.7972	0.63	0.7944	4.685	0.7767	0.385	0.7768	-0.705	0.7721	-3.835
	0.761	0.38	0.8	-0.225	0.7978	0.63	0.7949	4.68	0.7772	0.38	0.7773	-0.7	0.7725	-3.885
	0.7615	0.385	0.8005	-0.22	0.7983	0.63	0.7954	4.695	0.7777	0.375	0.7779	-0.695	0.773	-3.905
	0.762	0.385	0.801	-0.225	0.7988	0.63	0.7959	4.71	0.7782	0.38	0.7785	-0.69	0.7735	-3.855
	0.7625	0.385	0.8015	-0.225	0.7993	0.61	0.7964	4.715	0.7787	0.375	0.779	-0.685	0.774	-3.795
	0.763	0.39	0.8019	-0.225	0.7998	0.615	0.7969	4.73	0.7791	0.375	0.7796	-0.685	0.7744	-3.76
	0.7635	0.385	0.8024	-0.22	0.8003	0.61	0.7974	4.74	0.7796	0.375	0.7802	-0.685	0.7749	-3.76
	0.764	0.39	0.8029	-0.225	0.8008	0.61	0.7978	4.755	0.7801	0.37	0.7807	-0.685	0.7754	-3.79
	0.7645	0.39	0.8034	-0.225	0.8012	0.61	0.7983	4.76	0.7806	0.355	0.7813	-0.675	0.7759	-3.815
	0.765	0.39	0.8039	-0.225	0.8017	0.605	0.7988	4.77	0.7811	0.355	0.7819	-0.675	0.7764	-3.775
	0.7655	0.39	0.8044	-0.225	0.8022	0.605	0.7993	4.775	0.7815	0.355	0.7824	-0.675	0.7768	-3.715
	0.766	0.39	0.8049	-0.225	0.8027	0.605	0.7998	4.785	0.782	0.35	0.783	-0.67	0.7773	-3.69
	0.7665	0.385	0.8053	-0.225	0.8032	0.605	0.8003	4.79	0.7825	0.345	0.7836	-0.67	0.7778	-3.725
	0.7669	0.39	0.8058	-0.225	0.8036	0.6	0.8008	4.805	0.783	0.345	0.7841	-0.665	0.7783	-3.73
	0.7674	0.385	0.8063	-0.225	0.8041	0.6	0.8012	4.815	0.7835	0.345	0.7847	-0.66	0.7788	-3.71
	0.7679	0.38	0.8068	-0.225	0.8046	0.6	0.8017	4.825	0.7839	0.345	0.7853	-0.66	0.7792	-3.695
	0.7684	0.385	0.8073	-0.23	0.8051	0.6	0.8022	4.83	0.7844	0.34	0.7858	-0.66	0.7797	-3.66
	0.7689	0.385	0.8078	-0.23	0.8056	0.6	0.8027	4.85	0.7849	0.34	0.7864	-0.655	0.7802	-3.665
	0.7694	0.385	0.8083	-0.235	0.806	0.595	0.8032	4.865	0.7854	0.335	0.787	-0.655	0.7807	-3.695
	0.7699	0.38	0.8088	-0.23	0.8065	0.595	0.8037	4.865	0.7859	0.335	0.7875	-0.655	0.7812	-3.7
	0.7704	0.38	0.8092	-0.23	0.807	0.595	0.8042	4.87	0.7863	0.335	0.7881	-0.65	0.7816	-3.69
	0.7709	0.375	0.8097	-0.23	0.8075	0.585	0.8046	4.88	0.7868	0.335	0.7886	-0.655	0.7821	-3.665
	0.7714	0.375	0.8102	-0.23	0.8079	0.59	0.8051	4.895	0.7873	0.33	0.7892	-0.65	0.7826	-3.645
	0.7719	0.375	0.8107	-0.235	0.8084	0.585	0.8056	4.905	0.7878	0.33	0.7898	-0.645	0.7831	-3.65
	0.7724	0.37	0.8112	-0.235	0.8089	0.585	0.8061	4.91	0.7883	0.325	0.7903	-0.645	0.7836	-3.675
	0.7729	0.37	0.8117	-0.235	0.8094	0.585	0.8066	4.92	0.7888	0.325	0.7909	-0.645	0.784	-3.69
	0.7734	0.37	0.8122	-0.24	0.8099	0.585	0.8071	4.93	0.7892	0.325	0.7915	-0.64	0.7845	-3.7
	0.7739	0.365	0.8126	-0.245	0.8103	0.58	0.8076	4.935	0.7897	0.32	0.792	-0.64	0.785	-3.7
	0.7744	0.37	0.8131	-0.245	0.8108	0.575	0.808	4.94	0.7902	0.32	0.7926	-0.635	0.7855	-3.725
	0.7749	0.37	0.8136	-0.245	0.8113	0.575	0.8085	4.945	0.7907	0.32	0.7932	-0.635	0.786	-3.74
	0.7754	0.365	0.8141	-0.25	0.8118	0.575	0.809	4.955	0.7912	0.315	0.7937	-0.635	0.7864	-3.745
	0.7759	0.365	0.8146	-0.25	0.8123	0.575	0.8095	4.97	0.7916	0.315	0.7943	-0.635	0.7869	-3.735
	0.7764	0.365	0.8151	-0.25	0.8127	0.575	0.81	4.98	0.7921	0.31	0.7949	-0.63	0.7874	-3.755
	0.7768	0.365	0.8156	-0.255	0.8132	0.57	0.8105	4.99	0.7926	0.31	0.7954	-0.63	0.7879	-3.79
	0.7773	0.36	0.816	-0.255	0.8137	0.565	0.811	4.99	0.7931	0.31	0.796	-0.63	0.7884	-3.77
	0.7778	0.36	0.8165	-0.26	0.8142	0.565	0.8115	5	0.7936	0.305	0.7966	-0.625	0.7888	-3.71
	0.7783	0.36	0.817	-0.26	0.8146	0.57	0.8119	5.005	0.794	0.305	0.7971	-0.625	0.7893	-3.675
	0.7788	0.36	0.8175	-0.265	0.8151	0.565	0.8124	5.015	0.7945	0.305	0.7977	-0.625	0.7898	-3.65
	0.7793	0.355	0.818	-0.27	0.8156	0.57	0.8129	5.01	0.795	0.305	0.7983	-0.625	0.7903	-3.635
	0.7798	0.355	0.8185	-0.27	0.8161	0.565	0.8134	5.01	0.7955	0.305	0.7988	-0.62	0.7908	-3.635
	0.7803	0.355	0.819	-0.27	0.8166	0.56	0.8139	5.03	0.796	0.305	0.7994	-0.615	0.7912	-3.655
	0.7808	0.355	0.8195	-0.27	0.817	0.56	0.8144	5.045	0.7964	0.305	0.8	-0.615	0.7917	-3.68
	0.7813	0.355	0.8199	-0.275	0.8175	0.565	0.8149	5.065	0.7969	0.3	0.8005	-0.61	0.7922	-3.715
	0.7818	0.355	0.8204	-0.275	0.818	0.56	0.8153	5.065	0.7974	0.3	0.8011	-0.61	0.7927	-3.755
	0.7823	0.35	0.8209	-0.275	0.8185	0.555	0.8158	5.065	0.7979	0.3	0.8017	-0.61	0.7931	-3.79
	0.7828	0.345	0.8214	-0.28	0.819	0.56	0.8163	5.08	0.7984	0.3	0.8022	-0.61	0.7936	-3.8
	0.7833	0.345	0.8219	-0.28	0.8194	0.555	0.8168	5.1	0.7988	0.3	0.8028	-0.605	0.7941	-3.78
	0.7838	0.345	0.8224	-0.28	0.8199	0.56	0.8173	5.11	0.7993	0.295	0.8033	-0.6	0.7946	-3.755
	0.7843	0.345	0.8229	-0.28	0.8204	0.555	0.8178	5.12	0.7998	0.295	0.8039	-0.595	0.7951	-3.71
	0.7848	0.34	0.8233	-0.28	0.8209	0.56	0.8183	5.125	0.8003	0.295	0.8045	-0.59	0.7955	-3.65
	0.7853	0.345	0.8238	-0.285	0.8214	0.56	0.8187	5.135	0.8008	0.295	0.805	-0.59	0.796	-3.595
	0.7858	0.34	0.8243	-0.285	0.8218	0.56	0.8192	5.15	0.8012	0.295	0.8056	-0.59	0.7965	-3.545
	0.7863	0.335	0.8248	-0.285	0.8223	0.555	0.8197	5.15	0.8017	0.295	0.8062	-0.585	0.797	-3.51
	0.7868	0.335	0.8253	-0.28	0.8228	0.555	0.8202	5.155	0.8022	0.295	0.8067	-0.58	0.7975	-3.53
	0.7872	0.335	0.8258	-0.28	0.8233	0.555	0.8207	5.16	0.8027	0.29	0.8073	-0.58	0.7979	-3.59
	0.7877	0.335	0.8263	-0.285	0.8237	0.555	0.8212	5.165	0.8032	0.29	0.8079	-0.58	0.7984	-3.645
	0.7882	0.335	0.8267	-0.28	0.8242	0.555	0.8217	5.175	0.8037	0.29	0.8084	-0.58	0.7989	-3.64
	0.7887	0.33	0.8272	-0.28	0.8247	0.55	0.8221	5.19	0.8041	0.29	0.809	-0.575	0.7994	-3.625
	0.7892	0.33	0.8277	-0.28	0.8252	0.55	0.8226	5.195	0.8046	0.29	0.8096	-0.575	0.7999	-3.605
	0.7897	0.33	0.8282	-0.28	0.8257	0.55	0.8231	5.195	0.8051	0.285	0.8101	-0.57	0.8003	-3.595
	0.7902	0.33	0.8287	-0.28	0.8261	0.55	0.8236	5.21	0.8056	0.285	0.8107	-0.57	0.8008	-3.59
	0.7907	0.33	0.8292	-0.28	0.8266	0.55	0.8241	5.23	0.8061	0.285	0.8113	-0.57	0.8013	-3.595
	0.7912	0.33	0.8297	-0.28	0.8271	0.545	0.8246	5.235	0.8065	0.285	0.8118	-0.57	0.8018	-3.575
	0.7917	0.335	0.8302	-0.28	0.8276	0.545	0.8251	5.235	0.807	0.28	0.8124	-0.565	0.8023	-3.54
	0.7922	0.335	0.8306	-0.285	0.8281	0.545	0.8255	5.25	0.8075	0.275	0.813	-0.565	0.8027	-3.51
	0.7927	0.335	0.8311	-0.285	0.8285	0.545	0.826	5.255	0.808	0.275	0.8135	-0.56	0.8032	-3.5
	0.7932	0.34	0.8316	-0.285	0.829	0.545	0.8265	5.275	0.8085	0.27	0.8141	-0.56	0.8037	-3.49
	0.7937	0.335	0.8321	-0.285	0.8295	0.545	0.827	5.28	0.8089	0.27	0.8147	-0.56	0.8042	-3.49
	0.7942	0.34	0.8326	-0.285	0.83	0.54	0.8275	5.29	0.8094	0.265	0.8152	-0.56	0.8047	-3.55
	0.7947	0.34	0.8331	-0.285	0.8304	0.54	0.828	5.285	0.8099	0.265	0.8158	-0.56	0.8051	-3.625
	0.7952	0.34	0.8336	-0.285	0.8309	0.535	0.8285	5.29	0.8104	0.26	0.8163	-0.56	0.8056	-3.715
	0.7957	0.34	0.834	-0.285	0.8314	0.54	0.8289	5.295	0.8109	0.26	0.8169	-0.56	0.8061	-3.785
	0.7962	0.345	0.8345	-0.29	0.8319	0.535	0.8294	5.3	0.8113	0.26	0.8175	-0.555	0.8066	-3.77
	0.7967	0.34	0.835	-0.295	0.8324	0.535	0.8299	5.305	0.8118	0.26	0.818	-0.555	0.8071	-3.755
	0.7971	0.34	0.8355	-0.295	0.8328	0.535	0.8304	5.3	0.8123	0.255	0.8186	-0.55	0.8075	-3.76
	0.7976	0.345	0.836	-0.295	0.8333	0.53	0.8309	5.3	0.8128	0.25	0.8191	-0.515	0.808	-3.705
	0.7981	0.345	0.8365	-0.295	0.8338	0.53	0.8314	5.3	0.8133	0.245	0.8197	-0.515	0.8085	-3.61
	0.7986	0.35	0.837	-0.295	0.8343	0.53	0.8319	5.295	0.8137	0.245	0.8202	-0.51	0.809	-3.375
	0.7991	0.35	0.8374	-0.295	0.8348	0.525	0.8324	5.295	0.8142	0.24	0.8207	-0.505	0.8095	-3.325
	0.7996	0.345	0.8379	-0.3	0.8352	0.525	0.8328	5.29	0.8147	0.235	0.8212	-0.505	0.81	-3.295
	0.8001	0.35	0.8384	-0.3	0.8357	0.525	0.8333	5.285	0.8152	0.235	0.8217	-0.505	0.8105	-3.28
	0.8006	0.35	0.8389	-0.3	0.8362	0.525	0.8338	5.29	0.8157	0.23	0.8223	-0.505	0.811	-3.305
	0.8011	0.35	0.8394	-0.305	0.8367	0.52	0.8343	5.28	0.8161	0.23	0.8228	-0.5	0.8115	-3.315
	0.8016	0.35	0.8399	-0.305	0.8371	0.52	0.8348	5.265	0.8166	0.225	0.8233	-0.5	0.812	-3.285
	0.8021	0.35	0.8404	-0.305	0.8376	0.52	0.8353	5.26	0.8171	0.22	0.8238	-0.5	0.8125	-3.255
	0.8026	0.35	0.8409	-0.325	0.8381	0.515	0.8358	5.255	0.8176	0.22	0.8243	-0.495	0.813	-3.27
	0.8031	0.35	0.8414	-0.325	0.8386	0.52	0.8362	5.245	0.8181	0.215	0.8248	-0.495	0.8135	-3.31
	0.8036	0.345	0.8419	-0.33	0.8391	0.515	0.8367	5.235	0.8185	0.21	0.8254	-0.495	0.8139	-3.34
	0.8041	0.345	0.8424	-0.33	0.8395	0.515	0.8372	5.225	0.819	0.21	0.8259	-0.49	0.8144	-3.33
	0.8046	0.35	0.8429	-0.325	0.84	0.515	0.8377	5.21	0.8195	0.21	0.8264	-0.49	0.8149	-3.295
	0.8051	0.345	0.8433	-0.325	0.8405	0.51	0.8382	5.195	0.82	0.205	0.8269	-0.49	0.8154	-3.29
	0.8056	0.345	0.8438	-0.325	0.841	0.505	0.8387	5.19	0.8205	0.205	0.8274	-0.485	0.8159	-3.32
	0.8061	0.345	0.8443	-0.325	0.8415	0.505	0.8392	5.165	0.821	0.205	0.828	-0.485	0.8164	-3.32
	0.8066	0.345	0.8448	-0.32	0.8419	0.505	0.8396	5.155	0.8214	0.2	0.8285	-0.485	0.8169	-3.295
	0.8071	0.345	0.8453	-0.32	0.8424	0.505	0.8401	5.145	0.8219	0.195	0.829	-0.48	0.8174	-3.265
	0.8075	0.34	0.8458	-0.315	0.8429	0.505	0.8406	5.12	0.8224	0.195	0.8295	-0.48	0.8179	-3.26
	0.808	0.34	0.8463	-0.315	0.8434	0.5	0.8411	5.105	0.8229	0.19	0.83	-0.48	0.8184	-3.28
	0.8085	0.34	0.8468	-0.31	0.8439	0.5	0.8416	5.09	0.8234	0.19	0.8306	-0.48	0.8189	-3.3
	0.809	0.335	0.8473	-0.31	0.8443	0.5	0.8421	5.07	0.8238	0.19	0.8311	-0.475	0.8194	-3.295
	0.8095	0.335	0.8478	-0.305	0.8448	0.495	0.8426	5.05	0.8243	0.19	0.8316	-0.475	0.8199	-3.28
	0.81	0.34	0.8483	-0.305	0.8453	0.5	0.843	5.035	0.8248	0.185	0.8321	-0.475	0.8204	-3.25
	0.8105	0.335	0.8488	-0.3	0.8458	0.5	0.8435	5.01	0.8253	0.185	0.8326	-0.475	0.8209	-3.22
	0.811	0.335	0.8493	-0.295	0.8462	0.495	0.844	5	0.8258	0.185	0.8331	-0.47	0.8214	-3.22
	0.8115	0.335	0.8498	-0.29	0.8467	0.5	0.8445	4.98	0.8262	0.175	0.8337	-0.47	0.8219	-3.235
	0.812	0.33	0.8503	-0.29	0.8472	0.5	0.845	4.955	0.8267	0.175	0.8342	-0.47	0.8224	-3.255
	0.8125	0.33	0.8508	-0.285	0.8477	0.495	0.8455	4.93	0.8272	0.175	0.8347	-0.47	0.8229	-3.245
	0.813	0.33	0.8513	-0.285	0.8482	0.5	0.846	4.9	0.8277	0.17	0.8352	-0.465	0.8234	-3.22
	0.8135	0.325	0.8518	-0.28	0.8486	0.5	0.8464	4.875	0.8282	0.17	0.8357	-0.465	0.8238	-3.215
	0.814	0.325	0.8523	-0.275	0.8491	0.495	0.8469	4.855	0.8286	0.165	0.8363	-0.465	0.8243	-3.22
	0.8145	0.325	0.8528	-0.275	0.8496	0.5	0.8474	4.83	0.8291	0.165	0.8368	-0.465	0.8248	-3.175
	0.815	0.32	0.8533	-0.275	0.8501	0.5	0.8479	4.815	0.8296	0.165	0.8373	-0.465	0.8253	-3.12
	0.8155	0.32	0.8537	-0.27	0.8506	0.5	0.8484	4.785	0.8301	0.165	0.8378	-0.465	0.8258	-3.065
	0.8159	0.29	0.8542	-0.265	0.851	0.495	0.8489	4.755	0.8306	0.165	0.8383	-0.465	0.8263	-3.07
	0.8164	0.29	0.8547	-0.26	0.8515	0.5	0.8494	4.73	0.831	0.165	0.8389	-0.465	0.8268	-3.16
	0.8169	0.29	0.8552	-0.26	0.852	0.5	0.8499	4.71	0.8315	0.16	0.8394	-0.465	0.8273	-3.225
	0.8174	0.29	0.8557	-0.255	0.8525	0.5	0.8503	4.685	0.832	0.16	0.8399	-0.46	0.8278	-3.24
	0.8178	0.29	0.8562	-0.25	0.8529	0.5	0.8508	4.665	0.8325	0.16	0.8404	-0.455	0.8283	-3.215
	0.8183	0.295	0.8567	-0.25	0.8534	0.5	0.8513	4.635	0.833	0.155	0.8409	-0.455	0.8288	-3.155
	0.8188	0.295	0.8572	-0.245	0.8539	0.5	0.8518	4.61	0.8334	0.155	0.8415	-0.45	0.8293	-3.105
	0.8192	0.29	0.8577	-0.24	0.8544	0.5	0.8523	4.585	0.8339	0.15	0.842	-0.45	0.8298	-3.06
	0.8197	0.29	0.8582	-0.24	0.8549	0.495	0.8528	4.56	0.8344	0.15	0.8425	-0.45	0.8303	-3.025
	0.8202	0.29	0.8587	-0.235	0.8553	0.5	0.8533	4.53	0.8349	0.15	0.843	-0.445	0.8308	-2.99
	0.8207	0.295	0.8592	-0.235	0.8558	0.5	0.8537	4.515	0.8354	0.145	0.8435	-0.445	0.8313	-2.965
	0.8211	0.295	0.8597	-0.23	0.8563	0.5	0.8542	4.485	0.8359	0.145	0.844	-0.44	0.8318	-2.935
	0.8216	0.29	0.8602	-0.23	0.8568	0.5	0.8547	4.455	0.8363	0.145	0.8446	-0.44	0.8323	-2.945
	0.8221	0.295	0.8607	-0.225	0.8573	0.5	0.8552	4.425	0.8368	0.14	0.8451	-0.44	0.8328	-3.005
	0.8225	0.295	0.8612	-0.225	0.8577	0.5	0.8557	4.4	0.8373	0.135	0.8456	-0.435	0.8333	-3.055
	0.823	0.3	0.8617	-0.22	0.8582	0.5	0.8562	4.145	0.8378	0.135	0.8461	-0.43	0.8337	-3.07
	0.8235	0.3	0.8622	-0.22	0.8587	0.5	0.8566	4.12	0.8383	0.135	0.8466	-0.43	0.8342	-3.075
	0.824	0.3	0.8627	-0.215	0.8592	0.5	0.8571	4.095	0.8387	0.135	0.8472	-0.425	0.8347	-3.065
	0.8244	0.295	0.8632	-0.215	0.8596	0.5	0.8576	4.07	0.8392	0.135	0.8477	-0.425	0.8352	-3.03
	0.8249	0.3	0.8637	-0.21	0.8601	0.5	0.8581	4.04	0.8397	0.13	0.8482	-0.425	0.8357	-3
	0.8254	0.3	0.8642	-0.21	0.8606	0.495	0.8585	4.015	0.8402	0.13	0.8487	-0.425	0.8362	-2.97
	0.8258	0.305	0.8646	-0.205	0.8611	0.495	0.859	3.99	0.8407	0.125	0.8492	-0.415	0.8367	-2.955
	0.8263	0.305	0.8651	-0.205	0.8616	0.495	0.8595	3.955	0.8411	0.125	0.8498	-0.415	0.8372	-2.93
	0.8268	0.305	0.8656	-0.2	0.8621	0.495	0.8599	3.92	0.8416	0.09	0.8503	-0.415	0.8377	-2.905
	0.8273	0.305	0.8661	-0.195	0.8625	0.495	0.8604	3.88	0.8421	0.095	0.8508	-0.41	0.8382	-2.91
	0.8277	0.305	0.8666	-0.19	0.863	0.495	0.8609	3.85	0.8426	0.095	0.8513	-0.405	0.8387	-2.945
	0.8282	0.305	0.8671	-0.19	0.8635	0.495	0.8614	3.825	0.8431	0.095	0.8518	-0.405	0.8392	-2.995
	0.8287	0.305	0.8676	-0.19	0.864	0.495	0.8618	3.8	0.8436	0.095	0.8523	-0.4	0.8397	-3.035
	0.8291	0.305	0.8681	-0.185	0.8645	0.495	0.8623	3.77	0.8441	0.095	0.8529	-0.405	0.8402	-3.02
	0.8296	0.305	0.8686	-0.18	0.8649	0.495	0.8628	3.735	0.8447	0.095	0.8534	-0.4	0.8407	-2.985
	0.8301	0.305	0.8691	-0.175	0.8654	0.495	0.8632	3.71	0.8452	0.1	0.8539	-0.395	0.8412	-2.955
	0.8306	0.31	0.8696	-0.175	0.8659	0.495	0.8637	3.68	0.8457	0.1	0.8544	-0.395	0.8417	-2.935
	0.831	0.31	0.8701	-0.175	0.8664	0.495	0.8642	3.64	0.8462	0.1	0.8549	-0.395	0.8422	-2.91
	0.8315	0.31	0.8706	-0.17	0.8669	0.495	0.8647	3.61	0.8467	0.1	0.8555	-0.395	0.8427	-2.905
	0.832	0.31	0.8711	-0.17	0.8673	0.495	0.8651	3.585	0.8472	0.1	0.856	-0.39	0.8432	-2.91
	0.8324	0.31	0.8716	-0.165	0.8678	0.495	0.8656	3.555	0.8477	0.105	0.8565	-0.39	0.8437	-2.94
	0.8329	0.31	0.8721	-0.165	0.8683	0.5	0.8661	3.52	0.8482	0.1	0.857	-0.385	0.8441	-2.945
	0.8334	0.315	0.8726	-0.16	0.8688	0.5	0.8665	3.485	0.8487	0.105	0.8575	-0.385	0.8446	-2.94
	0.8339	0.315	0.8731	-0.155	0.8693	0.495	0.867	3.455	0.8492	0.11	0.8581	-0.385	0.8451	-2.97
	0.8343	0.315	0.8736	-0.15	0.8698	0.5	0.8675	3.43	0.8497	0.11	0.8586	-0.38	0.8456	-2.975
	0.8348	0.315	0.8741	-0.15	0.8702	0.5	0.868	3.4	0.8502	0.11	0.8591	-0.38	0.8461	-2.96
	0.8353	0.315	0.8746	-0.145	0.8707	0.5	0.8684	3.375	0.8507	0.11	0.8596	-0.375	0.8466	-2.95
	0.8357	0.32	0.8751	-0.14	0.8712	0.5	0.8689	3.355	0.8512	0.11	0.8601	-0.37	0.8471	-2.93
	0.8362	0.32	0.8755	-0.135	0.8717	0.5	0.8694	3.33	0.8517	0.11	0.8607	-0.37	0.8476	-2.915
	0.8367	0.315	0.876	-0.135	0.8722	0.505	0.8699	3.295	0.8522	0.11	0.8612	-0.375	0.8481	-2.885
	0.8372	0.32	0.8765	-0.135	0.8726	0.505	0.8703	3.275	0.8527	0.11	0.8617	-0.37	0.8486	-2.895
	0.8376	0.32	0.877	-0.13	0.8731	0.505	0.8708	3.26	0.8532	0.11	0.8622	-0.365	0.8491	-2.905
	0.8381	0.32	0.8775	-0.13	0.8736	0.505	0.8713	3.24	0.8537	0.11	0.8627	-0.365	0.8496	-2.895
	0.8386	0.32	0.878	-0.125	0.8741	0.505	0.8717	3.21	0.8542	0.11	0.8632	-0.365	0.8501	-2.9
	0.839	0.325	0.8785	-0.125	0.8746	0.5	0.8722	3.185	0.8547	0.11	0.8638	-0.365	0.8506	-2.92
	0.8395	0.32	0.879	-0.125	0.875	0.505	0.8727	3.17	0.8552	0.11	0.8643	-0.36	0.8511	-2.935
	0.84	0.32	0.8795	-0.12	0.8755	0.505	0.8732	3.15	0.8557	0.11	0.8648	-0.355	0.8516	-2.905
	0.8405	0.32	0.88	-0.12	0.876	0.505	0.8736	3.13	0.8562	0.11	0.8653	-0.355	0.8521	-2.885
	0.8409	0.32	0.8805	-0.115	0.8765	0.505	0.8741	3.115	0.8567	0.11	0.8658	-0.35	0.8526	-2.87
	0.8414	0.32	0.881	-0.11	0.877	0.5	0.8746	3.095	0.8572	0.115	0.8664	-0.35	0.8531	-2.86
	0.8419	0.32	0.8815	-0.11	0.8775	0.5	0.875	3.085	0.8577	0.115	0.8669	-0.35	0.8536	-2.85
	0.8423	0.32	0.882	-0.11	0.8779	0.505	0.8755	3.07	0.8582	0.115	0.8674	-0.345	0.854	-2.86
	0.8428	0.325	0.8825	-0.105	0.8784	0.5	0.876	3.055	0.8587	0.115	0.8679	-0.345	0.8545	-2.885
	0.8433	0.325	0.883	-0.105	0.8789	0.5	0.8765	3.04	0.8592	0.115	0.8684	-0.34	0.855	-2.89
	0.8438	0.32	0.8835	-0.1	0.8794	0.5	0.8769	3.025	0.8597	0.12	0.869	-0.34	0.8555	-2.875
	0.8442	0.32	0.884	-0.1	0.8799	0.5	0.8774	3.015	0.8602	0.115	0.8695	-0.335	0.856	-2.86
	0.8447	0.32	0.8845	-0.1	0.8803	0.5	0.8779	3.005	0.8607	0.115	0.87	-0.33	0.8565	-2.855
	0.8452	0.325	0.885	-0.095	0.8808	0.5	0.8783	2.995	0.8612	0.12	0.8705	-0.33	0.857	-2.86
	0.8456	0.325	0.8855	-0.095	0.8813	0.5	0.8788	2.985	0.8617	0.12	0.871	-0.325	0.8575	-2.835
	0.8461	0.325	0.886	-0.095	0.8818	0.495	0.8793	2.975	0.8622	0.115	0.8715	-0.325	0.858	-2.795
	0.8466	0.32	0.8864	-0.09	0.8823	0.5	0.8798	2.965	0.8627	0.12	0.8721	-0.32	0.8585	-2.77
	0.8471	0.32	0.8869	-0.09	0.8827	0.495	0.8802	2.95	0.8632	0.115	0.8726	-0.32	0.859	-2.725
	0.8475	0.32	0.8874	-0.085	0.8832	0.495	0.8807	2.945	0.8637	0.12	0.8731	-0.315	0.8595	-2.68
	0.848	0.32	0.8879	-0.09	0.8837	0.495	0.8812	2.935	0.8642	0.12	0.8736	-0.315	0.86	-2.65
	0.8485	0.32	0.8884	-0.085	0.8842	0.495	0.8817	2.925	0.8647	0.12	0.8741	-0.315	0.8605	-2.635
	0.8489	0.315	0.8889	-0.085	0.8847	0.495	0.8821	2.92	0.8652	0.12	0.8747	-0.31	0.861	-2.635
	0.8494	0.32	0.8894	-0.085	0.8852	0.495	0.8826	2.905	0.8657	0.12	0.8752	-0.305	0.8615	-2.63
	0.8499	0.32	0.8899	-0.085	0.8856	0.49	0.8831	2.9	0.8662	0.12	0.8757	-0.3	0.862	-2.625
	0.8504	0.32	0.8904	-0.08	0.8861	0.49	0.8835	2.895	0.8667	0.12	0.8762	-0.3	0.8625	-2.61
	0.8508	0.32	0.8909	-0.08	0.8866	0.49	0.884	2.875	0.8672	0.125	0.8767	-0.3	0.863	-2.605
	0.8513	0.315	0.8914	-0.08	0.8871	0.485	0.8845	2.87	0.8677	0.125	0.8773	-0.3	0.8635	-2.585
	0.8518	0.32	0.8919	-0.08	0.8876	0.485	0.885	2.865	0.8682	0.125	0.8778	-0.295	0.864	-2.58
	0.8522	0.32	0.8924	-0.08	0.888	0.485	0.8854	2.85	0.8687	0.125	0.8783	-0.29	0.8644	-2.6
	0.8527	0.315	0.8929	-0.075	0.8885	0.485	0.8859	2.845	0.8692	0.125	0.8788	-0.285	0.8649	-2.65
	0.8532	0.315	0.8934	-0.075	0.889	0.48	0.8864	2.84	0.8697	0.125	0.8793	-0.285	0.8654	-2.715
	0.8537	0.315	0.8939	-0.07	0.8895	0.48	0.8868	2.83	0.8702	0.13	0.8798	-0.28	0.8659	-2.76
	0.8541	0.31	0.8944	-0.065	0.89	0.48	0.8873	2.82	0.8708	0.13	0.8804	-0.28	0.8664	-2.78
	0.8546	0.31	0.8949	-0.065	0.8904	0.48	0.8878	2.815	0.8713	0.13	0.8809	-0.28	0.8669	-2.8
	0.8551	0.31	0.8954	-0.065	0.8909	0.475	0.8883	2.8	0.8718	0.13	0.8814	-0.28	0.8674	-2.795
	0.8555	0.31	0.8959	-0.065	0.8914	0.475	0.8887	2.79	0.8723	0.13	0.8819	-0.28	0.8679	-2.78
	0.856	0.31	0.8964	-0.06	0.8919	0.475	0.8892	2.785	0.8728	0.13	0.8824	-0.275	0.8684	-2.755
	0.8565	0.305	0.8968	-0.06	0.8924	0.475	0.8897	2.78	0.8733	0.135	0.883	-0.275	0.8689	-2.715
	0.857	0.305	0.8973	-0.055	0.8929	0.47	0.8901	2.77	0.8738	0.135	0.8835	-0.275	0.8694	-2.675
	0.8574	0.305	0.8978	-0.06	0.8933	0.47	0.8906	2.76	0.8743	0.135	0.884	-0.275	0.8699	-2.635
	0.8579	0.305	0.8983	-0.055	0.8938	0.47	0.8911	2.75	0.8748	0.135	0.8845	-0.275	0.8704	-2.6
	0.8584	0.3	0.8988	-0.055	0.8943	0.47	0.8916	2.745	0.8753	0.135	0.885	-0.28	0.8709	-2.575
	0.8589	0.3	0.8993	-0.055	0.8948	0.465	0.892	2.735	0.8758	0.135	0.8855	-0.28	0.8714	-2.56
	0.8593	0.3	0.8998	-0.055	0.8953	0.465	0.8925	2.725	0.8763	0.135	0.886	-0.28	0.8719	-2.4
	0.8598	0.305	0.9003	-0.05	0.8957	0.47	0.893	2.73	0.8768	0.14	0.8865	-0.28	0.8723	-2.375
	0.8603	0.3	0.9008	-0.05	0.8962	0.465	0.8935	2.715	0.8773	0.14	0.8869	-0.28	0.8728	-2.365
	0.8607	0.3	0.9013	-0.05	0.8967	0.465	0.8939	2.71	0.8778	0.145	0.8874	-0.28	0.8733	-2.345
	0.8612	0.3	0.9018	-0.05	0.8972	0.465	0.8944	2.705	0.8783	0.145	0.8879	-0.285	0.8738	-2.325
	0.8617	0.295	0.9023	-0.05	0.8977	0.465	0.8949	2.685	0.8788	0.145	0.8884	-0.285	0.8743	-2.325
	0.8622	0.295	0.9028	-0.045	0.8981	0.465	0.8953	2.68	0.8793	0.145	0.8889	-0.28	0.8747	-2.355
	0.8626	0.295	0.9033	-0.05	0.8986	0.46	0.8958	2.675	0.8798	0.145	0.8893	-0.285	0.8752	-2.4
	0.8631	0.295	0.9038	-0.045	0.8991	0.46	0.8963	2.67	0.8803	0.145	0.8898	-0.28	0.8757	-2.445
	0.8636	0.295	0.9043	-0.045	0.8996	0.455	0.8968	2.66	0.8808	0.145	0.8903	-0.28	0.8762	-2.47
	0.864	0.295	0.9047	-0.045	0.9001	0.455	0.8972	2.655	0.8813	0.145	0.8908	-0.28	0.8767	-2.495
	0.8645	0.295	0.9052	-0.045	0.9006	0.455	0.8977	2.655	0.8818	0.145	0.8913	-0.28	0.8771	-2.535
	0.865	0.295	0.9057	-0.05	0.901	0.455	0.8982	2.64	0.8823	0.145	0.8918	-0.285	0.8776	-2.535
	0.8655	0.295	0.9062	-0.05	0.9015	0.45	0.8986	2.63	0.8828	0.145	0.8922	-0.285	0.8781	-2.5
	0.8659	0.29	0.9067	-0.05	0.902	0.45	0.8991	2.625	0.8833	0.145	0.8927	-0.285	0.8786	-2.455
	0.8664	0.295	0.9071	-0.05	0.9025	0.445	0.8996	2.625	0.8838	0.14	0.8932	-0.285	0.8791	-2.43
	0.8669	0.295	0.9076	-0.05	0.903	0.445	0.9001	2.62	0.8843	0.145	0.8937	-0.285	0.8795	-2.465
	0.8673	0.29	0.9081	-0.05	0.9034	0.445	0.9005	2.61	0.8848	0.145	0.8942	-0.29	0.88	-2.485
	0.8678	0.295	0.9086	-0.05	0.9039	0.44	0.901	2.61	0.8853	0.145	0.8946	-0.285	0.8805	-2.45
	0.8683	0.295	0.9091	-0.05	0.9044	0.44	0.9015	2.6	0.8858	0.14	0.8951	-0.285	0.881	-2.415
	0.8688	0.295	0.9095	-0.05	0.9049	0.44	0.9019	2.595	0.8863	0.14	0.8956	-0.29	0.8814	-2.395
	0.8692	0.295	0.91	-0.055	0.9054	0.435	0.9024	2.59	0.8868	0.14	0.8961	-0.285	0.8819	-2.38
	0.8697	0.295	0.9105	-0.055	0.9058	0.435	0.9029	2.58	0.8873	0.14	0.8966	-0.29	0.8824	-2.395
	0.8702	0.3	0.911	-0.055	0.9063	0.425	0.9034	2.575	0.8878	0.14	0.897	-0.29	0.8829	-2.395
	0.8706	0.3	0.9115	-0.06	0.9068	0.425	0.9038	2.565	0.8883	0.135	0.8975	-0.29	0.8834	-2.355
	0.8711	0.3	0.9119	-0.06	0.9073	0.42	0.9043	2.565	0.8888	0.135	0.898	-0.29	0.8838	-2.31
	0.8716	0.295	0.9124	-0.065	0.9078	0.42	0.9048	2.555	0.8893	0.13	0.8985	-0.29	0.8843	-2.29
	0.8721	0.295	0.9129	-0.065	0.9083	0.42	0.9053	2.545	0.8898	0.125	0.899	-0.295	0.8848	-2.3
	0.8725	0.295	0.9134	-0.065	0.9087	0.415	0.9057	2.54	0.8903	0.125	0.8994	-0.3	0.8853	-2.285
	0.873	0.295	0.9139	-0.07	0.9092	0.41	0.9062	2.535	0.8908	0.12	0.8999	-0.295	0.8858	-2.25
	0.8735	0.295	0.9143	-0.07	0.9097	0.41	0.9067	2.535	0.8913	0.115	0.9004	-0.295	0.8862	-2.225
	0.8739	0.295	0.9148	-0.07	0.9102	0.4	0.9071	2.525	0.8918	0.11	0.9009	-0.295	0.8867	-2.21
	0.8744	0.295	0.9153	-0.07	0.9107	0.4	0.9076	2.51	0.8923	0.1	0.9014	-0.295	0.8872	-2.2
	0.8749	0.3	0.9158	-0.075	0.9111	0.4	0.9081	2.505	0.8928	0.095	0.9019	-0.3	0.8877	-2.185
	0.8754	0.3	0.9163	-0.07	0.9116	0.395	0.9086	2.5	0.8933	0.085	0.9023	-0.3	0.8882	-2.175
	0.8758	0.285	0.9167	-0.075	0.9121	0.39	0.909	2.495	0.8938	0.08	0.9028	-0.3	0.8886	-2.15
	0.8763	0.285	0.9172	-0.075	0.9126	0.39	0.9095	2.485	0.8943	0.065	0.9033	-0.3	0.8891	-2.13
	0.8768	0.285	0.9177	-0.07	0.9131	0.39	0.91	2.48	0.8948	0.055	0.9038	-0.3	0.8896	-2.125
	0.8772	0.28	0.9182	-0.065	0.9135	0.385	0.9104	2.48	0.8953	0.045	0.9043	-0.3	0.8901	-2.145
	0.8777	0.275	0.9187	-0.06	0.914	0.38	0.9109	2.47	0.8958	0.035	0.9047	-0.3	0.8905	-2.195
	0.8782	0.275	0.9191	-0.055	0.9145	0.38	0.9114	2.465	0.8963	0.025	0.9052	-0.305	0.891	-2.275
	0.8787	0.275	0.9196	-0.045	0.915	0.38	0.9119	2.455	0.8968	0.01	0.9057	-0.305	0.8915	-2.31
	0.8791	0.27	0.9201	-0.04	0.9155	0.38	0.9123	2.455	0.8974	-0.005	0.9062	-0.305	0.892	-2.28
	0.8796	0.27	0.9206	-0.03	0.916	0.375	0.9128	2.45	0.8979	-0.02	0.9067	-0.305	0.8925	-2.255
	0.8801	0.265	0.921	-0.015	0.9164	0.375	0.9133	2.44	0.8984	-0.035	0.9071	-0.305	0.8929	-2.235
	0.8805	0.26	0.9215	-0.005	0.9169	0.375	0.9137	2.435	0.8989	-0.05	0.9076	-0.31	0.8934	-2.215
	0.881	0.26	0.922	0.01	0.9174	0.375	0.9142	2.425	0.8994	-0.075	0.9081	-0.31	0.8939	-2.19
	0.8815	0.26	0.9225	0.025	0.9179	0.37	0.9147	2.415	0.8999	-0.095	0.9086	-0.315	0.8944	-2.175
	0.882	0.255	0.923	0.045	0.9184	0.37	0.9152	2.415	0.9004	-0.115	0.9091	-0.31	0.8949	-2.18
	0.8824	0.255	0.9234	0.06	0.9188	0.37	0.9156	2.405	0.9009	-0.13	0.9096	-0.31	0.8953	-2.17
	0.8829	0.25	0.9239	0.08	0.9193	0.37	0.9161	2.34	0.9014	-0.145	0.91	-0.315	0.8958	-2.145
	0.8834	0.25	0.9244	0.1	0.9198	0.37	0.9166	2.335	0.9019	-0.165	0.9105	-0.315	0.8963	-2.12
	0.8838	0.245	0.9249	0.12	0.9203	0.37	0.9171	2.33	0.9024	-0.185	0.911	-0.32	0.8968	-2.1
	0.8843	0.245	0.9254	0.135	0.9208	0.37	0.9175	2.325	0.9029	-0.205	0.9115	-0.32	0.8973	-2.105
	0.8848	0.24	0.9258	0.155	0.9212	0.38	0.918	2.315	0.9034	-0.225	0.912	-0.32	0.8977	-2.095
	0.8853	0.24	0.9263	0.18	0.9217	0.38	0.9185	2.305	0.9039	-0.245	0.9124	-0.325	0.8982	-2.095
	0.8857	0.24	0.9268	0.2	0.9222	0.385	0.9189	2.3	0.9044	-0.265	0.9129	-0.325	0.8987	-2.105
	0.8862	0.235	0.9273	0.225	0.9227	0.39	0.9194	2.3	0.9049	-0.285	0.9134	-0.325	0.8992	-2.13
	0.8867	0.235	0.9278	0.245	0.9231	0.39	0.9199	2.285	0.9054	-0.61	0.9139	-0.325	0.8996	-2.16
	0.8871	0.23	0.9282	0.265	0.9236	0.39	0.9204	2.285	0.9058	-0.635	0.9144	-0.325	0.9001	-2.15
	0.8876	0.23	0.9287	0.285	0.9241	0.395	0.9208	2.28	0.9063	-0.665	0.9148	-0.33	0.9006	-2.135
	0.8881	0.23	0.9292	0.31	0.9246	0.395	0.9213	2.265	0.9068	-0.7	0.9153	-0.33	0.9011	-2.135
	0.8886	0.23	0.9297	0.33	0.925	0.395	0.9218	2.265	0.9073	-0.725	0.9158	-0.33	0.9016	-2.145
	0.889	0.23	0.9302	0.35	0.9255	0.4	0.9223	2.265	0.9078	-0.755	0.9163	-0.33	0.902	-2.155
	0.8895	0.23	0.9306	0.375	0.926	0.4	0.9227	2.265	0.9082	-0.79	0.9168	-0.33	0.9025	-2.14
	0.89	0.225	0.9311	0.4	0.9264	0.4	0.9232	2.26	0.9087	-0.82	0.9173	-0.335	0.903	-2.13
	0.8904	0.225	0.9316	0.42	0.9269	0.405	0.9237	2.255	0.9092	-0.855	0.9177	-0.335	0.9035	-2.16
	0.8909	0.225	0.9321	0.445	0.9274	0.405	0.9241	2.245	0.9097	-0.885	0.9182	-0.335	0.904	-2.205
	0.8914	0.23	0.9326	0.47	0.9279	0.405	0.9246	2.24	0.9102	-0.92	0.9187	-0.335	0.9044	-2.23
	0.8919	0.23	0.933	0.485	0.9283	0.41	0.9251	2.235	0.9106	-0.955	0.9192	-0.34	0.9049	-2.2
	0.8923	0.225	0.9335	0.515	0.9288	0.415	0.9256	2.235	0.9111	-0.985	0.9197	-0.335	0.9054	-2.155
	0.8928	0.225	0.934	0.545	0.9293	0.415	0.926	2.225	0.9116	-1.025	0.9201	-0.34	0.9059	-2.105
	0.8933	0.23	0.9345	0.575	0.9297	0.415	0.9265	2.21	0.9121	-1.06	0.9206	-0.335	0.9064	-2.06
	0.8937	0.23	0.935	0.6	0.9302	0.42	0.927	2.21	0.9126	-1.09	0.9211	-0.335	0.9068	-2.03
	0.8942	0.23	0.9354	0.63	0.9307	0.42	0.9274	2.21	0.913	-1.125	0.9216	-0.335	0.9073	-2.02
	0.8947	0.23	0.9359	0.66	0.9312	0.42	0.9279	2.205	0.9135	-1.165	0.9221	-0.34	0.9078	-2.02
	0.8952	0.23	0.9364	0.695	0.9316	0.425	0.9284	2.2	0.914	-1.2	0.9225	-0.34	0.9083	-2.02
	0.8956	0.23	0.9369	0.73	0.9321	0.425	0.9289	2.195	0.9145	-1.23	0.923	-0.335	0.9088	-2.025
	0.8961	0.23	0.9374	0.755	0.9326	0.425	0.9293	2.19	0.915	-1.27	0.9235	-0.335	0.9092	-2.025
	0.8966	0.23	0.9378	0.79	0.9331	0.425	0.9298	2.185	0.9154	-1.3	0.924	-0.335	0.9097	-2.015
	0.897	0.23	0.9383	0.82	0.9335	0.43	0.9303	2.185	0.9159	-1.34	0.9245	-0.33	0.9102	-2.01
	0.8975	0.23	0.9388	0.86	0.934	0.43	0.9308	2.18	0.9164	-1.375	0.925	-0.335	0.9107	-2.01
	0.898	0.23	0.9393	0.895	0.9345	0.43	0.9312	2.175	0.9169	-1.405	0.9254	-0.335	0.9111	-1.995
	0.8985	0.235	0.9398	0.93	0.9349	0.43	0.9317	2.17	0.9174	-1.435	0.9259	-0.34	0.9116	-1.985
	0.8989	0.235	0.9402	0.97	0.9354	0.43	0.9322	2.165	0.9178	-1.465	0.9264	-0.33	0.9121	-1.99
	0.8994	0.235	0.9407	1.01	0.9359	0.43	0.9326	2.16	0.9183	-1.505	0.9269	-0.335	0.9126	-1.995
	0.8999	0.235	0.9412	1.045	0.9364	0.435	0.9331	2.155	0.9188	-1.54	0.9274	-0.335	0.9131	-1.985
	0.9003	0.235	0.9417	1.08	0.9368	0.435	0.9336	2.15	0.9193	-1.57	0.9278	-0.33	0.9135	-1.98
	0.9008	0.235	0.9422	1.12	0.9373	0.435	0.9341	2.14	0.9198	-1.6	0.9283	-0.33	0.914	-1.97
	0.9013	0.24	0.9426	1.16	0.9378	0.44	0.9345	2.13	0.9202	-1.635	0.9288	-0.33	0.9145	-1.965
	0.9018	0.24	0.9431	1.195	0.9382	0.44	0.935	2.125	0.9207	-1.665	0.9293	-0.325	0.915	-1.98
	0.9022	0.235	0.9436	1.235	0.9387	0.44	0.9355	2.125	0.9212	-1.7	0.9298	-0.325	0.9155	-1.99
	0.9027	0.235	0.9441	1.28	0.9392	0.445	0.936	2.125	0.9217	-1.735	0.9302	-0.32	0.9159	-2.015
	0.9032	0.235	0.9446	1.315	0.9397	0.445	0.9364	2.125	0.9222	-1.765	0.9307	-0.32	0.9164	-2.045
	0.9036	0.235	0.945	1.355	0.9401	0.445	0.9369	2.115	0.9226	-1.795	0.9312	-0.315	0.9169	-2.035
	0.9041	0.235	0.9455	1.395	0.9406	0.45	0.9374	2.11	0.9231	-1.83	0.9317	-0.31	0.9174	-1.995
	0.9046	0.235	0.946	1.435	0.9411	0.445	0.9378	2.11	0.9236	-1.86	0.9322	-0.305	0.9179	-1.955
	0.9051	0.235	0.9465	1.475	0.9416	0.45	0.9383	2.105	0.9241	-1.885	0.9327	-0.3	0.9183	-1.92
	0.9055	0.24	0.947	1.515	0.942	0.455	0.9388	2.095	0.9246	-1.9	0.9331	-0.3	0.9188	-1.895
	0.906	0.235	0.9474	1.55	0.9425	0.455	0.9393	2.095	0.925	-1.92	0.9336	-0.295	0.9193	-1.885
	0.9065	0.235	0.9479	1.595	0.943	0.455	0.9397	2.095	0.9255	-1.935	0.9341	-0.29	0.9198	-1.88
	0.9069	0.235	0.9484	1.645	0.9434	0.455	0.9402	2.085	0.926	-1.955	0.9346	-0.29	0.9202	-1.87
	0.9074	0.235	0.9489	1.68	0.9439	0.455	0.9407	2.075	0.9265	-1.985	0.9351	-0.285	0.9207	-1.885
	0.9079	0.23	0.9494	1.715	0.9444	0.455	0.9411	2.075	0.927	-2.01	0.9355	-0.28	0.9212	-1.9
	0.9083	0.235	0.9498	1.755	0.9449	0.46	0.9416	2.075	0.9274	-2.04	0.936	-0.28	0.9217	-1.92
	0.9088	0.235	0.9503	1.8	0.9453	0.465	0.9421	2.07	0.9279	-2.06	0.9365	-0.275	0.9222	-1.935
	0.9093	0.23	0.9508	1.845	0.9458	0.465	0.9426	2.06	0.9284	-2.075	0.937	-0.27	0.9226	-1.935
	0.9098	0.23	0.9513	1.89	0.9463	0.465	0.943	2.055	0.9289	-2.095	0.9375	-0.27	0.9231	-1.925
	0.9102	0.23	0.9518	1.93	0.9467	0.465	0.9435	2.055	0.9294	-2.105	0.9379	-0.26	0.9236	-1.935
	0.9107	0.23	0.9522	1.965	0.9472	0.47	0.944	2.045	0.9298	-2.115	0.9384	-0.255	0.9241	-1.965
	0.9112	0.23	0.9527	2.005	0.9477	0.47	0.9445	2.045	0.9303	-2.125	0.9389	-0.25	0.9246	-1.995
	0.9116	0.225	0.9532	2.045	0.9482	0.47	0.9449	2.04	0.9308	-2.135	0.9394	-0.245	0.925	-2
	0.9121	0.225	0.9537	2.08	0.9486	0.475	0.9454	2.035	0.9313	-2.145	0.9399	-0.24	0.9255	-1.99
	0.9126	0.225	0.9542	2.12	0.9491	0.475	0.9459	2.03	0.9318	-2.155	0.9404	-0.24	0.926	-1.975
	0.9131	0.225	0.9546	2.165	0.9496	0.475	0.9463	2.035	0.9322	-2.16	0.9408	-0.235	0.9265	-1.965
	0.9135	0.225	0.9551	2.205	0.9501	0.475	0.9468	2.03	0.9327	-2.175	0.9413	-0.23	0.927	-1.965
	0.914	0.225	0.9556	2.24	0.9505	0.475	0.9473	2.025	0.9332	-2.19	0.9418	-0.225	0.9274	-1.97
	0.9145	0.225	0.9561	2.275	0.951	0.475	0.9478	2.02	0.9337	-2.22	0.9423	-0.225	0.9279	-1.98
	0.9149	0.225	0.9566	2.31	0.9515	0.48	0.9482	2.02	0.9342	-2.26	0.9428	-0.22	0.9284	-2
	0.9154	0.22	0.957	2.35	0.9519	0.48	0.9487	2.015	0.9346	-2.3	0.9432	-0.215	0.9289	-2.03
	0.9159	0.22	0.9575	2.385	0.9524	0.48	0.9492	2.005	0.9351	-2.31	0.9437	-0.21	0.9293	-2.065
	0.9164	0.22	0.958	2.42	0.9529	0.48	0.9497	2	0.9356	-2.33	0.9442	-0.205	0.9298	-2.085
	0.9168	0.22	0.9585	2.45	0.9534	0.48	0.9501	2	0.9361	-2.425	0.9447	-0.205	0.9303	-2.08
	0.9173	0.22	0.959	2.49	0.9538	0.485	0.9506	2	0.9365	-2.495	0.9452	-0.2	0.9308	-2.055
	0.9178	0.225	0.9594	2.525	0.9543	0.485	0.9511	1.995	0.937	-2.53	0.9456	-0.195	0.9313	-2.03
	0.9182	0.22	0.9599	2.55	0.9548	0.485	0.9515	1.985	0.9375	-2.555	0.9461	-0.16	0.9317	-1.975
	0.9187	0.22	0.9604	2.59	0.9552	0.485	0.952	1.975	0.938	-2.605	0.9466	-0.155	0.9322	-1.925
	0.9192	0.22	0.9609	2.625	0.9557	0.485	0.9525	1.965	0.9385	-2.73	0.9471	-0.155	0.9327	-1.89
	0.9197	0.22	0.9614	2.655	0.9562	0.48	0.953	1.97	0.9389	-2.825	0.9476	-0.155	0.9332	-1.855
	0.9201	0.22	0.9618	2.68	0.9567	0.485	0.9534	1.965	0.9394	-2.84	0.9481	-0.15	0.9337	-1.805
	0.9206	0.22	0.9623	2.71	0.9571	0.485	0.9539	1.955	0.9399	-2.8	0.9486	-0.15	0.9342	-1.77
	0.9211	0.225	0.9628	2.74	0.9576	0.485	0.9544	1.96	0.9404	-2.775	0.949	-0.15	0.9346	-1.74
	0.9215	0.225	0.9633	2.77	0.9581	0.485	0.9548	1.955	0.9409	-2.75	0.9495	-0.145	0.9351	-1.715
	0.922	0.225	0.9638	2.81	0.9586	0.485	0.9553	1.95	0.9413	-2.75	0.95	-0.14	0.9356	-1.695
	0.9225	0.225	0.9642	2.845	0.959	0.485	0.9558	1.94	0.9418	-2.775	0.9505	-0.14	0.9361	-1.68
	0.923	0.22	0.9647	3.355	0.9595	0.485	0.9563	1.935	0.9423	-2.825	0.951	-0.14	0.9366	-1.66
	0.9234	0.22	0.9652	3.38	0.96	0.48	0.9567	1.935	0.9428	-2.88	0.9515	-0.14	0.937	-1.635
	0.9239	0.225	0.9657	3.4	0.9604	0.485	0.9572	1.93	0.9433	-2.92	0.952	-0.135	0.9375	-1.625
	0.9244	0.225	0.9662	3.425	0.9609	0.48	0.9577	1.925	0.9437	-2.955	0.9524	-0.13	0.938	-1.63
	0.9248	0.225	0.9667	3.45	0.9614	0.48	0.9582	1.925	0.9442	-2.99	0.9529	-0.13	0.9385	-1.635
	0.9253	0.22	0.9672	3.475	0.9619	0.48	0.9586	1.915	0.9447	-3.075	0.9534	-0.13	0.939	-1.635
	0.9258	0.22	0.9677	3.49	0.9623	0.48	0.9591	1.9	0.9452	-3.165	0.9539	-0.13	0.9395	-1.635
	0.9263	0.22	0.9682	3.51	0.9628	0.485	0.9596	1.9	0.9457	-3.185	0.9544	-0.125	0.9399	-1.64
	0.9267	0.215	0.9687	3.53	0.9633	0.48	0.96	1.895	0.9461	-3.175	0.9549	-0.125	0.9404	-1.635
	0.9272	0.215	0.9692	3.55	0.9637	0.48	0.9605	1.895	0.9466	-3.195	0.9553	-0.12	0.9409	-1.62
	0.9277	0.215	0.9697	3.565	0.9642	0.48	0.961	1.89	0.9471	-3.18	0.9558	-0.12	0.9414	-1.605
	0.9281	0.21	0.9702	3.59	0.9647	0.48	0.9615	1.885	0.9476	-3.13	0.9563	-0.12	0.9419	-1.595
	0.9286	0.2	0.9707	3.615	0.9652	0.475	0.9619	1.875	0.9481	-3.09	0.9568	-0.11	0.9423	-1.58
	0.9291	0.2	0.9712	3.63	0.9656	0.48	0.9624	1.87	0.9485	-3.055	0.9573	-0.115	0.9428	-1.565
	0.9296	0.195	0.9717	3.65	0.9661	0.48	0.9629	1.865	0.949	-3.025	0.9578	-0.115	0.9433	-1.57
	0.93	0.185	0.9722	3.665	0.9666	0.48	0.9634	1.86	0.9495	-2.99	0.9583	-0.105	0.9438	-1.59
	0.9305	0.175	0.9727	3.69	0.967	0.48	0.9638	1.85	0.95	-2.95	0.9587	-0.1	0.9443	-1.615
	0.931	0.165	0.9732	3.72	0.9675	0.48	0.9643	1.85	0.9505	-2.92	0.9592	-0.1	0.9447	-1.625
	0.9314	0.145	0.9737	3.745	0.968	0.48	0.9648	1.85	0.9509	-2.93	0.9597	-0.1	0.9452	-1.625
	0.9319	0.13	0.9741	3.76	0.9685	0.48	0.9652	1.84	0.9514	-2.965	0.9602	-0.095	0.9457	-1.62
	0.9324	0.12	0.9746	3.785	0.9689	0.475	0.9657	1.84	0.9519	-3.005	0.9607	-0.09	0.9462	-1.615
	0.9329	0.11	0.9751	3.81	0.9694	0.475	0.9662	1.835	0.9524	-3.035	0.9612	-0.09	0.9467	-1.605
	0.9333	0.09	0.9756	3.835	0.9699	0.47	0.9667	1.83	0.9529	-3.035	0.9617	-0.085	0.9472	-1.6
	0.9338	0.07	0.9761	3.85	0.9704	0.475	0.9671	1.82	0.9533	-3.04	0.9621	-0.08	0.9476	-1.6
	0.9343	0.05	0.9766	3.87	0.9708	0.47	0.9676	1.82	0.9538	-3.055	0.9626	-0.08	0.9481	-1.59
	0.9347	0.025	0.9771	3.905	0.9713	0.47	0.9681	1.815	0.9543	-3.055	0.9631	-0.08	0.9486	-1.59
	0.9352	0	0.9776	3.935	0.9718	0.475	0.9685	1.81	0.9548	-3.065	0.9636	-0.075	0.9491	-1.575
	0.9357	-0.35	0.9781	3.96	0.9722	0.47	0.969	1.81	0.9553	-3.115	0.9641	-0.075	0.9496	-1.555
	0.9362	-0.38	0.9786	3.98	0.9727	0.47	0.9695	1.81	0.9557	-3.165	0.9646	-0.075	0.95	-1.54
	0.9367	-0.405	0.9791	4.01	0.9732	0.47	0.97	1.795	0.9562	-3.215	0.965	-0.07	0.9505	-1.525
	0.9372	-0.43	0.9796	4.03	0.9737	0.47	0.9704	1.79	0.9567	-3.225	0.9655	-0.07	0.951	-1.505
	0.9377	-0.465	0.9801	4.06	0.9741	0.47	0.9709	1.785	0.9572	-3.185	0.966	-0.07	0.9515	-1.5
	0.9381	-0.495	0.9806	4.075	0.9746	0.465	0.9714	1.78	0.9577	-3.155	0.9665	-0.065	0.952	-1.505
	0.9386	-0.52	0.9811	4.1	0.9751	0.465	0.9719	1.78	0.9581	-3.175	0.967	-0.065	0.9524	-1.525
	0.9391	-0.55	0.9816	4.13	0.9755	0.465	0.9723	1.77	0.9586	-3.24	0.9675	-0.065	0.9529	-1.525
	0.9396	-0.575	0.9821	4.16	0.976	0.465	0.9728	1.77	0.9591	-3.28	0.968	-0.065	0.9534	-1.525
	0.9401	-0.61	0.9826	4.185	0.9765	0.465	0.9733	1.765	0.9596	-3.305	0.9684	-0.065	0.9539	-1.52
	0.9406	-0.64	0.9831	4.21	0.977	0.465	0.9737	1.76	0.9601	-3.31	0.9689	-0.065	0.9544	-1.515
	0.9411	-0.675	0.9836	4.235	0.9774	0.46	0.9742	1.75	0.9605	-3.285	0.9694	-0.065	0.9549	-1.525
	0.9416	-0.7	0.9841	4.265	0.9779	0.46	0.9747	1.745	0.961	-3.235	0.9699	-0.06	0.9553	-1.545
	0.942	-0.735	0.9845	4.285	0.9784	0.46	0.9752	1.74	0.9615	-3.195	0.9704	-0.065	0.9558	-1.575
	0.9425	-0.775	0.985	4.305	0.9789	0.455	0.9756	1.74	0.962	-3.19	0.9709	-0.06	0.9563	-1.595
	0.943	-0.805	0.9855	4.325	0.9793	0.455	0.9761	1.675	0.9625	-3.225	0.9713	-0.06	0.9568	-1.605
	0.9435	-0.845	0.986	4.35	0.9798	0.45	0.9766	1.67	0.9629	-3.265	0.9718	-0.055	0.9573	-1.61
	0.944	-0.88	0.9865	4.375	0.9803	0.45	0.9771	1.665	0.9634	-3.305	0.9723	-0.055	0.9577	-1.615
	0.9445	-0.92	0.987	4.39	0.9807	0.445	0.9776	1.66	0.9639	-3.3	0.9728	-0.055	0.9582	-1.62
	0.945	-0.955	0.9875	4.415	0.9812	0.435	0.978	1.65	0.9644	-3.27	0.9733	-0.06	0.9587	-1.62
	0.9455	-0.99	0.988	4.44	0.9817	0.43	0.9785	1.64	0.9649	-3.255	0.9738	-0.06	0.9592	-1.62
	0.946	-1.03	0.9885	4.455	0.9822	0.43	0.979	1.64	0.9653	-3.26	0.9743	-0.055	0.9597	-1.61
	0.9464	-1.07	0.989	4.475	0.9826	0.43	0.9795	1.635	0.9658	-3.275	0.9747	-0.055	0.9602	-1.61
	0.9469	-1.105	0.9895	4.5	0.9831	0.43	0.98	1.63	0.9663	-3.465	0.9752	-0.055	0.9606	-1.625
	0.9474	-1.145	0.99	4.52	0.9836	0.425	0.9804	1.62	0.9668	-3.505	0.9757	-0.055	0.9611	-1.65
	0.9479	-1.185	0.9905	4.535	0.984	0.42	0.9809	1.615	0.9673	-3.53	0.9762	-0.055	0.9616	-1.665
	0.9484	-1.225	0.991	4.555	0.9845	0.415	0.9814	1.615	0.9678	-3.53	0.9767	-0.055	0.9621	-1.68
	0.9489	-1.265	0.9915	4.575	0.985	0.415	0.9819	1.61	0.9683	-3.505	0.9772	-0.06	0.9626	-1.675
	0.9494	-1.315	0.992	4.59	0.9854	0.42	0.9823	1.595	0.9688	-3.46	0.9776	-0.055	0.963	-1.665
	0.9499	-1.35	0.9925	4.615	0.9859	0.415	0.9828	1.59	0.9693	-3.455	0.9781	-0.055	0.9635	-1.645
	0.9503	-1.385	0.993	4.635	0.9864	0.415	0.9833	1.58	0.9698	-3.48	0.9786	-0.05	0.964	-1.615
	0.9508	-1.43	0.9935	4.645	0.9869	0.415	0.9838	1.575	0.9703	-3.525	0.9791	-0.055	0.9645	-1.575
	0.9513	-1.465	0.994	4.66	0.9873	0.415	0.9843	1.57	0.9708	-3.53	0.9796	-0.055	0.965	-1.535
	0.9518	-1.5	0.9945	4.675	0.9878	0.41	0.9847	1.565	0.9713	-3.51	0.9801	-0.055	0.9654	-1.51
	0.9523	-1.545	0.995	4.695	0.9883	0.41	0.9852	1.56	0.9718	-3.475	0.9806	-0.055	0.9659	-1.49
	0.9528	-1.59	0.9954	4.705	0.9887	0.41	0.9857	1.55	0.9723	-3.465	0.981	-0.055	0.9664	-1.485
	0.9533	-1.625	0.9959	4.72	0.9892	0.405	0.9862	1.55	0.9728	-3.475	0.9815	-0.055	0.9669	-1.5
	0.9538	-1.66	0.9964	4.73	0.9897	0.405	0.9867	1.54	0.9733	-3.525	0.982	-0.06	0.9674	-1.515
	0.9542	-1.705	0.9969	4.75	0.9901	0.4	0.9871	1.53	0.9738	-3.57	0.9825	-0.055	0.9679	-1.53
[truncated: 120,396 more rows]
