# Supplementary material for: Efficacy and safety testing of a COVID-19 era emergency ventilator in a healthy rabbit lung model
Source: BMC Biomed Eng. 2022 Mar 14;4:2. doi: 10.1186/s42490-022-00059-x (PMC8919917; doi:10.1186/s42490-022-00059-x)
Supplement: Supplementary file 4 — Additional file 4. Rabbit MV2 FALCON Flow Waveforms. Flow waveforms for rabbit MV2 during FALCON ventilation. [file 42490_2022_59_MOESM4_ESM.xlsx]

## Sheet: MV2 Flow Data Set
	MV2
Ventilation Strategy	FALCON
Timepoint	0		10		20		30		40		50		60
	Time (s)	Flow (slm)	Time (s)	Flow (slm)	Time (s)	Flow (slm)	Time (s)	Flow (slm)	Time (s)	Flow (slm)	Time (s)	Flow (slm)	Time (s)	Flow (slm)
	0.0004	2.185	0.0004	-2.445	0.0003	-0.33	0.0003	2.155	0.0003	-1.565	0.0003	-0.35	0.0001	1.795
	0.0008	2.185	0.0009	-2.42	0.0009	-0.325	0.0008	2.15	0.0008	-1.57	0.0008	-0.35	0.0006	1.775
	0.0013	2.195	0.0013	-2.39	0.0016	-0.325	0.0013	2.145	0.0013	-1.58	0.0014	-0.345	0.0011	1.79
	0.0018	2.17	0.0018	-2.385	0.0022	-0.33	0.0018	2.13	0.0018	-1.595	0.002	-0.345	0.0016	1.805
	0.0023	2.17	0.0023	-2.39	0.0028	-0.33	0.0023	2.125	0.0023	-1.63	0.0025	-0.35	0.0021	1.79
	0.0028	2.18	0.0028	-2.4	0.0035	-0.33	0.0028	2.13	0.0028	-1.67	0.0031	-0.35	0.0026	1.77
	0.0033	2.17	0.0032	-2.405	0.0041	-0.33	0.0033	2.145	0.0032	-1.715	0.0036	-0.35	0.0031	1.76
	0.0038	2.15	0.0037	-2.415	0.0047	-0.325	0.0038	2.16	0.0037	-1.745	0.0042	-0.35	0.0036	1.77
	0.0043	2.15	0.0042	-2.415	0.0053	-0.325	0.0043	2.17	0.0042	-1.77	0.0048	-0.35	0.004	1.775
	0.0047	2.15	0.0047	-2.415	0.006	-0.32	0.0048	2.175	0.0047	-1.795	0.0053	-0.35	0.0045	1.77
	0.0052	2.13	0.0051	-2.41	0.0066	-0.32	0.0052	2.18	0.0052	-1.805	0.0059	-0.35	0.005	1.785
	0.0057	2.125	0.0056	-2.385	0.0072	-0.32	0.0057	2.195	0.0056	-1.81	0.0064	-0.345	0.0055	1.8
	0.0062	2.105	0.0061	-2.345	0.0079	-0.32	0.0062	2.2	0.0061	-1.8	0.007	-0.345	0.006	1.83
	0.0067	2.085	0.0065	-2.295	0.0085	-0.315	0.0067	2.215	0.0066	-1.8	0.0076	-0.345	0.0065	1.875
	0.0072	1.98	0.007	-2.235	0.0091	-0.315	0.0072	2.215	0.0071	-1.805	0.0081	-0.345	0.007	1.92
	0.0077	1.98	0.0075	-2.195	0.0097	-0.315	0.0077	2.205	0.0076	-1.805	0.0087	-0.35	0.0075	1.94
	0.0082	1.97	0.008	-2.175	0.0104	-0.315	0.0082	2.22	0.008	-1.795	0.0092	-0.35	0.008	1.97
	0.0087	1.96	0.0084	-2.15	0.011	-0.315	0.0087	2.24	0.0085	-1.795	0.0098	-0.35	0.0085	2.02
	0.0091	1.97	0.0089	-2.13	0.0116	-0.31	0.0092	2.245	0.009	-1.815	0.0104	-0.35	0.009	2.06
	0.0096	1.955	0.0094	-2.135	0.0123	-0.315	0.0097	2.25	0.0095	-1.85	0.0109	-0.345	0.0095	2.075
	0.0101	1.955	0.0098	-2.15	0.0129	-0.315	0.0102	2.27	0.01	-1.895	0.0115	-0.345	0.01	2.09
	0.0106	1.975	0.0103	-2.14	0.0135	-0.315	0.0107	2.275	0.0105	-1.92	0.012	-0.345	0.0105	2.115
	0.0111	1.97	0.0108	-2.12	0.0141	-0.315	0.0112	2.27	0.0109	-1.935	0.0126	-0.345	0.011	2.13
	0.0116	1.96	0.0113	-2.09	0.0148	-0.315	0.0117	2.295	0.0114	-1.98	0.0132	-0.345	0.0115	2.14
	0.0121	1.97	0.0117	-2.055	0.0154	-0.31	0.0122	2.31	0.0119	-2.01	0.0137	-0.35	0.012	2.15
	0.0126	1.975	0.0122	-2.025	0.016	-0.31	0.0127	2.3	0.0124	-2.035	0.0143	-0.35	0.0124	2.165
	0.013	1.955	0.0127	-1.985	0.0167	-0.315	0.0132	2.285	0.0129	-2.06	0.0148	-0.35	0.0129	2.16
	0.0135	1.965	0.0131	-1.96	0.0173	-0.315	0.0136	2.27	0.0133	-2.07	0.0154	-0.35	0.0134	2.17
	0.014	1.98	0.0136	-1.95	0.0179	-0.315	0.0141	2.265	0.0138	-2.065	0.016	-0.35	0.0139	2.18
	0.0145	1.97	0.0141	-1.93	0.0185	-0.31	0.0146	2.27	0.0143	-2.065	0.0165	-0.345	0.0144	2.185
	0.015	1.97	0.0146	-1.805	0.0192	-0.315	0.0151	2.275	0.0148	-2.09	0.0171	-0.345	0.0149	2.195
	0.0155	1.975	0.0151	-1.805	0.0198	-0.315	0.0156	2.26	0.0153	-2.16	0.0176	-0.345	0.0154	2.205
	0.016	1.985	0.0156	-1.795	0.0204	-0.31	0.0161	2.255	0.0157	-2.2	0.0182	-0.345	0.0159	2.21
	0.0165	1.985	0.0161	-1.775	0.0211	-0.31	0.0166	2.24	0.0162	-2.2	0.0188	-0.345	0.0164	2.2
	0.0169	2	0.0166	-1.75	0.0217	-0.31	0.0171	2.235	0.0167	-2.195	0.0193	-0.35	0.0169	2.18
	0.0174	2.025	0.0171	-1.73	0.0223	-0.31	0.0176	2.23	0.0172	-2.19	0.0199	-0.35	0.0174	2.17
	0.0179	2.02	0.0176	-1.71	0.0229	-0.315	0.0181	2.235	0.0177	-2.2	0.0204	-0.345	0.0179	2.165
	0.0184	2.015	0.0181	-1.695	0.0236	-0.315	0.0186	2.23	0.0181	-2.205	0.021	-0.345	0.0184	2.14
	0.0189	2.035	0.0186	-1.685	0.0242	-0.315	0.0191	2.215	0.0186	-2.23	0.0216	-0.365	0.0189	2.105
	0.0194	2.04	0.0191	-1.675	0.0248	-0.315	0.0196	2.205	0.0191	-2.235	0.0221	-0.365	0.0194	2.06
	0.0199	2.035	0.0196	-1.67	0.0255	-0.315	0.0201	2.2	0.0196	-2.23	0.0226	-0.365	0.0199	2.015
	0.0204	2.025	0.0202	-1.65	0.0261	-0.31	0.0206	2.2	0.0201	-2.21	0.0232	-0.365	0.0203	1.97
	0.0208	2.015	0.0207	-1.64	0.0267	-0.31	0.0211	2.195	0.0206	-2.195	0.0237	-0.36	0.0208	1.945
	0.0213	2	0.0212	-1.62	0.0273	-0.315	0.0216	2.19	0.021	-2.175	0.0243	-0.36	0.0213	1.915
	0.0218	1.99	0.0217	-1.61	0.028	-0.315	0.022	2.175	0.0215	-2.185	0.0248	-0.36	0.0218	1.88
	0.0223	1.985	0.0222	-1.59	0.0286	-0.315	0.0225	2.185	0.022	-2.215	0.0253	-0.36	0.0223	1.855
	0.0228	1.965	0.0227	-1.58	0.0292	-0.315	0.023	2.2	0.0225	-2.27	0.0259	-0.36	0.0228	1.84
	0.0233	1.93	0.0232	-1.585	0.0299	-0.315	0.0235	2.205	0.023	-2.315	0.0264	-0.36	0.0233	1.83
	0.0238	1.905	0.0237	-1.605	0.0305	-0.31	0.024	2.205	0.0234	-2.315	0.027	-0.355	0.0238	1.825
	0.0243	1.89	0.0242	-1.645	0.0311	-0.315	0.0245	2.24	0.0239	-2.305	0.0275	-0.355	0.0243	1.81
	0.0247	1.875	0.0247	-1.695	0.0317	-0.315	0.025	2.23	0.0244	-2.3	0.0281	-0.355	0.0248	1.79
	0.0252	1.84	0.0252	-1.735	0.0324	-0.315	0.0255	2.215	0.0249	-2.295	0.0286	-0.355	0.0253	1.78
	0.0257	1.81	0.0257	-1.755	0.033	-0.31	0.0259	2.215	0.0254	-2.27	0.0291	-0.35	0.0258	1.79
	0.0262	1.805	0.0262	-1.79	0.0336	-0.31	0.0264	2.2	0.0258	-2.26	0.0297	-0.35	0.0263	1.79
	0.0267	1.805	0.0267	-1.825	0.0343	-0.31	0.0269	2.195	0.0263	-2.25	0.0302	-0.345	0.0268	1.785
	0.0272	1.8	0.0272	-1.815	0.0349	-0.315	0.0274	2.19	0.0268	-2.265	0.0308	-0.345	0.0273	1.78
	0.0277	1.805	0.0277	-1.765	0.0355	-0.315	0.0279	2.18	0.0273	-2.275	0.0313	-0.345	0.0278	1.765
	0.0282	1.815	0.0282	-1.715	0.0362	-0.31	0.0283	2.17	0.0278	-2.28	0.0319	-0.34	0.0283	1.77
	0.0287	1.855	0.0287	-1.68	0.0368	-0.31	0.0288	2.175	0.0283	-2.28	0.0324	-0.34	0.0287	1.77
	0.0291	1.875	0.0292	-1.65	0.0374	-0.315	0.0293	2.165	0.0287	-2.31	0.0329	-0.34	0.0292	1.765
	0.0296	1.89	0.0297	-1.63	0.038	-0.315	0.0298	2.155	0.0292	-2.335	0.0335	-0.34	0.0297	1.755
	0.0301	1.92	0.0302	-1.62	0.0387	-0.31	0.0303	2.155	0.0297	-2.34	0.034	-0.34	0.0302	1.755
	0.0306	1.935	0.0307	-1.605	0.0393	-0.31	0.0307	2.16	0.0302	-2.32	0.0346	-0.34	0.0307	1.755
	0.0311	1.955	0.0312	-1.59	0.0399	-0.31	0.0312	2.16	0.0307	-2.295	0.0351	-0.335	0.0312	1.755
	0.0316	1.97	0.0317	-1.585	0.0406	-0.31	0.0317	2.16	0.0311	-2.28	0.0357	-0.335	0.0317	1.765
	0.0321	1.975	0.0323	-1.58	0.0412	-0.31	0.0322	2.185	0.0316	-2.26	0.0362	-0.335	0.0322	1.77
	0.0326	1.975	0.0328	-1.57	0.0418	-0.31	0.0327	2.195	0.0321	-2.26	0.0367	-0.33	0.0327	1.785
	0.033	1.97	0.0333	-1.56	0.0424	-0.31	0.0331	2.19	0.0326	-2.27	0.0373	-0.33	0.0332	1.79
	0.0335	1.975	0.0338	-1.555	0.0431	-0.31	0.0336	2.2	0.0331	-2.305	0.0378	-0.33	0.0337	1.795
	0.034	1.97	0.0343	-1.555	0.0437	-0.31	0.0341	2.225	0.0335	-2.335	0.0384	-0.33	0.0342	1.815
	0.0345	1.95	0.0348	-1.55	0.0443	-0.31	0.0346	2.23	0.034	-2.34	0.0389	-0.33	0.0347	1.83
	0.035	1.955	0.0353	-1.56	0.045	-0.31	0.0351	2.235	0.0345	-2.365	0.0395	-0.33	0.0352	1.855
	0.0355	1.975	0.0358	-1.575	0.0456	-0.31	0.0355	2.25	0.035	-2.39	0.04	-0.33	0.0357	1.88
	0.036	1.965	0.0363	-1.61	0.0462	-0.31	0.036	2.255	0.0355	-2.415	0.0405	-0.33	0.0362	1.9
	0.0365	1.955	0.0368	-1.63	0.0468	-0.31	0.0365	2.25	0.0359	-2.425	0.0411	-0.33	0.0367	1.9
	0.0369	1.94	0.0373	-1.625	0.0475	-0.31	0.037	2.255	0.0364	-2.445	0.0416	-0.335	0.0371	1.92
	0.0374	1.92	0.0378	-1.61	0.0481	-0.31	0.0375	2.26	0.0369	-2.465	0.0422	-0.335	0.0376	1.96
	0.0379	1.93	0.0383	-1.59	0.0487	-0.31	0.0379	2.255	0.0374	-2.485	0.0427	-0.335	0.0381	1.98
	0.0384	1.92	0.0388	-1.565	0.0494	-0.31	0.0384	2.245	0.0379	-2.475	0.0433	-0.335	0.0386	1.985
	0.0389	1.9	0.0393	-1.535	0.05	-0.31	0.0389	2.245	0.0384	-2.45	0.0438	-0.34	0.0391	2.015
	0.0394	1.895	0.0398	-1.51	0.0506	-0.31	0.0394	2.25	0.0388	-2.43	0.0443	-0.34	0.0396	2.04
	0.0399	1.885	0.0403	-1.51	0.0512	-0.31	0.0399	2.24	0.0393	-2.41	0.0449	-0.34	0.0401	2.07
	0.0404	1.88	0.0408	-1.51	0.0519	-0.31	0.0403	2.22	0.0398	-2.42	0.0454	-0.34	0.0406	2.09
	0.0408	1.89	0.0413	-1.515	0.0525	-0.31	0.0408	2.22	0.0403	-2.43	0.046	-0.345	0.0411	2.1
	0.0413	1.89	0.0418	-1.53	0.0531	-0.31	0.0413	2.23	0.0408	-2.415	0.0465	-0.345	0.0416	2.105
	0.0418	1.88	0.0423	-1.54	0.0538	-0.315	0.0418	2.235	0.0412	-2.425	0.0471	-0.345	0.0421	2.12
	0.0423	1.865	0.0428	-1.545	0.0544	-0.315	0.0423	2.235	0.0417	-2.425	0.0476	-0.345	0.0426	2.115
	0.0428	1.875	0.0433	-1.55	0.055	-0.31	0.0427	2.225	0.0422	-2.435	0.0481	-0.345	0.0431	2.105
	0.0433	1.88	0.0438	-1.555	0.0556	-0.31	0.0432	2.205	0.0427	-2.465	0.0487	-0.345	0.0436	2.095
	0.0438	1.865	0.0443	-1.545	0.0563	-0.31	0.0437	2.205	0.0432	-2.495	0.0492	-0.35	0.0441	2.065
	0.0443	1.86	0.0449	-1.53	0.0569	-0.31	0.0442	2.205	0.0436	-2.52	0.0498	-0.345	0.0446	2.05
	0.0447	1.87	0.0454	-1.52	0.0575	-0.31	0.0447	2.21	0.0441	-2.53	0.0503	-0.345	0.045	2.035
	0.0452	1.855	0.0459	-1.515	0.0582	-0.31	0.0451	2.19	0.0446	-2.535	0.0509	-0.345	0.0455	2.015
	0.0457	1.85	0.0464	-1.53	0.0588	-0.315	0.0456	2.17	0.0451	-2.55	0.0514	-0.345	0.046	1.995
	0.0462	1.865	0.0469	-1.54	0.0594	-0.31	0.0461	2.17	0.0456	-2.56	0.0519	-0.35	0.0465	1.86
	0.0467	1.875	0.0474	-1.54	0.06	-0.31	0.0466	2.17	0.0461	-2.565	0.0525	-0.35	0.047	1.84
	0.0472	1.86	0.0479	-1.54	0.0607	-0.31	0.0471	2.165	0.0465	-2.56	0.053	-0.35	0.0475	1.835
	0.0477	1.86	0.0484	-1.54	0.0613	-0.31	0.0475	2.145	0.047	-2.55	0.0536	-0.35	0.048	1.835
	0.0482	1.88	0.0489	-1.515	0.0619	-0.31	0.048	2.13	0.0475	-2.515	0.0541	-0.35	0.0484	1.82
	0.0487	1.87	0.0494	-1.49	0.0626	-0.31	0.0485	2.12	0.048	-2.485	0.0547	-0.35	0.0489	1.825
	0.0491	1.86	0.0499	-1.48	0.0632	-0.31	0.049	2.14	0.0485	-2.47	0.0552	-0.345	0.0494	1.83
	0.0496	1.885	0.0504	-1.48	0.0638	-0.31	0.0495	2.19	0.0489	-2.49	0.0557	-0.34	0.0499	1.8
	0.0501	1.91	0.0509	-1.48	0.0644	-0.31	0.0499	2.25	0.0494	-2.525	0.0563	-0.345	0.0504	1.8
	0.0506	1.895	0.0514	-1.49	0.0651	-0.31	0.0504	2.325	0.0499	-2.555	0.0568	-0.345	0.0508	1.81
	0.0511	1.895	0.0519	-1.5	0.0657	-0.31	0.0509	2.39	0.0504	-2.53	0.0574	-0.345	0.0513	1.8
	0.0516	1.91	0.0524	-1.51	0.0663	-0.31	0.0514	2.475	0.0509	-2.53	0.0579	-0.34	0.0518	1.79
	0.0521	1.905	0.0529	-1.5	0.067	-0.305	0.0519	2.55	0.0513	-2.545	0.0584	-0.34	0.0523	1.79
	0.0526	1.9	0.0534	-1.495	0.0676	-0.305	0.0523	2.625	0.0518	-2.55	0.059	-0.34	0.0528	1.775
	0.053	1.91	0.0539	-1.495	0.0682	-0.305	0.0528	2.69	0.0523	-2.545	0.0595	-0.34	0.0532	1.765
	0.0535	1.91	0.0544	-1.485	0.0688	-0.3	0.0533	2.745	0.0528	-2.545	0.0601	-0.34	0.0537	1.765
	0.054	1.89	0.0549	-1.48	0.0694	-0.305	0.0538	2.795	0.0533	-2.565	0.0606	-0.34	0.0542	1.775
	0.0545	1.89	0.0554	-1.5	0.07	-0.3	0.0543	2.82	0.0537	-2.55	0.0612	-0.34	0.0547	1.78
	0.055	1.9	0.0559	-1.525	0.0706	-0.3	0.0547	2.845	0.0542	-2.535	0.0617	-0.34	0.0552	1.76
	0.0555	1.9	0.0564	-1.545	0.0712	-0.3	0.0552	2.885	0.0547	-2.535	0.0622	-0.335	0.0556	1.755
	0.056	1.9	0.057	-1.545	0.0718	-0.295	0.0557	2.9	0.0552	-2.525	0.0628	-0.335	0.0561	1.75
	0.0565	1.89	0.0575	-1.53	0.0724	-0.3	0.0562	2.91	0.0557	-2.52	0.0633	-0.335	0.0566	1.75
	0.0569	1.88	0.058	-1.52	0.073	-0.3	0.0567	2.93	0.0561	-2.49	0.0639	-0.33	0.0571	1.755
	0.0574	1.86	0.0585	-1.515	0.0736	-0.295	0.0571	2.94	0.0566	-2.45	0.0644	-0.33	0.0576	1.76
	0.0579	1.845	0.059	-1.52	0.0742	-0.29	0.0576	2.94	0.0571	-2.42	0.065	-0.33	0.058	1.75
	0.0584	1.855	0.0595	-1.52	0.0748	-0.295	0.0581	2.935	0.0576	-2.41	0.0655	-0.325	0.0585	1.735
	0.0589	1.855	0.06	-1.515	0.0754	-0.29	0.0586	2.945	0.0581	-2.42	0.066	-0.325	0.059	1.725
	0.0594	1.83	0.0605	-1.515	0.076	-0.29	0.0591	2.94	0.0585	-2.415	0.0666	-0.325	0.0595	1.725
	0.0599	1.82	0.061	-1.52	0.0766	-0.29	0.0595	2.92	0.059	-2.395	0.0671	-0.325	0.06	1.72
	0.0604	1.835	0.0615	-1.53	0.0772	-0.29	0.06	2.92	0.0595	-2.385	0.0677	-0.325	0.0604	1.715
	0.0608	1.835	0.062	-1.535	0.0778	-0.29	0.0605	2.925	0.06	-2.395	0.0682	-0.325	0.0609	1.71
	0.0613	1.82	0.0625	-1.52	0.0784	-0.29	0.061	2.92	0.0605	-2.435	0.0688	-0.32	0.0614	1.7
	0.0618	1.815	0.063	-1.5	0.079	-0.29	0.0615	2.915	0.0609	-2.475	0.0693	-0.32	0.0619	1.69
	0.0623	1.81	0.0635	-1.49	0.0796	-0.29	0.0619	2.925	0.0614	-2.5	0.0698	-0.315	0.0624	1.68
	0.0628	1.81	0.064	-1.475	0.0802	-0.29	0.0624	2.925	0.0619	-2.51	0.0704	-0.32	0.0628	1.665
	0.0633	1.815	0.0645	-1.48	0.0808	-0.285	0.0629	2.91	0.0624	-2.515	0.0709	-0.315	0.0633	1.66
	0.0638	1.82	0.065	-1.475	0.0814	-0.285	0.0634	2.91	0.0629	-2.51	0.0715	-0.315	0.0638	1.645
	0.0643	1.8	0.0655	-1.45	0.082	-0.285	0.0639	2.92	0.0634	-2.515	0.072	-0.31	0.0643	1.64
	0.0647	1.775	0.066	-1.435	0.0826	-0.28	0.0643	2.9	0.0638	-2.505	0.0726	-0.31	0.0648	1.63
	0.0652	1.77	0.0665	-1.435	0.0832	-0.285	0.0648	2.87	0.0643	-2.48	0.0731	-0.31	0.0652	1.625
	0.0657	1.77	0.067	-1.43	0.0838	-0.285	0.0653	2.855	0.0648	-2.475	0.0736	-0.31	0.0657	1.61
	0.0662	1.76	0.0675	-1.42	0.0844	-0.285	0.0658	2.84	0.0653	-2.5	0.0742	-0.31	0.0662	1.595
	0.0667	1.745	0.068	-1.395	0.085	-0.29	0.0663	2.81	0.0658	-2.53	0.0747	-0.305	0.0667	1.585
	0.0672	1.73	0.0685	-1.38	0.0856	-0.285	0.0667	2.775	0.0662	-2.55	0.0753	-0.305	0.0672	1.58
	0.0677	1.73	0.069	-1.39	0.0862	-0.285	0.0672	2.765	0.0667	-2.54	0.0758	-0.305	0.0676	1.565
	0.0682	1.725	0.0696	-1.405	0.0868	-0.285	0.0677	2.73	0.0672	-2.52	0.0764	-0.3	0.0681	1.56
	0.0687	1.72	0.0701	-1.42	0.0874	-0.285	0.0682	2.675	0.0677	-2.51	0.0769	-0.3	0.0686	1.56
	0.0692	1.535	0.0706	-1.425	0.088	-0.285	0.0687	2.635	0.0682	-2.525	0.0774	-0.3	0.0691	1.56
	0.0696	1.545	0.0711	-1.43	0.0886	-0.29	0.0691	2.585	0.0686	-2.55	0.078	-0.3	0.0696	1.56
	0.0701	1.535	0.0716	-1.425	0.0892	-0.29	0.0696	2.525	0.0691	-2.56	0.0785	-0.3	0.07	1.545
	0.0706	1.52	0.0721	-1.42	0.0898	-0.29	0.0701	2.47	0.0696	-2.585	0.0791	-0.295	0.0705	1.525
	0.0711	1.525	0.0726	-1.4	0.0904	-0.29	0.0706	2.425	0.0701	-2.6	0.0796	-0.295	0.071	1.525
	0.0716	1.51	0.0731	-1.37	0.091	-0.29	0.0711	2.375	0.0706	-2.57	0.0802	-0.295	0.0715	1.535
	0.0721	1.485	0.0736	-1.345	0.0916	-0.29	0.0715	2.32	0.071	-2.55	0.0807	-0.295	0.072	1.53
	0.0726	1.49	0.0741	-1.33	0.0922	-0.29	0.072	2.275	0.0715	-2.54	0.0812	-0.295	0.0724	1.525
	0.0731	1.48	0.0746	-1.335	0.0928	-0.29	0.0725	2.25	0.072	-2.535	0.0818	-0.295	0.0729	1.52
	0.0736	1.465	0.0751	-1.33	0.0934	-0.29	0.073	2.21	0.0725	-2.53	0.0823	-0.29	0.0734	1.52
	0.0741	1.46	0.0756	-1.33	0.094	-0.295	0.0735	2.15	0.073	-2.54	0.0829	-0.295	0.0739	1.525
	0.0746	1.46	0.0761	-1.33	0.0946	-0.295	0.0739	2.115	0.0734	-2.535	0.0834	-0.29	0.0744	1.51
	0.0751	1.45	0.0766	-1.32	0.0952	-0.295	0.0744	2.105	0.0739	-2.52	0.084	-0.29	0.0748	1.505
	0.0756	1.43	0.0771	-1.305	0.0958	-0.295	0.0749	2.07	0.0744	-2.52	0.0845	-0.29	0.0753	1.51
	0.0761	1.435	0.0776	-1.295	0.0964	-0.295	0.0754	2.045	0.0749	-2.535	0.085	-0.29	0.0758	1.51
	0.0766	1.445	0.0781	-1.29	0.097	-0.295	0.0759	2.03	0.0754	-2.52	0.0856	-0.29	0.0763	1.51
	0.0771	1.45	0.0786	-1.245	0.0976	-0.295	0.0763	2.01	0.0758	-2.515	0.0861	-0.29	0.0768	1.505
	0.0776	1.45	0.0791	-1.245	0.0982	-0.295	0.0768	1.995	0.0763	-2.5	0.0867	-0.29	0.0772	1.495
	0.0781	1.46	0.0796	-1.25	0.0988	-0.295	0.0773	2	0.0768	-2.5	0.0872	-0.285	0.0777	1.495
	0.0786	1.46	0.08	-1.255	0.0994	-0.295	0.0778	2.005	0.0773	-2.515	0.0877	-0.285	0.0782	1.485
	0.0791	1.455	0.0805	-1.265	0.1	-0.295	0.0783	2.005	0.0778	-2.5	0.0883	-0.285	0.0787	1.475
	0.0796	1.47	0.081	-1.28	0.1006	-0.295	0.0787	1.99	0.0782	-2.48	0.0888	-0.29	0.0792	1.475
	0.0801	1.48	0.0815	-1.285	0.1012	-0.3	0.0792	1.995	0.0787	-2.475	0.0894	-0.285	0.0796	1.475
	0.0805	1.47	0.082	-1.28	0.1018	-0.295	0.0797	2	0.0792	-2.465	0.0899	-0.29	0.0801	1.475
	0.081	1.48	0.0824	-1.25	0.1024	-0.295	0.0802	1.99	0.0797	-2.475	0.0904	-0.295	0.0806	1.475
	0.0815	1.5	0.0829	-1.22	0.103	-0.3	0.0807	1.99	0.0802	-2.495	0.0909	-0.29	0.0811	1.475
	0.082	1.495	0.0834	-1.195	0.1036	-0.295	0.0811	2.01	0.0806	-2.495	0.0914	-0.29	0.0816	1.47
	0.0825	1.48	0.0839	-1.17	0.1042	-0.295	0.0816	2.02	0.0811	-2.475	0.0919	-0.29	0.082	1.48
	0.083	1.48	0.0844	-1.145	0.1048	-0.295	0.0821	2.025	0.0816	-2.445	0.0924	-0.29	0.0825	1.49
	0.0835	1.49	0.0848	-1.125	0.1054	-0.3	0.0826	2.035	0.0821	-2.39	0.0929	-0.29	0.083	1.47
	0.084	1.495	0.0853	-1.125	0.106	-0.295	0.083	2.04	0.0826	-2.355	0.0934	-0.29	0.0835	1.475
	0.0845	1.51	0.0858	-1.125	0.1066	-0.295	0.0835	2.035	0.083	-2.36	0.0939	-0.29	0.084	1.485
	0.085	1.52	0.0863	-1.125	0.1072	-0.3	0.084	2.065	0.0835	-2.37	0.0944	-0.29	0.0845	1.48
	0.0855	1.52	0.0868	-1.13	0.1078	-0.295	0.0845	2.085	0.084	-2.37	0.0949	-0.29	0.0849	1.485
	0.086	1.515	0.0872	-1.13	0.1084	-0.295	0.085	2.085	0.0845	-2.355	0.0954	-0.29	0.0854	1.49
	0.0865	1.53	0.0877	-1.125	0.109	-0.295	0.0854	2.035	0.085	-2.335	0.0959	-0.29	0.0859	1.475
	0.087	1.54	0.0882	-1.12	0.1096	-0.29	0.0859	2.045	0.0854	-2.32	0.0964	-0.285	0.0864	1.465
	0.0875	1.535	0.0887	-1.125	0.1102	-0.29	0.0864	2.06	0.0859	-2.315	0.0969	-0.29	0.0869	1.48
	0.088	1.53	0.0892	-1.125	0.1108	-0.295	0.0869	2.055	0.0864	-2.31	0.0974	-0.29	0.0873	1.49
	0.0885	1.53	0.0896	-1.12	0.1114	-0.295	0.0873	2.04	0.0869	-2.34	0.0978	-0.29	0.0878	1.48
	0.089	1.525	0.0901	-1.125	0.112	-0.295	0.0878	2.05	0.0874	-2.375	0.0983	-0.285	0.0883	1.475
	0.0895	1.515	0.0906	-1.125	0.1126	-0.295	0.0883	2.07	0.0878	-2.38	0.0988	-0.285	0.0888	1.47
	0.09	1.505	0.0911	-1.12	0.1132	-0.295	0.0888	2.07	0.0883	-2.39	0.0993	-0.285	0.0893	1.47
	0.0905	1.49	0.0916	-1.11	0.1138	-0.295	0.0892	2.05	0.0888	-2.39	0.0998	-0.28	0.0897	1.48
	0.0909	1.475	0.092	-1.095	0.1144	-0.295	0.0897	2.05	0.0893	-2.395	0.1003	-0.28	0.0902	1.48
	0.0914	1.47	0.0925	-1.085	0.115	-0.295	0.0902	2.07	0.0898	-2.405	0.1008	-0.28	0.0907	1.47
	0.0919	1.46	0.093	-1.085	0.1156	-0.295	0.0907	2.09	0.0902	-2.41	0.1013	-0.285	0.0912	1.46
	0.0924	1.435	0.0935	-1.09	0.1162	-0.295	0.0911	2.1	0.0907	-2.415	0.1018	-0.285	0.0917	1.455
	0.0929	1.41	0.0939	-1.11	0.1168	-0.29	0.0916	2.095	0.0912	-2.42	0.1023	-0.28	0.0921	1.455
	0.0934	1.41	0.0944	-1.125	0.1174	-0.29	0.0921	2.075	0.0917	-2.415	0.1028	-0.28	0.0926	1.47
	0.0939	1.39	0.0949	-1.135	0.118	-0.295	0.0926	2.08	0.0922	-2.405	0.1033	-0.28	0.0931	1.465
	0.0944	1.375	0.0954	-1.13	0.1186	-0.29	0.093	2.105	0.0926	-2.42	0.1038	-0.285	0.0936	1.445
	0.0949	1.365	0.0959	-1.12	0.1192	-0.29	0.0935	2.12	0.0931	-2.425	0.1043	-0.28	0.0941	1.45
	0.0954	1.34	0.0963	-1.1	0.1198	-0.29	0.094	2.1	0.0936	-2.425	0.1048	-0.28	0.0945	1.455
	0.0959	1.325	0.0968	-1.08	0.1204	-0.29	0.0944	2.09	0.0941	-2.43	0.1053	-0.28	0.095	1.45
	0.0964	1.32	0.0973	-1.065	0.121	-0.29	0.0949	2.09	0.0946	-2.43	0.1058	-0.28	0.0955	1.435
	0.0969	1.3	0.0978	-1.05	0.1216	-0.29	0.0954	2.08	0.095	-2.4	0.1063	-0.28	0.096	1.43
	0.0974	1.28	0.0983	-1.05	0.1223	-0.29	0.0959	2.06	0.0955	-2.39	0.1068	-0.28	0.0965	1.425
	0.0979	1.255	0.0987	-1.055	0.1229	-0.29	0.0963	2.065	0.096	-2.395	0.1073	-0.28	0.0969	1.435
	0.0984	1.25	0.0992	-1.055	0.1235	-0.29	0.0968	2.065	0.0965	-2.385	0.1078	-0.28	0.0974	1.445
	0.0989	1.245	0.0997	-1.06	0.1241	-0.29	0.0973	2.055	0.097	-2.365	0.1082	-0.28	0.0979	1.44
	0.0994	1.21	0.1002	-1.055	0.1247	-0.29	0.0978	2.055	0.0974	-2.35	0.1087	-0.28	0.0984	1.44
	0.0999	1.185	0.1007	-1.045	0.1253	-0.29	0.0982	2.055	0.0979	-2.325	0.1092	-0.28	0.0989	1.45
	0.1004	1.18	0.1011	-1.03	0.1259	-0.285	0.0987	2.035	0.0984	-2.305	0.1097	-0.28	0.0993	1.455
	0.1009	1.17	0.1016	-1.02	0.1265	-0.285	0.0992	2.02	0.0989	-2.3	0.1102	-0.28	0.0998	1.455
	0.1014	1.155	0.1021	-1.015	0.1271	-0.285	0.0997	2.035	0.0994	-2.29	0.1107	-0.28	0.1003	1.465
	0.1018	1.13	0.1026	-1.02	0.1277	-0.285	0.1001	2.025	0.0998	-2.275	0.1112	-0.28	0.1008	1.47
	0.1023	1.125	0.1031	-1.02	0.1283	-0.285	0.1006	1.995	0.1003	-2.28	0.1117	-0.28	0.1013	1.47
	0.1028	1.125	0.1035	-1.03	0.1289	-0.285	0.1011	1.97	0.1008	-2.3	0.1122	-0.275	0.1017	1.49
	0.1033	1.12	0.104	-1.035	0.1295	-0.285	0.1016	1.97	0.1013	-2.3	0.1127	-0.275	0.1022	1.49
	0.1038	1.12	0.1045	-1.045	0.1301	-0.28	0.102	1.955	0.1018	-2.28	0.1132	-0.275	0.1027	1.475
	0.1043	1.12	0.105	-1.05	0.1307	-0.28	0.1025	1.935	0.1022	-2.26	0.1137	-0.275	0.1032	1.485
	0.1048	1.125	0.1055	-1.05	0.1313	-0.275	0.103	1.935	0.1027	-2.24	0.1142	-0.275	0.1037	1.505
	0.1053	1.13	0.1059	-1.05	0.1319	-0.28	0.1034	1.925	0.1032	-2.225	0.1147	-0.275	0.1041	1.495
	0.1058	1.135	0.1064	-1.055	0.1325	-0.28	0.1039	1.905	0.1037	-2.25	0.1152	-0.27	0.1046	1.475
	0.1063	1.135	0.1069	-1.05	0.1331	-0.28	0.1044	1.905	0.1042	-2.29	0.1157	-0.27	0.1051	1.485
	0.1068	1.135	0.1074	-1.045	0.1337	-0.28	0.1049	1.915	0.1046	-2.305	0.1162	-0.27	0.1056	1.5
	0.1073	1.135	0.1079	-1.045	0.1343	-0.28	0.1053	1.905	0.1051	-2.32	0.1167	-0.275	0.1061	1.48
	0.1078	1.15	0.1083	-1.035	0.1349	-0.28	0.1058	1.9	0.1056	-2.345	0.1172	-0.275	0.1065	1.485
	0.1083	1.145	0.1088	-1.02	0.1355	-0.28	0.1063	1.91	0.1061	-2.355	0.1177	-0.27	0.107	1.495
	0.1088	1.125	0.1093	-1.02	0.1361	-0.28	0.1068	1.925	0.1066	-2.35	0.1182	-0.27	0.1075	1.475
	0.1093	1.13	0.1098	-1.015	0.1367	-0.275	0.1072	1.925	0.107	-2.325	0.1186	-0.27	0.108	1.48
	0.1098	1.135	0.1103	-1.005	0.1373	-0.275	0.1077	1.91	0.1075	-2.305	0.1191	-0.27	0.1085	1.475
	0.1103	1.135	0.1107	-1.005	0.1379	-0.275	0.1082	1.915	0.108	-2.3	0.1196	-0.27	0.1091	1.485
	0.1108	1.125	0.1112	-1.005	0.1385	-0.275	0.1087	1.91	0.1085	-2.3	0.1201	-0.27	0.1096	1.48
	0.1113	1.12	0.1117	-1.005	0.1391	-0.27	0.1091	1.91	0.109	-2.295	0.1206	-0.27	0.1101	1.465
	0.1118	1.125	0.1122	-1	0.1397	-0.275	0.1096	1.905	0.1094	-2.28	0.1211	-0.27	0.1106	1.465
	0.1123	1.135	0.1126	-1.005	0.1403	-0.27	0.1101	1.91	0.1099	-2.28	0.1216	-0.27	0.1111	1.475
	0.1127	1.135	0.1131	-1.005	0.1409	-0.27	0.1106	1.91	0.1104	-2.29	0.1221	-0.27	0.1116	1.465
	0.1132	1.125	0.1136	-1.005	0.1415	-0.27	0.111	1.915	0.1109	-2.305	0.1226	-0.275	0.1121	1.455
	0.1137	1.12	0.1141	-1.01	0.1421	-0.27	0.1115	1.915	0.1114	-2.36	0.1231	-0.275	0.1126	1.465
	0.1142	1.12	0.1146	-1.01	0.1427	-0.27	0.112	1.915	0.1119	-2.36	0.1236	-0.27	0.1131	1.465
	0.1147	1.11	0.115	-1.01	0.1433	-0.27	0.1125	1.92	0.1124	-2.335	0.1241	-0.27	0.1136	1.445
	0.1152	1.115	0.1155	-1.01	0.1438	-0.265	0.1129	1.915	0.1129	-2.315	0.1246	-0.27	0.1141	1.45
	0.1157	1.1	0.116	-1.01	0.1443	-0.265	0.1134	1.91	0.1134	-2.29	0.1251	-0.275	0.1146	1.455
	0.1162	1.095	0.1165	-1.005	0.1448	-0.26	0.1139	1.925	0.1139	-2.265	0.1256	-0.275	0.1151	1.425
	0.1167	1.09	0.117	-0.995	0.1453	-0.26	0.1143	1.915	0.1144	-2.26	0.1261	-0.275	0.1156	1.415
	0.1172	1.085	0.1174	-0.995	0.1458	-0.26	0.1148	1.91	0.1149	-2.255	0.1266	-0.275	0.1162	1.43
	0.1177	1.07	0.1179	-0.995	0.1463	-0.255	0.1153	1.915	0.1153	-2.255	0.1271	-0.275	0.1167	1.43
	0.1182	1.07	0.1184	-0.99	0.1468	-0.255	0.1158	1.91	0.1158	-2.26	0.1276	-0.28	0.1172	1.405
	0.1187	1.075	0.1189	-0.99	0.1473	-0.255	0.1162	1.895	0.1163	-2.27	0.1281	-0.28	0.1177	1.4
	0.1192	1.065	0.1194	-0.985	0.1478	-0.25	0.1167	1.89	0.1168	-2.28	0.1286	-0.28	0.1182	1.415
	0.1197	1.06	0.1198	-0.98	0.1483	-0.255	0.1172	1.89	0.1173	-2.285	0.129	-0.28	0.1187	1.4
	0.1202	1.045	0.1203	-0.98	0.1488	-0.25	0.1177	1.895	0.1178	-2.275	0.1295	-0.28	0.1192	1.37
	0.1207	1.035	0.1208	-0.97	0.1493	-0.25	0.1181	1.895	0.1183	-2.24	0.13	-0.285	0.1197	1.365
	0.1212	1.025	0.1213	-0.965	0.1498	-0.25	0.1186	1.89	0.1188	-2.2	0.1305	-0.28	0.1202	1.36
	0.1217	1.025	0.1218	-0.96	0.1503	-0.25	0.1191	1.895	0.1193	-2.175	0.131	-0.285	0.1207	1.36
	0.1222	1.035	0.1222	-0.955	0.1508	-0.25	0.1196	1.885	0.1198	-2.17	0.1315	-0.285	0.1212	1.355
	0.1227	1.02	0.1227	-0.955	0.1513	-0.25	0.12	1.87	0.1203	-2.175	0.132	-0.285	0.1217	1.35
	0.1232	1.01	0.1232	-0.95	0.1518	-0.255	0.1205	1.87	0.1208	-2.17	0.1325	-0.29	0.1222	1.315
	0.1236	1.02	0.1237	-0.945	0.1523	-0.25	0.121	1.885	0.1213	-2.17	0.133	-0.29	0.1227	1.295
	0.1241	1.025	0.1242	-0.945	0.1528	-0.25	0.1215	1.885	0.1218	-2.165	0.1335	-0.29	0.1233	1.295
	0.1246	0.995	0.1246	-0.935	0.1533	-0.255	0.1219	1.87	0.1223	-2.13	0.134	-0.29	0.1238	1.29
	0.1251	0.985	0.1251	-0.93	0.1538	-0.25	0.1224	1.865	0.1228	-2.095	0.1345	-0.29	0.1243	1.27
	0.1256	1	0.1256	-0.93	0.1543	-0.255	0.1229	1.85	0.1233	-2.08	0.135	-0.29	0.1248	1.265
	0.1261	0.99	0.1261	-0.925	0.1548	-0.255	0.1233	1.855	0.1238	-2.085	0.1355	-0.29	0.1253	1.265
	0.1266	0.985	0.1266	-0.92	0.1553	-0.255	0.1238	1.875	0.1243	-2.095	0.136	-0.29	0.1258	1.26
	0.1271	0.99	0.127	-0.92	0.1558	-0.25	0.1243	1.87	0.1248	-2.1	0.1365	-0.29	0.1263	1.255
	0.1276	0.98	0.1275	-0.915	0.1563	-0.25	0.1248	1.845	0.1253	-2.12	0.137	-0.29	0.1268	1.245
	0.1281	0.935	0.128	-0.91	0.1568	-0.245	0.1252	1.83	0.1257	-2.135	0.1375	-0.29	0.1273	1.235
	0.1286	0.945	0.1285	-0.91	0.1573	-0.245	0.1257	1.835	0.1262	-2.145	0.138	-0.29	0.1278	1.235
	0.1291	0.97	0.129	-0.91	0.1578	-0.24	0.1262	1.845	0.1267	-2.15	0.1385	-0.29	0.1283	1.235
	0.1296	0.935	0.1294	-0.915	0.1583	-0.245	0.1267	1.845	0.1272	-2.15	0.1389	-0.285	0.1288	1.235
	0.1301	0.91	0.1299	-0.91	0.1588	-0.24	0.1271	1.825	0.1277	-2.135	0.1394	-0.29	0.1293	1.22
	0.1306	0.925	0.1304	-0.91	0.1593	-0.235	0.1276	1.815	0.1282	-2.125	0.1399	-0.285	0.1299	1.225
	0.1311	0.935	0.1309	-0.91	0.1598	-0.24	0.1281	1.82	0.1287	-2.13	0.1404	-0.285	0.1304	1.235
	0.1316	0.92	0.1313	-0.915	0.1603	-0.24	0.1286	1.825	0.1292	-2.15	0.1409	-0.28	0.1309	1.225
	0.1321	0.87	0.1318	-0.915	0.1608	-0.24	0.129	1.825	0.1297	-2.185	0.1414	-0.28	0.1314	1.21
	0.1325	0.885	0.1323	-0.92	0.1613	-0.235	0.1295	1.835	0.1302	-2.205	0.1419	-0.275	0.1319	1.21
	0.133	0.905	0.1328	-0.915	0.1618	-0.24	0.13	1.845	0.1307	-2.215	0.1424	-0.275	0.1324	1.22
	0.1335	0.895	0.1333	-0.915	0.1623	-0.235	0.1305	1.845	0.1312	-2.235	0.1429	-0.275	0.1329	1.205
	0.134	0.885	0.1337	-0.915	0.1628	-0.24	0.1309	1.845	0.1317	-2.225	0.1434	-0.27	0.1334	1.18
	0.1345	0.885	0.1342	-0.915	0.1633	-0.24	0.1314	1.85	0.1322	-2.195	0.1439	-0.265	0.1339	1.175
	0.1349	0.885	0.1347	-0.915	0.1638	-0.24	0.1319	1.86	0.1327	-2.175	0.1444	-0.26	0.1344	1.175
	0.1354	0.885	0.1352	-0.915	0.1643	-0.24	0.1324	1.875	0.1332	-2.165	0.1449	-0.26	0.1349	1.17
	0.1359	0.915	0.1357	-0.91	0.1648	-0.235	0.1328	1.89	0.1337	-2.155	0.1454	-0.26	0.1354	1.18
	0.1364	0.935	0.1361	-0.91	0.1653	-0.235	0.1333	1.89	0.1342	-2.155	0.1459	-0.255	0.1359	1.18
	0.1369	0.92	0.1366	-0.915	0.1658	-0.24	0.1338	1.885	0.1347	-2.145	0.1464	-0.255	0.1364	1.17
	0.1374	0.9	0.1371	-0.91	0.1663	-0.24	0.1342	1.9	0.1352	-2.125	0.1469	-0.255	0.137	1.17
	0.1378	0.925	0.1376	-0.91	0.1668	-0.235	0.1347	1.925	0.1356	-2.09	0.1474	-0.255	0.1375	1.185
	0.1383	0.94	0.1381	-0.91	0.1673	-0.235	0.1352	1.93	0.1361	-2.06	0.1479	-0.25	0.138	1.195
	0.1388	0.935	0.1385	-0.9	0.1678	-0.23	0.1357	1.93	0.1366	-2.05	0.1484	-0.25	0.1385	1.195
	0.1393	0.94	0.139	-0.895	0.1683	-0.235	0.1361	1.935	0.1371	-2.045	0.1489	-0.245	0.139	1.195
	0.1398	0.96	0.1396	-0.86	0.1688	-0.235	0.1366	1.94	0.1376	-2.055	0.1493	-0.245	0.1395	1.21
	0.1402	0.965	0.1402	-0.86	0.1693	-0.23	0.1371	1.95	0.1381	-2.07	0.1498	-0.245	0.14	1.21
	0.1407	0.97	0.1407	-0.855	0.1698	-0.23	0.1376	1.98	0.1386	-2.09	0.1503	-0.245	0.1405	1.205
	0.1412	0.985	0.1413	-0.855	0.1703	-0.23	0.138	1.99	0.1391	-2.095	0.1508	-0.245	0.141	1.215
	0.1417	0.98	0.1419	-0.855	0.1708	-0.23	0.1385	1.99	0.1396	-2.1	0.1513	-0.245	0.1415	1.22
	0.1422	0.955	0.1425	-0.85	0.1713	-0.225	0.139	1.995	0.1401	-2.09	0.1518	-0.245	0.142	1.225
	0.1426	0.97	0.143	-0.85	0.1718	-0.23	0.1395	2.015	0.1406	-2.09	0.1523	-0.245	0.1425	1.22
	0.1431	0.99	0.1436	-0.85	0.1723	-0.225	0.1399	2.02	0.1411	-2.075	0.1528	-0.245	0.143	1.215
	0.1436	0.985	0.1442	-0.85	0.1728	-0.225	0.1404	2.02	0.1416	-2.07	0.1533	-0.255	0.1435	1.21
	0.1441	0.98	0.1448	-0.85	0.1733	-0.22	0.1409	2.04	0.1421	-2.075	0.1538	-0.255	0.1441	1.205
	0.1446	0.98	0.1453	-0.845	0.1739	-0.22	0.1414	2.05	0.1426	-2.065	0.1542	-0.255	0.1446	1.22
	0.145	0.98	0.1459	-0.84	0.1744	-0.22	0.1418	2.055	0.1431	-2.065	0.1547	-0.255	0.1451	1.235
	0.1455	0.975	0.1465	-0.84	0.1749	-0.215	0.1423	2.05	0.1436	-2.065	0.1552	-0.255	0.1456	1.235
	0.146	0.975	0.1471	-0.835	0.1754	-0.215	0.1428	2.065	0.1441	-2.075	0.1556	-0.255	0.1461	1.215
	0.1465	0.985	0.1476	-0.84	0.1759	-0.21	0.1432	2.075	0.1446	-2.065	0.1561	-0.25	0.1466	1.205
	0.147	0.99	0.1482	-0.835	0.1764	-0.205	0.1437	2.095	0.1451	-2.02	0.1566	-0.25	0.1471	1.22
	0.1475	0.995	0.1488	-0.835	0.1769	-0.205	0.1442	2.115	0.1456	-1.99	0.1571	-0.25	0.1476	1.235
	0.1479	0.995	0.1493	-0.84	0.1774	-0.2	0.1447	2.11	0.146	-1.975	0.1575	-0.25	0.1481	1.24
	0.1484	0.98	0.1499	-0.835	0.1779	-0.2	0.1451	2.12	0.1465	-1.96	0.158	-0.25	0.1486	1.235
	0.1489	0.955	0.1505	-0.83	0.1784	-0.195	0.1457	1.76	0.147	-1.95	0.1585	-0.25	0.1491	1.235
	0.1494	0.965	0.1511	-0.83	0.1789	-0.195	0.1462	1.75	0.1475	-1.94	0.1589	-0.255	0.1496	1.225
	0.1499	0.98	0.1516	-0.835	0.1794	-0.195	0.1468	1.76	0.148	-1.94	0.1594	-0.25	0.1501	1.215
	0.1503	0.975	0.1522	-0.825	0.1799	-0.19	0.1473	1.78	0.1485	-1.935	0.1599	-0.25	0.1507	1.225
	0.1508	0.955	0.1528	-0.825	0.1804	-0.185	0.1479	1.78	0.149	-1.935	0.1604	-0.25	0.1512	1.21
	0.1513	0.955	0.1534	-0.825	0.1809	-0.185	0.1484	1.78	0.1495	-1.925	0.1608	-0.25	0.1517	1.19
	0.1518	0.965	0.1539	-0.82	0.1814	-0.185	0.1489	1.785	0.15	-1.915	0.1613	-0.25	0.1522	1.185
	0.1523	0.945	0.1545	-0.82	0.1819	-0.18	0.1495	1.8	0.1505	-1.905	0.1618	-0.25	0.1527	1.185
	0.1527	0.925	0.1551	-0.82	0.1824	-0.175	0.15	1.81	0.151	-1.89	0.1623	-0.255	0.1532	1.18
	0.1532	0.92	0.1557	-0.815	0.1829	-0.18	0.1506	1.82	0.1515	-1.88	0.1627	-0.26	0.1537	1.185
	0.1537	0.91	0.1562	-0.81	0.1834	-0.175	0.1511	1.84	0.152	-1.88	0.1632	-0.26	0.1542	1.18
	0.1542	0.9	0.1568	-0.815	0.1839	-0.17	0.1516	1.845	0.1525	-1.89	0.1637	-0.26	0.1547	1.155
	0.1547	0.92	0.1574	-0.815	0.1844	-0.17	0.1522	1.84	0.153	-1.9	0.1641	-0.255	0.1552	1.165
	0.1551	0.905	0.1579	-0.815	0.1849	-0.17	0.1527	1.86	0.1535	-1.905	0.1646	-0.255	0.1557	1.17
	0.1556	0.885	0.1585	-0.81	0.1854	-0.17	0.1533	1.885	0.154	-1.9	0.1651	-0.255	0.1562	1.16
	0.1561	0.89	0.1591	-0.81	0.1859	-0.17	0.1538	1.895	0.1545	-1.9	0.1656	-0.255	0.1567	1.155
	0.1566	0.905	0.1597	-0.81	0.1864	-0.16	0.1544	1.905	0.155	-1.9	0.166	-0.255	0.1572	1.165
	0.1571	0.895	0.1602	-0.805	0.1869	-0.155	0.1549	1.92	0.1555	-1.91	0.1665	-0.255	0.1578	1.16
	0.1576	0.885	0.1608	-0.805	0.1874	-0.155	0.1554	1.925	0.156	-1.92	0.167	-0.255	0.1583	1.145
	0.158	0.9	0.1614	-0.805	0.1879	-0.15	0.156	1.945	0.1564	-1.925	0.1674	-0.255	0.1588	1.15
	0.1585	0.91	0.162	-0.805	0.1884	-0.15	0.1565	1.97	0.1569	-1.925	0.1679	-0.255	0.1593	1.14
	0.159	0.905	0.1625	-0.8	0.1889	-0.145	0.1571	1.99	0.1574	-1.925	0.1684	-0.25	0.1598	1.115
	0.1595	0.905	0.1631	-0.8	0.1894	-0.145	0.1576	1.995	0.1579	-1.93	0.1689	-0.25	0.1603	1.115
	0.16	0.9	0.1637	-0.8	0.1899	-0.14	0.1582	1.995	0.1584	-1.945	0.1693	-0.245	0.1608	1.125
	0.1604	0.89	0.1643	-0.795	0.1904	-0.14	0.1587	1.995	0.1589	-1.955	0.1698	-0.245	0.1613	1.09
	0.1609	0.89	0.1648	-0.79	0.1909	-0.135	0.1592	1.985	0.1594	-1.945	0.1703	-0.245	0.1618	1.05
	0.1614	0.91	0.1654	-0.79	0.1914	-0.13	0.1598	1.98	0.1599	-1.93	0.1707	-0.24	0.1623	1.045
	0.1619	0.91	0.166	-0.785	0.1919	-0.13	0.1603	1.99	0.1604	-1.92	0.1712	-0.235	0.1628	1.06
	0.1624	0.9	0.1666	-0.785	0.1924	-0.13	0.1609	1.99	0.1609	-1.9	0.1717	-0.23	0.1633	1.045
	0.1628	0.905	0.1671	-0.78	0.1929	-0.13	0.1614	1.97	0.1614	-1.89	0.1722	-0.23	0.1638	1.02
	0.1633	0.915	0.1677	-0.775	0.1934	-0.125	0.1619	1.94	0.1619	-1.92	0.1726	-0.225	0.1643	1.015
	0.1638	0.9	0.1683	-0.77	0.1939	-0.125	0.1625	1.925	0.1624	-1.955	0.1731	-0.22	0.1649	1.01
	0.1643	0.895	0.1688	-0.765	0.1944	-0.125	0.163	1.91	0.1629	-1.975	0.1736	-0.22	0.1654	1
	0.1648	0.905	0.1694	-0.765	0.1949	-0.125	0.1636	1.9	0.1634	-1.96	0.174	-0.215	0.1659	1.005
	0.1652	0.925	0.17	-0.76	0.1954	-0.125	0.1641	1.885	0.1639	-1.945	0.1745	-0.215	0.1664	1.005
	0.1657	0.925	0.1706	-0.76	0.1959	-0.125	0.1647	1.855	0.1644	-1.95	0.175	-0.21	0.1669	0.97
	0.1662	0.92	0.1711	-0.76	0.1964	-0.125	0.1652	1.83	0.1649	-1.965	0.1755	-0.21	0.1674	0.96
	0.1667	0.905	0.1717	-0.755	0.1969	-0.12	0.1657	1.825	0.1654	-1.975	0.1759	-0.21	0.1679	0.97
	0.1672	0.91	0.1723	-0.75	0.1974	-0.12	0.1663	1.825	0.1659	-1.995	0.1764	-0.205	0.1684	0.965
	0.1677	0.905	0.1729	-0.745	0.1979	-0.12	0.1668	1.805	0.1664	-2.025	0.1769	-0.205	0.1689	0.955
	0.1681	0.9	0.1734	-0.75	0.1984	-0.12	0.1674	1.76	0.1668	-2.065	0.1773	-0.205	0.1694	0.94
	0.1686	0.915	0.174	-0.745	0.1989	-0.12	0.1679	1.75	0.1673	-2.1	0.1778	-0.205	0.1699	0.93
	0.1691	0.895	0.1746	-0.74	0.1994	-0.12	0.1685	1.755	0.1678	-2.125	0.1783	-0.205	0.1704	0.92
	0.1696	0.88	0.1752	-0.74	0.1999	-0.12	0.169	1.74	0.1683	-2.125	0.1788	-0.21	0.1709	0.905
	0.1701	0.885	0.1757	-0.74	0.2004	-0.12	0.1695	1.73	0.1688	-2.095	0.1792	-0.205	0.1714	0.905
	0.1705	0.89	0.1763	-0.735	0.2009	-0.12	0.1701	1.71	0.1693	-2.055	0.1797	-0.205	0.172	0.9
	0.171	0.865	0.1769	-0.725	0.2014	-0.125	0.1706	1.695	0.1698	-2.025	0.1802	-0.21	0.1724	0.89
	0.1715	0.84	0.1775	-0.72	0.2019	-0.12	0.1712	1.675	0.1703	-2	0.1806	-0.21	0.1729	0.88
	0.172	0.845	0.178	-0.72	0.2024	-0.12	0.1717	1.675	0.1708	-1.99	0.1811	-0.21	0.1734	0.89
	0.1725	0.845	0.1786	-0.72	0.2029	-0.125	0.1722	1.675	0.1713	-1.985	0.1816	-0.21	0.1739	0.895
	0.1729	0.83	0.1792	-0.72	0.2034	-0.125	0.1728	1.66	0.1718	-1.98	0.1821	-0.215	0.1744	0.89
	0.1734	0.845	0.1797	-0.715	0.2039	-0.125	0.1733	1.65	0.1723	-1.985	0.1825	-0.215	0.1749	0.88
	0.1739	0.845	0.1803	-0.715	0.2044	-0.125	0.1739	1.65	0.1728	-1.99	0.183	-0.215	0.1754	0.895
	0.1744	0.82	0.1809	-0.715	0.2049	-0.125	0.1744	1.65	0.1733	-1.99	0.1835	-0.215	0.1759	0.915
	0.1749	0.82	0.1815	-0.71	0.2054	-0.125	0.175	1.655	0.1738	-1.975	0.1839	-0.215	0.1764	0.925
	0.1754	0.83	0.182	-0.705	0.2059	-0.125	0.1755	1.675	0.1743	-1.835	0.1844	-0.22	0.1769	0.935
	0.1758	0.83	0.1826	-0.705	0.2064	-0.125	0.176	1.68	0.1748	-1.81	0.1849	-0.215	0.1774	0.94
	0.1763	0.82	0.1832	-0.7	0.2069	-0.125	0.1766	1.675	0.1753	-1.78	0.1854	-0.22	0.1779	0.94
	0.1768	0.84	0.1838	-0.7	0.2074	-0.13	0.1771	1.69	0.1757	-1.77	0.1858	-0.22	0.1784	0.945
	0.1773	0.845	0.1843	-0.7	0.2079	-0.13	0.1777	1.715	0.1762	-1.775	0.1863	-0.22	0.1788	0.95
	0.1778	0.825	0.1849	-0.7	0.2084	-0.125	0.1782	1.715	0.1767	-1.79	0.1868	-0.225	0.1793	0.95
	0.1782	0.83	0.1855	-0.695	0.2089	-0.125	0.1787	1.705	0.1772	-1.805	0.1873	-0.225	0.1798	0.935
	0.1787	0.845	0.1861	-0.69	0.2094	-0.12	0.1793	1.695	0.1777	-1.815	0.1877	-0.225	0.1803	0.935
	0.1792	0.83	0.1866	-0.685	0.2099	-0.115	0.1798	1.695	0.1782	-1.82	0.1882	-0.225	0.1808	0.935
	0.1797	0.82	0.1872	-0.69	0.2104	-0.11	0.1804	1.685	0.1787	-1.815	0.1887	-0.225	0.1813	0.935
	0.1802	0.835	0.1878	-0.69	0.2109	-0.11	0.1809	1.685	0.1792	-1.81	0.1891	-0.23	0.1818	0.925
	0.1806	0.83	0.1884	-0.685	0.2114	-0.11	0.1815	1.7	0.1796	-1.81	0.1896	-0.225	0.1823	0.925
	0.1811	0.805	0.1889	-0.685	0.212	-0.105	0.182	1.705	0.1801	-1.8	0.1901	-0.225	0.1828	0.935
	0.1816	0.825	0.1895	-0.68	0.2125	-0.1	0.1825	1.69	0.1806	-1.795	0.1906	-0.225	0.1833	0.925
	0.1821	0.85	0.1901	-0.68	0.213	-0.1	0.1831	1.675	0.1811	-1.8	0.191	-0.225	0.1838	0.915
	0.1826	0.835	0.1906	-0.675	0.2135	-0.1	0.1836	1.685	0.1816	-1.815	0.1915	-0.225	0.1843	0.915
	0.183	0.825	0.1912	-0.675	0.214	-0.1	0.1842	1.67	0.1821	-1.82	0.192	-0.22	0.1848	0.92
	0.1835	0.845	0.1918	-0.675	0.2145	-0.1	0.1847	1.665	0.1826	-1.81	0.1924	-0.22	0.1852	0.91
	0.184	0.84	0.1924	-0.675	0.215	-0.095	0.1853	1.69	0.1831	-1.8	0.1929	-0.22	0.1857	0.92
	0.1845	0.835	0.1929	-0.675	0.2155	-0.095	0.1858	1.685	0.1835	-1.79	0.1934	-0.215	0.1862	0.91
	0.185	0.845	0.1935	-0.67	0.216	-0.095	0.1863	1.66	0.184	-1.79	0.1939	-0.215	0.1867	0.885
	0.1855	0.86	0.1941	-0.67	0.2165	-0.09	0.1869	1.67	0.1845	-1.79	0.1943	-0.21	0.1872	0.89
	0.1859	0.85	0.1947	-0.665	0.217	-0.09	0.1874	1.71	0.185	-1.8	0.1948	-0.205	0.1877	0.91
	0.1864	0.84	0.1952	-0.665	0.2175	-0.085	0.188	1.735	0.1855	-1.805	0.1953	-0.2	0.1882	0.885
	0.1869	0.855	0.1958	-0.665	0.218	-0.08	0.1885	1.735	0.186	-1.795	0.1957	-0.2	0.1887	0.87
	0.1874	0.865	0.1964	-0.66	0.2185	-0.075	0.189	1.74	0.1865	-1.805	0.1962	-0.195	0.1892	0.87
	0.1879	0.85	0.197	-0.66	0.219	-0.075	0.1896	1.745	0.187	-1.82	0.1967	-0.195	0.1897	0.86
	0.1883	0.85	0.1975	-0.655	0.2195	-0.075	0.1901	1.75	0.1875	-1.84	0.1972	-0.19	0.1902	0.855
	0.1888	0.86	0.1981	-0.655	0.22	-0.075	0.1907	1.765	0.1879	-1.86	0.1976	-0.185	0.1907	0.84
	0.1893	0.845	0.1987	-0.655	0.2205	-0.07	0.1912	1.785	0.1884	-1.875	0.1981	-0.185	0.1912	0.825
	0.1898	0.85	0.1992	-0.65	0.221	-0.07	0.1918	1.775	0.1889	-1.87	0.1986	-0.185	0.1916	0.81
	0.1903	0.855	0.1998	-0.65	0.2215	-0.07	0.1923	1.765	0.1894	-1.855	0.199	-0.18	0.1921	0.8
	0.1907	0.845	0.2004	-0.645	0.222	-0.065	0.1928	1.78	0.1899	-1.835	0.1995	-0.175	0.1926	0.8
	0.1912	0.815	0.201	-0.64	0.2225	-0.07	0.1934	1.79	0.1904	-1.825	0.2	-0.17	0.1931	0.8
	0.1917	0.795	0.2015	-0.64	0.223	-0.07	0.1939	1.805	0.1909	-1.815	0.2005	-0.17	0.1936	0.8
	0.1922	0.81	0.2021	-0.645	0.2235	-0.065	0.1945	1.795	0.1914	-1.79	0.2009	-0.165	0.1941	0.8
	0.1927	0.81	0.2027	-0.635	0.224	-0.07	0.195	1.785	0.1918	-1.765	0.2014	-0.16	0.1946	0.785
	0.1932	0.775	0.2033	-0.635	0.2245	-0.07	0.1956	1.785	0.1923	-1.745	0.2019	-0.155	0.1951	0.78
	0.1937	0.78	0.2038	-0.635	0.225	-0.065	0.1961	1.79	0.1928	-1.735	0.2023	-0.155	0.1956	0.78
	0.1942	0.765	0.2044	-0.635	0.2255	-0.07	0.1966	1.78	0.1933	-1.73	0.2028	-0.155	0.1961	0.77
	0.1948	0.745	0.205	-0.635	0.2261	-0.07	0.1972	1.78	0.1938	-1.725	0.2033	-0.15	0.1966	0.77
	0.1953	0.75	0.2056	-0.63	0.2266	-0.07	0.1977	1.785	0.1943	-1.71	0.2038	-0.145	0.1971	0.775
	0.1958	0.745	0.2061	-0.63	0.2271	-0.075	0.1983	1.78	0.1948	-1.685	0.2042	-0.145	0.1976	0.76
	0.1963	0.745	0.2067	-0.63	0.2276	-0.075	0.1988	1.765	0.1953	-1.665	0.2047	-0.145	0.198	0.76
	0.1968	0.77	0.2073	-0.625	0.2281	-0.07	0.1993	1.745	0.1957	-1.64	0.2052	-0.145	0.1985	0.77
	0.1974	0.77	0.2079	-0.625	0.2286	-0.075	0.1999	1.75	0.1962	-1.625	0.2056	-0.14	0.199	0.775
	0.1979	0.74	0.2084	-0.62	0.2291	-0.08	0.2004	1.75	0.1967	-1.63	0.2061	-0.14	0.1995	0.755
	0.1984	0.73	0.209	-0.625	0.2296	-0.08	0.201	1.735	0.1972	-1.63	0.2066	-0.145	0.2	0.755
	0.1989	0.74	0.2096	-0.625	0.2301	-0.08	0.2015	1.725	0.1977	-1.64	0.2071	-0.14	0.2005	0.77
	0.1994	0.74	0.2101	-0.62	0.2306	-0.08	0.2021	1.71	0.1982	-1.635	0.2075	-0.145	0.201	0.765
	0.2	0.74	0.2107	-0.615	0.2311	-0.08	0.2026	1.685	0.1987	-1.635	0.208	-0.145	0.2015	0.76
	0.2005	0.735	0.2113	-0.62	0.2316	-0.085	0.2031	1.685	0.1992	-1.64	0.2085	-0.145	0.202	0.775
	0.201	0.74	0.2119	-0.62	0.2321	-0.085	0.2037	1.695	0.1996	-1.655	0.2089	-0.145	0.2025	0.775
	0.2015	0.735	0.2124	-0.595	0.2326	-0.09	0.2042	1.685	0.2001	-1.67	0.2094	-0.15	0.203	0.755
	0.202	0.725	0.213	-0.595	0.2331	-0.09	0.2048	1.665	0.2006	-1.685	0.2099	-0.15	0.2035	0.775
	0.2026	0.73	0.2136	-0.595	0.2336	-0.095	0.2053	1.675	0.2011	-1.705	0.2104	-0.155	0.204	0.775
	0.2031	0.73	0.2141	-0.595	0.2341	-0.1	0.2058	1.69	0.2016	-1.71	0.2108	-0.155	0.2044	0.745
	0.2036	0.705	0.2147	-0.59	0.2346	-0.1	0.2064	1.685	0.2021	-1.71	0.2113	-0.16	0.2049	0.74
	0.2041	0.71	0.2153	-0.59	0.2351	-0.105	0.2069	1.68	0.2026	-1.7	0.2118	-0.155	0.2054	0.76
	0.2046	0.715	0.2158	-0.59	0.2356	-0.105	0.2075	1.67	0.2031	-1.695	0.2123	-0.16	0.2059	0.775
	0.2052	0.7	0.2164	-0.59	0.2361	-0.11	0.208	1.66	0.2035	-1.68	0.2127	-0.155	0.2064	0.755
	0.2057	0.695	0.217	-0.59	0.2366	-0.115	0.2086	1.65	0.204	-1.68	0.2132	-0.15	0.2069	0.76
	0.2062	0.71	0.2176	-0.59	0.2371	-0.12	0.2091	1.655	0.2045	-1.685	0.2137	-0.15	0.2074	0.755
	0.2067	0.7	0.2181	-0.59	0.2376	-0.12	0.2096	1.655	0.205	-1.695	0.2142	-0.145	0.2079	0.75
	0.2072	0.675	0.2187	-0.585	0.2381	-0.125	0.2102	1.64	0.2055	-1.705	0.2147	-0.145	0.2084	0.755
	0.2078	0.67	0.2193	-0.585	0.2386	-0.125	0.2107	1.62	0.206	-1.705	0.2151	-0.145	0.2089	0.76
	0.2083	0.675	0.2198	-0.585	0.2391	-0.13	0.2113	1.62	0.2065	-1.705	0.2156	-0.145	0.2094	0.75
	0.2088	0.67	0.2204	-0.585	0.2396	-0.13	0.2118	1.62	0.207	-1.705	0.2161	-0.145	0.2099	0.725
	0.2093	0.67	0.221	-0.58	0.2401	-0.135	0.2124	1.6	0.2075	-1.71	0.2166	-0.14	0.2104	0.715
	0.2098	0.67	0.2215	-0.58	0.2407	-0.135	0.2129	1.6	0.2079	-1.74	0.2171	-0.14	0.2108	0.72
	0.2104	0.67	0.2221	-0.58	0.2412	-0.14	0.2134	1.585	0.2084	-1.77	0.2175	-0.135	0.2113	0.72
	0.2109	0.665	0.2227	-0.58	0.2417	-0.14	0.214	1.57	0.2089	-1.8	0.218	-0.135	0.2118	0.7
	0.2114	0.66	0.2232	-0.575	0.2422	-0.14	0.2145	1.475	0.2094	-1.83	0.2185	-0.13	0.2123	0.695
	0.2119	0.65	0.2238	-0.58	0.2427	-0.14	0.215	1.485	0.2099	-1.845	0.219	-0.125	0.2128	0.71
	0.2124	0.635	0.2244	-0.58	0.2432	-0.14	0.2155	1.475	0.2104	-1.85	0.2195	-0.12	0.2133	0.71
	0.213	0.63	0.2249	-0.58	0.2437	-0.135	0.216	1.48	0.2109	-1.855	0.2199	-0.115	0.2138	0.71
	0.2135	0.615	0.2255	-0.58	0.2442	-0.14	0.2165	1.49	0.2114	-1.855	0.2204	-0.11	0.2143	0.72
	0.214	0.585	0.2261	-0.58	0.2447	-0.135	0.217	1.49	0.2118	-1.855	0.2209	-0.105	0.2148	0.705
	0.2145	0.58	0.2266	-0.58	0.2452	-0.125	0.2175	1.485	0.2123	-1.845	0.2214	-0.105	0.2153	0.705
	0.215	0.58	0.2272	-0.58	0.2457	-0.115	0.218	1.49	0.2128	-1.83	0.2219	-0.1	0.2158	0.735
	0.2156	0.555	0.2278	-0.58	0.2462	-0.1	0.2185	1.49	0.2133	-1.815	0.2223	-0.095	0.2163	0.73
	0.2161	0.51	0.2283	-0.58	0.2467	-0.085	0.2189	1.485	0.2138	-1.815	0.2228	-0.095	0.2168	0.705
	0.2166	0.505	0.2289	-0.575	0.2472	-0.065	0.2194	1.49	0.2143	-1.81	0.2233	-0.09	0.2172	0.72
	0.2171	0.5	0.2295	-0.575	0.2477	-0.045	0.2199	1.5	0.2148	-1.815	0.2238	-0.085	0.2177	0.725
	0.2176	0.475	0.23	-0.575	0.2482	-0.02	0.2204	1.49	0.2153	-1.82	0.2243	-0.085	0.2182	0.7
	0.2182	0.445	0.2306	-0.575	0.2487	0	0.2209	1.485	0.2157	-1.835	0.2248	-0.08	0.2187	0.695
	0.2187	0.43	0.2312	-0.57	0.2492	0.02	0.2214	1.495	0.2162	-1.855	0.2252	-0.08	0.2192	0.695
	0.2192	0.4	0.2317	-0.575	0.2497	0.045	0.2219	1.49	0.2167	-1.87	0.2257	-0.075	0.2197	0.685
	0.2197	0.355	0.2323	-0.57	0.2502	0.07	0.2224	1.49	0.2172	-1.89	0.2262	-0.07	0.2202	0.675
	0.2202	0.325	0.2329	-0.57	0.2507	0.095	0.2229	1.49	0.2177	-1.9	0.2267	-0.07	0.2207	0.69
	0.2208	0.295	0.2334	-0.57	0.2512	0.12	0.2234	1.485	0.2182	-1.895	0.2272	-0.065	0.2212	0.685
	0.2213	0.22	0.234	-0.57	0.2517	0.145	0.2239	1.48	0.2187	-1.87	0.2276	-0.06	0.2217	0.645
	0.2218	0.17	0.2346	-0.57	0.2522	0.17	0.2244	1.485	0.2192	-1.845	0.2281	-0.06	0.2222	0.645
	0.2223	0.175	0.2351	-0.565	0.2527	0.195	0.2249	1.48	0.2196	-1.815	0.2286	-0.055	0.2227	0.66
	0.2228	0.15	0.2357	-0.565	0.2532	0.22	0.2254	1.475	0.2201	-1.795	0.2291	-0.045	0.2232	0.645
	0.2234	0.07	0.2363	-0.56	0.2537	0.235	0.2259	1.47	0.2206	-1.785	0.2296	-0.04	0.2236	0.635
	0.2239	0.015	0.2368	-0.56	0.2542	0.255	0.2264	1.47	0.2211	-1.785	0.23	-0.04	0.2241	0.645
	0.2244	-0.015	0.2374	-0.56	0.2548	0.275	0.2269	1.465	0.2216	-1.795	0.2305	-0.04	0.2246	0.655
	0.2249	-0.07	0.238	-0.565	0.2553	0.29	0.2274	1.45	0.2221	-1.8	0.231	-0.04	0.2251	0.65
	0.2254	-0.115	0.2385	-0.56	0.2558	0.305	0.2279	1.445	0.2226	-1.81	0.2315	-0.035	0.2256	0.66
	0.226	-0.155	0.2391	-0.555	0.2563	0.32	0.2284	1.43	0.2231	-1.805	0.232	-0.035	0.2261	0.66
	0.2265	-0.22	0.2397	-0.555	0.2568	0.335	0.2289	1.42	0.2235	-1.77	0.2324	-0.03	0.2266	0.64
	0.227	-0.26	0.2402	-0.555	0.2573	0.345	0.2293	1.42	0.224	-1.735	0.2329	-0.03	0.2271	0.655
	0.2275	-0.28	0.2408	-0.555	0.2578	0.355	0.2298	1.405	0.2245	-1.71	0.2334	-0.03	0.2276	0.675
	0.228	-0.32	0.2414	-0.55	0.2583	0.365	0.2303	1.395	0.225	-1.695	0.2339	-0.03	0.2281	0.665
	0.2286	-0.39	0.2419	-0.55	0.2588	0.375	0.2308	1.385	0.2255	-1.69	0.2344	-0.03	0.2286	0.665
	0.2291	-0.43	0.2425	-0.55	0.2593	0.385	0.2313	1.38	0.226	-1.69	0.2349	-0.03	0.2291	0.66
	0.2296	-0.44	0.2431	-0.55	0.2598	0.4	0.2318	1.385	0.2265	-1.69	0.2353	-0.03	0.2296	0.65
	0.2301	-0.465	0.2436	-0.545	0.2603	0.41	0.2323	1.38	0.227	-1.685	0.2358	-0.03	0.23	0.65
	0.2306	-0.51	0.2442	-0.545	0.2608	0.425	0.2328	1.36	0.2275	-1.645	0.2363	-0.03	0.2305	0.655
	0.2312	-0.55	0.2448	-0.545	0.2613	0.435	0.2333	1.355	0.2279	-1.585	0.2368	-0.03	0.231	0.645
	0.2317	-0.56	0.2453	-0.54	0.2618	0.45	0.2338	1.355	0.2284	-1.53	0.2373	-0.03	0.2315	0.64
	0.2322	-0.57	0.2459	-0.54	0.2623	0.46	0.2343	1.36	0.2289	-1.48	0.2377	-0.03	0.232	0.66
	0.2327	-0.6	0.2465	-0.535	0.2628	0.48	0.2348	1.36	0.2294	-1.43	0.2382	-0.035	0.2325	0.675
	0.2332	-0.625	0.247	-0.535	0.2633	0.495	0.2353	1.365	0.2299	-1.38	0.2387	-0.035	0.233	0.675
	0.2338	-0.64	0.2476	-0.535	0.2638	0.505	0.2358	1.36	0.2304	-1.34	0.2392	-0.04	0.2335	0.665
	0.2343	-0.65	0.2482	-0.535	0.2643	0.52	0.2363	1.35	0.2309	-1.295	0.2397	-0.045	0.234	0.66
	0.2348	-0.635	0.2487	-0.535	0.2648	0.53	0.2368	1.365	0.2314	-1.275	0.2401	-0.045	0.2345	0.635
	0.2353	-0.64	0.2493	-0.535	0.2653	0.55	0.2373	1.375	0.2318	-1.25	0.2406	-0.05	0.235	0.635
	0.2358	-0.675	0.2499	-0.535	0.2658	0.555	0.2378	1.35	0.2323	-1.23	0.2411	-0.06	0.2355	0.62
	0.2364	-0.68	0.2504	-0.535	0.2663	0.57	0.2383	1.35	0.2328	-1.215	0.2416	-0.06	0.236	0.62
	0.2369	-0.66	0.251	-0.535	0.2668	0.585	0.2388	1.365	0.2333	-1.2	0.2421	-0.065	0.2365	0.635
	0.2374	-0.65	0.2516	-0.535	0.2673	0.585	0.2393	1.35	0.2338	-1.195	0.2425	-0.075	0.237	0.64
	0.2379	-0.655	0.2521	-0.53	0.2678	0.6	0.2398	1.34	0.2343	-1.185	0.243	-0.075	0.2375	0.615
	0.2384	-0.665	0.2527	-0.53	0.2683	0.605	0.2402	1.36	0.2348	-1.17	0.2435	-0.08	0.238	0.585
	0.239	-0.675	0.2533	-0.53	0.2688	0.61	0.2407	1.37	0.2353	-1.17	0.244	-0.085	0.2385	0.595
	0.2395	-0.66	0.2538	-0.525	0.2694	0.615	0.2412	1.355	0.2357	-1.175	0.2445	-0.085	0.239	0.605
	0.24	-0.66	0.2544	-0.525	0.2699	0.62	0.2417	1.355	0.2362	-1.22	0.245	-0.085	0.2395	0.585
	0.2405	-0.655	0.255	-0.525	0.2704	0.62	0.2422	1.37	0.2367	-1.21	0.2454	-0.09	0.24	0.57
	0.241	-0.655	0.2555	-0.525	0.2709	0.63	0.2427	1.37	0.2372	-1.21	0.2459	-0.09	0.2405	0.58
	0.2416	-0.665	0.2561	-0.525	0.2714	0.675	0.2432	1.37	0.2376	-1.22	0.2464	-0.095	0.241	0.58
	0.2421	-0.655	0.2567	-0.525	0.2718	0.68	0.2437	1.385	0.2381	-1.225	0.2469	-0.095	0.2415	0.565
	0.2426	-0.64	0.2572	-0.525	0.2723	0.675	0.2442	1.38	0.2386	-1.235	0.2474	-0.095	0.242	0.55
	0.2431	-0.64	0.2578	-0.525	0.2728	0.68	0.2447	1.365	0.2391	-1.23	0.2478	-0.095	0.2425	0.535
	0.2436	-0.65	0.2584	-0.525	0.2733	0.695	0.2452	1.38	0.2395	-1.235	0.2483	-0.1	0.2431	0.525
	0.2442	-0.645	0.2589	-0.525	0.2738	0.675	0.2457	1.38	0.24	-1.23	0.2488	-0.105	0.2436	0.535
	0.2447	-0.645	0.2595	-0.525	0.2742	0.675	0.2462	1.36	0.2405	-1.225	0.2493	-0.105	0.2441	0.55
	0.2452	-0.615	0.2601	-0.525	0.2747	0.68	0.2467	1.355	0.2409	-1.22	0.2498	-0.105	0.2446	0.54
	0.2457	-0.6	0.2606	-0.525	0.2752	0.69	0.2472	1.36	0.2414	-1.22	0.2502	-0.11	0.2451	0.51
	0.2462	-0.605	0.2612	-0.525	0.2757	0.69	0.2477	1.335	0.2419	-1.22	0.2507	-0.11	0.2456	0.505
	0.2468	-0.6	0.2618	-0.525	0.2762	0.695	0.2482	1.34	0.2424	-1.215	0.2512	-0.115	0.2461	0.51
	0.2473	-0.595	0.2623	-0.52	0.2766	0.7	0.2487	1.335	0.2428	-1.215	0.2517	-0.12	0.2466	0.505
	0.2478	-0.58	0.2629	-0.52	0.2771	0.7	0.2492	1.305	0.2433	-1.215	0.2522	-0.115	0.2471	0.475
	0.2483	-0.565	0.2635	-0.515	0.2776	0.715	0.2497	1.29	0.2438	-1.22	0.2526	-0.12	0.2476	0.465
	0.2488	-0.575	0.264	-0.515	0.2781	0.715	0.2502	1.3	0.2443	-1.225	0.2531	-0.12	0.2481	0.485
	0.2494	-0.56	0.2646	-0.515	0.2786	0.725	0.2507	1.29	0.2447	-1.225	0.2536	-0.115	0.2486	0.48
	0.2499	-0.535	0.2652	-0.51	0.279	0.735	0.2511	1.27	0.2452	-1.23	0.2541	-0.12	0.2491	0.46
	0.2504	-0.52	0.2657	-0.515	0.2795	0.75	0.2516	1.265	0.2457	-1.23	0.2546	-0.12	0.2496	0.465
	0.2509	-0.52	0.2663	-0.515	0.28	0.75	0.2521	1.24	0.2461	-1.225	0.2551	-0.11	0.2501	0.455
	0.2514	-0.53	0.2669	-0.515	0.2805	0.765	0.2526	1.22	0.2466	-1.22	0.2555	-0.105	0.2506	0.445
	0.252	-0.525	0.2674	-0.515	0.281	0.77	0.2531	1.21	0.2471	-1.21	0.256	-0.1	0.2511	0.465
	0.2525	-0.5	0.268	-0.515	0.2814	0.785	0.2536	1.21	0.2476	-1.215	0.2565	-0.1	0.2516	0.475
	0.253	-0.47	0.2686	-0.515	0.2819	0.785	0.2541	1.195	0.248	-1.205	0.257	-0.095	0.2521	0.45
	0.2535	-0.48	0.2691	-0.51	0.2824	0.795	0.2546	1.165	0.2485	-1.205	0.2575	-0.09	0.2526	0.45
	0.254	-0.495	0.2697	-0.51	0.2829	0.785	0.2551	1.165	0.249	-1.21	0.2579	-0.085	0.2531	0.475
	0.2546	-0.48	0.2703	-0.51	0.2834	0.79	0.2556	1.165	0.2495	-1.21	0.2584	-0.075	0.2536	0.46
	0.2551	-0.47	0.2708	-0.51	0.2838	0.805	0.2561	1.12	0.2499	-1.2	0.2589	-0.075	0.2541	0.445
	0.2556	-0.455	0.2714	-0.505	0.2843	0.805	0.2566	1.09	0.2504	-1.195	0.2594	-0.07	0.2546	0.44
	0.2561	-0.45	0.272	-0.505	0.2848	0.805	0.2571	1.095	0.2509	-1.195	0.2599	-0.065	0.2551	0.445
	0.2566	-0.475	0.2725	-0.505	0.2853	0.805	0.2576	1.075	0.2513	-1.185	0.2603	-0.065	0.2556	0.44
	0.2572	-0.485	0.2731	-0.505	0.2858	0.815	0.2581	1.055	0.2518	-1.18	0.2608	-0.06	0.2562	0.435
	0.2577	-0.455	0.2737	-0.505	0.2862	0.825	0.2586	1.045	0.2523	-1.175	0.2613	-0.055	0.2567	0.425
	0.2582	-0.445	0.2743	-0.5	0.2867	0.835	0.2591	1.025	0.2528	-1.175	0.2618	-0.06	0.2572	0.41
	0.2587	-0.465	0.2748	-0.505	0.2872	0.835	0.2596	1	0.2532	-1.175	0.2623	-0.05	0.2577	0.41
	0.2592	-0.54	0.2754	-0.5	0.2877	0.85	0.2601	1.02	0.2537	-1.17	0.2627	-0.055	0.2582	0.425
	0.2597	-0.555	0.276	-0.5	0.2882	0.86	0.2606	1.04	0.2542	-1.17	0.2632	-0.05	0.2587	0.425
	0.2602	-0.575	0.2765	-0.505	0.2887	0.87	0.2611	1.01	0.2547	-1.16	0.2637	-0.055	0.2592	0.415
	0.2606	-0.565	0.2771	-0.5	0.2891	0.88	0.2615	0.985	0.2551	-1.155	0.2642	-0.055	0.2597	0.415
	0.2611	-0.57	0.2777	-0.5	0.2896	0.895	0.262	0.995	0.2556	-1.15	0.2647	-0.055	0.2602	0.43
	0.2616	-0.58	0.2782	-0.5	0.2901	0.9	0.2625	0.99	0.2561	-1.15	0.2652	-0.06	0.2607	0.445
	0.2621	-0.58	0.2788	-0.5	0.2906	0.92	0.263	0.99	0.2565	-1.14	0.2656	-0.06	0.2612	0.435
	0.2626	-0.58	0.2794	-0.5	0.2911	0.93	0.2635	0.99	0.257	-1.14	0.2661	-0.065	0.2617	0.43
	0.263	-0.595	0.2799	-0.5	0.2915	0.94	0.264	0.975	0.2575	-1.135	0.2666	-0.065	0.2622	0.435
	0.2635	-0.61	0.2805	-0.495	0.292	0.95	0.2645	0.965	0.258	-1.13	0.2671	-0.065	0.2627	0.43
	0.264	-0.6	0.2811	-0.5	0.2925	0.96	0.265	0.975	0.2584	-1.135	0.2676	-0.07	0.2632	0.405
	0.2645	-0.59	0.2816	-0.495	0.293	0.965	0.2655	0.99	0.2589	-1.13	0.268	-0.07	0.2637	0.41
	0.265	-0.605	0.2822	-0.495	0.2935	0.98	0.266	0.98	0.2594	-1.12	0.2685	-0.075	0.2642	0.41
	0.2654	-0.62	0.2828	-0.495	0.2939	0.985	0.2665	0.96	0.2599	-1.115	0.269	-0.075	0.2647	0.4
	0.2659	-0.62	0.2833	-0.495	0.2944	0.99	0.267	0.96	0.2603	-1.12	0.2695	-0.075	0.2652	0.39
	0.2664	-0.63	0.2839	-0.5	0.2949	1.005	0.2675	0.965	0.2608	-1.125	0.27	-0.075	0.2657	0.39
	0.2669	-0.645	0.2844	-0.465	0.2954	1.015	0.268	0.96	0.2613	-1.13	0.2704	-0.06	0.2662	0.385
	0.2674	-0.655	0.285	-0.465	0.2959	1.025	0.2685	0.97	0.2617	-1.14	0.2709	-0.04	0.2667	0.375
	0.2678	-0.67	0.2856	-0.46	0.2963	1.035	0.269	0.975	0.2622	-1.15	0.2714	-0.025	0.2672	0.39
	0.2683	-0.69	0.2861	-0.46	0.2968	1.04	0.2695	0.97	0.2627	-1.165	0.2719	0	0.2677	0.4
	0.2688	-0.705	0.2867	-0.455	0.2973	1.05	0.27	0.975	0.2632	-1.175	0.2724	0.02	0.2682	0.395
	0.2693	-0.715	0.2872	-0.455	0.2978	1.06	0.2705	0.98	0.2636	-1.185	0.2728	0.045	0.2687	0.4
	0.2698	-0.72	0.2878	-0.455	0.2983	1.08	0.271	0.975	0.2641	-1.185	0.2733	0.07	0.2692	0.415
	0.2702	-0.735	0.2884	-0.455	0.2987	1.09	0.2715	0.975	0.2646	-1.185	0.2738	0.095	0.2698	0.43
	0.2707	-0.745	0.2889	-0.455	0.2992	1.105	0.272	0.975	0.2651	-1.18	0.2743	0.335	0.2703	0.425
	0.2712	-0.755	0.2895	-0.455	0.2997	1.115	0.2724	0.975	0.2655	-1.18	0.2748	0.35	0.2708	0.425
	0.2717	-0.77	0.29	-0.45	0.3002	1.13	0.2729	0.975	0.266	-1.165	0.2753	0.37	0.2713	0.455
	0.2722	-0.77	0.2906	-0.45	0.3007	1.145	0.2734	0.975	0.2665	-1.145	0.2757	0.38	0.2718	0.46
	0.2726	-0.76	0.2912	-0.45	0.3011	1.165	0.2739	0.975	0.2669	-1.135	0.2762	0.4	0.2723	0.47
	0.2731	-0.765	0.2917	-0.45	0.3016	1.17	0.2744	0.995	0.2674	-1.115	0.2767	0.415	0.2728	0.48
	0.2736	-0.78	0.2923	-0.45	0.3021	1.18	0.2749	1.005	0.2679	-1.1	0.2772	0.44	0.2733	0.48
	0.2741	-0.8	0.2928	-0.45	0.3026	1.19	0.2754	1.01	0.2684	-1.08	0.2777	0.46	0.2738	0.475
	0.2746	-0.82	0.2934	-0.45	0.3031	1.195	0.2759	1	0.2688	-1.065	0.2781	0.48	0.2743	0.47
	0.275	-0.83	0.294	-0.445	0.3036	1.195	0.2764	0.99	0.2693	-1.065	0.2786	0.5	0.2748	0.475
	0.2755	-0.84	0.2945	-0.445	0.304	1.21	0.2769	0.995	0.2698	-1.065	0.2791	0.515	0.2753	0.46
	0.276	-0.85	0.2951	-0.445	0.3045	1.21	0.2774	0.98	0.2703	-1.07	0.2796	0.54	0.2758	0.445
	0.2765	-0.865	0.2956	-0.445	0.305	1.215	0.2779	0.965	0.2707	-1.08	0.2801	0.55	0.2763	0.445
	0.277	-0.895	0.2962	-0.445	0.3055	1.22	0.2784	0.965	0.2712	-1.095	0.2805	0.575	0.2768	0.455
	0.2775	-0.92	0.2967	-0.445	0.306	1.23	0.2788	0.965	0.2717	-1.1	0.281	0.59	0.2773	0.435
	0.2779	-0.93	0.2973	-0.445	0.3064	1.235	0.2793	0.955	0.2721	-1.105	0.2815	0.6	0.2778	0.41
	0.2784	-0.945	0.2979	-0.44	0.3069	1.245	0.2798	0.935	0.2726	-1.11	0.282	0.625	0.2783	0.42
	0.2789	-0.955	0.2984	-0.44	0.3074	1.24	0.2803	0.945	0.2731	-1.11	0.2825	0.635	0.2788	0.435
	0.2794	-0.97	0.299	-0.44	0.3079	1.25	0.2808	0.955	0.2736	-1.11	0.2829	0.65	0.2793	0.44
	0.2799	-0.99	0.2995	-0.44	0.3084	1.25	0.2812	0.935	0.274	-1.115	0.2834	0.655	0.2798	0.435
	0.2803	-1.01	0.3001	-0.435	0.3088	1.26	0.2817	0.905	0.2745	-1.115	0.2839	0.67	0.2803	0.445
	0.2808	-1.01	0.3007	-0.435	0.3093	1.27	0.2822	0.905	0.275	-1.115	0.2844	0.68	0.2808	0.455
	0.2813	-1.005	0.3012	-0.435	0.3098	1.285	0.2827	0.91	0.2755	-1.115	0.2849	0.685	0.2813	0.45
	0.2818	-1.02	0.3018	-0.43	0.3103	1.275	0.2831	0.91	0.2759	-1.105	0.2853	0.7	0.2818	0.455
	0.2823	-1.045	0.3023	-0.43	0.3108	1.28	0.2836	0.91	0.2764	-1.1	0.2858	0.705	0.2823	0.455
	0.2827	-1.08	0.3029	-0.43	0.3112	1.285	0.2841	0.905	0.2769	-1.105	0.2863	0.71	0.2829	0.43
	0.2832	-1.11	0.3035	-0.425	0.3117	1.295	0.2846	0.885	0.2773	-1.095	0.2868	0.715	0.2834	0.435
	0.2837	-1.125	0.304	-0.43	0.3122	1.3	0.2851	0.885	0.2778	-1.09	0.2873	0.72	0.2839	0.465
	0.2842	-1.135	0.3046	-0.425	0.3127	1.305	0.2855	0.88	0.2783	-1.095	0.2877	0.73	0.2844	0.47
	0.2847	-1.155	0.3051	-0.425	0.3132	1.3	0.286	0.88	0.2788	-1.085	0.2882	0.735	0.2849	0.445
	0.2851	-1.2	0.3057	-0.425	0.3136	1.305	0.2865	0.88	0.2792	-1.075	0.2887	0.74	0.2854	0.43
	0.2856	-1.245	0.3062	-0.42	0.3141	1.31	0.287	0.88	0.2797	-1.07	0.2892	0.755	0.2859	0.43
	0.2861	-1.275	0.3068	-0.42	0.3146	1.31	0.2875	0.875	0.2802	-1.075	0.2897	0.755	0.2864	0.44
	0.2866	-1.285	0.3074	-0.42	0.3151	1.32	0.2879	0.88	0.2807	-1.07	0.2901	0.76	0.2869	0.445
	0.2871	-1.29	0.3079	-0.415	0.3156	1.33	0.2884	0.88	0.2811	-1.075	0.2906	0.765	0.2874	0.425
	0.2875	-1.3	0.3085	-0.415	0.316	1.335	0.2889	0.875	0.2816	-1.07	0.2911	0.77	0.2879	0.41
	0.288	-1.335	0.309	-0.415	0.3165	1.35	0.2894	0.875	0.2821	-1.07	0.2916	0.785	0.2884	0.4
	0.2885	-1.375	0.3096	-0.415	0.317	1.365	0.2899	0.875	0.2825	-1.07	0.292	0.79	0.2889	0.385
	0.289	-1.405	0.3102	-0.415	0.3175	1.375	0.2903	0.885	0.283	-1.065	0.2925	0.785	0.2894	0.365
	0.2895	-1.41	0.3107	-0.415	0.318	1.385	0.2908	0.89	0.2835	-1.055	0.293	0.785	0.2899	0.37
	0.2899	-1.415	0.3113	-0.415	0.3184	1.39	0.2913	0.89	0.284	-1.05	0.2935	0.805	0.2904	0.375
	0.2904	-1.43	0.3118	-0.415	0.3189	1.4	0.2918	0.88	0.2844	-1.05	0.294	0.81	0.2909	0.36
	0.2909	-1.46	0.3124	-0.415	0.3194	1.415	0.2922	0.88	0.2849	-1.045	0.2944	0.815	0.2914	0.35
	0.2914	-1.51	0.313	-0.415	0.3199	1.42	0.2927	0.89	0.2854	-1.045	0.2949	0.82	0.2919	0.345
	0.2919	-1.55	0.3135	-0.42	0.3204	1.435	0.2932	0.895	0.2859	-1.045	0.2954	0.825	0.2924	0.305
	0.2923	-1.575	0.3141	-0.415	0.3209	1.45	0.2937	0.885	0.2863	-1.04	0.2959	0.83	0.2929	0.28
	0.2928	-1.6	0.3146	-0.42	0.3213	1.45	0.2942	0.895	0.2868	-1.035	0.2964	0.83	0.2934	0.28
	0.2933	-1.635	0.3152	-0.42	0.3218	1.46	0.2946	0.9	0.2873	-1.035	0.2968	0.84	0.2939	0.255
	0.2938	-1.67	0.3158	-0.42	0.3223	1.465	0.2951	0.885	0.2877	-1.035	0.2973	0.84	0.2944	0.205
	0.2943	-1.74	0.3163	-0.42	0.3228	1.47	0.2956	0.89	0.2882	-1.03	0.2978	0.845	0.2949	0.17
	0.2947	-1.78	0.3169	-0.42	0.3233	1.48	0.2961	0.885	0.2887	-1.03	0.2983	0.85	0.2954	0.15
	0.2952	-1.815	0.3174	-0.42	0.3237	1.49	0.2966	0.88	0.2892	-1.03	0.2988	0.855	0.296	0.12
	0.2957	-1.87	0.318	-0.42	0.3242	1.505	0.297	0.89	0.2896	-1.025	0.2992	0.85	0.2965	0.105
	0.2962	-1.94	0.3185	-0.42	0.3247	1.51	0.2975	0.91	0.2901	-1.02	0.2997	0.865	0.297	0.085
	0.2967	-2.01	0.3191	-0.425	0.3252	1.52	0.298	0.895	0.2906	-1.025	0.3002	0.86	0.2975	0.04
	0.2972	-2.075	0.3197	-0.425	0.3257	1.53	0.2985	0.89	0.2911	-1.025	0.3007	0.865	0.298	0
	0.2976	-2.125	0.3202	-0.43	0.3261	1.55	0.299	0.89	0.2915	-1.025	0.3012	0.865	0.2985	-0.245
	0.2981	-2.175	0.3208	-0.43	0.3266	1.56	0.2994	0.89	0.292	-1.02	0.3016	0.875	0.2991	-0.265
	0.2986	-2.225	0.3213	-0.43	0.3271	1.565	0.2999	0.895	0.2925	-1.02	0.3021	0.88	0.2997	-0.31
	0.2991	-2.29	0.3219	-0.43	0.3276	1.56	0.3004	0.905	0.2929	-1.015	0.3026	0.885	0.3002	-0.345
	0.2996	-2.36	0.3225	-0.43	0.3281	1.565	0.3009	0.895	0.2934	-1.015	0.3031	0.89	0.3008	-0.37
	0.3	-2.425	0.323	-0.43	0.3285	1.57	0.3013	0.875	0.2939	-1.01	0.3036	0.905	0.3013	-0.405
	0.3005	-2.475	0.3236	-0.435	0.329	1.585	0.3018	0.885	0.2944	-1.01	0.304	0.91	0.3019	-0.435
	0.301	-2.535	0.3241	-0.435	0.3295	1.585	0.3023	0.905	0.2948	-1	0.3045	0.915	0.3025	-0.46
	0.3015	-2.615	0.3247	-0.435	0.33	1.585	0.3028	0.895	0.2953	-0.995	0.305	0.925	0.303	-0.475
	0.302	-2.69	0.3253	-0.435	0.3305	1.58	0.3033	0.885	0.2958	-0.995	0.3055	0.93	0.3036	-0.495
	0.3024	-2.735	0.3258	-0.44	0.3309	1.585	0.3037	0.885	0.2964	-0.945	0.306	0.945	0.3041	-0.525
	0.3029	-2.795	0.3264	-0.44	0.3314	1.585	0.3042	0.895	0.2969	-0.94	0.3064	0.955	0.3047	-0.535
	0.3034	-2.845	0.3269	-0.44	0.3319	1.585	0.3047	0.9	0.2975	-0.94	0.3069	0.96	0.3053	-0.54
	0.3039	-2.9	0.3275	-0.435	0.3324	1.675	0.3052	0.905	0.2981	-0.935	0.3074	0.96	0.3058	-0.575
	0.3044	-2.92	0.3281	-0.44	0.3329	1.68	0.3057	0.905	0.2987	-0.93	0.3079	0.975	0.3064	-0.575
	0.3048	-2.9	0.3286	-0.44	0.3334	1.685	0.3061	0.915	0.2992	-0.93	0.3084	0.98	0.3069	-0.545
	0.3053	-2.875	0.3292	-0.44	0.3338	1.685	0.3066	0.93	0.2998	-0.93	0.3088	0.985	0.3075	-0.56
	0.3058	-2.865	0.3297	-0.435	0.3343	1.695	0.3071	0.96	0.3004	-0.925	0.3093	0.99	0.3081	-0.585
	0.3063	-2.885	0.3303	-0.435	0.3348	1.71	0.3076	0.945	0.3009	-0.92	0.3098	1	0.3086	-0.555
	0.3068	-2.95	0.3308	-0.43	0.3353	1.725	0.3081	0.92	0.3015	-0.915	0.3103	1.005	0.3092	-0.545
	0.3072	-3.03	0.3314	-0.435	0.3357	1.73	0.3085	0.925	0.3021	-0.92	0.3108	1.01	0.3097	-0.575
	0.3077	-3.065	0.332	-0.435	0.3362	1.74	0.309	0.94	0.3027	-0.92	0.3112	1.01	0.3103	-0.565
	0.3082	-3.03	0.3325	-0.43	0.3367	1.76	0.3095	0.935	0.3032	-0.92	0.3117	1.015	0.3109	-0.54
	0.3087	-2.995	0.3331	-0.435	0.3372	1.78	0.31	0.92	0.3038	-0.915	0.3122	1.025	0.3114	-0.55
	0.3092	-2.96	0.3336	-0.435	0.3377	1.795	0.3104	0.9	0.3044	-0.915	0.3127	1.04	0.312	-0.545
	0.3096	-2.965	0.3342	-0.43	0.3381	1.81	0.3109	0.895	0.305	-0.915	0.3132	1.045	0.3125	-0.535
	0.3101	-3	0.3348	-0.43	0.3386	1.82	0.3114	0.885	0.3055	-0.91	0.3136	1.045	0.3131	-0.55
	0.3106	-3.025	0.3353	-0.43	0.3391	1.84	0.3119	0.87	0.3061	-0.91	0.3141	1.06	0.3137	-0.55
	0.3111	-3.015	0.3359	-0.425	0.3396	1.86	0.3124	0.855	0.3067	-0.905	0.3146	1.075	0.3142	-0.525
	0.3116	-3.015	0.3364	-0.43	0.3401	1.86	0.3128	0.825	0.3073	-0.905	0.3151	1.085	0.3148	-0.515
	0.312	-3.07	0.337	-0.43	0.3405	1.86	0.3133	0.82	0.3078	-0.9	0.3156	1.09	0.3153	-0.53
	0.3125	-3.125	0.3376	-0.43	0.341	1.875	0.3138	0.84	0.3084	-0.895	0.316	1.105	0.3159	-0.525
	0.313	-3.15	0.3381	-0.43	0.3415	1.88	0.3143	0.825	0.309	-0.895	0.3165	1.12	0.3165	-0.51
	0.3135	-3.16	0.3387	-0.425	0.342	1.88	0.3148	0.79	0.3096	-0.89	0.317	1.125	0.317	-0.505
	0.314	-3.17	0.3392	-0.42	0.3425	1.875	0.3152	0.78	0.3101	-0.895	0.3175	1.145	0.3176	-0.5
	0.3145	-3.2	0.3398	-0.425	0.3429	1.88	0.3157	0.79	0.3107	-0.895	0.318	1.15	0.3181	-0.485
	0.3149	-3.24	0.3403	-0.425	0.3434	1.875	0.3162	0.79	0.3113	-0.89	0.3184	1.165	0.3187	-0.48
	0.3154	-3.24	0.3409	-0.425	0.3439	1.865	0.3167	0.765	0.3118	-0.89	0.3189	1.17	0.3193	-0.485
	0.3159	-3.23	0.3415	-0.425	0.3444	1.845	0.3172	0.765	0.3124	-0.89	0.3194	1.185	0.3198	-0.47
	0.3164	-3.25	0.342	-0.425	0.3448	1.83	0.3176	0.77	0.313	-0.89	0.3199	1.18	0.3204	-0.46
	0.3169	-3.275	0.3426	-0.425	0.3453	1.82	0.3181	0.765	0.3136	-0.89	0.3204	1.185	0.3209	-0.47
	0.3173	-3.285	0.3431	-0.425	0.3458	1.82	0.3186	0.77	0.3141	-0.89	0.3208	1.185	0.3215	-0.46
	0.3178	-3.26	0.3437	-0.425	0.3463	1.83	0.3191	0.775	0.3147	-0.89	0.3213	1.2	0.3221	-0.44
	0.3183	-3.235	0.3443	-0.425	0.3468	1.825	0.3196	0.755	0.3153	-0.885	0.3218	1.205	0.3226	-0.44
	0.3188	-3.27	0.3448	-0.425	0.3472	1.825	0.32	0.715	0.3159	-0.88	0.3223	1.21	0.3232	-0.445
	0.3193	-3.34	0.3454	-0.43	0.3477	1.83	0.3205	0.74	0.3164	-0.875	0.3228	1.21	0.3237	-0.435
	0.3197	-3.42	0.3459	-0.43	0.3482	1.83	0.321	0.755	0.317	-0.875	0.3232	1.215	0.3243	-0.43
	0.3202	-3.555	0.3465	-0.43	0.3487	1.845	0.3215	0.715	0.3176	-0.875	0.3237	1.215	0.3249	-0.43
	0.3207	-3.5	0.3471	-0.43	0.3492	1.855	0.3219	0.69	0.3182	-0.875	0.3242	1.225	0.3254	-0.43
	0.3212	-3.47	0.3476	-0.43	0.3496	1.865	0.3224	0.715	0.3187	-0.875	0.3247	1.225	0.326	-0.42
	0.3217	-3.46	0.3482	-0.43	0.3501	1.86	0.3229	0.705	0.3193	-0.875	0.3252	1.23	0.3265	-0.415
	0.3222	-3.455	0.3487	-0.43	0.3506	1.85	0.3234	0.7	0.3199	-0.87	0.3256	1.235	0.3271	-0.42
	0.3227	-3.44	0.3493	-0.43	0.3511	1.845	0.3239	0.715	0.3205	-0.865	0.3261	1.245	0.3277	-0.41
	0.3233	-3.415	0.3499	-0.43	0.3516	1.835	0.3243	0.715	0.321	-0.86	0.3266	1.25	0.3282	-0.405
	0.3238	-3.385	0.3504	-0.43	0.352	1.835	0.3248	0.695	0.3216	-0.86	0.3271	1.26	0.3288	-0.41
	0.3243	-3.35	0.351	-0.43	0.3525	1.84	0.3253	0.72	0.3222	-0.86	0.3276	1.255	0.3293	-0.405
	0.3248	-3.32	0.3515	-0.43	0.353	1.835	0.3258	0.74	0.3227	-0.86	0.328	1.265	0.3299	-0.4
	0.3253	-3.31	0.3521	-0.43	0.3535	1.825	0.3263	0.715	0.3233	-0.86	0.3285	1.26	0.3305	-0.415
	0.3258	-3.3	0.3526	-0.43	0.3539	1.825	0.3267	0.71	0.3239	-0.855	0.329	1.27	0.331	-0.42
	0.3263	-3.32	0.3532	-0.43	0.3544	1.82	0.3272	0.735	0.3245	-0.85	0.3295	1.275	0.3316	-0.415
	0.3268	-3.325	0.3538	-0.43	0.3549	1.835	0.3277	0.745	0.325	-0.85	0.33	1.285	0.3321	-0.42
	0.3273	-3.305	0.3543	-0.435	0.3554	1.84	0.3282	0.735	0.3256	-0.85	0.3304	1.28	0.3327	-0.425
	0.3278	-3.295	0.3549	-0.44	0.3559	1.84	0.3287	0.74	0.3262	-0.845	0.3309	1.285	0.3333	-0.435
	0.3283	-3.28	0.3554	-0.405	0.3563	1.84	0.3291	0.745	0.3268	-0.845	0.3314	1.29	0.3338	-0.445
	0.3288	-3.25	0.3559	-0.41	0.3568	1.855	0.3296	0.75	0.3273	-0.845	0.3319	1.295	0.3344	-0.445
	0.3293	-3.225	0.3565	-0.405	0.3573	1.89	0.3301	0.75	0.3279	-0.84	0.3324	1.305	0.3349	-0.44
	0.3298	-3.215	0.357	-0.405	0.3578	1.9	0.3306	0.755	0.3285	-0.84	0.3328	1.315	0.3355	-0.445
	0.3303	-3.215	0.3575	-0.405	0.3583	1.925	0.331	0.745	0.3291	-0.835	0.3333	1.315	0.3361	-0.455
	0.3308	-3.235	0.358	-0.405	0.3587	1.92	0.3315	0.735	0.3296	-0.835	0.3338	1.325	0.3366	-0.465
	0.3313	-3.235	0.3585	-0.4	0.3592	1.92	0.332	0.755	0.3302	-0.83	0.3343	1.335	0.3372	-0.465
	0.3318	-3.23	0.359	-0.4	0.3597	1.92	0.3325	0.765	0.3308	-0.83	0.3348	1.355	0.3377	-0.45
	0.3323	-3.225	0.3596	-0.4	0.3602	1.93	0.333	0.765	0.3313	-0.825	0.3353	1.485	0.3383	-0.45
	0.3328	-3.235	0.3601	-0.4	0.3607	1.945	0.3334	0.77	0.3319	-0.82	0.3358	1.5	0.3389	-0.46
	0.3333	-3.28	0.3606	-0.4	0.3611	1.95	0.3339	0.785	0.3325	-0.815	0.3362	1.515	0.3394	-0.455
	0.3338	-3.32	0.3611	-0.395	0.3616	1.94	0.3344	0.785	0.3331	-0.815	0.3367	1.52	0.34	-0.45
	0.3343	-3.34	0.3616	-0.395	0.3621	1.94	0.3349	0.79	0.3336	-0.81	0.3372	1.53	0.3405	-0.45
	0.3348	-3.34	0.3622	-0.395	0.3626	1.94	0.3354	0.78	0.3342	-0.815	0.3377	1.54	0.3411	-0.445
	0.3353	-3.35	0.3627	-0.4	0.363	1.94	0.3358	0.795	0.3348	-0.81	0.3382	1.55	0.3417	-0.46
	0.3358	-3.385	0.3632	-0.395	0.3635	1.95	0.3363	0.81	0.3354	-0.805	0.3387	1.56	0.3422	-0.455
	0.3363	-3.45	0.3637	-0.395	0.364	1.965	0.3368	0.81	0.3359	-0.805	0.3392	1.565	0.3428	-0.43
	0.3368	-3.515	0.3642	-0.395	0.3645	1.965	0.3373	0.8	0.3365	-0.805	0.3397	1.57	0.3433	-0.44
	0.3373	-3.545	0.3648	-0.395	0.365	1.97	0.3378	0.805	0.3371	-0.8	0.3402	1.58	0.3439	-0.465
	0.3378	-3.55	0.3653	-0.39	0.3654	1.975	0.3382	0.78	0.3377	-0.8	0.3407	1.585	0.3445	-0.46
	0.3383	-3.535	0.3658	-0.39	0.3659	1.995	0.3387	0.78	0.3382	-0.795	0.3412	1.59	0.345	-0.45
	0.3388	-3.525	0.3663	-0.39	0.3664	2	0.3392	0.765	0.3388	-0.79	0.3417	1.59	0.3456	-0.455
	0.3393	-3.53	0.3668	-0.39	0.3669	2	0.3396	0.75	0.3394	-0.79	0.3422	1.595	0.3461	-0.455
	0.3398	-3.555	0.3673	-0.385	0.3674	1.995	0.3401	0.755	0.34	-0.795	0.3427	1.595	0.3467	-0.47
	0.3403	-3.59	0.3679	-0.385	0.3678	1.99	0.3406	0.76	0.3405	-0.79	0.3432	1.595	0.3473	-0.485
	0.3408	-3.58	0.3684	-0.385	0.3683	1.99	0.3411	0.74	0.3411	-0.79	0.3437	1.6	0.3478	-0.485
	0.3413	-3.53	0.3689	-0.385	0.3688	2	0.3415	0.73	0.3417	-0.79	0.3442	1.6	0.3484	-0.47
	0.3418	-3.475	0.3694	-0.38	0.3693	1.995	0.342	0.74	0.3422	-0.79	0.3447	1.615	0.3489	-0.465
	0.3423	-3.435	0.3699	-0.375	0.3698	1.98	0.3425	0.715	0.3428	-0.79	0.3452	1.63	0.3495	-0.48
	0.3428	-3.405	0.3705	-0.375	0.3702	1.965	0.343	0.69	0.3434	-0.785	0.3457	1.635	0.3501	-0.495
	0.3433	-3.38	0.371	-0.375	0.3707	1.97	0.3434	0.705	0.344	-0.785	0.3462	1.64	0.3506	-0.475
	0.3438	-3.365	0.3715	-0.375	0.3712	1.98	0.3439	0.715	0.3445	-0.78	0.3467	1.64	0.3512	-0.455
	0.3443	-3.39	0.372	-0.37	0.3717	1.98	0.3444	0.7	0.3451	-0.78	0.3472	1.66	0.3517	-0.47
	0.3449	-3.44	0.3725	-0.37	0.3721	1.985	0.3448	0.71	0.3457	-0.78	0.3477	1.665	0.3523	-0.465
	0.3454	-3.445	0.3731	-0.37	0.3726	1.985	0.3453	0.73	0.3463	-0.78	0.3481	1.675	0.3529	-0.455
	0.3459	-3.41	0.3736	-0.365	0.3731	1.98	0.3458	0.705	0.3468	-0.78	0.3486	1.675	0.3534	-0.475
	0.3464	-3.415	0.3741	-0.365	0.3736	1.99	0.3463	0.69	0.3474	-0.775	0.3491	1.665	0.354	-0.475
	0.3469	-3.425	0.3746	-0.365	0.3741	2.005	0.3467	0.72	0.348	-0.775	0.3496	1.665	0.3545	-0.465
	0.3474	-3.43	0.3751	-0.365	0.3745	2.005	0.3472	0.72	0.3486	-0.78	0.3501	1.66	0.3551	-0.475
	0.3479	-3.445	0.3757	-0.36	0.375	2.015	0.3477	0.715	0.3491	-0.78	0.3506	1.66	0.3557	-0.49
	0.3484	-3.44	0.3762	-0.36	0.3755	2.015	0.3482	0.72	0.3497	-0.775	0.3511	1.665	0.3562	-0.505
	0.3489	-3.46	0.3767	-0.365	0.376	2.015	0.3486	0.72	0.3503	-0.77	0.3516	1.66	0.3568	-0.51
	0.3494	-3.485	0.3772	-0.365	0.3765	2.02	0.3491	0.715	0.3509	-0.77	0.3521	1.655	0.3573	-0.52
	0.3499	-3.46	0.3777	-0.365	0.3769	2.02	0.3496	0.72	0.3514	-0.77	0.3526	1.65	0.3579	-0.545
	0.3504	-3.425	0.3782	-0.365	0.3774	2.01	0.35	0.725	0.352	-0.77	0.3531	1.65	0.3585	-0.55
	0.3509	-3.415	0.3788	-0.36	0.3779	2.015	0.3505	0.72	0.3526	-0.765	0.3536	1.645	0.359	-0.555
	0.3514	-3.39	0.3793	-0.36	0.3784	2	0.351	0.71	0.3531	-0.765	0.3541	1.655	0.3596	-0.58
	0.3519	-3.35	0.3798	-0.36	0.3789	1.995	0.3515	0.72	0.3537	-0.765	0.3546	1.66	0.3601	-0.575
	0.3524	-3.335	0.3803	-0.355	0.3793	1.995	0.3519	0.725	0.3543	-0.76	0.3551	1.665	0.3607	-0.58
	0.3529	-3.32	0.3808	-0.355	0.3798	1.99	0.3524	0.71	0.3549	-0.755	0.3556	1.67	0.3613	-0.595
	0.3534	-3.295	0.3814	-0.355	0.3803	1.985	0.3529	0.69	0.3554	-0.76	0.3561	1.685	0.3618	-0.59
	0.3539	-3.3	0.3819	-0.355	0.3808	1.98	0.3533	0.685	0.356	-0.755	0.3566	1.695	0.3624	-0.61
	0.3544	-3.35	0.3824	-0.355	0.3813	1.98	0.3538	0.69	0.3566	-0.755	0.3571	1.71	0.3629	-0.615
	0.3549	-3.425	0.3829	-0.355	0.3817	1.97	0.3543	0.695	0.3572	-0.755	0.3576	1.73	0.3635	-0.62
	0.3554	-3.47	0.3834	-0.355	0.3822	1.975	0.3548	0.69	0.3577	-0.755	0.3581	1.73	0.3641	-0.645
	0.3559	-3.475	0.384	-0.35	0.3827	2	0.3552	0.685	0.3583	-0.75	0.3586	1.745	0.3646	-0.65
	0.3564	-3.44	0.3845	-0.355	0.3832	2.015	0.3557	0.675	0.3589	-0.75	0.3591	1.755	0.3652	-0.655
	0.3569	-3.405	0.385	-0.355	0.3836	2.02	0.3562	0.68	0.3595	-0.745	0.3596	1.755	0.3657	-0.68
	0.3574	-3.395	0.3855	-0.355	0.3841	2.02	0.3567	0.69	0.36	-0.745	0.3601	1.765	0.3663	-0.695
	0.3579	-3.415	0.386	-0.355	0.3846	2.02	0.3571	0.68	0.3606	-0.745	0.3605	1.77	0.3669	-0.71
	0.3584	-3.425	0.3865	-0.355	0.3851	2.03	0.3576	0.665	0.3612	-0.74	0.361	1.77	0.3674	-0.715
	0.3589	-3.435	0.3871	-0.36	0.3856	2.055	0.3581	0.675	0.3617	-0.74	0.3615	1.775	0.368	-0.73
	0.3594	-3.49	0.3876	-0.36	0.386	2.065	0.3585	0.695	0.3623	-0.735	0.362	1.775	0.3685	-0.755
	0.3599	-3.54	0.3881	-0.355	0.3865	2.07	0.359	0.7	0.3629	-0.73	0.3625	1.775	0.3691	-0.78
	0.3604	-3.565	0.3886	-0.355	0.387	2.075	0.3595	0.695	0.3635	-0.73	0.363	1.785	0.3696	-1.465
	0.3609	-3.535	0.3891	-0.355	0.3875	2.07	0.36	0.695	0.364	-0.73	0.3635	1.8	0.3701	-1.475
	0.3614	-3.475	0.3897	-0.355	0.388	2.07	0.3604	0.7	0.3646	-0.73	0.364	1.8	0.3706	-1.495
	0.3619	-3.44	0.3902	-0.355	0.3884	2.08	0.3609	0.69	0.3652	-0.73	0.3645	1.81	0.3711	-1.52
	0.3624	-3.415	0.3907	-0.355	0.3889	2.085	0.3614	0.68	0.3658	-0.73	0.365	1.82	0.3716	-1.545
	0.3629	-3.39	0.3912	-0.355	0.3894	2.085	0.3618	0.695	0.3663	-0.725	0.3655	1.83	0.3721	-1.585
	0.3634	-3.365	0.3917	-0.355	0.3899	2.075	0.3623	0.695	0.3669	-0.72	0.366	1.835	0.3726	-1.605
	0.3639	-3.315	0.3923	-0.355	0.3904	2.075	0.3628	0.69	0.3675	-0.72	0.3665	1.84	0.3731	-1.61
	0.3644	-3.275	0.3928	-0.35	0.3908	2.085	0.3633	0.695	0.3681	-0.715	0.367	1.835	0.3736	-1.625
	0.3649	-3.25	0.3933	-0.35	0.3913	2.075	0.3637	0.69	0.3686	-0.715	0.3675	1.845	0.3741	-1.635
	0.3654	-3.26	0.3938	-0.35	0.3918	2.07	0.3642	0.67	0.3692	-0.67	0.368	1.86	0.3746	-1.66
	0.3659	-3.29	0.3943	-0.35	0.3923	2.065	0.3647	0.675	0.3698	-0.67	0.3685	1.855	0.3751	-1.69
	0.3664	-3.31	0.3949	-0.35	0.3927	2.065	0.3652	0.685	0.3703	-0.665	0.369	1.855	0.3756	-1.7
	0.367	-3.35	0.3954	-0.35	0.3933	2.22	0.3656	0.685	0.3709	-0.66	0.3695	1.85	0.3761	-1.705
	0.3675	-3.405	0.3959	-0.345	0.3938	2.21	0.3661	0.68	0.3714	-0.66	0.37	1.855	0.3766	-1.71
	0.368	-3.4	0.3964	-0.345	0.3944	2.185	0.3666	0.675	0.372	-0.655	0.3705	1.865	0.3771	-1.715
	0.3685	-3.395	0.3969	-0.345	0.3949	2.185	0.367	0.685	0.3725	-0.655	0.371	1.87	0.3776	-1.735
	0.369	-3.405	0.3974	-0.34	0.3955	2.19	0.3675	0.695	0.3731	-0.655	0.3715	1.87	0.3781	-1.76
	0.3695	-3.41	0.398	-0.34	0.396	2.185	0.368	0.695	0.3737	-0.65	0.372	1.88	0.3786	-1.785
	0.37	-3.375	0.3985	-0.34	0.3966	2.185	0.3685	0.68	0.3742	-0.65	0.3724	1.895	0.3791	-1.79
	0.3705	-3.34	0.399	-0.34	0.3971	2.18	0.3689	0.68	0.3748	-0.65	0.3729	1.905	0.3796	-1.8
	0.371	-3.33	0.3995	-0.335	0.3977	2.165	0.3694	0.69	0.3753	-0.645	0.3734	1.92	0.3801	-1.825
	0.3715	-3.355	0.4	-0.33	0.3982	2.18	0.3699	0.695	0.3759	-0.64	0.3739	1.935	0.3806	-1.84
	0.372	-3.36	0.4006	-0.335	0.3987	2.205	0.3704	0.68	0.3765	-0.64	0.3744	1.95	0.3811	-1.87
	0.3725	-3.33	0.4011	-0.335	0.3993	2.215	0.3708	0.68	0.377	-0.64	0.3749	1.96	0.3816	-1.885
	0.373	-3.295	0.4016	-0.33	0.3998	2.21	0.3713	0.68	0.3776	-0.635	0.3754	1.97	0.3822	-1.89
	0.3735	-3.275	0.4021	-0.325	0.4004	2.21	0.3718	0.665	0.3781	-0.635	0.3759	1.97	0.3827	-1.91
	0.374	-3.265	0.4026	-0.32	0.4009	2.215	0.3722	0.665	0.3787	-0.635	0.3764	1.975	0.3832	-1.92
	0.3745	-3.245	0.4032	-0.325	0.4015	2.23	0.3727	0.67	0.3792	-0.63	0.3769	1.985	0.3837	-1.93
	0.375	-3.22	0.4037	-0.325	0.402	2.23	0.3732	0.67	0.3798	-0.635	0.3774	1.985	0.3842	-1.935
	0.3755	-3.2	0.4042	-0.32	0.4026	2.225	0.3737	0.675	0.3804	-0.63	0.3779	1.985	0.3847	-1.93
	0.376	-3.21	0.4047	-0.32	0.4031	2.215	0.3741	0.675	0.3809	-0.63	0.3784	1.98	0.3852	-1.935
	0.3765	-3.21	0.4052	-0.32	0.4036	2.225	0.3746	0.665	0.3815	-0.63	0.3789	1.97	0.3857	-1.95
	0.377	-3.185	0.4057	-0.32	0.4042	2.24	0.3751	0.655	0.382	-0.625	0.3794	1.975	0.3862	-1.96
	0.3775	-3.175	0.4063	-0.32	0.4047	2.24	0.3755	0.655	0.3826	-0.63	0.3799	1.985	0.3867	-1.97
	0.378	-3.205	0.4068	-0.325	0.4053	2.235	0.376	0.66	0.3832	-0.63	0.3804	1.99	0.3872	-2.005
	0.3785	-3.24	0.4073	-0.325	0.4058	2.235	0.3765	0.665	0.3837	-0.63	0.3809	2	0.3877	-2.065
	0.379	-3.255	0.4078	-0.32	0.4064	2.24	0.377	0.66	0.3843	-0.63	0.3814	2	0.3882	-2.145
	0.3795	-3.23	0.4083	-0.315	0.4069	2.245	0.3774	0.64	0.3848	-0.625	0.3819	2.005	0.3887	-2.25
	0.38	-3.205	0.4089	-0.32	0.4075	2.255	0.3779	0.645	0.3854	-0.625	0.3824	2.015	0.3892	-2.375
	0.3805	-3.2	0.4094	-0.32	0.408	2.265	0.3784	0.645	0.386	-0.625	0.3829	2.025	0.3897	-2.46
	0.381	-3.21	0.4099	-0.32	0.4085	2.265	0.3789	0.615	0.3865	-0.625	0.3834	2.02	0.3902	-2.495
	0.3815	-3.18	0.4104	-0.32	0.4091	2.27	0.3793	0.595	0.3871	-0.625	0.3839	2.02	0.3907	-2.48
	0.382	-3.165	0.4109	-0.315	0.4096	2.27	0.3798	0.6	0.3876	-0.625	0.3844	2.02	0.3912	-2.445
	0.3825	-3.185	0.4115	-0.315	0.4102	2.27	0.3803	0.605	0.3882	-0.62	0.3848	2.025	0.3917	-2.43
	0.383	-3.2	0.412	-0.315	0.4107	2.275	0.3807	0.565	0.3887	-0.62	0.3853	2.03	0.3922	-2.44
	0.3835	-3.185	0.4125	-0.31	0.4113	2.285	0.3812	0.55	0.3893	-0.625	0.3858	2.03	0.3927	-2.425
	0.384	-3.31	0.413	-0.31	0.4118	2.295	0.3817	0.575	0.3899	-0.62	0.3863	2.02	0.3932	-2.415
	0.3845	-3.295	0.4135	-0.31	0.4124	2.295	0.3822	0.565	0.3904	-0.62	0.3868	2.02	0.3937	-2.455
	0.385	-3.265	0.414	-0.31	0.4129	2.285	0.3826	0.54	0.391	-0.62	0.3873	2.03	0.3942	-2.475
	0.3855	-3.24	0.4146	-0.31	0.4134	2.29	0.3831	0.545	0.3915	-0.62	0.3878	2.03	0.3947	-2.455
	0.386	-3.23	0.4151	-0.315	0.414	2.29	0.3836	0.545	0.3921	-0.62	0.3883	2.02	0.3952	-2.43
	0.3865	-3.225	0.4156	-0.315	0.4145	2.29	0.3841	0.545	0.3927	-0.62	0.3888	2.02	0.3957	-2.43
	0.387	-3.215	0.4161	-0.315	0.4151	2.285	0.3845	0.565	0.3932	-0.62	0.3893	2.025	0.3962	-2.445
	0.3874	-3.2	0.4166	-0.32	0.4156	2.275	0.385	0.58	0.3938	-0.62	0.3898	2.03	0.3967	-2.46
	0.3879	-3.18	0.4172	-0.315	0.4162	2.27	0.3855	0.545	0.3943	-0.625	0.3903	2.02	0.3972	-2.47
	0.3884	-3.14	0.4177	-0.315	0.4167	2.275	0.3859	0.53	0.3949	-0.62	0.3908	2.02	0.3977	-2.485
	0.3889	-3.095	0.4182	-0.32	0.4173	2.275	0.3864	0.545	0.3954	-0.615	0.3913	2.025	0.3982	-2.505
	0.3894	-3.05	0.4187	-0.315	0.4178	2.26	0.3869	0.56	0.396	-0.61	0.3918	2.015	0.3987	-2.55
	0.3899	-3.015	0.4192	-0.32	0.4183	2.255	0.3874	0.55	0.3966	-0.61	0.3923	2.015	0.3992	-2.59
	0.3904	-2.995	0.4198	-0.32	0.4189	2.245	0.3878	0.545	0.3971	-0.615	0.3928	2.015	0.3997	-2.595
	0.3909	-3.015	0.4203	-0.315	0.4194	2.25	0.3883	0.555	0.3977	-0.615	0.3933	2.02	0.4002	-2.595
	0.3913	-3.04	0.4208	-0.32	0.42	2.255	0.3888	0.555	0.3982	-0.61	0.3938	2.025	0.4007	-2.61
	0.3918	-3.065	0.4213	-0.31	0.4205	2.25	0.3892	0.56	0.3988	-0.61	0.3943	2.02	0.4012	-2.645
	0.3923	-3.1	0.4218	-0.31	0.4211	2.25	0.3897	0.57	0.3994	-0.61	0.3948	2.005	0.4017	-2.64
	0.3928	-3.135	0.4222	-0.31	0.4216	2.265	0.3902	0.575	0.3999	-0.605	0.3953	1.99	0.4022	-2.615
	0.3933	-3.135	0.4227	-0.31	0.4222	2.285	0.3907	0.57	0.4005	-0.605	0.3958	1.99	0.4027	-2.6
	0.3938	-3.105	0.4232	-0.31	0.4227	2.295	0.3911	0.565	0.401	-0.6	0.3963	1.99	0.4032	-2.605
	0.3943	-3.07	0.4237	-0.31	0.4232	2.31	0.3916	0.59	0.4016	-0.6	0.3967	2	0.4037	-2.63
	0.3948	-3.05	0.4242	-0.31	0.4238	2.32	0.3921	0.59	0.4022	-0.6	0.3972	1.99	0.4042	-2.63
	0.3952	-3.025	0.4246	-0.31	0.4243	2.34	0.3926	0.565	0.4027	-0.6	0.3977	1.99	0.4047	-2.615
	0.3957	-3.015	0.4251	-0.305	0.4249	2.35	0.393	0.575	0.4033	-0.6	0.3982	2.02	0.4052	-2.595
	0.3962	-3.015	0.4256	-0.305	0.4254	2.34	0.3935	0.59	0.4038	-0.595	0.3987	2.03	0.4057	-2.57
	0.3967	-3.04	0.4261	-0.31	0.426	2.325	0.394	0.59	0.4044	-0.595	0.3992	2.045	0.4062	-2.565
	0.3972	-3.09	0.4266	-0.305	0.4265	2.315	0.3944	0.585	0.4049	-0.595	0.3997	2.05	0.4067	-2.585
	0.3977	-3.11	0.427	-0.305	0.4271	2.315	0.3949	0.59	0.4055	-0.59	0.4001	2.055	0.4072	-2.6
	0.3982	-3.085	0.4275	-0.305	0.4276	2.32	0.3954	0.59	0.4061	-0.59	0.4006	2.06	0.4077	-2.62
	0.3987	-3.06	0.428	-0.31	0.4281	2.32	0.3959	0.575	0.4066	-0.59	0.4011	2.075	0.4082	-2.655
	0.3992	-3.035	0.4285	-0.305	0.4287	2.305	0.3963	0.565	0.4072	-0.59	0.4016	2.08	0.4087	-2.71
	0.3996	-3.015	0.429	-0.305	0.4292	2.29	0.3968	0.555	0.4077	-0.59	0.4021	2.08	0.4092	-2.74
	0.4001	-2.985	0.4294	-0.305	0.4298	2.29	0.3973	0.535	0.4083	-0.59	0.4025	2.085	0.4097	-2.735
	0.4006	-2.95	0.4299	-0.305	0.4303	2.285	0.3978	0.525	0.4089	-0.585	0.403	2.085	0.4102	-2.695
	0.4011	-2.905	0.4304	-0.305	0.4309	2.285	0.3983	0.38	0.4094	-0.585	0.4035	2.08	0.4107	-2.65
	0.4016	-2.865	0.4309	-0.305	0.4314	2.29	0.3988	0.345	0.41	-0.585	0.404	2.08	0.4112	-2.635
	0.4021	-2.865	0.4314	-0.31	0.432	2.28	0.3993	0.3	0.4105	-0.585	0.4045	2.09	0.4117	-2.64
	0.4026	-2.89	0.4318	-0.31	0.4325	2.27	0.3998	0.285	0.4111	-0.58	0.4049	2.1	0.4122	-2.64
	0.4031	-2.925	0.4323	-0.31	0.433	2.275	0.4004	0.265	0.4116	-0.585	0.4054	2.095	0.4127	-2.66
	0.4035	-2.975	0.4328	-0.31	0.4336	2.28	0.4009	0.235	0.4122	-0.58	0.4059	2.09	0.4132	-2.695
	0.404	-3.015	0.4333	-0.31	0.4341	2.285	0.4014	0.22	0.4128	-0.58	0.4064	2.095	0.4138	-2.72
	0.4045	-3.045	0.4338	-0.31	0.4347	2.285	0.4019	0.215	0.4133	-0.58	0.4069	2.09	0.4143	-2.715
	0.405	-3.03	0.4342	-0.315	0.4352	2.285	0.4024	0.175	0.4139	-0.58	0.4073	2.09	0.4148	-2.73
	0.4055	-3.01	0.4347	-0.315	0.4358	2.29	0.403	0.13	0.4144	-0.58	0.4078	2.09	0.4153	-2.77
	0.406	-2.985	0.4352	-0.315	0.4363	2.28	0.4035	0.12	0.415	-0.58	0.4083	2.095	0.4158	-2.81
	0.4065	-2.97	0.4357	-0.315	0.4369	2.29	0.404	0.105	0.4156	-0.58	0.4088	2.1	0.4163	-2.825
	0.407	-2.945	0.4362	-0.315	0.4374	2.305	0.4045	0.065	0.4161	-0.575	0.4093	2.105	0.4168	-2.84
	0.4075	-2.88	0.4366	-0.31	0.4379	2.3	0.405	0.03	0.4167	-0.575	0.4097	2.1	0.4173	-2.865
	0.4079	-2.82	0.4371	-0.315	0.4385	2.29	0.4056	0.025	0.4172	-0.58	0.4102	2.1	0.4178	-2.88
	0.4084	-2.79	0.4376	-0.31	0.439	2.29	0.4061	0.005	0.4178	-0.575	0.4107	2.09	0.4183	-2.85
	0.4089	-2.785	0.4381	-0.31	0.4396	2.295	0.4066	-0.02	0.4184	-0.58	0.4112	2.09	0.4188	-2.82
	0.4094	-2.795	0.4385	-0.31	0.4401	2.3	0.4071	-0.03	0.4189	-0.58	0.4117	2.09	0.4193	-2.82
	0.4099	-2.82	0.439	-0.31	0.4407	2.315	0.4076	-0.045	0.4195	-0.58	0.4121	2.075	0.4198	-2.845
	0.4104	-2.83	0.4395	-0.31	0.4412	2.31	0.4082	-0.075	0.42	-0.58	0.4126	2.065	0.4203	-2.83
	0.4109	-2.825	0.44	-0.31	0.4418	2.31	0.4087	-0.075	0.4206	-0.575	0.4131	2.07	0.4208	-2.8
	0.4114	-2.825	0.4405	-0.31	0.4423	2.31	0.4092	-0.065	0.4211	-0.575	0.4136	2.06	0.4213	-2.775
	0.4118	-2.825	0.4409	-0.31	0.4428	2.315	0.4097	-0.105	0.4217	-0.58	0.4141	2.05	0.4218	-2.765
	0.4123	-2.815	0.4414	-0.31	0.4434	2.325	0.4102	-0.15	0.4223	-0.575	0.4145	2.05	0.4223	-2.79
	0.4128	-2.795	0.4419	-0.31	0.4439	2.335	0.4108	-0.155	0.4228	-0.575	0.415	2.045	0.4228	-2.835
	0.4133	-2.755	0.4424	-0.31	0.4445	2.345	0.4113	-0.145	0.4234	-0.575	0.4155	2.045	0.4233	-2.89
	0.4138	-2.715	0.4429	-0.305	0.445	2.355	0.4118	-0.17	0.4239	-0.575	0.416	2.05	0.4238	-2.925
	0.4143	-2.68	0.4433	-0.31	0.4456	2.345	0.4123	-0.2	0.4245	-0.58	0.4165	2.055	0.4243	-2.925
	0.4148	-2.66	0.4438	-0.31	0.4461	2.345	0.4128	-0.225	0.4251	-0.575	0.4169	2.05	0.4248	-2.915
	0.4153	-2.655	0.4443	-0.31	0.4467	2.355	0.4134	-0.24	0.4256	-0.58	0.4174	2.04	0.4253	-2.905
	0.4157	-2.64	0.4448	-0.305	0.4472	2.365	0.4139	-0.24	0.4262	-0.58	0.4179	2.06	0.4258	-2.925
	0.4162	-2.605	0.4453	-0.305	0.4477	2.37	0.4144	-0.265	0.4267	-0.58	0.4184	2.065	0.4263	-2.945
	0.4167	-2.58	0.4457	-0.3	0.4483	2.375	0.4149	-0.295	0.4273	-0.58	0.4189	2.06	0.4268	-2.99
	0.4172	-2.595	0.4462	-0.305	0.4488	2.37	0.4154	-0.325	0.4278	-0.575	0.4193	2.05	0.4273	-3.045
	0.4177	-2.615	0.4467	-0.305	0.4494	2.37	0.416	-0.34	0.4284	-0.575	0.4198	2.05	0.4278	-3.075
	0.4182	-2.605	0.4472	-0.305	0.4499	2.38	0.4165	-0.33	0.429	-0.575	0.4203	2.06	0.4283	-3.045
	0.4187	-2.56	0.4477	-0.3	0.4505	2.375	0.417	-0.35	0.4295	-0.575	0.4208	2.07	0.4288	-2.995
	0.4192	-2.53	0.4481	-0.305	0.451	2.37	0.4175	-0.39	0.4301	-0.575	0.4213	2.06	0.4293	-2.945
	0.4197	-2.535	0.4486	-0.305	0.4516	2.37	0.418	-0.405	0.4306	-0.57	0.4217	2.06	0.4298	-2.895
	0.4201	-2.56	0.4491	-0.305	0.4521	2.38	0.4186	-0.425	0.4312	-0.57	0.4222	2.05	0.4303	-2.835
	0.4206	-2.585	0.4496	-0.31	0.4526	2.39	0.4191	-0.45	0.4318	-0.565	0.4227	2.06	0.4308	-2.795
	0.4211	-2.575	0.4501	-0.305	0.4532	2.395	0.4196	-0.47	0.4323	-0.565	0.4232	2.07	0.4313	-2.78
	0.4216	-2.565	0.4505	-0.31	0.4537	2.41	0.4201	-0.49	0.4329	-0.57	0.4237	2.075	0.4318	-2.785
	0.4221	-2.555	0.451	-0.31	0.4543	2.4	0.4206	-0.5	0.4334	-0.57	0.4242	2.08	0.4323	-2.815
	0.4226	-2.54	0.4515	-0.31	0.4548	2.405	0.4212	-0.505	0.434	-0.565	0.4246	2.095	0.4328	-2.855
	0.4231	-2.56	0.452	-0.31	0.4554	2.405	0.4217	-0.53	0.4345	-0.565	0.4251	2.115	0.4333	-2.97
	0.4236	-2.585	0.4525	-0.31	0.4559	2.4	0.4222	-0.55	0.4351	-0.565	0.4256	2.125	0.4338	-3.005
	0.424	-2.6	0.4529	-0.315	0.4565	2.395	0.4227	-0.57	0.4357	-0.565	0.4261	2.13	0.4342	-3.05
	0.4245	-2.605	0.4534	-0.31	0.457	2.39	0.4232	-0.555	0.4362	-0.565	0.4266	2.13	0.4347	-3.09
	0.425	-2.63	0.4539	-0.31	0.4575	2.39	0.4238	-0.525	0.4368	-0.565	0.427	2.13	0.4352	-3.14
	0.4255	-2.655	0.4544	-0.315	0.4581	2.39	0.4243	-0.53	0.4373	-0.56	0.4275	2.13	0.4357	-3.165
	0.426	-2.655	0.4549	-0.31	0.4586	2.375	0.4248	-0.565	0.4379	-0.56	0.428	2.13	0.4361	-3.175
	0.4265	-2.66	0.4553	-0.31	0.4592	2.36	0.4253	-0.56	0.4385	-0.56	0.4285	2.13	0.4366	-3.215
	0.427	-2.655	0.4558	-0.31	0.4597	2.36	0.4258	-0.525	0.439	-0.56	0.429	2.105	0.4371	-3.2
	0.4275	-2.625	0.4563	-0.31	0.4603	2.36	0.4264	-0.515	0.4396	-0.56	0.4294	2.1	0.4376	-3.13
	0.428	-2.595	0.4568	-0.31	0.4608	2.37	0.4269	-0.52	0.4401	-0.535	0.4299	2.105	0.438	-3.085
	0.4284	-2.585	0.4572	-0.31	0.4614	2.355	0.4274	-0.505	0.4407	-0.535	0.4304	2.1	0.4385	-3.06
	0.4289	-2.595	0.4577	-0.31	0.4619	2.34	0.4279	-0.495	0.4413	-0.535	0.4309	2.105	0.439	-3.05
	0.4294	-2.585	0.4582	-0.31	0.4624	2.365	0.4284	-0.505	0.4418	-0.53	0.4314	2.115	0.4394	-3.04
	0.4299	-2.565	0.4587	-0.31	0.4629	2.365	0.429	-0.505	0.4424	-0.53	0.4318	2.13	0.4399	-3.005
	0.4304	-2.545	0.4592	-0.315	0.4634	2.365	0.4295	-0.465	0.4429	-0.525	0.4323	2.125	0.4404	-2.96
	0.4309	-2.535	0.4596	-0.315	0.4639	2.37	0.43	-0.465	0.4435	-0.525	0.4328	2.12	0.4409	-2.93
	0.4314	-2.515	0.4601	-0.31	0.4644	2.385	0.4305	-0.485	0.4441	-0.525	0.4333	2.13	0.4413	-2.905
	0.4319	-2.48	0.4606	-0.31	0.4649	2.38	0.431	-0.475	0.4446	-0.525	0.4338	2.135	0.4418	-2.875
	0.4323	-2.455	0.4611	-0.31	0.4654	2.375	0.4316	-0.47	0.4452	-0.52	0.4342	2.14	0.4423	-2.855
	0.4328	-2.43	0.4616	-0.31	0.4659	2.375	0.4321	-0.485	0.4457	-0.52	0.4347	2.135	0.4428	-2.855
	0.4333	-2.425	0.462	-0.31	0.4664	2.37	0.4326	-0.47	0.4463	-0.52	0.4352	2.13	0.4432	-2.85
	0.4338	-2.415	0.4625	-0.305	0.4669	2.37	0.4331	-0.445	0.4469	-0.52	0.4357	2.12	0.4437	-2.845
	0.4343	-2.425	0.463	-0.305	0.4674	2.37	0.4336	-0.465	0.4474	-0.52	0.4362	2.13	0.4442	-2.86
	0.4348	-2.44	0.4635	-0.3	0.468	2.36	0.4342	-0.49	0.448	-0.515	0.4366	2.13	0.4446	-2.875
	0.4353	-2.455	0.464	-0.3	0.4685	2.345	0.4347	-0.465	0.4485	-0.51	0.4371	2.125	0.4451	-2.885
	0.4358	-2.465	0.4644	-0.305	0.469	2.335	0.4352	-0.445	0.4491	-0.51	0.4376	2.12	0.4456	-2.885
	0.4362	-2.465	0.4649	-0.3	0.4695	2.33	0.4357	-0.46	0.4497	-0.515	0.4381	2.125	0.4461	-2.87
	0.4367	-2.49	0.4654	-0.3	0.47	2.325	0.4362	-0.46	0.4502	-0.51	0.4386	2.125	0.4465	-2.865
	0.4372	-2.53	0.4659	-0.3	0.4705	2.315	0.4368	-0.43	0.4508	-0.51	0.439	2.13	0.447	-2.88
	0.4377	-2.56	0.4664	-0.295	0.471	2.31	0.4373	-0.435	0.4514	-0.515	0.4395	2.13	0.4475	-2.905
	0.4382	-2.57	0.4668	-0.295	0.4715	2.3	0.4378	-0.445	0.4519	-0.51	0.44	2.13	0.448	-2.92
	0.4387	-2.565	0.4673	-0.295	0.472	2.3	0.4383	-0.44	0.4525	-0.505	0.4405	2.135	0.4484	-2.95
	0.4392	-2.555	0.4678	-0.295	0.4725	2.3	0.4388	-0.43	0.453	-0.505	0.441	2.14	0.4489	-3.01
	0.4397	-2.53	0.4683	-0.295	0.473	2.295	0.4394	-0.43	0.4536	-0.505	0.4414	2.15	0.4494	-3.02
	0.4402	-2.51	0.4688	-0.29	0.4735	2.305	0.4399	-0.42	0.4542	-0.505	0.4419	2.16	0.4499	-2.985
	0.4406	-2.505	0.4692	-0.295	0.474	2.32	0.4404	-0.42	0.4547	-0.51	0.4424	2.17	0.4503	-2.97
	0.4411	-2.49	0.4697	-0.295	0.4745	2.315	0.4409	-0.435	0.4553	-0.51	0.4429	2.17	0.4508	-2.955
	0.4416	-2.47	0.4702	-0.295	0.475	2.3	0.4414	-0.43	0.4558	-0.505	0.4434	2.16	0.4513	-2.92
	0.4421	-2.45	0.4707	-0.29	0.4755	2.305	0.442	-0.41	0.4564	-0.505	0.4438	2.175	0.4517	-2.91
	0.4426	-2.435	0.4712	-0.29	0.476	2.29	0.4425	-0.405	0.457	-0.5	0.4443	2.185	0.4522	-2.89
	0.4431	-2.415	0.4716	-0.29	0.4765	2.275	0.443	-0.41	0.4575	-0.5	0.4448	2.185	0.4527	-2.84
	0.4436	-2.39	0.4721	-0.29	0.477	2.27	0.4435	-0.425	0.4581	-0.505	0.4453	2.18	0.4532	-2.795
	0.4441	-2.385	0.4726	-0.29	0.4775	2.285	0.444	-0.43	0.4586	-0.505	0.4458	2.18	0.4536	-2.785
	0.4445	-2.38	0.4731	-0.29	0.478	2.31	0.4446	-0.4	0.4592	-0.505	0.4462	2.175	0.4541	-2.795
	0.445	-2.36	0.4736	-0.29	0.4785	2.365	0.4451	-0.395	0.4598	-0.505	0.4467	2.18	0.4546	-2.82
	0.4455	-2.345	0.474	-0.285	0.479	2.43	0.4456	-0.405	0.4603	-0.5	0.4472	2.185	0.4551	-2.825
	0.446	-2.565	0.4745	-0.285	0.4795	2.49	0.4461	-0.415	0.4609	-0.5	0.4477	2.205	0.4555	-2.815
	0.4465	-2.51	0.475	-0.29	0.48	2.54	0.4467	-0.425	0.4614	-0.5	0.4482	2.22	0.456	-2.79
	0.447	-2.44	0.4755	-0.29	0.4805	2.61	0.4472	-0.415	0.462	-0.5	0.4486	2.225	0.4565	-2.77
	0.4474	-2.395	0.4759	-0.295	0.481	2.68	0.4477	-0.415	0.4626	-0.505	0.4491	2.23	0.457	-2.775
	0.4479	-2.385	0.4764	-0.29	0.4815	2.74	0.4482	-0.425	0.4631	-0.5	0.4496	2.24	0.4574	-2.77
	0.4484	-2.375	0.4769	-0.29	0.482	2.81	0.4487	-0.425	0.4637	-0.5	0.4501	2.25	0.4579	-2.75
	0.4489	-2.375	0.4774	-0.295	0.4825	2.88	0.4493	-0.43	0.4642	-0.495	0.4506	2.26	0.4584	-2.75
	0.4494	-2.35	0.4779	-0.29	0.4831	2.92	0.4498	-0.445	0.4648	-0.495	0.451	2.26	0.4588	-2.77
	0.4498	-2.31	0.4783	-0.295	0.4836	2.96	0.4503	-0.445	0.4654	-0.495	0.4515	2.27	0.4593	-2.785
	0.4503	-2.275	0.4788	-0.295	0.4841	2.99	0.4508	-0.45	0.4659	-0.495	0.452	2.27	0.4598	-2.81
	0.4508	-2.255	0.4793	-0.295	0.4846	3.01	0.4513	-0.46	0.4665	-0.495	0.4525	2.27	0.4603	-2.85
	0.4513	-2.245	0.4798	-0.3	0.4851	3.02	0.4519	-0.455	0.467	-0.495	0.453	2.275	0.4607	-2.87
	0.4518	-2.255	0.4803	-0.3	0.4856	3.025	0.4524	-0.44	0.4676	-0.49	0.4534	2.27	0.4612	-2.895
	0.4522	-2.3	0.4807	-0.3	0.4861	2.99	0.4529	-0.455	0.4682	-0.49	0.4539	2.265	0.4617	-2.91
	0.4527	-2.375	0.4812	-0.3	0.4866	2.945	0.4534	-0.465	0.4687	-0.49	0.4544	2.27	0.4622	-2.92
	0.4532	-2.415	0.4817	-0.305	0.4871	2.905	0.4539	-0.46	0.4693	-0.485	0.4549	2.27	0.4626	-2.895
	0.4537	-2.425	0.4822	-0.315	0.4876	2.85	0.4545	-0.445	0.4698	-0.485	0.4554	2.26	0.4631	-2.89
	0.4542	-2.445	0.4827	-0.31	0.4881	2.79	0.455	-0.445	0.4704	-0.485	0.4558	2.255	0.4636	-2.89
	0.4546	-2.43	0.4831	-0.31	0.4886	2.72	0.4555	-0.455	0.471	-0.485	0.4563	2.255	0.464	-2.9
	0.4551	-2.395	0.4836	-0.31	0.4891	2.63	0.456	-0.455	0.4715	-0.485	0.4568	2.245	0.4645	-2.895
	0.4556	-2.38	0.4841	-0.31	0.4896	2.555	0.4565	-0.465	0.4721	-0.48	0.4573	2.23	0.465	-2.86
	0.4561	-2.385	0.4845	-0.31	0.4901	2.5	0.4571	-0.465	0.4727	-0.48	0.4578	2.23	0.4655	-2.82
	0.4566	-2.38	0.485	-0.31	0.4906	2.455	0.4576	-0.445	0.4732	-0.48	0.4582	2.225	0.4659	-2.8
	0.457	-2.38	0.4855	-0.31	0.4911	2.405	0.4581	-0.445	0.4738	-0.48	0.4587	2.225	0.4664	-2.8
	0.4575	-2.36	0.486	-0.31	0.4916	2.36	0.4586	-0.46	0.4743	-0.475	0.4592	2.3	0.4669	-2.78
	0.458	-2.345	0.4864	-0.305	0.4921	2.33	0.4591	-0.475	0.4749	-0.475	0.4597	2.335	0.4674	-2.755
	0.4585	-2.355	0.4869	-0.305	0.4926	2.315	0.4597	-0.47	0.4755	-0.475	0.4602	2.37	0.4678	-2.735
	0.459	-2.385	0.4874	-0.3	0.4931	2.305	0.4602	-0.46	0.476	-0.47	0.4607	2.39	0.4683	-2.715
	0.4594	-2.38	0.4879	-0.3	0.4936	2.295	0.4607	-0.46	0.4766	-0.47	0.4612	2.39	0.4688	-2.69
	0.4599	-2.38	0.4883	-0.3	0.4941	2.26	0.4612	-0.47	0.4771	-0.475	0.4617	2.41	0.4693	-2.69
	0.4604	-2.405	0.4888	-0.3	0.4946	2.23	0.4617	-0.46	0.4777	-0.47	0.4621	2.415	0.4697	-2.725
	0.4609	-2.46	0.4893	-0.295	0.4951	2.22	0.4623	-0.485	0.4783	-0.475	0.4626	2.4	0.4702	-2.76
	0.4614	-2.5	0.4897	-0.295	0.4956	2.21	0.4628	-0.5	0.4788	-0.47	0.4631	2.375	0.4707	-2.755
	0.4618	-2.52	0.4902	-0.29	0.4961	2.2	0.4633	-0.465	0.4794	-0.47	0.4636	2.38	0.4711	-2.735
	0.4623	-2.55	0.4907	-0.295	0.4966	2.195	0.4638	-0.46	0.4799	-0.475	0.4641	2.37	0.4716	-2.715
	0.4628	-2.58	0.4912	-0.29	0.4971	2.19	0.4643	-0.68	0.4805	-0.47	0.4646	2.355	0.4721	-2.72
	0.4633	-2.59	0.4916	-0.29	0.4976	2.205	0.4648	-0.7	0.4811	-0.47	0.4651	2.325	0.4726	-2.745
	0.4638	-2.555	0.4921	-0.285	0.4981	2.195	0.4653	-0.705	0.4816	-0.47	0.4656	2.31	0.473	-2.755
	0.4642	-2.53	0.4926	-0.285	0.4987	2.175	0.4658	-0.7	0.4822	-0.47	0.466	2.295	0.4735	-2.745
	0.4647	-2.505	0.4931	-0.29	0.4992	2.17	0.4662	-0.695	0.4827	-0.47	0.4665	2.295	0.474	-2.74
	0.4652	-2.49	0.4935	-0.285	0.4997	2.175	0.4667	-0.71	0.4833	-0.47	0.467	2.3	0.4745	-2.735
	0.4657	-2.505	0.494	-0.285	0.5002	2.19	0.4672	-0.74	0.4839	-0.47	0.4675	2.305	0.4749	-2.705
	0.4662	-2.505	0.4945	-0.285	0.5007	2.205	0.4677	-0.765	0.4844	-0.47	0.468	2.295	0.4754	-2.69
	0.4666	-2.45	0.4949	-0.28	0.5012	2.205	0.4682	-0.785	0.485	-0.465	0.4685	2.295	0.4759	-2.675
	0.4671	-2.405	0.4954	-0.275	0.5017	2.215	0.4686	-0.795	0.4855	-0.47	0.469	2.3	0.4763	-2.655
	0.4676	-2.4	0.4959	-0.275	0.5022	2.25	0.4691	-0.795	0.4861	-0.47	0.4695	2.285	0.4768	-2.665
	0.4681	-2.42	0.4964	-0.28	0.5027	2.29	0.4696	-0.815	0.4867	-0.465	0.4699	2.275	0.4773	-2.67
	0.4686	-2.45	0.4968	-0.28	0.5032	2.325	0.4701	-0.85	0.4872	-0.465	0.4704	2.275	0.4778	-2.655
	0.469	-2.5	0.4973	-0.28	0.5037	2.36	0.4706	-0.87	0.4878	-0.465	0.4709	2.285	0.4782	-2.645
	0.4695	-2.545	0.4978	-0.28	0.5042	2.41	0.4711	-0.875	0.4883	-0.47	0.4714	2.27	0.4787	-2.645
	0.47	-2.56	0.4983	-0.28	0.5047	2.475	0.4715	-0.895	0.4889	-0.47	0.4719	2.265	0.4792	-2.645
	0.4705	-2.555	0.4987	-0.28	0.5052	2.54	0.472	-0.89	0.4895	-0.47	0.4724	2.25	0.4797	-2.65
	0.4709	-2.53	0.4992	-0.275	0.5057	2.605	0.4725	-0.885	0.49	-0.47	0.4729	2.255	0.4801	-2.65
	0.4714	-2.495	0.4997	-0.28	0.5062	2.655	0.473	-0.92	0.4906	-0.47	0.4734	2.26	0.4806	-2.635
	0.4719	-2.46	0.5001	-0.28	0.5067	2.71	0.4735	-0.945	0.4911	-0.465	0.4738	2.285	0.4811	-2.625
	0.4724	-2.43	0.5006	-0.28	0.5072	2.77	0.4739	-0.945	0.4917	-0.465	0.4743	2.29	0.4816	-2.595
	0.4729	-2.385	0.5011	-0.28	0.5077	2.81	0.4744	-0.945	0.4923	-0.47	0.4748	2.295	0.482	-2.59
	0.4733	-2.35	0.5016	-0.28	0.5082	2.85	0.4749	-0.955	0.4928	-0.47	0.4753	2.31	0.4825	-2.625
	0.4738	-2.315	0.502	-0.28	0.5087	2.89	0.4754	-0.98	0.4934	-0.465	0.4758	2.34	0.483	-2.69
	0.4743	-2.31	0.5025	-0.28	0.5092	2.935	0.4759	-1.02	0.4939	-0.465	0.4763	2.36	0.4834	-2.725
	0.4748	-2.3	0.503	-0.275	0.5097	2.965	0.4764	-1.065	0.4945	-0.465	0.4768	2.375	0.4839	-2.695
	0.4753	-2.27	0.5035	-0.275	0.5102	2.985	0.4768	-1.08	0.4951	-0.465	0.4773	2.38	0.4844	-2.675
	0.4757	-2.205	0.5039	-0.27	0.5107	2.995	0.4773	-1.07	0.4956	-0.46	0.4777	2.39	0.4849	-2.68
	0.4762	-2.155	0.5044	-0.27	0.5112	3.005	0.4778	-1.08	0.4962	-0.46	0.4782	2.405	0.4853	-2.7
	0.4767	-2.125	0.5049	-0.265	0.5117	3.035	0.4783	-1.125	0.4968	-0.46	0.4787	2.42	0.4858	-2.7
	0.4772	-2.095	0.5053	-0.265	0.5122	3.045	0.4788	-1.16	0.4973	-0.46	0.4792	2.43	0.4863	-2.695
	0.4777	-2.08	0.5058	-0.26	0.5127	3.04	0.4792	-1.185	0.4979	-0.46	0.4797	2.43	0.4868	-2.69
	0.4781	-2.1	0.5063	-0.26	0.5132	3.035	0.4797	-1.2	0.4984	-0.455	0.4802	2.42	0.4872	-2.675
	0.4786	-2.115	0.5068	-0.25	0.5138	3.035	0.4802	-1.195	0.499	-0.455	0.4807	2.415	0.4877	-2.645
	0.4791	-2.1	0.5072	-0.245	0.5143	3.04	0.4807	-1.2	0.4996	-0.46	0.4812	2.425	0.4882	-2.61
	0.4796	-2.055	0.5077	-0.245	0.5148	3.04	0.4812	-1.22	0.5001	-0.455	0.4816	2.42	0.4886	-2.59
	0.4801	-2.02	0.5082	-0.24	0.5153	3.01	0.4817	-1.245	0.5007	-0.455	0.4821	2.415	0.4891	-2.61
	0.4805	-2.015	0.5087	-0.23	0.5158	2.965	0.4821	-1.28	0.5012	-0.455	0.4826	2.42	0.4896	-2.64
	0.481	-2.005	0.5091	-0.225	0.5163	2.925	0.4826	-1.285	0.5018	-0.455	0.4831	2.43	0.4901	-2.65
	0.4815	-1.995	0.5096	-0.22	0.5168	2.9	0.4831	-1.285	0.5024	-0.455	0.4836	2.435	0.4905	-2.665
	0.482	-2.005	0.5101	-0.215	0.5173	2.88	0.4836	-1.3	0.5029	-0.45	0.4841	2.445	0.491	-2.665
	0.4825	-2.03	0.5105	-0.205	0.5178	2.86	0.4841	-1.33	0.5035	-0.45	0.4846	2.45	0.4915	-2.64
	0.4829	-2.04	0.511	-0.2	0.5183	2.85	0.4845	-1.36	0.504	-0.45	0.485	2.45	0.492	-2.61
	0.4834	-2.025	0.5115	-0.19	0.5188	2.85	0.485	-1.385	0.5046	-0.45	0.4855	2.45	0.4924	-2.58
	0.4839	-1.995	0.512	-0.18	0.5193	2.845	0.4855	-1.395	0.5052	-0.45	0.486	2.44	0.4929	-2.55
	0.4844	-1.975	0.5124	-0.17	0.5198	2.845	0.486	-1.41	0.5057	-0.45	0.4865	2.42	0.4934	-2.695
	0.4849	-1.945	0.5129	-0.165	0.5203	2.855	0.4865	-1.43	0.5063	-0.445	0.487	2.415	0.4939	-2.665
	0.4853	-1.93	0.5134	-0.155	0.5208	2.86	0.487	-1.465	0.5068	-0.445	0.4875	2.39	0.4943	-2.61
	0.4858	-1.91	0.5138	-0.145	0.5213	2.86	0.4874	-1.49	0.5074	-0.445	0.488	2.365	0.4948	-2.545
	0.4863	-1.89	0.5143	-0.14	0.5218	2.86	0.4879	-1.505	0.508	-0.445	0.4885	2.35	0.4953	-2.505
	0.4868	-1.865	0.5148	-0.125	0.5223	2.845	0.4884	-1.505	0.5085	-0.445	0.4889	2.315	0.4957	-2.475
	0.4873	-1.825	0.5153	-0.12	0.5228	2.81	0.4889	-1.52	0.5091	-0.445	0.4894	2.265	0.4962	-2.47
	0.4877	-1.795	0.5157	-0.11	0.5233	2.79	0.4894	-1.545	0.5096	-0.445	0.4899	2.235	0.4967	-2.46
	0.4882	-1.79	0.5162	-0.095	0.5238	2.78	0.4898	-1.57	0.5102	-0.445	0.4904	2.23	0.4972	-2.43
	0.4887	-1.8	0.5167	-0.085	0.5243	2.75	0.4903	-1.58	0.5108	-0.445	0.4909	2.21	0.4976	-2.39
	0.4892	-1.81	0.5172	-0.08	0.5248	2.705	0.4908	-1.595	0.5114	-0.435	0.4914	2.19	0.4981	-2.385
	0.4897	-1.825	0.5176	-0.07	0.5253	2.66	0.4913	-1.605	0.512	-0.435	0.4919	2.18	0.4986	-2.4
	0.4901	-1.83	0.5181	-0.06	0.5258	2.645	0.4918	-1.63	0.5127	-0.435	0.4924	2.165	0.499	-2.42
	0.4906	-1.81	0.5186	-0.05	0.5263	2.685	0.4923	-1.67	0.5133	-0.44	0.4928	2.14	0.4995	-2.455
	0.4911	-1.8	0.519	-0.04	0.5268	2.65	0.4927	-1.68	0.5139	-0.44	0.4933	2.155	0.5	-2.49
	0.4916	-1.805	0.5195	-0.03	0.5273	2.6	0.4932	-1.69	0.5145	-0.44	0.4938	2.165	0.5005	-2.475
	0.4921	-1.815	0.52	-0.015	0.5278	2.565	0.4937	-1.715	0.5152	-0.44	0.4943	2.135	0.5009	-2.435
	0.4925	-1.825	0.5205	-0.01	0.5284	2.55	0.4942	-1.735	0.5158	-0.445	0.4948	2.12	0.5014	-2.405
	0.493	-1.83	0.5209	0	0.5289	2.505	0.4947	-1.755	0.5164	-0.445	0.4953	2.12	0.5019	-2.385
	0.4935	-1.83	0.5214	0.015	0.5294	2.455	0.4951	-1.775	0.5171	-0.45	0.4958	2.11	0.5023	-2.365
	0.494	-1.815	0.5219	0.03	0.5299	2.42	0.4956	-1.8	0.5177	-0.45	0.4963	2.105	0.5028	-2.36
	0.4944	-1.8	0.5224	0.045	0.5304	2.4	0.4961	-1.835	0.5183	-0.45	0.4967	2.095	0.5033	-2.345
	0.4949	-1.795	0.5228	0.055	0.5309	2.4	0.4966	-1.875	0.5189	-0.445	0.4972	2.1	0.5038	-2.32
	0.4954	-1.785	0.5233	0.065	0.5314	2.405	0.4971	-1.92	0.5196	-0.445	0.4977	2.095	0.5042	-2.315
	0.4959	-1.775	0.5238	0.075	0.5319	2.4	0.4976	-1.96	0.5202	-0.445	0.4982	2.095	0.5047	-2.33
	0.4964	-1.78	0.5242	0.09	0.5324	2.395	0.498	-1.99	0.5208	-0.45	0.4987	2.12	0.5052	-2.335
	0.4968	-1.78	0.5247	0.105	0.5329	2.41	0.4985	-2.02	0.5215	-0.45	0.4992	2.125	0.5056	-2.325
	0.4973	-1.79	0.5252	0.115	0.5334	2.46	0.499	-2.03	0.5221	-0.45	0.4997	2.13	0.5061	-2.295
	0.4978	-1.79	0.5257	0.13	0.5339	2.5	0.4995	-2.02	0.5227	-0.45	0.5002	2.13	0.5066	-2.28
	0.4983	-1.775	0.5261	0.14	0.5344	2.53	0.5	-2.01	0.5233	-0.45	0.5006	2.15	0.5071	-2.29
	0.4988	-1.755	0.5266	0.15	0.5349	2.56	0.5004	-1.985	0.524	-0.445	0.5011	2.18	0.5075	-2.31
	0.4992	-1.735	0.5271	0.16	0.5354	2.595	0.5009	-1.98	0.5246	-0.445	0.5016	2.2	0.508	-2.305
	0.4997	-1.725	0.5276	0.165	0.5359	2.63	0.5014	-2.04	0.5252	-0.445	0.5021	2.21	0.5085	-2.285
	0.5002	-1.735	0.528	0.175	0.5364	2.655	0.5019	-2.155	0.5259	-0.45	0.5026	2.215	0.5089	-2.28
	0.5007	-1.745	0.5285	0.185	0.5369	2.685	0.5024	-2.245	0.5265	-0.45	0.5031	2.22	0.5094	-2.31
	0.5012	-1.745	0.529	0.19	0.5374	2.715	0.5029	-2.27	0.5271	-0.45	0.5036	2.23	0.5099	-2.355
	0.5016	-1.75	0.5294	0.2	0.5379	2.725	0.5033	-2.275	0.5277	-0.45	0.5041	2.24	0.5104	-2.39
	0.5021	-1.76	0.5299	0.205	0.5384	2.745	0.5038	-2.29	0.5284	-0.45	0.5045	2.245	0.5108	-2.405
	0.5026	-1.77	0.5304	0.21	0.5389	2.76	0.5043	-2.33	0.529	-0.45	0.505	2.245	0.5113	-2.415
	0.5031	-1.795	0.5309	0.22	0.5394	2.765	0.5048	-2.34	0.5296	-0.445	0.5055	2.25	0.5118	-2.43
	0.5036	-1.82	0.5313	0.225	0.5399	2.78	0.5053	-2.33	0.5303	-0.45	0.506	2.25	0.5123	-2.415
	0.504	-1.82	0.5318	0.23	0.5404	2.82	0.5058	-2.33	0.5309	-0.445	0.5065	2.24	0.5127	-2.39
	0.5045	-1.81	0.5323	0.23	0.5409	2.83	0.5062	-2.325	0.5315	-0.44	0.507	2.215	0.5132	-2.37
	0.505	-1.805	0.5328	0.235	0.5414	2.825	0.5067	-2.31	0.5321	-0.445	0.5075	2.21	0.5137	-2.385
	0.5055	-1.815	0.5332	0.24	0.5419	2.83	0.5072	-2.3	0.5328	-0.445	0.508	2.21	0.5141	-2.405
	0.506	-1.83	0.5337	0.245	0.5424	2.855	0.5077	-2.29	0.5334	-0.44	0.5084	2.205	0.5146	-2.395
	0.5064	-1.85	0.5342	0.245	0.5429	2.89	0.5082	-2.305	0.534	-0.44	0.5089	2.185	0.5151	-2.36
	0.5069	-1.83	0.5346	0.25	0.5434	2.905	0.5086	-2.35	0.5347	-0.435	0.5094	2.18	0.5156	-2.32
	0.5074	-1.82	0.5351	0.25	0.5439	2.9	0.5091	-2.36	0.5353	-0.435	0.5099	2.18	0.516	-2.3
	0.5079	-1.825	0.5356	0.255	0.5444	2.885	0.5096	-2.385	0.5359	-0.435	0.5104	2.175	0.5165	-2.29
	0.5084	-1.83	0.5361	0.255	0.5449	2.88	0.5101	-2.425	0.5365	-0.435	0.5109	2.18	0.517	-2.275
	0.5088	-1.83	0.5365	0.255	0.5454	2.885	0.5106	-2.46	0.5372	-0.43	0.5114	2.185	0.5174	-2.26
	0.5093	-1.83	0.537	0.26	0.5459	2.915	0.5111	-2.49	0.5378	-0.43	0.5119	2.18	0.5179	-2.25
	0.5098	-1.825	0.5375	0.26	0.5464	2.92	0.5115	-2.525	0.5384	-0.43	0.5123	2.195	0.5184	-2.25
	0.5103	-1.815	0.538	0.265	0.5469	2.91	0.512	-2.55	0.5391	-0.43	0.5128	2.215	0.5189	-2.255
	0.5108	-1.805	0.5384	0.265	0.5474	2.91	0.5125	-2.58	0.5397	-0.43	0.5133	2.22	0.5193	-2.26
	0.5112	-1.795	0.5389	0.27	0.5479	2.925	0.513	-2.625	0.5403	-0.42	0.5138	2.22	0.5198	-2.235
	0.5117	-1.79	0.5394	0.275	0.5484	2.925	0.5135	-2.67	0.5409	-0.42	0.5143	2.235	0.5203	-2.205
	0.5122	-1.78	0.5398	0.275	0.5489	2.925	0.5139	-2.705	0.5416	-0.425	0.5148	2.26	0.5207	-2.195
	0.5127	-1.775	0.5403	0.28	0.5494	2.91	0.5144	-2.725	0.5422	-0.42	0.5153	2.29	0.5212	-2.2
	0.5132	-1.765	0.5408	0.285	0.5499	2.905	0.5149	-2.71	0.5428	-0.415	0.5158	2.31	0.5217	-2.195
	0.5136	-1.745	0.5413	0.29	0.5505	2.88	0.5154	-2.675	0.5435	-0.415	0.5162	2.32	0.5222	-2.19
	0.5141	-1.73	0.5417	0.29	0.551	2.855	0.5159	-2.63	0.5441	-0.415	0.5167	2.315	0.5226	-2.19
	0.5146	-1.715	0.5422	0.34	0.5515	2.84	0.5164	-2.6	0.5447	-0.415	0.5172	2.32	0.5231	-2.19
	0.5151	-1.695	0.5427	0.345	0.552	2.815	0.5168	-2.59	0.5453	-0.41	0.5177	2.33	0.5236	-2.2
	0.5156	-1.675	0.5432	0.345	0.5525	2.78	0.5173	-2.575	0.546	-0.41	0.5182	2.335	0.524	-2.195
	0.516	-1.645	0.5437	0.35	0.553	2.73	0.5178	-2.56	0.5466	-0.41	0.5187	2.34	0.5245	-2.17
	0.5165	-1.62	0.5441	0.355	0.5535	2.675	0.5183	-2.555	0.5472	-0.41	0.5192	2.35	0.525	-2.15
	0.517	-1.615	0.5446	0.355	0.554	2.635	0.5188	-2.56	0.5478	-0.41	0.5197	2.38	0.5255	-2.135
	0.5175	-1.615	0.5451	0.36	0.5545	2.605	0.5192	-2.57	0.5485	-0.405	0.5201	2.425	0.5259	-2.13
	0.518	-1.62	0.5456	0.36	0.555	2.57	0.5197	-2.605	0.5491	-0.405	0.5206	2.445	0.5264	-2.115
	0.5184	-1.625	0.5461	0.36	0.5555	2.52	0.5202	-2.605	0.5497	-0.405	0.5211	2.36	0.5269	-2.105
	0.5189	-1.63	0.5465	0.365	0.556	2.46	0.5207	-2.59	0.5504	-0.405	0.5216	2.345	0.5273	-2.1
	0.5194	-1.635	0.547	0.36	0.5565	2.44	0.5212	-2.585	0.551	-0.4	0.5221	2.315	0.5278	-2.105
	0.5199	-1.64	0.5475	0.36	0.557	2.435	0.5217	-2.575	0.5516	-0.405	0.5226	2.31	0.5283	-2.11
	0.5204	-1.66	0.548	0.36	0.5575	2.42	0.5221	-2.565	0.5522	-0.405	0.523	2.32	0.5288	-2.11
	0.5208	-1.695	0.5485	0.365	0.558	2.38	0.5226	-2.575	0.5529	-0.4	0.5235	2.325	0.5292	-2.105
	0.5213	-1.72	0.5489	0.365	0.5585	2.34	0.5231	-2.605	0.5535	-0.4	0.524	2.32	0.5297	-2.1
	0.5218	-1.725	0.5494	0.365	0.559	2.32	0.5236	-2.66	0.5541	-0.4	0.5245	2.315	0.5302	-2.075
	0.5223	-1.715	0.5499	0.365	0.5595	2.325	0.5241	-2.705	0.5548	-0.4	0.525	2.3	0.5306	-2.065
	0.5228	-1.685	0.5504	0.365	0.56	2.325	0.5245	-2.705	0.5554	-0.4	0.5254	2.29	0.5311	-2.05
	0.5232	-1.65	0.5508	0.37	0.5605	2.295	0.525	-2.685	0.556	-0.395	0.5259	2.285	0.5316	-2.05
	0.5237	-1.605	0.5513	0.37	0.561	2.29	0.5255	-2.9	0.5566	-0.395	0.5264	2.27	0.5321	-2.06
	0.5242	-1.555	0.5518	0.37	0.5615	2.3	0.526	-2.895	0.5573	-0.395	0.5269	2.24	0.5325	-2.07
	0.5247	-1.535	0.5523	0.37	0.562	2.315	0.5265	-2.885	0.5579	-0.395	0.5273	2.205	0.533	-2.075
	0.5252	-1.525	0.5528	0.37	0.5625	2.315	0.527	-2.85	0.5585	-0.395	0.5278	2.195	0.5335	-2.06
	0.5256	-1.52	0.5532	0.375	0.563	2.32	0.5275	-2.84	0.5592	-0.395	0.5283	2.18	0.5339	-2.035
	0.5261	-1.515	0.5537	0.375	0.5635	2.345	0.528	-2.85	0.5598	-0.39	0.5288	2.17	0.5344	-2.02
	0.5266	-1.51	0.5542	0.375	0.564	2.38	0.5285	-2.845	0.5604	-0.39	0.5293	2.165	0.5349	-2.02
	0.5271	-1.51	0.5547	0.37	0.5645	2.4	0.529	-2.845	0.561	-0.39	0.5297	2.155	0.5354	-2.02
	0.5276	-1.505	0.5552	0.37	0.565	2.41	0.5295	-2.845	0.5617	-0.385	0.5302	2.145	0.5358	-2.025
	0.528	-1.49	0.5556	0.37	0.5655	2.42	0.53	-2.885	0.5623	-0.385	0.5307	2.145	0.5363	-2.025
	0.5285	-1.48	0.5561	0.365	0.566	2.435	0.5305	-2.91	0.5629	-0.38	0.5312	2.14	0.5368	-2.035
	0.529	-1.48	0.5566	0.365	0.5665	2.465	0.531	-2.92	0.5636	-0.38	0.5317	2.13	0.5372	-2.035
	0.5295	-1.48	0.5571	0.36	0.567	2.5	0.5315	-2.905	0.5642	-0.38	0.5321	2.125	0.5377	-2.035
	0.53	-1.47	0.5576	0.36	0.5675	2.5	0.532	-2.865	0.5648	-0.38	0.5326	2.13	0.5382	-2.04
	0.5304	-1.47	0.558	0.355	0.568	2.49	0.5325	-2.825	0.5654	-0.38	0.5331	2.12	0.5387	-2.07
	0.5309	-1.47	0.5585	0.355	0.5685	2.505	0.533	-2.79	0.5661	-0.38	0.5336	2.105	0.5391	-2.105
	0.5314	-1.47	0.559	0.35	0.569	2.53	0.5336	-2.775	0.5667	-0.375	0.5341	2.105	0.5396	-2.11
	0.5319	-1.475	0.5595	0.35	0.5695	2.54	0.5341	-2.75	0.5673	-0.375	0.5345	2.115	0.5401	-2.09
	0.5324	-1.475	0.56	0.35	0.57	2.53	0.5346	-2.715	0.568	-0.375	0.535	2.11	0.5405	-2.07
	0.5328	-1.485	0.5604	0.345	0.5705	2.525	0.5351	-2.705	0.5686	-0.375	0.5355	2.115	0.541	-2.05
	0.5333	-1.495	0.5609	0.345	0.571	2.535	0.5356	-2.725	0.5692	-0.375	0.536	2.125	0.5415	-2.015
	0.5338	-1.505	0.5614	0.34	0.5715	2.55	0.5361	-2.78	0.5698	-0.37	0.5365	2.115	0.542	-2
	0.5343	-1.505	0.5619	0.335	0.5721	2.56	0.5366	-2.86	0.5705	-0.37	0.5369	2.135	0.5424	-2.015
	0.5348	-1.505	0.5623	0.335	0.5726	2.585	0.5371	-2.895	0.5711	-0.37	0.5374	2.185	0.5429	-2.04
	0.5352	-1.51	0.5628	0.335	0.5731	2.615	0.5376	-2.91	0.5717	-0.365	0.5379	2.21	0.5434	-2.045
	0.5357	-1.505	0.5633	0.33	0.5736	2.645	0.5381	-2.895	0.5724	-0.365	0.5384	2.215	0.5438	-2.065
	0.5362	-1.505	0.5638	0.325	0.5741	2.65	0.5386	-2.845	0.573	-0.365	0.5389	2.245	0.5443	-2.095
	0.5367	-1.505	0.5643	0.32	0.5746	2.655	0.5391	-2.815	0.5736	-0.365	0.5393	2.28	0.5448	-2.125
	0.5372	-1.505	0.5647	0.315	0.5751	2.665	0.5396	-2.79	0.5742	-0.365	0.5398	2.3	0.5453	-2.145
	0.5376	-1.495	0.5652	0.315	0.5756	2.665	0.5401	-2.785	0.5749	-0.36	0.5403	2.315	0.5457	-2.15
	0.5381	-1.485	0.5657	0.31	0.5761	2.675	0.5406	-2.78	0.5755	-0.36	0.5408	2.335	0.5462	-2.155
	0.5386	-1.485	0.5662	0.305	0.5766	2.67	0.5411	-2.755	0.5761	-0.36	0.5413	2.355	0.5467	-2.145
	0.5391	-1.48	0.5667	0.3	0.5771	2.63	0.5416	-2.73	0.5768	-0.36	0.5417	2.355	0.5471	-2.13
	0.5396	-1.475	0.5671	0.295	0.5776	2.6	0.5421	-2.73	0.5774	-0.36	0.5422	2.365	0.5476	-2.1
	0.54	-1.47	0.5676	0.295	0.5781	2.6	0.5426	-2.745	0.578	-0.36	0.5427	2.395	0.5481	-2.065
	0.5405	-1.47	0.5681	0.29	0.5786	2.59	0.5431	-2.775	0.5786	-0.36	0.5432	2.405	0.5486	-2.055
	0.541	-1.465	0.5686	0.285	0.5791	2.57	0.5436	-2.81	0.5793	-0.36	0.5437	2.41	0.549	-2.07
	0.5415	-1.455	0.5691	0.28	0.5796	2.54	0.5441	-2.845	0.5799	-0.36	0.5441	2.415	0.5495	-2.075
	0.542	-1.45	0.5695	0.275	0.5801	2.52	0.5446	-2.865	0.5805	-0.36	0.5446	2.42	0.55	-2.06
	0.5424	-1.445	0.57	0.27	0.5806	2.495	0.5451	-2.89	0.5812	-0.355	0.5451	2.415	0.5505	-2.04
	0.5429	-1.435	0.5705	0.27	0.5811	2.48	0.5456	-2.915	0.5818	-0.36	0.5456	2.405	0.5509	-2.025
	0.5434	-1.43	0.571	0.265	0.5816	2.48	0.5461	-2.955	0.5824	-0.36	0.546	2.415	0.5514	-2.015
	0.5439	-1.42	0.5715	0.26	0.5821	2.44	0.5466	-3	0.583	-0.36	0.5465	2.43	0.5519	-2.025
	0.5444	-1.415	0.5719	0.255	0.5826	2.41	0.5471	-2.99	0.5837	-0.36	0.547	2.425	0.5523	-2.035
	0.5448	-1.41	0.5724	0.255	0.5831	2.395	0.5476	-2.975	0.5843	-0.36	0.5475	2.435	0.5528	-2.03
	0.5453	-1.405	0.5729	0.245	0.5836	2.365	0.5481	-2.975	0.5849	-0.36	0.548	2.44	0.5533	-1.93
	0.5458	-1.395	0.5734	0.245	0.5841	2.33	0.5486	-2.965	0.5856	-0.36	0.5484	2.445	0.5538	-1.92
	0.5463	-1.39	0.5739	0.245	0.5846	2.325	0.5491	-2.96	0.5862	-0.36	0.5489	2.44	0.5543	-1.915
	0.5468	-1.385	0.5743	0.24	0.5851	2.305	0.5496	-2.925	0.5868	-0.355	0.5494	2.43	0.5547	-1.905
	0.5472	-1.375	0.5748	0.24	0.5856	2.265	0.5501	-2.87	0.5874	-0.36	0.5499	2.41	0.5552	-1.9
	0.5477	-1.38	0.5753	0.235	0.5861	2.215	0.5506	-2.835	0.5881	-0.36	0.5504	2.37	0.5557	-1.895
	0.5482	-1.38	0.5758	0.235	0.5866	2.185	0.5511	-2.83	0.5887	-0.36	0.5508	2.35	0.5562	-1.905
	0.5487	-1.375	0.5762	0.235	0.5871	2.15	0.5516	-2.83	0.5893	-0.36	0.5513	2.355	0.5567	-1.915
	0.5492	-1.37	0.5767	0.23	0.5876	2.13	0.5521	-2.835	0.59	-0.36	0.5518	2.335	0.5571	-1.895
	0.5496	-1.365	0.5772	0.225	0.5881	2.12	0.5526	-2.815	0.5906	-0.355	0.5523	2.31	0.5576	-1.86
	0.5501	-1.36	0.5777	0.225	0.5886	2.08	0.5531	-2.795	0.5911	-0.345	0.5528	2.285	0.5581	-1.84
	0.5506	-1.36	0.5782	0.225	0.5891	2.035	0.5536	-2.785	0.5916	-0.345	0.5532	2.265	0.5586	-1.83
	0.5511	-1.355	0.5786	0.23	0.5896	2.02	0.5541	-2.79	0.5921	-0.345	0.5537	2.245	0.5591	-1.835
	0.5516	-1.35	0.5791	0.23	0.5901	1.98	0.5546	-2.805	0.5927	-0.345	0.5542	2.235	0.5595	-1.83
	0.552	-1.35	0.5796	0.23	0.5906	1.995	0.5551	-2.82	0.5932	-0.345	0.5547	2.22	0.56	-1.815
	0.5525	-1.345	0.5801	0.225	0.5912	1.98	0.5556	-2.825	0.5937	-0.345	0.5552	2.18	0.5605	-1.825
	0.553	-1.34	0.5806	0.225	0.5917	1.965	0.5561	-2.83	0.5942	-0.345	0.5556	2.16	0.561	-1.845
	0.5535	-1.34	0.581	0.225	0.5922	1.98	0.5566	-2.83	0.5947	-0.35	0.5561	2.15	0.5615	-1.84
	0.554	-1.335	0.5815	0.225	0.5927	1.96	0.5571	-2.84	0.5953	-0.35	0.5566	2.145	0.5619	-1.815
	0.5544	-1.33	0.582	0.22	0.5932	1.955	0.5576	-2.845	0.5958	-0.35	0.5571	2.13	0.5624	-1.795
	0.5549	-1.33	0.5825	0.22	0.5937	1.975	0.5581	-2.835	0.5963	-0.355	0.5576	2.13	0.5629	-1.78
	0.5554	-1.325	0.583	0.22	0.5942	2	0.5586	-2.81	0.5968	-0.35	0.558	2.12	0.5634	-1.76
	0.5559	-1.315	0.5834	0.215	0.5947	2.02	0.5591	-2.785	0.5973	-0.35	0.5585	2.1	0.5639	-1.73
	0.5563	-1.315	0.5839	0.215	0.5952	2.06	0.5596	-2.785	0.5979	-0.35	0.559	2.09	0.5643	-1.705
	0.5568	-1.31	0.5844	0.215	0.5957	2.12	0.5601	-2.795	0.5984	-0.35	0.5595	2.08	0.5648	-1.71
	0.5573	-1.31	0.5849	0.215	0.5962	2.155	0.5606	-2.8	0.5989	-0.35	0.56	2.065	0.5653	-1.74
	0.5578	-1.305	0.5854	0.21	0.5967	2.185	0.5611	-2.825	0.5994	-0.35	0.5604	2.05	0.5658	-1.785
	0.5583	-1.3	0.5858	0.21	0.5972	2.24	0.5616	-2.845	0.5999	-0.35	0.5609	2.055	0.5663	-1.85
	0.5587	-1.295	0.5863	0.21	0.5977	2.305	0.5621	-2.845	0.6005	-0.35	0.5614	2.055	0.5667	-1.895
	0.5592	-1.295	0.5868	0.21	0.5982	2.33	0.5626	-2.825	0.601	-0.35	0.5619	2.045	0.5672	-1.915
	0.5597	-1.285	0.5873	0.215	0.5987	2.37	0.5631	-2.76	0.6015	-0.35	0.5624	2.04	0.5677	-1.92
	0.5602	-1.285	0.5878	0.225	0.5992	2.42	0.5636	-2.7	0.602	-0.35	0.5628	2.05	0.5682	-1.925
	0.5607	-1.285	0.5882	0.235	0.5997	2.465	0.5641	-2.68	0.6025	-0.35	0.5633	2.055	0.5687	-1.93
	0.5611	-1.28	0.5887	0.245	0.6002	2.495	0.5646	-2.68	0.6031	-0.345	0.5638	2.05	0.5691	-1.935
	0.5616	-1.28	0.5892	0.26	0.6007	2.52	0.5651	-2.695	0.6036	-0.345	0.5643	2.06	0.5696	-1.92
	0.5621	-1.27	0.5897	0.275	0.6012	2.52	0.5656	-2.695	0.6041	-0.345	0.5647	2.06	0.5701	-1.9
	0.5626	-1.265	0.5901	0.29	0.6017	2.52	0.5661	-2.68	0.6046	-0.345	0.5652	2.06	0.5706	-1.89
	0.5631	-1.265	0.5906	0.3	0.6022	2.525	0.5666	-2.67	0.6051	-0.34	0.5657	2.06	0.5711	-1.87
	0.5635	-1.26	0.5911	0.32	0.6027	2.535	0.5671	-2.68	0.6057	-0.345	0.5662	2.075	0.5715	-1.84
	0.564	-1.255	0.5916	0.335	0.6032	2.52	0.5676	-2.685	0.6062	-0.34	0.5667	2.075	0.572	-1.815
	0.5645	-1.25	0.5921	0.35	0.6037	2.48	0.5681	-2.665	0.6067	-0.34	0.5671	2.065	0.5725	-1.795
	0.565	-1.25	0.5925	0.365	0.6042	2.455	0.5686	-2.635	0.6072	-0.34	0.5676	2.075	0.573	-1.76
	0.5655	-1.25	0.593	0.38	0.6047	2.43	0.5691	-2.605	0.6077	-0.34	0.5681	2.09	0.5735	-1.73
	0.5659	-1.25	0.5935	0.395	0.6052	2.385	0.5696	-2.61	0.6083	-0.34	0.5686	2.1	0.5739	-1.7
	0.5664	-1.24	0.594	0.405	0.6057	2.33	0.5701	-2.625	0.6088	-0.34	0.5691	2.12	0.5744	-1.67
	0.5669	-1.235	0.5945	0.42	0.6062	2.295	0.5706	-2.645	0.6093	-0.34	0.5695	2.14	0.5749	-1.665
	0.5674	-1.235	0.5949	0.44	0.6067	2.26	0.5711	-2.675	0.6098	-0.335	0.57	2.145	0.5754	-1.65
	0.5679	-1.2	0.5954	0.45	0.6073	2.215	0.5716	-2.715	0.6103	-0.335	0.5705	2.15	0.5758	-1.625
	0.5684	-1.195	0.5959	0.465	0.6078	2.15	0.5721	-2.72	0.6109	-0.335	0.571	2.175	0.5763	-1.61
	0.5689	-1.195	0.5964	0.475	0.6083	2.11	0.5726	-2.715	0.6114	-0.335	0.5715	2.19	0.5768	-1.585
	0.5693	-1.19	0.5969	0.485	0.6088	2.07	0.5731	-2.705	0.6119	-0.335	0.5719	2.195	0.5773	-1.58
	0.5698	-1.185	0.5973	0.495	0.6093	2.025	0.5736	-2.72	0.6124	-0.335	0.5724	2.195	0.5778	-1.59
	0.5703	-1.18	0.5978	0.51	0.6098	1.985	0.5741	-2.75	0.6129	-0.335	0.5729	2.21	0.5782	-1.595
	0.5708	-1.175	0.5983	0.52	0.6103	1.945	0.5746	-2.765	0.6135	-0.33	0.5734	2.225	0.5787	-1.61
	0.5713	-1.175	0.5988	0.535	0.6108	1.9	0.5752	-2.76	0.614	-0.33	0.5739	2.24	0.5792	-1.615
	0.5718	-1.175	0.5993	0.545	0.6113	1.875	0.5757	-2.775	0.6145	-0.33	0.5743	2.26	0.5797	-1.615
	0.5723	-1.17	0.5997	0.555	0.6118	1.88	0.5762	-2.8	0.615	-0.33	0.5748	2.275	0.5802	-1.615
	0.5728	-1.165	0.6002	0.57	0.6123	1.865	0.5767	-2.805	0.6155	-0.335	0.5753	2.275	0.5806	-1.61
	0.5733	-1.16	0.6007	0.585	0.6128	1.825	0.5772	-2.82	0.6161	-0.335	0.5758	2.28	0.5811	-1.595
	0.5737	-1.16	0.6012	0.595	0.6133	1.805	0.5777	-2.83	0.6166	-0.335	0.5763	2.285	0.5816	-1.57
	0.5742	-1.155	0.6017	0.615	0.6138	1.815	0.5782	-2.805	0.6171	-0.335	0.5767	2.285	0.5821	-1.555
	0.5747	-1.155	0.6021	0.625	0.6143	1.81	0.5787	-2.785	0.6176	-0.33	0.5772	2.28	0.5826	-1.565
	0.5752	-1.155	0.6026	0.645	0.6148	1.8	0.5792	-2.755	0.6181	-0.33	0.5777	2.275	0.583	-1.61
	0.5757	-1.15	0.6031	0.84	0.6153	1.8	0.5797	-2.71	0.6187	-0.335	0.5782	2.265	0.5835	-1.65
	0.5762	-1.15	0.6036	0.845	0.6158	1.815	0.5802	-2.695	0.6192	-0.335	0.5787	2.235	0.584	-1.655
	0.5767	-1.145	0.6041	0.86	0.6163	1.815	0.5807	-2.69	0.6197	-0.335	0.5791	2.2	0.5845	-1.655
	0.5772	-1.14	0.6046	0.865	0.6168	1.82	0.5812	-2.695	0.6202	-0.33	0.5796	2.17	0.585	-1.66
	0.5777	-1.14	0.6051	0.875	0.6173	1.81	0.5817	-2.735	0.6207	-0.335	0.5801	2.15	0.5854	-1.68
	0.5781	-1.135	0.6056	0.885	0.6178	1.795	0.5822	-2.765	0.6213	-0.33	0.5806	2.115	0.5859	-1.7
	0.5786	-1.13	0.6061	0.9	0.6183	1.795	0.5827	-2.77	0.6218	-0.33	0.5811	2.085	0.5864	-1.71
	0.5791	-1.13	0.6067	0.91	0.6188	1.805	0.5832	-2.76	0.6223	-0.33	0.5815	2.07	0.5869	-1.715
	0.5796	-1.12	0.6072	0.915	0.6193	1.815	0.5837	-2.72	0.6228	-0.335	0.582	2.18	0.5874	-1.735
	0.5801	-1.12	0.6077	0.925	0.6198	1.81	0.5842	-2.665	0.6233	-0.33	0.5825	2.19	0.5878	-1.755
	0.5806	-1.115	0.6082	0.935	0.6203	1.805	0.5847	-2.62	0.6239	-0.33	0.583	2.195	0.5883	-1.745
	0.5811	-1.11	0.6087	0.94	0.6208	1.805	0.5852	-2.585	0.6244	-0.335	0.5835	2.185	0.5888	-1.715
	0.5816	-1.105	0.6092	0.95	0.6213	1.8	0.5857	-2.565	0.6249	-0.33	0.5839	2.185	0.5893	-1.7
	0.5821	-1.1	0.6097	0.955	0.6218	1.8	0.5862	-2.605	0.6254	-0.33	0.5844	2.18	0.5898	-1.685
	0.5825	-1.1	0.6102	0.95	0.6223	1.805	0.5867	-2.675	0.6259	-0.33	0.5849	2.16	0.5902	-1.67
	0.583	-1.1	0.6107	0.955	0.6228	1.815	0.5872	-2.69	0.6265	-0.33	0.5854	2.145	0.5907	-1.65
	0.5835	-1.095	0.6112	0.965	0.6233	1.82	0.5877	-2.685	0.627	-0.33	0.5859	2.145	0.5912	-1.64
	0.584	-1.09	0.6117	0.97	0.6239	1.815	0.5882	-2.675	0.6275	-0.33	0.5864	2.135	0.5917	-1.66
	0.5845	-1.09	0.6122	0.97	0.6244	1.815	0.5887	-2.665	0.628	-0.33	0.5868	2.125	0.5922	-1.675
	0.585	-1.085	0.6127	0.97	0.6249	1.83	0.5892	-2.53	0.6285	-0.33	0.5873	2.125	0.5926	-1.68
	0.5855	-1.085	0.6132	0.965	0.6254	1.83	0.5896	-2.565	0.6291	-0.325	0.5878	2.11	0.5931	-1.67
	0.586	-1.08	0.6137	0.965	0.6259	1.83	0.5901	-2.635	0.6296	-0.325	0.5883	2.09	0.5936	-1.655
	0.5865	-1.075	0.6142	0.97	0.6264	1.835	0.5906	-2.66	0.6301	-0.325	0.5888	2.09	0.5941	-1.64
	0.5869	-1.07	0.6147	0.98	0.6269	1.825	0.5911	-2.65	0.6306	-0.325	0.5892	2.095	0.5946	-1.625
	0.5874	-1.075	0.6152	0.985	0.6274	1.825	0.5915	-2.64	0.6311	-0.32	0.5897	2.095	0.595	-1.615
	0.5879	-1.07	0.6157	0.98	0.6279	1.84	0.592	-2.6	0.6317	-0.32	0.5902	2.095	0.5955	-1.6
	0.5884	-1.065	0.6162	0.975	0.6284	1.83	0.5925	-2.565	0.6322	-0.32	0.5907	2.09	0.596	-1.575
	0.5889	-1.065	0.6167	0.97	0.6289	1.805	0.5929	-2.54	0.6327	-0.32	0.5912	2.08	0.5965	-1.55
	0.5894	-1.06	0.6172	0.98	0.6294	1.805	0.5934	-2.53	0.6332	-0.315	0.5916	2.065	0.597	-1.54
	0.5899	-1.06	0.6177	0.985	0.6299	1.825	0.5939	-2.53	0.6337	-0.315	0.5921	2.055	0.5974	-1.55
	0.5904	-1.055	0.6182	0.99	0.6304	1.815	0.5944	-2.54	0.6343	-0.315	0.5926	2.05	0.5979	-1.55
	0.5909	-1.05	0.6187	0.985	0.6309	1.8	0.5948	-2.56	0.6348	-0.31	0.5931	2.03	0.5984	-1.545
	0.5913	-1.045	0.6192	0.985	0.6314	1.795	0.5953	-2.59	0.6353	-0.31	0.5936	2.01	0.5989	-1.55
	0.5918	-1.045	0.6198	0.985	0.6319	1.8	0.5958	-2.65	0.6358	-0.31	0.5941	1.99	0.5994	-1.555
	0.5923	-1.04	0.6203	0.99	0.6324	1.79	0.5963	-2.685	0.6363	-0.31	0.5945	1.98	0.5998	-1.56
	0.5928	-1.04	0.6208	1	0.6329	1.785	0.5967	-2.68	0.6369	-0.305	0.595	1.97	0.6003	-1.58
	0.5933	-1.04	0.6213	1.01	0.6334	1.785	0.5972	-2.665	0.6374	-0.305	0.5955	1.945	0.6008	-1.6
	0.5938	-1.035	0.6218	1.005	0.6339	1.765	0.5977	-2.635	0.6379	-0.305	0.596	1.93	0.6013	-1.61
	0.5943	-1.04	0.6223	1.01	0.6344	1.765	0.5981	-2.6	0.6384	-0.305	0.5965	1.925	0.6018	-1.615
	0.5948	-1.03	0.6228	1.015	0.6349	1.78	0.5986	-2.56	0.6389	-0.305	0.5969	1.925	0.6022	-1.62
	0.5953	-1.03	0.6233	1.02	0.6354	1.78	0.5991	-2.52	0.6395	-0.305	0.5974	1.93	0.6027	-1.62
	0.5957	-1.03	0.6238	1.03	0.6359	1.775	0.5996	-2.495	0.64	-0.305	0.5979	1.94	0.6032	-1.625
	0.5962	-1.025	0.6243	1.04	0.6364	1.775	0.6	-2.48	0.6405	-0.31	0.5984	1.94	0.6037	-1.64
	0.5967	-1.02	0.6248	1.04	0.6369	1.77	0.6005	-2.49	0.641	-0.305	0.5989	1.945	0.6042	-1.65
	0.5972	-1.02	0.6253	1.045	0.6374	1.76	0.601	-2.495	0.6415	-0.305	0.5993	1.945	0.6046	-1.65
	0.5977	-1.02	0.6258	1.05	0.6379	1.755	0.6015	-2.505	0.6421	-0.305	0.5998	1.965	0.6051	-1.615
	0.5982	-1.015	0.6263	1.05	0.6384	1.77	0.6019	-2.505	0.6426	-0.305	0.6003	1.96	0.6056	-1.58
	0.5987	-1.015	0.6268	1.05	0.6389	1.78	0.6024	-2.52	0.6431	-0.305	0.6008	1.955	0.6061	-1.555
	0.5992	-1.01	0.6273	1.055	0.6394	1.785	0.6029	-2.55	0.6436	-0.31	0.6013	1.95	0.6066	-1.54
	0.5997	-1.01	0.6278	1.06	0.64	1.78	0.6033	-2.52	0.6441	-0.31	0.6017	1.945	0.607	-1.54
	0.6001	-1.01	0.6283	1.065	0.6405	1.79	0.6038	-2.48	0.6447	-0.31	0.6022	1.93	0.6075	-1.575
	0.6006	-1.005	0.6288	1.075	0.641	1.805	0.6043	-2.47	0.6452	-0.31	0.6027	1.92	0.608	-1.605
	0.6011	-1	0.6293	1.09	0.6415	1.82	0.6048	-2.48	0.6457	-0.315	0.6032	1.94	0.6085	-1.615
	0.6016	-1.005	0.6298	1.1	0.642	1.84	0.6052	-2.505	0.6462	-0.31	0.6037	1.94	0.609	-1.595
	0.6021	-1	0.6303	1.095	0.6425	1.85	0.6057	-2.52	0.6467	-0.315	0.6042	1.915	0.6094	-1.565
	0.6026	-1	0.6308	1.105	0.643	1.85	0.6062	-2.535	0.6473	-0.315	0.6046	1.905	0.6099	-1.56
	0.6031	-0.995	0.6313	1.115	0.6435	1.86	0.6066	-2.535	0.6478	-0.315	0.6051	1.9	0.6104	-1.58
	0.6036	-0.995	0.6318	1.12	0.644	1.875	0.6071	-2.535	0.6483	-0.32	0.6056	1.895	0.6109	-1.62
	0.6041	-0.99	0.6323	1.125	0.6445	1.87	0.6076	-2.52	0.6488	-0.315	0.6061	1.895	0.6114	-1.64
	0.6045	-0.99	0.6328	1.135	0.645	1.86	0.6081	-2.51	0.6493	-0.315	0.6066	1.905	0.6118	-1.655
	0.605	-0.985	0.6334	1.145	0.6455	1.87	0.6085	-2.51	0.6499	-0.315	0.607	1.895	0.6123	-1.655
	0.6055	-0.985	0.6339	1.155	0.646	1.88	0.609	-2.51	0.6504	-0.32	0.6075	1.885	0.6128	-1.65
	0.606	-0.985	0.6344	1.16	0.6465	1.87	0.6095	-2.505	0.6509	-0.325	0.608	1.91	0.6133	-1.65
	0.6065	-0.98	0.6349	1.17	0.647	1.86	0.61	-2.505	0.6514	-0.325	0.6085	1.945	0.6138	-1.675
	0.607	-0.98	0.6354	1.185	0.6475	1.86	0.6104	-2.48	0.6519	-0.32	0.609	1.945	0.6143	-1.795
	0.6075	-0.975	0.6359	1.195	0.648	1.86	0.6109	-2.455	0.6525	-0.325	0.6094	1.945	0.6148	-1.805
	0.608	-0.975	0.6364	1.2	0.6485	1.85	0.6114	-2.425	0.653	-0.325	0.6099	1.975	0.6153	-1.81
	0.6084	-0.975	0.6369	1.205	0.649	1.86	0.6118	-2.405	0.6535	-0.325	0.6104	2.005	0.6158	-1.805
	0.6089	-0.965	0.6374	1.21	0.6495	1.875	0.6123	-2.4	0.654	-0.325	0.6109	2.015	0.6164	-1.795
	0.6094	-0.96	0.6379	1.22	0.65	1.865	0.6128	-2.39	0.6545	-0.325	0.6114	2.035	0.6169	-1.78
	0.6099	-0.96	0.6384	1.23	0.6505	1.85	0.6133	-2.39	0.6551	-0.33	0.6119	2.065	0.6174	-1.76
	0.6104	-0.955	0.6389	1.235	0.651	1.865	0.6137	-2.39	0.6556	-0.33	0.6123	2.085	0.6179	-1.74
	0.6109	-0.955	0.6394	1.25	0.6515	1.87	0.6142	-2.385	0.6561	-0.33	0.6128	2.11	0.6184	-1.715
	0.6114	-0.96	0.6399	1.25	0.652	1.845	0.6147	-2.385	0.6566	-0.33	0.6133	2.14	0.619	-1.685
	0.6119	-0.955	0.6404	1.26	0.6525	1.83	0.6152	-2.38	0.6571	-0.325	0.6138	2.13	0.6195	-1.66
	0.6124	-0.95	0.6409	1.27	0.653	1.84	0.6156	-2.365	0.6576	-0.325	0.6143	2.105	0.62	-1.655
	0.6128	-0.945	0.6414	1.275	0.6535	1.83	0.6161	-2.34	0.6581	-0.33	0.6147	2.09	0.6205	-1.655
	0.6133	-0.94	0.6419	1.28	0.654	1.685	0.6166	-2.32	0.6585	-0.325	0.6152	2.075	0.621	-1.655
	0.6138	-0.94	0.6424	1.285	0.6545	1.695	0.617	-2.32	0.659	-0.325	0.6157	2.05	0.6216	-1.645
	0.6143	-0.94	0.6429	1.295	0.655	1.69	0.6175	-2.33	0.6595	-0.325	0.6162	2.015	0.6221	-1.61
	0.6148	-0.94	0.6434	1.305	0.6555	1.69	0.618	-2.35	0.66	-0.325	0.6167	1.985	0.6226	-1.57
	0.6153	-0.935	0.6439	1.315	0.656	1.71	0.6185	-2.37	0.6605	-0.325	0.6171	1.95	0.6231	-1.535
	0.6158	-0.935	0.6444	1.325	0.6565	1.73	0.6189	-2.38	0.6609	-0.32	0.6176	1.92	0.6236	-1.515
	0.6163	-0.935	0.6449	1.335	0.657	1.74	0.6194	-2.37	0.6614	-0.32	0.6181	1.9	0.6242	-1.5
	0.6168	-0.93	0.6454	1.34	0.6574	1.76	0.6199	-2.365	0.6619	-0.325	0.6186	1.9	0.6247	-1.49
	0.6172	-0.93	0.6459	1.355	0.6579	1.785	0.6204	-2.365	0.6624	-0.325	0.6191	1.89	0.6252	-1.495
	0.6177	-0.92	0.6465	1.37	0.6584	1.795	0.6208	-2.39	0.6629	-0.32	0.6196	1.875	0.6257	-1.495
	0.6182	-0.92	0.647	1.38	0.6589	1.81	0.6213	-2.42	0.6633	-0.325	0.62	1.875	0.6262	-1.505
	0.6187	-0.92	0.6475	1.39	0.6594	1.83	0.6218	-2.45	0.6638	-0.32	0.6205	1.865	0.6267	-1.515
	0.6192	-0.92	0.648	1.4	0.6599	1.845	0.6222	-2.47	0.6643	-0.32	0.621	1.86	0.6273	-1.525
	0.6197	-0.92	0.6485	1.415	0.6604	1.85	0.6227	-2.48	0.6648	-0.32	0.6215	1.87	0.6278	-1.53
	0.6202	-0.915	0.649	1.425	0.6609	1.85	0.6232	-2.465	0.6653	-0.32	0.622	1.875	0.6283	-1.53
	0.6207	-0.91	0.6495	1.43	0.6614	1.86	0.6237	-2.44	0.6657	-0.32	0.6224	1.88	0.6288	-1.535
	0.6212	-0.905	0.65	1.445	0.6618	1.865	0.6241	-2.41	0.6662	-0.32	0.6229	1.88	0.6293	-1.515
	0.6216	-0.905	0.6505	1.46	0.6623	1.865	0.6246	-2.375	0.6667	-0.32	0.6234	1.89	0.6299	-1.5
	0.6221	-0.905	0.651	1.465	0.6628	1.865	0.6251	-2.34	0.6672	-0.32	0.6239	1.88	0.6304	-1.5
	0.6226	-0.905	0.6515	1.48	0.6633	1.885	0.6255	-2.31	0.6677	-0.315	0.6244	1.86	0.6309	-1.5
	0.6231	-0.9	0.652	1.485	0.6638	1.89	0.626	-2.29	0.6681	-0.315	0.6248	1.855	0.6314	-1.48
	0.6236	-0.9	0.6525	1.5	0.6643	1.88	0.6265	-2.295	0.6686	-0.315	0.6253	1.875	0.6319	-1.45
	0.6241	-0.895	0.653	1.505	0.6648	1.88	0.627	-2.33	0.6691	-0.315	0.6258	1.865	0.6325	-1.41
	0.6246	-0.895	0.6535	1.51	0.6653	1.89	0.6274	-2.35	0.6696	-0.315	0.6263	1.85	0.633	-1.37
	0.6251	-0.895	0.654	1.52	0.6657	1.9	0.6279	-2.355	0.67	-0.315	0.6268	1.845	0.6335	-1.335
	0.6256	-0.89	0.6545	1.52	0.6662	1.905	0.6284	-2.34	0.6705	-0.315	0.6272	1.825	0.634	-1.29
	0.626	-0.885	0.655	1.53	0.6667	1.905	0.6289	-2.305	0.671	-0.315	0.6277	1.815	0.6345	-1.25
	0.6265	-0.88	0.6555	1.54	0.6672	1.89	0.6293	-2.28	0.6715	-0.315	0.6282	1.81	0.6351	-1.215
	0.627	-0.875	0.656	1.55	0.6677	1.89	0.6298	-2.245	0.672	-0.315	0.6287	1.81	0.6356	-1.19
	0.6275	-0.875	0.6565	1.565	0.6682	1.895	0.6303	-2.25	0.6724	-0.315	0.6292	1.785	0.6361	-1.18
	0.628	-0.87	0.657	1.575	0.6687	1.88	0.6307	-2.29	0.6729	-0.315	0.6297	1.765	0.6366	-1.175
	0.6285	-0.875	0.6575	1.58	0.6692	1.865	0.6312	-2.32	0.6734	-0.315	0.6301	1.76	0.6371	-1.17
	0.629	-0.87	0.658	1.585	0.6697	1.85	0.6317	-2.34	0.6739	-0.31	0.6306	1.76	0.6377	-1.16
	0.6295	-0.86	0.6585	1.59	0.6701	1.85	0.6322	-2.38	0.6744	-0.31	0.6311	1.76	0.6382	-1.145
	0.6301	-0.815	0.659	1.605	0.6706	1.84	0.6326	-2.415	0.6748	-0.31	0.6316	1.765	0.6387	-1.12
	0.6306	-0.815	0.6596	1.605	0.6711	1.8	0.6331	-2.415	0.6753	-0.31	0.6321	1.785	0.6392	-1.085
	0.6312	-0.815	0.6601	1.62	0.6716	1.785	0.6336	-2.37	0.6758	-0.31	0.6325	1.8	0.6397	-1.055
	0.6318	-0.81	0.6606	1.625	0.6721	1.78	0.6341	-2.32	0.6763	-0.31	0.633	1.805	0.6402	-1.03
	0.6324	-0.805	0.6611	1.63	0.6726	1.755	0.6345	-2.28	0.6768	-0.305	0.6335	1.825	0.6408	-1.01
	0.633	-0.805	0.6616	1.64	0.6731	1.735	0.635	-2.265	0.6772	-0.305	0.634	1.855	0.6413	-0.995
	0.6336	-0.805	0.6621	1.645	0.6736	1.71	0.6355	-2.255	0.6777	-0.3	0.6345	1.875	0.6418	-0.985
	0.6342	-0.8	0.6626	1.655	0.674	1.68	0.6359	-2.245	0.6782	-0.3	0.6349	1.905	0.6423	-0.97
	0.6347	-0.8	0.6631	1.65	0.6745	1.665	0.6364	-2.25	0.6787	-0.305	0.6354	1.94	0.6428	-0.97
	0.6353	-0.795	0.6636	1.655	0.675	1.665	0.6369	-2.245	0.6792	-0.305	0.6359	1.955	0.6434	-0.96
	0.6359	-0.795	0.6641	1.67	0.6755	1.65	0.6374	-2.235	0.6796	-0.305	0.6364	1.97	0.6439	-0.95
	0.6365	-0.795	0.6646	1.675	0.676	1.62	0.6378	-2.215	0.6801	-0.305	0.6369	1.99	0.6444	-0.95
	0.6371	-0.79	0.6651	1.68	0.6765	1.59	0.6383	-2.195	0.6806	-0.3	0.6374	2.005	0.6449	-0.955
	0.6377	-0.79	0.6656	1.685	0.677	1.58	0.6388	-2.19	0.6811	-0.3	0.6378	2.015	0.6454	-0.955
	0.6382	-0.785	0.6661	1.695	0.6775	1.565	0.6393	-2.19	0.6815	-0.3	0.6383	2.025	0.646	-0.95
	0.6388	-0.785	0.6666	1.7	0.678	1.555	0.6397	-2.195	0.682	-0.295	0.6388	2.02	0.6465	-0.94
	0.6394	-0.785	0.6671	1.76	0.6784	1.54	0.6402	-2.2	0.6825	-0.295	0.6393	2.005	0.647	-0.935
	0.64	-0.785	0.6676	1.765	0.6789	1.525	0.6407	-2.215	0.683	-0.3	0.6398	2	0.6475	-0.92
	0.6406	-0.785	0.668	1.775	0.6794	1.515	0.6411	-2.235	0.6835	-0.3	0.6402	1.995	0.648	-0.91
	0.6412	-0.78	0.6685	1.78	0.6799	1.515	0.6416	-2.25	0.6839	-0.3	0.6407	1.975	0.6486	-0.9
	0.6418	-0.775	0.669	1.79	0.6804	1.5	0.6421	-2.25	0.6844	-0.295	0.6412	1.97	0.6491	-0.895
	0.6423	-0.775	0.6694	1.8	0.6809	1.485	0.6426	-2.225	0.6849	-0.3	0.6417	1.955	0.6496	-0.895
	0.6429	-0.775	0.6699	1.815	0.6814	1.485	0.643	-2.205	0.6854	-0.3	0.6422	1.92	0.6501	-0.895
	0.6435	-0.77	0.6704	1.83	0.6819	1.495	0.6435	-2.17	0.6859	-0.295	0.6426	1.895	0.6506	-0.905
	0.6441	-0.77	0.6709	1.835	0.6823	1.5	0.644	-2.135	0.6863	-0.295	0.6431	1.85	0.6512	-0.92
	0.6447	-0.77	0.6713	1.845	0.6828	1.495	0.6444	-2.1	0.6868	-0.295	0.6436	1.865	0.6517	-0.925
	0.6453	-0.765	0.6718	1.85	0.6833	1.49	0.6449	-2.075	0.6873	-0.295	0.6441	1.89	0.6522	-0.935
	0.6459	-0.765	0.6723	1.86	0.6838	1.48	0.6454	-2.065	0.6878	-0.295	0.6446	1.895	0.6527	-0.945
	0.6464	-0.76	0.6728	1.87	0.6843	1.48	0.6459	-2.07	0.6883	-0.3	0.6451	1.895	0.6532	-0.955
	0.647	-0.76	0.6732	1.88	0.6848	1.485	0.6463	-2.09	0.6887	-0.3	0.6456	1.91	0.6537	-0.97
	0.6476	-0.755	0.6737	1.88	0.6853	1.485	0.6468	-2.115	0.6892	-0.3	0.6461	1.925	0.6543	-0.985
	0.6482	-0.745	0.6742	1.885	0.6858	1.47	0.6473	-2.12	0.6897	-0.3	0.6466	1.92	0.6548	-1.005
	0.6488	-0.75	0.6746	1.885	0.6863	1.47	0.6478	-2.11	0.6902	-0.3	0.647	1.9	0.6553	-1.02
	0.6494	-0.745	0.6751	1.89	0.6867	1.47	0.6482	-2.105	0.6906	-0.305	0.6475	1.895	0.6558	-1.02
	0.65	-0.745	0.6756	1.9	0.6872	1.455	0.6487	-2.095	0.6911	-0.305	0.648	1.88	0.6563	-1.025
	0.6505	-0.745	0.6761	1.905	0.6877	1.44	0.6492	-2.15	0.6916	-0.305	0.6485	1.86	0.6569	-1.025
	0.6511	-0.74	0.6765	1.91	0.6882	1.445	0.6497	-2.15	0.6921	-0.305	0.649	1.855	0.6574	-1.02
	0.6517	-0.735	0.677	1.915	0.6887	1.45	0.6501	-2.135	0.6926	-0.305	0.6495	1.83	0.6579	-1.025
	0.6523	-0.73	0.6775	1.92	0.6892	1.44	0.6506	-2.1	0.693	-0.3	0.65	1.785	0.6584	-1.025
	0.6529	-0.73	0.678	1.93	0.6897	1.445	0.6511	-2.08	0.6935	-0.305	0.6505	1.765	0.6589	-1.03
	0.6535	-0.725	0.6784	1.93	0.6902	1.44	0.6516	-2.08	0.694	-0.305	0.6509	1.76	0.6595	-1.035
	0.654	-0.725	0.6789	1.935	0.6906	1.43	0.6521	-2.09	0.6945	-0.305	0.6514	1.74	0.66	-1.035
	0.6546	-0.725	0.6794	1.94	0.6911	1.43	0.6525	-2.11	0.695	-0.305	0.6519	1.705	0.6605	-1.03
	0.6552	-0.72	0.6799	1.95	0.6916	1.445	0.653	-2.13	0.6954	-0.305	0.6524	1.69	0.661	-1.015
	0.6558	-0.72	0.6803	1.955	0.6921	1.43	0.6535	-2.125	0.6959	-0.305	0.6529	1.69	0.6615	-1
	0.6564	-0.715	0.6808	1.965	0.6926	1.4	0.654	-2.11	0.6964	-0.305	0.6534	1.67	0.6621	-0.99
	0.657	-0.715	0.6813	1.965	0.6931	1.4	0.6545	-2.11	0.6969	-0.305	0.6539	1.635	0.6626	-0.975
	0.6576	-0.71	0.6817	1.965	0.6936	1.42	0.6549	-2.115	0.6974	-0.3	0.6544	1.62	0.6631	-0.955
	0.6581	-0.705	0.6822	1.97	0.6941	1.41	0.6554	-2.13	0.6978	-0.305	0.6548	1.62	0.6636	-0.94
	0.6587	-0.705	0.6827	1.97	0.6946	1.385	0.6559	-2.13	0.6983	-0.305	0.6553	1.61	0.6641	-0.925
	0.6593	-0.705	0.6832	1.97	0.695	1.38	0.6564	-2.12	0.6988	-0.3	0.6558	1.615	0.6646	-0.91
	0.6599	-0.705	0.6836	1.965	0.6955	1.38	0.6569	-2.115	0.6993	-0.3	0.6563	1.615	0.6652	-0.895
	0.6605	-0.7	0.6841	1.97	0.696	1.365	0.6573	-2.11	0.6998	-0.3	0.6568	1.6	0.6657	-0.885
	0.6611	-0.7	0.6846	1.955	0.6965	1.37	0.6578	-2.115	0.7002	-0.3	0.6573	1.59	0.6662	-0.88
	0.6617	-0.7	0.6851	1.955	0.697	1.39	0.6583	-2.12	0.7007	-0.3	0.6578	1.615	0.6667	-0.875
	0.6622	-0.7	0.6855	1.95	0.6975	1.375	0.6588	-2.12	0.7012	-0.3	0.6582	1.61	0.6672	-0.875
	0.6628	-0.7	0.686	1.95	0.698	1.36	0.6593	-2.11	0.7017	-0.3	0.6587	1.585	0.6678	-0.87
	0.6634	-0.695	0.6865	1.95	0.6985	1.375	0.6597	-2.09	0.7021	-0.3	0.6592	1.595	0.6683	-0.87
	0.664	-0.69	0.6869	1.945	0.6989	1.37	0.6602	-2.07	0.7026	-0.3	0.6597	1.625	0.6688	-0.87
	0.6646	-0.69	0.6874	1.955	0.6994	1.355	0.6607	-2.06	0.7031	-0.3	0.6602	1.635	0.6693	-0.865
	0.6652	-0.69	0.6879	1.955	0.6999	1.36	0.6612	-2.04	0.7036	-0.3	0.6607	1.625	0.6698	-0.86
	0.6658	-0.685	0.6884	1.955	0.7004	1.375	0.6617	-2.03	0.7041	-0.3	0.6612	1.625	0.6704	-0.865
	0.6663	-0.685	0.6888	1.96	0.7009	1.37	0.6621	-2.035	0.7045	-0.3	0.6617	1.62	0.6709	-0.87
	0.6669	-0.685	0.6893	1.96	0.7014	1.365	0.6626	-2.045	0.705	-0.3	0.6621	1.62	0.6714	-0.87
	0.6675	-0.68	0.6898	1.955	0.7019	1.37	0.6631	-2.07	0.7055	-0.3	0.6626	1.635	0.6719	-0.86
	0.6681	-0.68	0.6903	1.965	0.7024	1.385	0.6636	-2.095	0.706	-0.305	0.6631	1.645	0.6724	-0.86
	0.6687	-0.68	0.6907	1.965	0.7029	1.385	0.6641	-2.11	0.7065	-0.3	0.6636	1.655	0.673	-0.86
	0.6693	-0.675	0.6912	1.97	0.7033	1.375	0.6645	-2.11	0.7069	-0.3	0.6641	1.66	0.6735	-0.86
	0.6698	-0.675	0.6917	1.97	0.7038	1.385	0.665	-2.12	0.7074	-0.305	0.6646	1.685	0.674	-0.86
	0.6704	-0.675	0.6922	1.975	0.7043	1.39	0.6655	-2.14	0.7079	-0.305	0.6651	1.695	0.6745	-0.855
	0.671	-0.675	0.6926	1.98	0.7048	1.37	0.666	-2.135	0.7084	-0.305	0.6656	1.685	0.675	-0.86
	0.6716	-0.675	0.6931	1.985	0.7053	1.355	0.6665	-2.11	0.7089	-0.305	0.666	1.695	0.6756	-0.85
	0.6722	-0.67	0.6936	1.995	0.7058	1.355	0.6669	-2.095	0.7093	-0.31	0.6665	1.705	0.6761	-0.845
	0.6728	-0.67	0.694	2	0.7063	1.36	0.6674	-2.085	0.7098	-0.305	0.667	1.73	0.6766	-0.845
	0.6734	-0.67	0.6945	2.005	0.7068	1.355	0.6679	-2.085	0.7103	-0.305	0.6675	1.735	0.6771	-0.84
	0.6739	-0.665	0.695	2.005	0.7072	1.36	0.6684	-2.065	0.7108	-0.305	0.668	1.74	0.6776	-0.835
	0.6745	-0.66	0.6955	2.01	0.7077	1.365	0.6689	-2.045	0.7112	-0.31	0.6685	1.73	0.6781	-0.83
	0.6751	-0.66	0.6959	2.01	0.7082	1.33	0.6693	-2.025	0.7117	-0.31	0.669	1.735	0.6787	-0.825
	0.6757	-0.66	0.6964	2.02	0.7087	1.32	0.6698	-1.995	0.7122	-0.305	0.6695	1.745	0.6792	-0.825
	0.6763	-0.66	0.6969	2.03	0.7092	1.335	0.6703	-1.97	0.7127	-0.31	0.6699	1.735	0.6797	-0.825
	0.6769	-0.655	0.6974	2.04	0.7097	1.34	0.6708	-1.955	0.7132	-0.31	0.6704	1.73	0.6803	-0.755
	0.6775	-0.655	0.6978	2.04	0.7102	1.32	0.6713	-1.96	0.7136	-0.305	0.6709	1.725	0.6808	-0.755
	0.678	-0.65	0.6983	2.04	0.7107	1.32	0.6717	-1.96	0.7141	-0.305	0.6714	1.725	0.6814	-0.755
	0.6786	-0.65	0.6988	2.05	0.7112	1.32	0.6722	-1.945	0.7146	-0.305	0.6719	1.71	0.682	-0.75
	0.6792	-0.65	0.6992	2.075	0.7116	1.31	0.6727	-1.92	0.7151	-0.305	0.6724	1.69	0.6825	-0.745
	0.6798	-0.645	0.6997	2.08	0.7121	1.305	0.6732	-1.905	0.7156	-0.305	0.6729	1.68	0.6831	-0.745
	0.6804	-0.64	0.7002	2.08	0.7126	1.305	0.6737	-1.9	0.716	-0.31	0.6734	1.67	0.6836	-0.745
	0.681	-0.64	0.7007	2.09	0.7131	1.29	0.6741	-1.895	0.7165	-0.305	0.6738	1.67	0.6842	-0.74
	0.6816	-0.64	0.7011	2.09	0.7136	1.26	0.6746	-1.9	0.717	-0.305	0.6743	1.675	0.6848	-0.735
	0.6821	-0.635	0.7016	2.095	0.7141	1.275	0.6751	-1.91	0.7175	-0.305	0.6748	1.665	0.6853	-0.735
	0.6827	-0.63	0.7021	2.105	0.7146	1.285	0.6756	-1.915	0.718	-0.29	0.6753	1.645	0.6859	-0.735
	0.6833	-0.63	0.7026	2.11	0.7151	1.25	0.6761	-1.905	0.7184	-0.285	0.6758	1.635	0.6864	-0.73
	0.6839	-0.63	0.703	2.11	0.7155	1.235	0.6765	-1.89	0.7189	-0.285	0.6763	1.625	0.687	-0.725
	0.6845	-0.63	0.7035	2.12	0.716	1.205	0.677	-1.9	0.7194	-0.28	0.6768	1.625	0.6876	-0.725
	0.6851	-0.625	0.704	2.11	0.7165	1.195	0.6775	-1.915	0.7198	-0.28	0.6773	1.605	0.6881	-0.715
	0.6856	-0.625	0.7045	2.11	0.717	1.21	0.678	-1.93	0.7203	-0.275	0.6777	1.59	0.6887	-0.715
	0.6862	-0.625	0.7049	2.1	0.7175	1.225	0.6785	-1.93	0.7208	-0.275	0.6782	1.585	0.6892	-0.715
	0.6868	-0.625	0.7054	2.105	0.718	1.215	0.6789	-1.935	0.7213	-0.27	0.6787	1.59	0.6898	-0.71
	0.6874	-0.625	0.7059	2.1	0.7185	1.215	0.6794	-1.96	0.7217	-0.275	0.6792	1.58	0.6904	-0.705
	0.688	-0.62	0.7063	2.105	0.719	1.22	0.6799	-1.98	0.7222	-0.27	0.6797	1.57	0.6909	-0.7
	0.6886	-0.615	0.7068	2.105	0.7195	1.225	0.6804	-2	0.7227	-0.27	0.6802	1.57	0.6915	-0.695
	0.6892	-0.615	0.7073	2.1	0.72	1.22	0.6809	-1.99	0.7231	-0.265	0.6807	1.575	0.692	-0.695
	0.6897	-0.615	0.7078	2.09	0.7205	1.23	0.6813	-1.99	0.7236	-0.265	0.6812	1.59	0.6926	-0.695
	0.6903	-0.615	0.7082	2.085	0.721	1.23	0.6818	-1.995	0.7241	-0.26	0.6816	1.6	0.6932	-0.695
	0.6909	-0.61	0.7087	2.095	0.7215	1.22	0.6823	-1.995	0.7246	-0.26	0.6821	1.615	0.6937	-0.685
	0.6915	-0.61	0.7092	2.09	0.722	1.235	0.6828	-1.995	0.725	-0.26	0.6826	1.63	0.6943	-0.685
	0.6921	-0.61	0.7097	2.08	0.7225	1.245	0.6833	-2.005	0.7255	-0.26	0.6831	1.65	0.6948	-0.685
	0.6927	-0.61	0.7101	2.075	0.723	1.245	0.6837	-1.995	0.726	-0.26	0.6836	1.68	0.6954	-0.685
	0.6933	-0.61	0.7106	2.075	0.7235	1.23	0.6842	-1.96	0.7265	-0.26	0.6841	1.7	0.696	-0.685
	0.6938	-0.605	0.7111	2.07	0.724	1.215	0.6847	-1.93	0.7269	-0.255	0.6846	1.7	0.6965	-0.68
	0.6944	-0.6	0.7116	2.07	0.7245	1.22	0.6852	-1.935	0.7274	-0.255	0.6851	1.7	0.6971	-0.68
	0.695	-0.605	0.712	2.07	0.725	1.22	0.6857	-1.945	0.7279	-0.255	0.6855	1.73	0.6976	-0.675
	0.6956	-0.605	0.7125	2.07	0.7255	1.2	0.6861	-1.955	0.7283	-0.255	0.686	1.76	0.6982	-0.675
	0.6962	-0.605	0.713	2.07	0.726	1.195	0.6866	-1.945	0.7288	-0.25	0.6865	1.77	0.6988	-0.67
	0.6968	-0.605	0.7134	2.075	0.7265	1.195	0.6871	-1.915	0.7293	-0.25	0.687	1.77	0.6993	-0.67
	0.6974	-0.6	0.7139	2.07	0.727	1.19	0.6876	-1.875	0.7298	-0.245	0.6875	1.775	0.6999	-0.665
	0.6979	-0.6	0.7144	2.065	0.7275	1.175	0.6881	-1.83	0.7302	-0.245	0.688	1.77	0.7004	-0.665
	0.6985	-0.6	0.7149	2.075	0.7279	1.165	0.6885	-1.8	0.7307	-0.245	0.6885	1.78	0.701	-0.665
	0.6991	-0.6	0.7153	2.075	0.7284	1.17	0.689	-1.79	0.7312	-0.245	0.6889	1.795	0.7016	-0.66
	0.6997	-0.6	0.7158	2.075	0.7289	1.155	0.6895	-1.795	0.7317	-0.24	0.6894	1.79	0.7021	-0.66
	0.7003	-0.595	0.7163	2.075	0.7294	1.145	0.69	-1.795	0.7321	-0.24	0.6899	1.775	0.7027	-0.655
	0.7009	-0.595	0.7168	2.085	0.7299	1.15	0.6905	-1.815	0.7326	-0.24	0.6904	1.77	0.7032	-0.655
	0.7015	-0.595	0.7172	2.08	0.7304	1.135	0.6909	-1.83	0.7331	-0.235	0.6909	1.77	0.7038	-0.65
	0.702	-0.595	0.7177	2.09	0.7309	1.11	0.6914	-1.835	0.7335	-0.235	0.6914	1.76	0.7044	-0.65
	0.7026	-0.59	0.7182	2.09	0.7314	1.11	0.6919	-1.845	0.734	-0.235	0.6919	1.755	0.7049	-0.65
	0.7032	-0.595	0.7186	2.085	0.7319	1.1	0.6924	-1.865	0.7345	-0.235	0.6924	1.745	0.7055	-0.645
	0.7038	-0.585	0.7191	2.09	0.7324	1.095	0.6929	-1.895	0.735	-0.23	0.6928	1.73	0.706	-0.645
	0.7044	-0.55	0.7196	2.085	0.7329	1.095	0.6933	-1.925	0.7354	-0.23	0.6933	1.7	0.7066	-0.645
	0.7049	-0.55	0.7201	2.095	0.7334	1.085	0.6938	-1.945	0.7359	-0.23	0.6938	1.69	0.7072	-0.64
	0.7055	-0.55	0.7205	2.1	0.7339	1.07	0.6943	-1.94	0.7364	-0.23	0.6943	1.665	0.7077	-0.635
	0.7061	-0.55	0.721	2.1	0.7344	1.06	0.6948	-1.92	0.7368	-0.23	0.6948	1.645	0.7083	-0.635
	0.7066	-0.545	0.7215	2.085	0.7349	1.06	0.6953	-1.89	0.7373	-0.23	0.6953	1.635	0.7088	-0.63
	0.7072	-0.55	0.722	2.085	0.7354	1.06	0.6957	-1.86	0.7378	-0.23	0.6958	1.6	0.7094	-0.63
	0.7078	-0.545	0.7224	2.08	0.7359	1.04	0.6962	-1.85	0.7383	-0.225	0.6963	1.57	0.71	-0.63
	0.7084	-0.55	0.7229	2.08	0.7364	1.03	0.6967	-1.845	0.7387	-0.225	0.6967	1.55	0.7105	-0.63
	0.7089	-0.55	0.7234	2.09	0.7369	1.025	0.6972	-1.835	0.7392	-0.225	0.6972	1.535	0.7111	-0.625
	0.7095	-0.55	0.7239	2.085	0.7374	1.025	0.6977	-1.825	0.7397	-0.225	0.6977	1.52	0.7116	-0.62
	0.7101	-0.55	0.7243	2.075	0.7379	1.035	0.6981	-1.83	0.7402	-0.225	0.6982	1.495	0.7122	-0.62
	0.7106	-0.55	0.7248	2.075	0.7384	1.025	0.6986	-1.84	0.7406	-0.225	0.6987	1.47	0.7127	-0.62
	0.7112	-0.55	0.7253	2.07	0.7389	1.005	0.6991	-1.855	0.7411	-0.225	0.6992	1.475	0.7133	-0.62
	0.7118	-0.55	0.7257	2.07	0.7394	0.99	0.6996	-1.875	0.7416	-0.225	0.6997	1.455	0.7139	-0.615
	0.7124	-0.55	0.7262	2.08	0.7398	1	0.7001	-1.9	0.742	-0.225	0.7002	1.41	0.7144	-0.615
	0.7129	-0.55	0.7267	2.085	0.7403	1.005	0.7005	-1.925	0.7425	-0.225	0.7006	1.405	0.715	-0.615
	0.7135	-0.55	0.7272	2.12	0.7408	1.005	0.701	-1.95	0.743	-0.23	0.7011	1.4	0.7155	-0.61
	0.7141	-0.55	0.7277	2.12	0.7413	1.02	0.7015	-1.98	0.7435	-0.23	0.7016	1.37	0.7161	-0.61
	0.7146	-0.55	0.7282	2.125	0.7418	1.03	0.702	-2.005	0.7439	-0.23	0.7021	1.345	0.7167	-0.605
	0.7152	-0.55	0.7286	2.12	0.7423	1.01	0.7025	-2.015	0.7444	-0.225	0.7026	1.335	0.7172	-0.605
	0.7158	-0.55	0.7291	2.125	0.7428	0.995	0.7029	-2.015	0.7449	-0.23	0.7031	1.31	0.7178	-0.605
	0.7164	-0.55	0.7296	2.12	0.7433	1.005	0.7034	-2	0.7454	-0.23	0.7036	1.275	0.7183	-0.605
	0.7169	-0.55	0.7301	2.12	0.7438	1.01	0.7039	-2.005	0.7458	-0.23	0.7041	1.265	0.7189	-0.6
	0.7175	-0.545	0.7306	2.13	0.7443	1.005	0.7044	-1.995	0.7463	-0.23	0.7045	1.25	0.7195	-0.6
	0.7181	-0.545	0.7311	2.145	0.7448	1	0.7049	-1.985	0.7468	-0.23	0.705	1.18	0.72	-0.6
	0.7186	-0.545	0.7316	2.145	0.7453	1	0.7053	-1.97	0.7472	-0.23	0.7055	1.19	0.7206	-0.6
	0.7192	-0.545	0.732	2.145	0.7458	0.985	0.7058	-1.97	0.7477	-0.225	0.706	1.21	0.7211	-0.595
	0.7198	-0.545	0.7325	2.165	0.7463	0.995	0.7063	-2.005	0.7482	-0.225	0.7065	1.21	0.7217	-0.595
	0.7204	-0.545	0.733	2.175	0.7468	1.02	0.7068	-2.035	0.7487	-0.225	0.707	1.205	0.7223	-0.595
	0.7209	-0.545	0.7335	2.195	0.7473	1.005	0.7073	-2.05	0.7491	-0.225	0.7074	1.22	0.7228	-0.595
	0.7215	-0.545	0.734	2.205	0.7478	0.985	0.7077	-2.055	0.7496	-0.22	0.7079	1.23	0.7234	-0.59
	0.7221	-0.545	0.7345	2.21	0.7483	0.98	0.7082	-2.035	0.7501	-0.22	0.7084	1.205	0.7239	-0.59
	0.7226	-0.54	0.735	2.21	0.7488	0.995	0.7087	-1.98	0.7505	-0.215	0.7089	1.2	0.7245	-0.585
	0.7232	-0.54	0.7354	2.21	0.7493	0.995	0.7092	-1.91	0.751	-0.215	0.7094	1.215	0.7251	-0.59
	0.7238	-0.54	0.7359	2.22	0.7498	0.98	0.7097	-1.835	0.7515	-0.215	0.7098	1.23	0.7256	-0.585
	0.7244	-0.535	0.7364	2.225	0.7503	0.985	0.7102	-1.61	0.752	-0.215	0.7103	1.235	0.7262	-0.585
	0.7249	-0.535	0.7369	2.225	0.7508	0.995	0.7107	-1.585	0.7524	-0.21	0.7108	1.23	0.7267	-0.585
	0.7255	-0.535	0.7374	2.23	0.7513	0.975	0.7111	-1.575	0.7529	-0.21	0.7113	1.225	0.7273	-0.585
	0.7261	-0.535	0.7379	2.235	0.7518	0.995	0.7116	-1.56	0.7534	-0.21	0.7118	1.23	0.7279	-0.585
	0.7266	-0.535	0.7384	2.235	0.7522	1.01	0.7121	-1.53	0.7539	-0.21	0.7122	1.23	0.7284	-0.58
	0.7272	-0.53	0.7389	2.24	0.7527	0.99	0.7126	-1.49	0.7543	-0.21	0.7127	1.245	0.729	-0.58
	0.7278	-0.53	0.7393	2.24	0.7532	0.985	0.7131	-1.45	0.7548	-0.205	0.7132	1.25	0.7295	-0.58
	0.7283	-0.525	0.7398	2.255	0.7537	1.01	0.7136	-1.42	0.7553	-0.205	0.7137	1.24	0.7301	-0.58
	0.7289	-0.525	0.7403	2.26	0.7542	1.015	0.7141	-1.38	0.7557	-0.205	0.7142	1.25	0.7307	-0.58
	0.7295	-0.525	0.7408	2.27	0.7547	1.015	0.7146	-1.35	0.7562	-0.2	0.7146	1.255	0.7312	-0.58
	0.7301	-0.525	0.7413	2.27	0.7552	1.015	0.7151	-1.335	0.7567	-0.2	0.7151	1.265	0.7318	-0.575
	0.7306	-0.525	0.7418	2.28	0.7557	1.015	0.7156	-1.335	0.7572	-0.2	0.7156	1.255	0.7323	-0.575
	0.7312	-0.52	0.7423	2.295	0.7562	1.02	0.7161	-1.335	0.7576	-0.195	0.7161	1.25	0.7329	-0.575
	0.7318	-0.52	0.7427	2.305	0.7567	1.02	0.7166	-1.325	0.7581	-0.195	0.7166	1.24	0.7335	-0.575
	0.7323	-0.525	0.7432	2.305	0.7572	1.03	0.7171	-1.305	0.7586	-0.195	0.717	1.245	0.734	-0.575
	0.7329	-0.52	0.7437	2.305	0.7577	1.04	0.7176	-1.29	0.7591	-0.19	0.7175	1.245	0.7346	-0.57
	0.7335	-0.52	0.7442	2.325	0.7582	1.04	0.7181	-1.275	0.7595	-0.19	0.718	1.235	0.7351	-0.57
	0.7341	-0.52	0.7447	2.345	0.7587	1.02	0.7186	-1.275	0.76	-0.19	0.7185	1.215	0.7357	-0.57
	0.7346	-0.515	0.7452	2.36	0.7592	1.015	0.7191	-1.28	0.7605	-0.185	0.719	1.21	0.7363	-0.57
	0.7352	-0.52	0.7457	2.37	0.7597	1.03	0.7196	-1.285	0.7609	-0.185	0.7194	1.22	0.7368	-0.57
	0.7358	-0.52	0.7461	2.39	0.7602	1.02	0.7201	-1.29	0.7614	-0.185	0.7199	1.225	0.7374	-0.565
	0.7363	-0.515	0.7466	2.415	0.7607	1.01	0.7206	-1.31	0.7619	-0.18	0.7204	1.225	0.7379	-0.565
	0.7369	-0.52	0.7471	2.435	0.7612	1.025	0.7211	-1.325	0.7624	-0.18	0.7209	1.215	0.7385	-0.565
	0.7375	-0.52	0.7476	2.465	0.7617	1.005	0.7216	-1.33	0.7628	-0.18	0.7214	1.205	0.7391	-0.565
	0.7381	-0.515	0.7481	2.495	0.7622	0.985	0.7221	-1.32	0.7633	-0.175	0.7218	1.21	0.7396	-0.56
	0.7386	-0.515	0.7486	2.525	0.7627	0.995	0.7226	-1.315	0.7638	-0.175	0.7223	1.225	0.7402	-0.56
	0.7392	-0.515	0.7491	2.565	0.7632	0.99	0.7231	-1.305	0.7642	-0.17	0.7228	1.22	0.7407	-0.56
	0.7398	-0.515	0.7496	2.605	0.7637	0.98	0.7235	-1.29	0.7647	-0.165	0.7233	1.19	0.7413	-0.56
	0.7403	-0.515	0.75	2.65	0.7641	0.995	0.724	-1.275	0.7652	-0.16	0.7238	1.18	0.7419	-0.555
	0.7409	-0.51	0.7505	2.685	0.7646	0.99	0.7245	-1.255	0.7657	-0.16	0.7242	1.2	0.7424	-0.555
	0.7415	-0.515	0.751	2.705	0.7651	0.98	0.725	-1.24	0.7661	-0.155	0.7247	1.205	0.743	-0.55
	0.7421	-0.515	0.7515	2.715	0.7656	0.97	0.7255	-1.23	0.7666	-0.15	0.7252	1.18	0.7435	-0.55
	0.7426	-0.515	0.752	2.705	0.7661	0.96	0.726	-1.22	0.7671	-0.15	0.7257	1.17	0.7441	-0.555
	0.7432	-0.515	0.7525	2.68	0.7666	0.945	0.7265	-1.225	0.7676	-0.14	0.7262	1.175	0.7447	-0.55
	0.7438	-0.51	0.753	2.65	0.7671	0.945	0.727	-1.235	0.768	-0.14	0.7267	1.18	0.7452	-0.55
	0.7443	-0.51	0.7534	2.625	0.7676	0.955	0.7275	-1.25	0.7685	-0.135	0.7271	1.18	0.7458	-0.55
	0.7449	-0.51	0.7539	2.58	0.7681	0.945	0.728	-1.255	0.769	-0.13	0.7276	1.19	0.7463	-0.55
	0.7455	-0.51	0.7544	2.535	0.7686	0.915	0.7285	-1.255	0.7694	-0.125	0.7281	1.185	0.7469	-0.55
	0.746	-0.51	0.7549	2.505	0.7691	0.915	0.729	-1.245	0.7699	-0.125	0.7286	1.175	0.7475	-0.545
	0.7466	-0.51	0.7554	2.48	0.7696	0.915	0.7295	-1.235	0.7704	-0.12	0.7291	1.175	0.748	-0.545
	0.7472	-0.51	0.7559	2.47	0.7701	0.895	0.73	-1.235	0.7709	-0.115	0.7295	1.2	0.7486	-0.545
	0.7478	-0.505	0.7564	2.47	0.7706	0.88	0.7305	-1.225	0.7713	-0.115	0.73	1.185	0.7491	-0.545
	0.7483	-0.505	0.7569	2.48	0.7711	0.895	0.731	-1.22	0.7718	-0.11	0.7305	1.175	0.7497	-0.545
	0.7489	-0.51	0.7573	2.47	0.7716	0.91	0.7315	-1.21	0.7723	-0.11	0.731	1.205	0.7503	-0.545
	0.7495	-0.505	0.7578	2.465	0.7721	0.905	0.732	-1.215	0.7728	-0.105	0.7315	1.205	0.7508	-0.545
	0.75	-0.5	0.7583	2.465	0.7726	0.91	0.7325	-1.225	0.7732	-0.105	0.7319	1.195	0.7514	-0.505
	0.7506	-0.5	0.7588	2.47	0.7731	0.93	0.733	-1.23	0.7737	-0.105	0.7324	1.195	0.752	-0.505
	0.7512	-0.5	0.7593	2.475	0.7736	0.925	0.7335	-1.24	0.7742	-0.105	0.7329	1.2	0.7526	-0.5
	0.7518	-0.5	0.7598	2.49	0.7741	0.925	0.734	-1.25	0.7746	-0.11	0.7334	1.2	0.7532	-0.5
	0.7523	-0.5	0.7603	2.5	0.7746	0.935	0.7345	-1.26	0.7751	-0.11	0.7339	1.205	0.7537	-0.5
	0.7529	-0.495	0.7607	2.5	0.7751	0.94	0.735	-1.28	0.7756	-0.115	0.7343	1.205	0.7543	-0.5
	0.7535	-0.495	0.7612	2.485	0.7756	0.94	0.7355	-1.295	0.7761	-0.115	0.7348	1.185	0.7549	-0.5
	0.754	-0.495	0.7617	2.455	0.7761	0.95	0.7359	-1.295	0.7765	-0.115	0.7353	1.17	0.7555	-0.5
	0.7546	-0.495	0.7622	2.445	0.7765	0.965	0.7364	-1.28	0.777	-0.12	0.7358	1.17	0.7561	-0.495
	0.7552	-0.495	0.7627	2.43	0.777	0.94	0.7369	-1.275	0.7775	-0.125	0.7363	1.16	0.7567	-0.495
	0.7558	-0.49	0.7632	2.405	0.7775	0.93	0.7374	-1.265	0.778	-0.215	0.7367	1.15	0.7572	-0.5
	0.7563	-0.49	0.7637	2.39	0.778	0.94	0.7379	-1.255	0.7785	-0.22	0.7372	1.14	0.7578	-0.495
	0.7569	-0.49	0.7641	2.37	0.7785	0.955	0.7384	-1.25	0.7789	-0.225	0.7377	1.13	0.7584	-0.495
	0.7575	-0.49	0.7646	2.35	0.779	0.98	0.7389	-1.255	0.7794	-0.23	0.7382	1.13	0.759	-0.495
	0.758	-0.49	0.7651	2.34	0.7795	0.98	0.7394	-1.255	0.7799	-0.23	0.7387	1.135	0.7596	-0.495
	0.7586	-0.49	0.7656	2.35	0.78	0.98	0.7399	-1.26	0.7804	-0.24	0.7391	1.13	0.7602	-0.495
	0.7592	-0.49	0.7661	2.35	0.7805	0.975	0.7404	-1.265	0.7809	-0.24	0.7396	1.12	0.7607	-0.495
	0.7598	-0.49	0.7666	2.35	0.781	0.965	0.7409	-1.255	0.7814	-0.24	0.7401	1.11	0.7613	-0.495
	0.7603	-0.485	0.7671	2.35	0.7815	0.965	0.7414	-1.25	0.7819	-0.245	0.7406	1.12	0.7619	-0.495
	0.7609	-0.49	0.7676	2.36	0.782	0.97	0.7419	-1.24	0.7824	-0.245	0.7411	1.115	0.7625	-0.495
	0.7615	-0.485	0.768	2.365	0.7824	0.955	0.7424	-1.235	0.7829	-0.24	0.7415	1.11	0.7631	-0.49
	0.762	-0.485	0.7685	2.36	0.7829	0.93	0.7429	-1.225	0.7833	-0.24	0.742	1.105	0.7637	-0.495
	0.7626	-0.485	0.769	2.35	0.7834	0.925	0.7434	-1.22	0.7838	-0.24	0.7425	1.08	0.7642	-0.495
	0.7632	-0.49	0.7695	2.345	0.7839	0.915	0.7439	-1.21	0.7843	-0.235	0.743	1.07	0.7648	-0.49
	0.7637	-0.49	0.77	2.34	0.7844	0.92	0.7444	-1.2	0.7848	-0.24	0.7435	1.08	0.7654	-0.49
	0.7643	-0.485	0.7705	2.33	0.7849	0.9	0.7449	-1.19	0.7853	-0.235	0.7439	1.09	0.766	-0.49
	0.7649	-0.485	0.771	2.33	0.7854	0.89	0.7454	-1.185	0.7858	-0.23	0.7444	1.075	0.7666	-0.49
	0.7655	-0.485	0.7714	2.33	0.7859	0.885	0.7459	-1.18	0.7863	-0.225	0.7449	1.065	0.7671	-0.49
	0.766	-0.485	0.7719	2.325	0.7863	0.865	0.7464	-1.175	0.7868	-0.22	0.7454	1.06	0.7677	-0.485
	0.7666	-0.485	0.7724	2.32	0.7868	0.865	0.7469	-1.175	0.7872	-0.215	0.7459	1.05	0.7683	-0.485
	0.7672	-0.485	0.7729	2.33	0.7873	0.85	0.7474	-1.165	0.7877	-0.21	0.7464	1.045	0.7689	-0.485
	0.7677	-0.485	0.7734	2.345	0.7878	0.835	0.7479	-1.165	0.7882	-0.205	0.7468	1.04	0.7695	-0.485
	0.7683	-0.48	0.7739	2.365	0.7883	0.825	0.7483	-1.16	0.7887	-0.2	0.7473	1.045	0.7701	-0.485
	0.7689	-0.485	0.7744	2.385	0.7888	0.815	0.7488	-1.155	0.7892	-0.19	0.7478	1.045	0.7706	-0.48
	0.7695	-0.48	0.7748	2.4	0.7893	0.815	0.7493	-1.155	0.7897	-0.185	0.7483	1.04	0.7712	-0.48
	0.77	-0.485	0.7753	2.42	0.7898	0.805	0.7498	-1.16	0.7902	-0.185	0.7488	1.04	0.7718	-0.475
	0.7706	-0.485	0.7758	2.44	0.7902	0.78	0.7503	-1.17	0.7907	-0.18	0.7492	1.04	0.7724	-0.475
	0.7712	-0.485	0.7763	2.47	0.7907	0.79	0.7508	-1.18	0.7911	-0.17	0.7497	1.03	0.773	-0.475
	0.7717	-0.48	0.7768	2.495	0.7912	0.795	0.7513	-1.185	0.7916	-0.16	0.7502	1.03	0.7736	-0.475
	0.7723	-0.48	0.7773	2.51	0.7917	0.78	0.7518	-1.19	0.7921	-0.155	0.7507	1.045	0.7741	-0.47
	0.7729	-0.48	0.7778	2.515	0.7922	0.775	0.7523	-1.195	0.7926	-0.15	0.7512	1.045	0.7747	-0.47
	0.7735	-0.48	0.7783	2.525	0.7927	0.795	0.7528	-1.19	0.7931	-0.145	0.7516	1.045	0.7753	-0.47
	0.774	-0.48	0.7787	2.52	0.7932	0.8	0.7533	-1.19	0.7936	-0.14	0.7521	1.035	0.7759	-0.47
	0.7746	-0.48	0.7792	2.52	0.7937	0.8	0.7538	-1.19	0.7941	-0.135	0.7526	1.025	0.7765	-0.47
	0.7752	-0.48	0.7797	2.52	0.7942	0.805	0.7543	-1.185	0.7946	-0.13	0.7531	1.02	0.7771	-0.465
	0.7757	-0.48	0.7802	2.525	0.7946	0.815	0.7548	-1.18	0.7951	-0.125	0.7536	1.03	0.7776	-0.465
	0.7763	-0.48	0.7807	2.525	0.7951	0.815	0.7553	-1.175	0.7955	-0.125	0.754	1.03	0.7782	-0.46
	0.7769	-0.45	0.7812	2.52	0.7956	0.825	0.7558	-1.175	0.796	-0.12	0.7545	1.015	0.7788	-0.46
	0.7774	-0.45	0.7817	2.54	0.7961	0.835	0.7563	-1.175	0.7965	-0.12	0.755	1.005	0.7794	-0.46
	0.778	-0.45	0.7821	2.58	0.7966	0.835	0.7568	-1.175	0.797	-0.115	0.7555	0.995	0.78	-0.455
	0.7785	-0.45	0.7826	2.615	0.7971	0.825	0.7573	-1.175	0.7975	-0.11	0.756	0.995	0.7805	-0.455
	0.7791	-0.445	0.7831	2.645	0.7976	0.83	0.7578	-1.17	0.798	-0.11	0.7564	1.005	0.7811	-0.455
	0.7797	-0.445	0.7836	2.695	0.7981	0.83	0.7583	-1.175	0.7985	-0.105	0.7569	0.995	0.7817	-0.455
	0.7802	-0.45	0.7841	2.71	0.7985	0.83	0.7588	-1.17	0.799	-0.11	0.7574	0.975	0.7823	-0.455
	0.7808	-0.445	0.7846	2.72	0.799	0.835	0.7593	-1.175	0.7994	-0.105	0.7579	0.985	0.7829	-0.455
	0.7813	-0.445	0.7851	2.715	0.7995	0.84	0.7598	-1.17	0.7999	-0.105	0.7584	0.975	0.7835	-0.455
	0.7819	-0.445	0.7855	2.71	0.8	0.855	0.7603	-1.165	0.8004	-0.105	0.7588	0.965	0.784	-0.455
	0.7824	-0.44	0.786	2.7	0.8005	0.84	0.7607	-1.17	0.8009	-0.105	0.7593	0.985	0.7846	-0.455
	0.783	-0.44	0.7865	2.68	0.801	0.84	0.7612	-1.16	0.8014	-0.11	0.7598	0.975	0.7852	-0.45
	0.7836	-0.445	0.787	2.655	0.8015	0.87	0.7617	-1.165	0.8019	-0.105	0.7603	0.96	0.7858	-0.45
	0.7841	-0.445	0.7875	2.645	0.802	0.875	0.7622	-1.165	0.8024	-0.11	0.7608	0.965	0.7864	-0.455
	0.7847	-0.445	0.788	2.63	0.8024	0.875	0.7627	-1.16	0.8029	-0.115	0.7612	0.975	0.787	-0.45
	0.7852	-0.445	0.7885	2.61	0.8029	0.885	0.7632	-1.155	0.8033	-0.115	0.7617	0.97	0.7875	-0.45
	0.7858	-0.445	0.7889	2.625	0.8034	0.895	0.7637	-1.15	0.8038	-0.12	0.7622	0.975	0.7881	-0.45
	0.7864	-0.445	0.7894	2.615	0.8039	0.905	0.7642	-1.145	0.8043	-0.12	0.7627	0.975	0.7887	-0.45
	0.7869	-0.44	0.7899	2.61	0.8044	0.91	0.7647	-1.14	0.8048	-0.12	0.7632	0.97	0.7893	-0.455
	0.7875	-0.44	0.7904	2.6	0.8049	0.91	0.7652	-1.135	0.8053	-0.125	0.7637	0.955	0.7899	-0.45
	0.788	-0.44	0.7909	2.6	0.8054	0.895	0.7657	-1.13	0.8058	-0.125	0.7641	0.955	0.7905	-0.45
	0.7886	-0.44	0.7914	2.605	0.8059	0.885	0.7662	-1.13	0.8063	-0.125	0.7646	0.955	0.791	-0.455
	0.7891	-0.435	0.7918	2.595	0.8064	0.885	0.7667	-1.13	0.8068	-0.125	0.7651	0.95	0.7916	-0.45
	0.7897	-0.44	0.7923	2.585	0.8068	0.89	0.7672	-1.12	0.8073	-0.13	0.7656	0.955	0.7922	-0.455
	0.7903	-0.44	0.7928	2.585	0.8073	0.885	0.7677	-1.115	0.8077	-0.13	0.766	0.96	0.7928	-0.45
	0.7908	-0.435	0.7933	2.57	0.8078	0.875	0.7682	-1.11	0.8082	-0.13	0.7665	0.975	0.7934	-0.45
	0.7914	-0.435	0.7938	2.55	0.8083	0.865	0.7687	-1.1	0.8087	-0.13	0.767	0.965	0.794	-0.45
	0.7919	-0.43	0.7942	2.525	0.8088	0.87	0.7692	-1.095	0.8092	-0.135	0.7675	0.955	0.7945	-0.445
	0.7925	-0.43	0.7947	2.495	0.8093	0.855	0.7697	-1.095	0.8097	-0.13	0.7679	0.96	0.7951	-0.45
	0.793	-0.43	0.7952	2.47	0.8098	0.85	0.7702	-1.09	0.8102	-0.135	0.7684	0.97	0.7957	-0.45
	0.7936	-0.425	0.7957	2.45	0.8103	0.855	0.7707	-1.09	0.8107	-0.135	0.7689	0.96	0.7963	-0.45
	0.7942	-0.425	0.7962	2.45	0.8107	0.855	0.7712	-1.09	0.8112	-0.13	0.7693	0.955	0.7969	-0.45
	0.7947	-0.42	0.7966	2.455	0.8112	0.845	0.7717	-1.085	0.8116	-0.135	0.7698	0.96	0.7974	-0.445
	0.7953	-0.425	0.7971	2.48	0.8117	0.83	0.7722	-1.08	0.8121	-0.13	0.7703	0.97	0.798	-0.445
	0.7958	-0.425	0.7976	2.5	0.8122	0.82	0.7727	-1.08	0.8126	-0.135	0.7708	0.97	0.7986	-0.44
	0.7964	-0.43	0.7981	2.52	0.8127	0.81	0.7732	-1.02	0.8131	-0.13	0.7712	0.965	0.7992	-0.44
	0.7969	-0.425	0.7986	2.535	0.8132	0.825	0.7738	-1.01	0.8136	-0.13	0.7717	0.965	0.7998	-0.44
	0.7975	-0.42	0.799	2.555	0.8137	0.825	0.7743	-1.01	0.8141	-0.13	0.7722	0.96	0.8004	-0.44
	0.7981	-0.425	0.7995	2.59	0.8142	0.815	0.7749	-1.005	0.8146	-0.13	0.7726	0.965	0.8009	-0.44
	0.7986	-0.425	0.8	2.63	0.8146	0.785	0.7754	-1	0.8151	-0.13	0.7731	0.965	0.8015	-0.44
	0.7992	-0.425	0.8005	2.67	0.8151	0.775	0.776	-0.995	0.8155	-0.125	0.7736	0.955	0.8021	-0.435
	0.7997	-0.42	0.801	2.715	0.8156	0.775	0.7766	-0.99	0.816	-0.125	0.7741	0.95	0.8027	-0.435
	0.8003	-0.42	0.8014	2.75	0.8161	0.755	0.7771	-0.985	0.8165	-0.125	0.7745	0.95	0.8033	-0.43
	0.8009	-0.42	0.8019	2.815	0.8166	0.75	0.7777	-0.98	0.817	-0.125	0.775	0.95	0.8039	-0.435
	0.8014	-0.42	0.8024	2.875	0.8171	0.755	0.7782	-0.975	0.8175	-0.125	0.7755	0.94	0.8044	-0.435
	0.802	-0.42	0.8029	2.935	0.8176	0.755	0.7788	-0.965	0.818	-0.125	0.7759	0.925	0.805	-0.435
	0.8025	-0.42	0.8034	2.99	0.8181	0.76	0.7794	-0.95	0.8185	-0.125	0.7764	0.91	0.8056	-0.43
	0.8031	-0.42	0.8039	3.04	0.8186	0.765	0.7799	-0.94	0.819	-0.125	0.7769	0.905	0.8062	-0.43
	0.8036	-0.425	0.8043	3.08	0.819	0.755	0.7805	-0.935	0.8195	-0.125	0.7774	0.915	0.8068	-0.43
	0.8042	-0.425	0.8048	3.105	0.8195	0.74	0.781	-0.93	0.8199	-0.125	0.7778	0.91	0.8074	-0.43
	0.8048	-0.425	0.8053	3.125	0.82	0.765	0.7816	-0.925	0.8204	-0.125	0.7783	0.885	0.8079	-0.425
	0.8053	-0.425	0.8058	3.155	0.8205	0.785	0.7822	-0.925	0.8209	-0.125	0.7788	0.885	0.8085	-0.425
	0.8059	-0.43	0.8063	3.175	0.821	0.79	0.7827	-0.925	0.8214	-0.125	0.7792	0.885	0.8091	-0.425
	0.8064	-0.43	0.8067	3.195	0.8215	0.79	0.7833	-0.925	0.8219	-0.12	0.7797	0.865	0.8097	-0.425
	0.807	-0.43	0.8072	3.19	0.822	0.775	0.7838	-0.92	0.8224	-0.12	0.7802	0.865	0.8103	-0.42
	0.8075	-0.435	0.8077	3.165	0.8225	0.775	0.7844	-0.92	0.8229	-0.115	0.7807	0.86	0.8108	-0.42
	0.8081	-0.435	0.8082	3.12	0.8229	0.79	0.785	-0.92	0.8234	-0.105	0.7811	0.855	0.8114	-0.415
	0.8087	-0.435	0.8087	3.085	0.8234	0.795	0.7855	-0.925	0.8238	-0.085	0.7816	0.855	0.812	-0.415
	0.8092	-0.435	0.8091	3.045	0.8239	0.785	0.7861	-0.92	0.8243	-0.065	0.7821	0.87	0.8126	-0.415
	0.8098	-0.44	0.8096	3.005	0.8244	0.785	0.7866	-0.91	0.8248	-0.04	0.7825	0.87	0.8132	-0.41
	0.8103	-0.44	0.8101	2.97	0.8249	0.8	0.7872	-0.91	0.8253	-0.01	0.783	0.86	0.8138	-0.41
	0.8109	-0.435	0.8106	2.945	0.8254	0.795	0.7878	-0.905	0.8258	0.01	0.7835	0.865	0.8143	-0.41
	0.8114	-0.44	0.8111	2.935	0.8259	0.785	0.7883	-0.91	0.8263	0.04	0.784	0.87	0.8149	-0.41
	0.812	-0.44	0.8115	2.91	0.8264	0.785	0.7889	-0.915	0.8268	0.065	0.7844	0.865	0.8155	-0.41
	0.8126	-0.44	0.812	2.9	0.8268	0.78	0.7894	-0.92	0.8273	0.09	0.7849	0.855	0.8161	-0.41
	0.8131	-0.445	0.8125	2.895	0.8273	0.775	0.79	-0.93	0.8277	0.125	0.7854	0.855	0.8167	-0.41
	0.8137	-0.44	0.813	2.895	0.8278	0.775	0.7906	-0.935	0.8282	0.15	0.7858	0.86	0.8173	-0.405
	0.8142	-0.44	0.8135	2.895	0.8283	0.785	0.7911	-0.94	0.8287	0.18	0.7863	0.87	0.8178	-0.405
	0.8148	-0.445	0.814	2.92	0.8288	0.775	0.7917	-0.945	0.8292	0.2	0.7868	0.845	0.8184	-0.405
	0.8154	-0.445	0.8144	2.95	0.8293	0.77	0.7922	-0.95	0.8297	0.22	0.7873	0.82	0.819	-0.405
	0.8159	-0.445	0.8149	2.985	0.8298	0.8	0.7928	-0.955	0.8302	0.235	0.7877	0.83	0.8196	-0.405
	0.8165	-0.445	0.8154	3.005	0.8303	0.805	0.7933	-0.955	0.8307	0.25	0.7882	0.845	0.8202	-0.405
	0.817	-0.445	0.8159	3.025	0.8308	0.785	0.7939	-0.945	0.8312	0.265	0.7887	0.835	0.8208	-0.4
	0.8176	-0.445	0.8164	3.015	0.8312	0.785	0.7945	-0.935	0.8317	0.27	0.7891	0.825	0.8213	-0.405
	0.8181	-0.445	0.8168	2.985	0.8317	0.8	0.795	-0.93	0.8321	0.28	0.7896	0.825	0.8219	-0.405
	0.8187	-0.445	0.8173	2.94	0.8322	0.8	0.7956	-0.92	0.8326	0.285	0.7901	0.805	0.8225	-0.405
	0.8193	-0.445	0.8178	2.88	0.8327	0.79	0.7961	-0.915	0.8331	0.29	0.7906	0.805	0.8231	-0.4
	0.8198	-0.445	0.8183	2.815	0.8332	0.79	0.7967	-0.91	0.8336	0.305	0.791	0.82	0.8237	-0.395
	0.8204	-0.44	0.8188	2.745	0.8337	0.79	0.7973	-0.91	0.8341	0.31	0.7915	0.805	0.8243	-0.395
	0.8209	-0.44	0.8192	2.685	0.8342	0.765	0.7978	-0.91	0.8346	0.325	0.792	0.785	0.8248	-0.395
	0.8215	-0.435	0.8197	2.62	0.8347	0.765	0.7984	-0.915	0.8351	0.33	0.7924	0.78	0.8253	-0.305
	0.822	-0.435	0.8202	2.565	0.8351	0.77	0.7989	-0.92	0.8356	0.345	0.7929	0.79	0.8258	-0.295
	0.8226	-0.435	0.8207	2.525	0.8356	0.74	0.7995	-0.92	0.836	0.355	0.7934	0.78	0.8263	-0.29
	0.8232	-0.44	0.8212	2.495	0.8361	0.73	0.8001	-0.92	0.8365	0.36	0.7939	0.755	0.8268	-0.28
	0.8237	-0.44	0.8216	2.46	0.8366	0.735	0.8006	-0.93	0.837	0.37	0.7943	0.76	0.8273	-0.275
	0.8243	-0.435	0.8221	2.43	0.8371	0.73	0.8012	-0.935	0.8375	0.38	0.7948	0.755	0.8278	-0.27
	0.8248	-0.43	0.8226	2.415	0.8376	0.705	0.8017	-0.935	0.838	0.395	0.7953	0.725	0.8282	-0.26
	0.8254	-0.43	0.8231	2.395	0.8381	0.68	0.8023	-0.935	0.8385	0.405	0.7957	0.725	0.8287	-0.25
	0.8259	-0.43	0.8236	2.38	0.8386	0.675	0.8029	-0.935	0.839	0.42	0.7962	0.72	0.8292	-0.245
	0.8265	-0.43	0.824	2.365	0.839	0.67	0.8034	-0.94	0.8395	0.43	0.7967	0.705	0.8297	-0.23
	0.8271	-0.43	0.8245	2.355	0.8395	0.655	0.804	-0.935	0.84	0.58	0.7972	0.695	0.8302	-0.22
	0.8276	-0.43	0.825	2.355	0.84	0.655	0.8045	-0.93	0.8405	0.58	0.7976	0.7	0.8307	-0.21
	0.8282	-0.43	0.8255	2.355	0.8405	0.645	0.8051	-0.93	0.841	0.575	0.7981	0.695	0.8312	-0.2
	0.8287	-0.43	0.826	2.37	0.841	0.515	0.8057	-0.92	0.8415	0.58	0.7986	0.67	0.8317	-0.19
	0.8293	-0.425	0.8265	2.405	0.8416	0.515	0.8062	-0.915	0.842	0.585	0.799	0.665	0.8321	-0.175
	0.8299	-0.43	0.8269	2.44	0.8421	0.525	0.8068	-0.91	0.8424	0.575	0.7995	0.67	0.8326	-0.165
	0.8304	-0.43	0.8274	2.51	0.8426	0.505	0.8073	-0.905	0.8429	0.575	0.8	0.67	0.8331	-0.155
	0.831	-0.43	0.8279	2.595	0.8431	0.5	0.8079	-0.895	0.8434	0.585	0.8005	0.645	0.8336	-0.14
	0.8315	-0.43	0.8284	2.67	0.8436	0.505	0.8084	-0.89	0.8439	0.6	0.8009	0.64	0.8341	-0.125
	0.8321	-0.425	0.8289	2.74	0.8442	0.51	0.809	-0.89	0.8444	0.595	0.8014	0.635	0.8346	-0.115
	0.8326	-0.425	0.8293	2.83	0.8447	0.5	0.8096	-0.875	0.8449	0.6	0.8019	0.62	0.8351	-0.1
	0.8332	-0.425	0.8298	2.905	0.8452	0.5	0.8101	-0.87	0.8454	0.61	0.8023	0.62	0.8356	-0.085
	0.8338	-0.425	0.8303	2.97	0.8457	0.51	0.8107	-0.87	0.8459	0.605	0.8028	0.62	0.836	-0.07
	0.8343	-0.425	0.8308	3.025	0.8462	0.49	0.8112	-0.865	0.8464	0.615	0.8033	0.605	0.8365	-0.06
	0.8349	-0.425	0.8313	3.07	0.8467	0.47	0.8118	-0.86	0.8469	0.62	0.8038	0.585	0.837	-0.045
	0.8354	-0.425	0.8317	3.09	0.8473	0.475	0.8124	-0.86	0.8474	0.62	0.8042	0.59	0.8375	-0.03
	0.836	-0.425	0.8322	3.105	0.8478	0.49	0.8129	-0.86	0.8479	0.625	0.8047	0.59	0.838	-0.02
	0.8365	-0.43	0.8327	3.13	0.8483	0.47	0.8135	-0.855	0.8484	0.64	0.8052	0.575	0.8385	-0.005
	0.8371	-0.43	0.8332	3.155	0.8488	0.44	0.814	-0.85	0.8489	0.64	0.8056	0.56	0.839	0.01
	0.8377	-0.43	0.8337	3.16	0.8493	0.43	0.8146	-0.845	0.8494	0.64	0.8061	0.565	0.8395	0.025
	0.8382	-0.43	0.8341	3.175	0.8499	0.41	0.8152	-0.84	0.8499	0.64	0.8066	0.565	0.8399	0.035
	0.8388	-0.43	0.8346	3.185	0.8504	0.39	0.8157	-0.84	0.8504	0.635	0.8071	0.58	0.8404	0.05
	0.8393	-0.43	0.8351	3.19	0.8509	0.395	0.8163	-0.84	0.8509	0.63	0.8075	0.59	0.8409	0.06
	0.8399	-0.43	0.8356	3.185	0.8514	0.37	0.8168	-0.84	0.8514	0.63	0.808	0.6	0.8414	0.075
	0.8404	-0.43	0.8361	3.19	0.8519	0.315	0.8174	-0.845	0.8519	0.64	0.8085	0.6	0.8419	0.08
	0.841	-0.43	0.8365	3.18	0.8524	0.285	0.818	-0.845	0.8524	0.64	0.8089	0.615	0.8424	0.095
	0.8416	-0.435	0.837	3.135	0.853	0.27	0.8185	-0.845	0.8529	0.64	0.8094	0.635	0.8429	0.11
	0.8421	-0.435	0.8375	3.105	0.8535	0.245	0.8191	-0.845	0.8534	0.64	0.8099	0.64	0.8433	0.12
	0.8427	-0.435	0.838	3.08	0.854	0.21	0.8196	-0.845	0.8538	0.645	0.8104	0.645	0.8438	0.13
	0.8432	-0.435	0.8385	3.035	0.8545	0.195	0.8202	-0.855	0.8543	0.65	0.8108	0.64	0.8443	0.135
	0.8438	-0.435	0.839	2.995	0.855	0.19	0.8208	-0.865	0.8548	0.66	0.8113	0.64	0.8448	0.145
	0.8444	-0.44	0.8394	2.97	0.8556	0.165	0.8213	-0.875	0.8553	0.66	0.8118	0.66	0.8453	0.155
	0.8449	-0.44	0.8399	2.925	0.8561	0.125	0.8219	-0.885	0.8558	0.665	0.8122	0.66	0.8458	0.165
	0.8455	-0.44	0.8404	2.88	0.8566	0.085	0.8224	-0.89	0.8563	0.675	0.8127	0.655	0.8463	0.175
	0.846	-0.44	0.8409	2.845	0.8571	0.06	0.823	-0.895	0.8568	0.675	0.8132	0.655	0.8468	0.18
	0.8466	-0.44	0.8414	2.81	0.8576	0.05	0.8235	-0.9	0.8573	0.68	0.8137	0.665	0.8472	0.19
	0.8471	-0.44	0.8418	2.765	0.8582	0.015	0.8241	-0.895	0.8578	0.69	0.8141	0.665	0.8477	0.195
	0.8477	-0.41	0.8423	2.735	0.8587	-0.04	0.8247	-0.895	0.8583	0.7	0.8146	0.67	0.8482	0.2
	0.8482	-0.41	0.8428	2.72	0.8592	-0.095	0.8252	-0.885	0.8588	0.71	0.8151	0.69	0.8487	0.21
	0.8487	-0.41	0.8433	2.71	0.8597	-0.125	0.8258	-0.875	0.8593	0.715	0.8155	0.695	0.8492	0.215
	0.8492	-0.405	0.8438	2.715	0.8602	-0.135	0.8263	-0.87	0.8598	0.72	0.816	0.69	0.8497	0.225
	0.8498	-0.405	0.8442	2.72	0.8607	-0.18	0.8269	-0.86	0.8603	0.73	0.8165	0.695	0.8502	0.23
	0.8503	-0.405	0.8447	2.73	0.8613	-0.245	0.8275	-0.85	0.8608	0.74	0.817	0.71	0.8507	0.235
	0.8508	-0.41	0.8452	2.745	0.8618	-0.28	0.828	-0.84	0.8613	0.75	0.8174	0.71	0.8511	0.245
	0.8514	-0.405	0.8457	2.785	0.8623	-0.3	0.8286	-0.83	0.8618	0.76	0.8179	0.715	0.8516	0.245
	0.8519	-0.405	0.8462	2.81	0.8628	-0.33	0.8291	-0.82	0.8623	0.76	0.8184	0.72	0.8521	0.25
	0.8524	-0.405	0.8466	2.825	0.8633	-0.375	0.8297	-0.815	0.8628	0.77	0.8188	0.71	0.8526	0.255
	0.8529	-0.405	0.8471	2.835	0.8639	-0.405	0.8303	-0.805	0.8633	0.79	0.8193	0.705	0.8531	0.26
	0.8535	-0.4	0.8476	2.845	0.8644	-0.425	0.8308	-0.795	0.8638	0.805	0.8198	0.7	0.8536	0.265
	0.854	-0.4	0.8481	2.85	0.8649	-0.44	0.8314	-0.79	0.8643	0.81	0.8203	0.695	0.8541	0.275
	0.8545	-0.4	0.8486	2.84	0.8654	-0.44	0.8319	-0.78	0.8648	0.825	0.8207	0.68	0.8546	0.275
	0.855	-0.4	0.849	2.84	0.8659	-0.48	0.8325	-0.775	0.8652	0.84	0.8212	0.675	0.855	0.28
	0.8556	-0.395	0.8495	2.84	0.8665	-0.53	0.8331	-0.775	0.8657	0.845	0.8217	0.685	0.8555	0.285
	0.8561	-0.395	0.85	2.455	0.867	-0.525	0.8336	-0.77	0.8662	0.855	0.8221	0.68	0.856	0.285
	0.8566	-0.395	0.8505	2.45	0.8675	-0.49	0.8342	-0.775	0.8667	0.875	0.8226	0.665	0.8565	0.29
	0.8572	-0.39	0.851	2.455	0.868	-0.52	0.8347	-0.78	0.8672	0.88	0.8231	0.665	0.857	0.295
	0.8577	-0.39	0.8515	2.45	0.8685	-0.57	0.8353	-0.785	0.8677	0.89	0.8236	0.66	0.8575	0.3
	0.8582	-0.39	0.852	2.43	0.869	-0.575	0.8359	-0.79	0.8682	0.9	0.824	0.66	0.858	0.305
	0.8587	-0.39	0.8526	2.425	0.8696	-0.555	0.8364	-0.79	0.8687	0.915	0.8245	0.67	0.8585	0.31
	0.8593	-0.385	0.8531	2.425	0.8701	-0.555	0.837	-0.8	0.8692	0.93	0.825	0.665	0.8589	0.315
	0.8598	-0.385	0.8536	2.43	0.8706	-0.565	0.8375	-0.805	0.8697	0.935	0.8254	0.655	0.8594	0.32
	0.8603	-0.385	0.8541	2.435	0.8711	-0.58	0.8381	-0.8	0.8702	0.945	0.8259	0.625	0.8599	0.325
	0.8608	-0.38	0.8546	2.445	0.8716	-0.6	0.8387	-0.8	0.8707	0.945	0.8264	0.625	0.8604	0.33
	0.8614	-0.375	0.8551	2.44	0.8722	-0.575	0.8392	-0.795	0.8712	0.945	0.8269	0.62	0.8609	0.33
	0.8619	-0.375	0.8556	2.45	0.8727	-0.55	0.8398	-0.795	0.8717	0.96	0.8274	0.605	0.8614	0.33
	0.8624	-0.375	0.8561	2.47	0.8732	-0.57	0.8403	-0.79	0.8722	0.975	0.8279	0.605	0.8619	0.335
	0.863	-0.375	0.8566	2.475	0.8737	-0.585	0.8409	-0.775	0.8727	0.985	0.8283	0.625	0.8624	0.335
	0.8635	-0.37	0.8571	2.465	0.8742	-0.57	0.8414	-0.77	0.8732	0.985	0.8288	0.62	0.8628	0.34
	0.864	-0.37	0.8576	2.47	0.8748	-0.545	0.842	-0.76	0.8737	0.99	0.8293	0.62	0.8633	0.345
	0.8645	-0.37	0.8581	2.485	0.8753	-0.54	0.8426	-0.755	0.8742	1	0.8298	0.62	0.8638	0.345
	0.8651	-0.365	0.8586	2.485	0.8758	-0.55	0.8431	-0.755	0.8747	1.015	0.8303	0.62	0.8643	0.35
	0.8656	-0.365	0.8591	2.475	0.8763	-0.545	0.8437	-0.75	0.8752	1.025	0.8307	0.62	0.8648	0.35
	0.8661	-0.365	0.8596	2.475	0.8768	-0.535	0.8443	-0.69	0.8757	1.03	0.8312	0.635	0.8653	0.355
	0.8666	-0.36	0.8601	2.465	0.8773	-0.535	0.8448	-0.69	0.8762	1.035	0.8317	0.645	0.8658	0.36
	0.8672	-0.365	0.8606	2.455	0.8779	-0.51	0.8454	-0.69	0.8766	1.045	0.8322	0.63	0.8662	0.36
	0.8677	-0.36	0.8611	2.455	0.8784	-0.505	0.846	-0.69	0.8771	1.05	0.8327	0.615	0.8667	0.36
	0.8682	-0.36	0.8616	2.455	0.8789	-0.525	0.8465	-0.69	0.8776	1.05	0.8331	0.635	0.8672	0.36
	0.8687	-0.36	0.8621	2.44	0.8794	-0.51	0.8471	-0.695	0.8781	1.055	0.8336	0.63	0.8677	0.36
	0.8693	-0.355	0.8626	2.435	0.8799	-0.49	0.8477	-0.69	0.8786	1.055	0.8341	0.59	0.8682	0.365
	0.8698	-0.355	0.8631	2.42	0.8805	-0.495	0.8482	-0.695	0.8791	1.06	0.8346	0.61	0.8687	0.365
	0.8703	-0.355	0.8636	2.4	0.881	-0.49	0.8488	-0.695	0.8796	1.07	0.8351	0.63	0.8692	0.37
	0.8709	-0.36	0.8641	2.38	0.8815	-0.485	0.8494	-0.69	0.8801	1.075	0.8355	0.615	0.8697	0.37
	0.8714	-0.355	0.8646	2.365	0.882	-0.48	0.8499	-0.695	0.8806	1.08	0.836	0.6	0.8701	0.37
	0.8719	-0.355	0.8651	2.35	0.8825	-0.475	0.8505	-0.695	0.8811	1.08	0.8365	0.6	0.8706	0.37
	0.8724	-0.355	0.8656	2.335	0.8831	-0.46	0.851	-0.695	0.8816	1.085	0.837	0.58	0.8711	0.37
	0.873	-0.36	0.8661	2.325	0.8836	-0.445	0.8516	-0.695	0.8821	1.095	0.8375	0.58	0.8716	0.37
	0.8735	-0.355	0.8666	2.32	0.8841	-0.45	0.8522	-0.695	0.8826	1.1	0.838	0.61	0.8721	0.37
	0.874	-0.355	0.8672	2.305	0.8846	-0.455	0.8527	-0.695	0.8831	1.1	0.8384	0.62	0.8726	0.37
	0.8745	-0.355	0.8677	2.29	0.8851	-0.43	0.8533	-0.69	0.8836	1.11	0.8389	0.615	0.8731	0.365
	0.8751	-0.355	0.8682	2.275	0.8856	-0.415	0.8539	-0.69	0.8841	1.115	0.8394	0.615	0.8736	0.365
	0.8756	-0.355	0.8687	2.26	0.8862	-0.41	0.8544	-0.695	0.8846	1.13	0.8399	0.62	0.874	0.365
	0.8761	-0.35	0.8692	2.25	0.8867	-0.41	0.855	-0.69	0.8851	1.13	0.8404	0.635	0.8745	0.365
	0.8767	-0.35	0.8697	2.25	0.8872	-0.41	0.8556	-0.685	0.8856	1.135	0.8408	0.625	0.875	0.36
	0.8772	-0.35	0.8702	2.25	0.8877	-0.405	0.8561	-0.68	0.8861	1.155	0.8413	0.615	0.8755	0.365
	0.8777	-0.35	0.8707	2.245	0.8882	-0.39	0.8567	-0.68	0.8866	1.17	0.8418	0.64	0.876	0.36
	0.8782	-0.35	0.8712	2.24	0.8888	-0.39	0.8573	-0.68	0.8871	1.17	0.8423	0.64	0.8765	0.36
	0.8788	-0.35	0.8717	2.235	0.8893	-0.4	0.8578	-0.675	0.8876	1.175	0.8428	0.61	0.877	0.355
	0.8793	-0.35	0.8722	2.235	0.8898	-0.395	0.8584	-0.675	0.8881	1.175	0.8432	0.61	0.8775	0.355
	0.8798	-0.35	0.8727	2.235	0.8903	-0.385	0.859	-0.675	0.8885	1.185	0.8437	0.61	0.8779	0.355
	0.8803	-0.35	0.8732	2.255	0.8908	-0.375	0.8595	-0.67	0.889	1.19	0.8442	0.61	0.8784	0.35
	0.8809	-0.345	0.8737	2.265	0.8914	-0.38	0.8601	-0.67	0.8895	1.2	0.8447	0.615	0.8789	0.35
	0.8814	-0.345	0.8742	2.265	0.8919	-0.4	0.8607	-0.665	0.89	1.205	0.8452	0.625	0.8794	0.345
	0.8819	-0.345	0.8747	2.245	0.8924	-0.405	0.8612	-0.66	0.8905	1.205	0.8456	0.63	0.8799	0.34
	0.8825	-0.345	0.8752	2.235	0.8929	-0.39	0.8618	-0.665	0.891	1.215	0.8461	0.61	0.8804	0.34
	0.883	-0.345	0.8757	2.245	0.8934	-0.38	0.8624	-0.66	0.8915	1.225	0.8466	0.62	0.8809	0.34
	0.8835	-0.345	0.8762	2.255	0.8939	-0.4	0.8629	-0.655	0.892	1.23	0.8471	0.64	0.8814	0.335
	0.884	-0.34	0.8767	2.245	0.8945	-0.405	0.8635	-0.655	0.8925	1.235	0.8476	0.63	0.8818	0.335
	0.8846	-0.34	0.8772	2.23	0.895	-0.415	0.8641	-0.65	0.893	1.245	0.848	0.62	0.8823	0.33
	0.8851	-0.34	0.8777	2.22	0.8955	-0.425	0.8646	-0.645	0.8935	1.26	0.8485	0.64	0.8828	0.33
	0.8856	-0.335	0.8782	2.21	0.896	-0.42	0.8652	-0.645	0.894	1.27	0.849	0.64	0.8833	0.325
	0.8861	-0.335	0.8787	2.215	0.8965	-0.42	0.8658	-0.645	0.8945	1.27	0.8495	0.635	0.8838	0.325
	0.8867	-0.335	0.8792	2.23	0.8971	-0.44	0.8663	-0.64	0.895	1.27	0.85	0.645	0.8843	0.325
	0.8872	-0.335	0.8797	2.21	0.8976	-0.455	0.8669	-0.64	0.8955	1.285	0.8505	0.64	0.8848	0.32
	0.8877	-0.33	0.8802	2.185	0.8981	-0.44	0.8675	-0.64	0.896	1.305	0.8509	0.625	0.8852	0.32
	0.8882	-0.33	0.8807	2.175	0.8986	-0.445	0.868	-0.64	0.8965	1.315	0.8514	0.64	0.8857	0.32
	0.8888	-0.33	0.8813	2.18	0.8991	-0.46	0.8686	-0.63	0.897	1.31	0.8519	0.66	0.8862	0.32
	0.8893	-0.33	0.8818	2.18	0.8997	-0.47	0.8692	-0.63	0.8975	1.31	0.8524	0.655	0.8867	0.315
	0.8898	-0.325	0.8823	2.175	0.9002	-0.47	0.8697	-0.63	0.898	1.315	0.8529	0.645	0.8872	0.29
	0.8904	-0.325	0.8828	2.175	0.9007	-0.465	0.8703	-0.625	0.8985	1.32	0.8533	0.645	0.8877	0.285
	0.8909	-0.325	0.8833	2.175	0.9012	-0.465	0.8709	-0.625	0.899	1.32	0.8538	0.65	0.8882	0.285
	0.8914	-0.325	0.8838	2.185	0.9017	-0.46	0.8714	-0.62	0.8995	1.32	0.8543	0.64	0.8886	0.285
	0.8919	-0.32	0.8843	2.205	0.9022	-0.475	0.872	-0.62	0.8999	1.315	0.8548	0.64	0.8891	0.28
	0.8925	-0.32	0.8848	2.225	0.9028	-0.49	0.8726	-0.615	0.9004	1.305	0.8553	0.64	0.8896	0.28
	0.893	-0.32	0.8853	2.23	0.9033	-0.48	0.8731	-0.615	0.9009	1.315	0.8557	0.615	0.8901	0.28
	0.8935	-0.32	0.8858	2.23	0.9038	-0.465	0.8737	-0.61	0.9014	1.33	0.8562	0.59	0.8906	0.275
	0.894	-0.32	0.8863	2.24	0.9043	-0.485	0.8743	-0.61	0.9019	1.335	0.8567	0.6	0.891	0.27
	0.8946	-0.32	0.8868	2.255	0.9048	-0.495	0.8748	-0.61	0.9024	1.345	0.8572	0.605	0.8915	0.27
	0.8951	-0.32	0.8873	2.265	0.9054	-0.505	0.8754	-0.605	0.9029	1.41	0.8577	0.595	0.892	0.265
	0.8956	-0.32	0.8878	2.28	0.9059	-0.51	0.876	-0.6	0.9034	1.41	0.8581	0.58	0.8925	0.265
	0.8962	-0.315	0.8883	2.29	0.9064	-0.51	0.8765	-0.6	0.9039	1.415	0.8586	0.57	0.893	0.26
	0.8967	-0.32	0.8888	2.275	0.9069	-0.615	0.8771	-0.6	0.9044	1.41	0.8591	0.555	0.8934	0.255
	0.8972	-0.32	0.8893	2.265	0.9074	-0.62	0.8777	-0.595	0.9048	1.41	0.8596	0.55	0.8939	0.25
	0.8977	-0.32	0.8898	2.26	0.9078	-0.63	0.8782	-0.59	0.9053	1.415	0.8601	0.56	0.8944	0.245
	0.8983	-0.315	0.8903	2.255	0.9083	-0.635	0.8788	-0.585	0.9058	1.415	0.8605	0.545	0.8949	0.24
	0.8988	-0.32	0.8908	2.245	0.9088	-0.65	0.8793	-0.58	0.9063	1.425	0.861	0.52	0.8954	0.24
	0.8993	-0.315	0.8913	2.245	0.9093	-0.67	0.8799	-0.58	0.9068	1.435	0.8615	0.515	0.8958	0.235
	0.8998	-0.32	0.8918	2.23	0.9098	-0.68	0.8805	-0.58	0.9072	1.44	0.862	0.525	0.8963	0.23
	0.9004	-0.32	0.8923	2.205	0.9103	-0.69	0.881	-0.575	0.9077	1.445	0.8625	0.51	0.8968	0.23
	0.9009	-0.32	0.8928	2.21	0.9107	-0.705	0.8816	-0.575	0.9082	1.46	0.863	0.49	0.8973	0.225
	0.9014	-0.32	0.8933	2.22	0.9112	-0.725	0.8822	-0.57	0.9087	1.47	0.8634	0.485	0.8978	0.22
	0.9019	-0.32	0.8938	2.21	0.9117	-0.735	0.8827	-0.57	0.9092	1.48	0.8639	0.505	0.8982	0.215
	0.9025	-0.32	0.8943	2.2	0.9122	-0.745	0.8833	-0.57	0.9096	1.49	0.8644	0.51	0.8987	0.215
	0.903	-0.32	0.8948	2.21	0.9127	-0.77	0.8839	-0.565	0.9101	1.485	0.8649	0.505	0.8992	0.21
	0.9035	-0.32	0.8953	2.21	0.9131	-0.775	0.8844	-0.565	0.9106	1.49	0.8654	0.49	0.8997	0.205
	0.9041	-0.32	0.8959	2.21	0.9136	-0.78	0.885	-0.56	0.9111	1.49	0.8658	0.48	0.9002	0.2
	0.9046	-0.32	0.8964	2.205	0.9141	-0.8	0.8856	-0.555	0.9116	1.5	0.8663	0.48	0.9006	0.2
	0.9051	-0.32	0.8969	2.21	0.9146	-0.82	0.8861	-0.55	0.912	1.495	0.8668	0.47	0.9011	0.19
	0.9056	-0.32	0.8974	2.21	0.9151	-0.83	0.8867	-0.55	0.9125	1.5	0.8673	0.44	0.9016	0.19
	0.9062	-0.32	0.8979	2.2	0.9155	-0.85	0.8873	-0.545	0.913	1.505	0.8678	0.42	0.9021	0.185
	0.9067	-0.325	0.8984	2.21	0.916	-0.865	0.8878	-0.545	0.9135	1.51	0.8682	0.415	0.9026	0.185
	0.9072	-0.325	0.8989	2.22	0.9165	-0.87	0.8884	-0.54	0.914	1.515	0.8687	0.405	0.903	0.18
	0.9077	-0.325	0.8994	2.215	0.917	-0.895	0.889	-0.54	0.9144	1.52	0.8692	0.39	0.9035	0.175
	0.9083	-0.325	0.8999	2.205	0.9175	-0.92	0.8895	-0.535	0.9149	1.53	0.8697	0.38	0.904	0.175
	0.9088	-0.33	0.9004	2.205	0.9179	-0.94	0.8901	-0.53	0.9154	1.53	0.8702	0.37	0.9045	0.17
	0.9093	-0.325	0.9009	2.19	0.9184	-0.975	0.8907	-0.53	0.9159	1.53	0.8706	0.33	0.905	0.165
	0.9099	-0.33	0.9014	2.185	0.9189	-1.005	0.8912	-0.525	0.9164	1.53	0.8711	0.32	0.9054	0.16
	0.9104	-0.33	0.9019	2.2	0.9194	-1.02	0.8918	-0.52	0.9168	1.525	0.8716	0.315	0.9059	0.16
	0.9109	-0.33	0.9024	2.195	0.9199	-1.03	0.8924	-0.52	0.9173	1.525	0.8721	0.28	0.9064	0.155
	0.9114	-0.33	0.9029	2.18	0.9203	-1.05	0.8929	-0.52	0.9178	1.54	0.8726	0.25	0.9069	0.155
	0.912	-0.33	0.9034	2.175	0.9208	-1.08	0.8935	-0.52	0.9183	1.555	0.873	0.25	0.9074	0.15
	0.9125	-0.33	0.9039	2.175	0.9213	-1.115	0.8941	-0.515	0.9188	1.545	0.8735	0.21	0.9078	0.15
	0.913	-0.33	0.9044	2.175	0.9218	-1.135	0.8946	-0.515	0.9192	1.54	0.874	0.165	0.9083	0.15
	0.9135	-0.33	0.9049	2.165	0.9223	-1.15	0.8952	-0.515	0.9197	1.545	0.8745	0.14	0.9088	0.15
	0.9141	-0.335	0.9054	2.155	0.9227	-1.165	0.8958	-0.515	0.9202	1.555	0.875	0.115	0.9093	0.145
	0.9145	-0.325	0.9059	2.145	0.9232	-1.185	0.8963	-0.515	0.9207	1.545	0.8755	0.1	0.9098	0.145
	0.915	-0.325	0.9064	2.14	0.9237	-1.215	0.8969	-0.515	0.9212	1.545	0.8759	0.085	0.9102	0.14
	0.9155	-0.325	0.9069	2.15	0.9242	-1.255	0.8975	-0.515	0.9216	1.545	0.8764	0.045	0.9107	0.135
	0.916	-0.325	0.9074	2.175	0.9247	-1.28	0.898	-0.515	0.9221	1.55	0.8769	-0.015	0.9112	0.135
	0.9164	-0.33	0.9079	2.185	0.9251	-1.3	0.8986	-0.515	0.9226	1.555	0.8774	-0.05	0.9117	0.13
	0.9169	-0.325	0.9084	2.185	0.9256	-1.32	0.8992	-0.51	0.9231	1.555	0.8779	-0.07	0.9122	0.13
	0.9174	-0.33	0.9089	2.2	0.9261	-1.355	0.8997	-0.515	0.9235	1.565	0.8783	-0.115	0.9126	0.125
	0.9179	-0.33	0.9094	2.23	0.9266	-1.39	0.9003	-0.515	0.924	1.58	0.8788	-0.165	0.9131	0.125
	0.9183	-0.33	0.91	2.26	0.9271	-1.425	0.9009	-0.51	0.9245	1.59	0.8793	-0.19	0.9136	0.12
	0.9188	-0.33	0.9105	2.285	0.9275	-1.445	0.9014	-0.51	0.925	1.605	0.8798	-0.225	0.9141	0.115
	0.9193	-0.33	0.911	2.29	0.928	-1.455	0.902	-0.51	0.9255	1.615	0.8803	-0.265	0.9146	0.115
	0.9198	-0.325	0.9115	2.29	0.9285	-1.475	0.9026	-0.51	0.9259	1.63	0.8807	-0.31	0.915	0.11
	0.9202	-0.33	0.912	2.29	0.929	-1.5	0.9031	-0.51	0.9264	1.655	0.8812	-0.355	0.9155	0.105
	0.9207	-0.33	0.9125	2.3	0.9295	-1.525	0.9037	-0.515	0.9269	1.67	0.8817	-0.38	0.916	0.1
	0.9212	-0.325	0.913	2.31	0.93	-1.55	0.9043	-0.515	0.9274	1.67	0.8822	-0.395	0.9165	0.1
	0.9217	-0.33	0.9135	2.315	0.9304	-1.57	0.9048	-0.51	0.9279	1.685	0.8827	-0.425	0.917	0.1
	0.9221	-0.33	0.914	2.155	0.9309	-1.59	0.9054	-0.51	0.9283	1.7	0.8831	-0.475	0.9174	0.095
	0.9226	-0.33	0.9145	2.14	0.9314	-1.61	0.906	-0.515	0.9288	1.7	0.8836	-0.51	0.9179	0.095
	0.9231	-0.33	0.915	2.12	0.9319	-1.625	0.9065	-0.51	0.9293	1.71	0.8841	-0.505	0.9184	0.09
	0.9235	-0.33	0.9155	2.1	0.9324	-1.65	0.9071	-0.515	0.9298	1.71	0.8846	-0.5	0.9189	0.09
	0.924	-0.33	0.916	2.09	0.9328	-1.695	0.9076	-0.515	0.9303	1.705	0.8851	-0.535	0.9194	0.085
	0.9245	-0.33	0.9165	2.075	0.9333	-1.715	0.9082	-0.515	0.9307	1.705	0.8855	-0.575	0.9198	0.075
	0.925	-0.33	0.917	2.065	0.9338	-1.74	0.9088	-0.515	0.9312	1.715	0.886	-0.57	0.9203	0.075
	0.9254	-0.33	0.9175	2.055	0.9343	-1.765	0.9093	-0.515	0.9317	1.725	0.8865	-0.565	0.9208	0.075
	0.9259	-0.33	0.918	2.05	0.9348	-1.79	0.9099	-0.51	0.9322	1.715	0.887	-0.56	0.9213	0.07
	0.9264	-0.33	0.9185	2.055	0.9352	-1.82	0.9105	-0.51	0.9327	1.72	0.8876	-0.535	0.9217	0.07
	0.9269	-0.33	0.919	2.05	0.9357	-1.86	0.911	-0.51	0.9331	1.73	0.8881	-0.54	0.9222	0.065
	0.9273	-0.33	0.9195	2.045	0.9362	-1.89	0.9116	-0.515	0.9336	1.735	0.8886	-0.545	0.9227	0.06
	0.9278	-0.33	0.92	2.035	0.9367	-1.91	0.9122	-0.51	0.9341	1.74	0.8891	-0.545	0.9232	0.06
	0.9283	-0.325	0.9205	2.03	0.9372	-1.935	0.9127	-0.51	0.9346	1.755	0.8896	-0.545	0.9237	0.055
	0.9288	-0.33	0.9211	2.02	0.9376	-1.965	0.9133	-0.51	0.9351	1.765	0.8902	-0.53	0.9241	0.05
	0.9292	-0.325	0.9216	2.025	0.9381	-1.985	0.9139	-0.51	0.9355	1.765	0.8907	-0.51	0.9246	0.05
	0.9297	-0.325	0.9221	2.035	0.9386	-2.005	0.9144	-0.51	0.936	1.77	0.8912	-0.51	0.9251	0.045
	0.9302	-0.32	0.9226	2.025	0.9391	-2.03	0.915	-0.51	0.9365	1.765	0.8917	-0.525	0.9256	0.04
	0.9307	-0.32	0.9231	2.025	0.9396	-2.04	0.9156	-0.51	0.937	1.76	0.8922	-0.51	0.9261	0.035
	0.9311	-0.315	0.9236	2.045	0.94	-2.05	0.9162	-0.485	0.9375	1.76	0.8928	-0.48	0.9265	0.035
	0.9316	-0.315	0.9241	2.055	0.9405	-2.06	0.9167	-0.485	0.9379	1.765	0.8933	-0.47	0.927	0.035
	0.9321	-0.32	0.9246	2.06	0.941	-2.07	0.9173	-0.485	0.9384	1.775	0.8938	-0.47	0.9275	0.03
	0.9325	-0.315	0.9251	2.075	0.9415	-2.09	0.9179	-0.485	0.9389	1.765	0.8943	-0.465	0.928	0.025
	0.933	-0.31	0.9256	2.075	0.942	-2.11	0.9184	-0.48	0.9394	1.765	0.8948	-0.455	0.9285	0.025
	0.9335	-0.315	0.9261	2.08	0.9424	-2.13	0.919	-0.48	0.9399	1.765	0.8953	-0.445	0.9289	0.02
	0.934	-0.31	0.9266	2.085	0.9429	-2.145	0.9196	-0.48	0.9403	1.78	0.8959	-0.435	0.9294	0.015
	0.9344	-0.31	0.9271	2.085	0.9434	-2.19	0.9201	-0.485	0.9408	1.795	0.8964	-0.425	0.9299	0.015
	0.9349	-0.31	0.9276	2.08	0.9439	-2.21	0.9207	-0.485	0.9413	1.8	0.8969	-0.415	0.9304	0.01
	0.9354	-0.31	0.9281	2.085	0.9444	-2.23	0.9213	-0.48	0.9418	1.805	0.8974	-0.405	0.9309	0.01
	0.9359	-0.31	0.9286	2.09	0.9448	-2.27	0.9218	-0.48	0.9423	1.8	0.8979	-0.415	0.9313	0.005
	0.9363	-0.305	0.9291	2.08	0.9453	-2.315	0.9224	-0.48	0.9427	1.815	0.8985	-0.415	0.9318	0.005
	0.9368	-0.305	0.9296	2.075	0.9458	-2.4	0.923	-0.48	0.9432	1.835	0.899	-0.39	0.9323	0
	0.9373	-0.305	0.9301	2.07	0.9463	-2.505	0.9235	-0.48	0.9437	1.845	0.8995	-0.385	0.9328	0
	0.9378	-0.305	0.9306	2.07	0.9468	-2.515	0.9241	-0.48	0.9442	1.85	0.9	-0.395	0.9333	-0.005
	0.9382	-0.305	0.9311	2.075	0.9472	-2.485	0.9247	-0.475	0.9447	1.845	0.9005	-0.39	0.9337	-0.005
	0.9387	-0.3	0.9317	2.08	0.9477	-2.48	0.9252	-0.47	0.9451	1.845	0.9011	-0.4	0.9342	-0.01
	0.9392	-0.3	0.9322	2.075	0.9482	-2.555	0.9258	-0.47	0.9456	1.85	0.9016	-0.395	0.9347	-0.01
	0.9397	-0.3	0.9327	2.07	0.9487	-2.66	0.9264	-0.47	0.9461	1.855	0.9021	-0.385	0.9352	-0.01
	0.9401	-0.305	0.9332	2.08	0.9492	-2.72	0.9269	-0.465	0.9466	1.855	0.9026	-0.385	0.9357	-0.015
	0.9406	-0.305	0.9337	2.1	0.9497	-2.79	0.9275	-0.465	0.9471	1.85	0.9031	-0.395	0.9361	-0.02
	0.9411	-0.3	0.9342	2.095	0.9501	-2.81	0.9281	-0.46	0.9475	1.835	0.9037	-0.41	0.9366	-0.02
	0.9415	-0.3	0.9347	2.1	0.9506	-2.815	0.9286	-0.46	0.948	1.835	0.9042	-0.41	0.9371	-0.025
	0.942	-0.305	0.9352	2.11	0.9511	-2.87	0.9292	-0.46	0.9485	1.845	0.9047	-0.395	0.9376	-0.025
	0.9425	-0.305	0.9357	2.115	0.9516	-2.93	0.9298	-0.46	0.949	1.84	0.9052	-0.41	0.9381	-0.025
	0.943	-0.305	0.9362	2.11	0.9521	-2.945	0.9303	-0.455	0.9495	1.84	0.9057	-0.435	0.9385	-0.03
	0.9434	-0.305	0.9367	2.095	0.9525	-2.99	0.9309	-0.45	0.9499	1.84	0.9063	-0.425	0.939	-0.035
	0.9439	-0.305	0.9372	2.08	0.953	-3.06	0.9315	-0.45	0.9504	1.84	0.9068	-0.425	0.9395	-0.04
	0.9444	-0.305	0.9377	2.06	0.9535	-3.11	0.932	-0.45	0.9509	1.845	0.9073	-0.44	0.94	-0.04
	0.9449	-0.305	0.9382	2.035	0.954	-3.155	0.9326	-0.445	0.9514	1.845	0.9078	-0.46	0.9405	-0.04
	0.9453	-0.305	0.9387	2.025	0.9545	-3.155	0.9332	-0.445	0.9519	1.855	0.9083	-0.46	0.9409	-0.05
	0.9458	-0.305	0.9392	2	0.9549	-3.12	0.9337	-0.445	0.9523	1.85	0.9089	-0.455	0.9414	-0.05
	0.9463	-0.305	0.9397	1.98	0.9554	-3.095	0.9343	-0.44	0.9528	1.84	0.9094	-0.465	0.9419	-0.05
	0.9468	-0.305	0.9402	1.965	0.9559	-3.055	0.9349	-0.44	0.9533	1.85	0.9099	-0.47	0.9424	-0.055
	0.9472	-0.3	0.9407	1.95	0.9564	-3.01	0.9354	-0.435	0.9538	1.855	0.9104	-0.475	0.9429	-0.06
	0.9477	-0.305	0.9412	1.92	0.9569	-2.985	0.936	-0.435	0.9543	1.84	0.9109	-0.485	0.9433	-0.06
	0.9482	-0.305	0.9417	1.9	0.9573	-3.015	0.9366	-0.43	0.9547	1.835	0.9114	-0.475	0.9438	-0.065
	0.9487	-0.3	0.9422	1.89	0.9578	-3.075	0.9371	-0.43	0.9552	1.84	0.912	-0.465	0.9443	-0.065
	0.9491	-0.3	0.9428	1.895	0.9583	-3.125	0.9377	-0.43	0.9557	1.845	0.9125	-0.475	0.9448	-0.065
	0.9496	-0.305	0.9433	1.885	0.9588	-3.125	0.9383	-0.435	0.9562	1.86	0.913	-0.5	0.9453	-0.07
	0.9501	-0.3	0.9438	1.865	0.9593	-3.085	0.9388	-0.43	0.9567	1.865	0.9135	-0.49	0.9457	-0.07
	0.9505	-0.3	0.9443	1.855	0.9597	-3.1	0.9394	-0.43	0.9571	1.865	0.914	-0.47	0.9462	-0.075
	0.951	-0.3	0.9448	1.85	0.9602	-3.13	0.94	-0.43	0.9576	1.865	0.9146	-0.475	0.9467	-0.08
	0.9515	-0.3	0.9453	1.845	0.9607	-3.19	0.9405	-0.43	0.9581	1.875	0.9151	-0.49	0.9472	-0.08
	0.952	-0.3	0.9458	1.845	0.9612	-3.26	0.9411	-0.43	0.9586	1.89	0.9156	-0.49	0.9477	-0.08
	0.9524	-0.3	0.9463	1.845	0.9617	-3.345	0.9417	-0.43	0.9591	1.905	0.9161	-0.485	0.9482	-0.105
	0.9529	-0.305	0.9468	1.825	0.9621	-3.375	0.9422	-0.425	0.9595	1.91	0.9166	-0.495	0.9486	-0.105
	0.9534	-0.305	0.9473	1.82	0.9626	-3.33	0.9428	-0.425	0.96	1.92	0.9172	-0.495	0.9491	-0.105
	0.9539	-0.3	0.9478	1.83	0.9631	-3.275	0.9434	-0.425	0.9605	1.94	0.9177	-0.495	0.9496	-0.105
	0.9543	-0.3	0.9483	1.835	0.9636	-3.22	0.9439	-0.425	0.961	1.945	0.9182	-0.515	0.9501	-0.105
	0.9548	-0.3	0.9488	1.83	0.9641	-3.18	0.9445	-0.425	0.9615	1.945	0.9187	-0.53	0.9506	-0.11
	0.9553	-0.295	0.9493	1.83	0.9645	-3.185	0.9451	-0.425	0.9619	1.945	0.9192	-0.515	0.9511	-0.11
	0.9558	-0.295	0.9498	1.84	0.965	-3.19	0.9456	-0.425	0.9624	1.955	0.9198	-0.5	0.9516	-0.11
	0.9562	-0.295	0.9503	1.84	0.9655	-3.18	0.9462	-0.425	0.9629	1.955	0.9203	-0.53	0.9521	-0.115
	0.9567	-0.295	0.9508	1.825	0.966	-3.15	0.9468	-0.425	0.9634	1.955	0.9208	-0.53	0.9526	-0.115
	0.9572	-0.295	0.9513	1.83	0.9665	-3.12	0.9473	-0.425	0.9639	2.01	0.9213	-0.53	0.953	-0.11
	0.9577	-0.3	0.9518	1.825	0.9669	-3.13	0.9479	-0.425	0.9643	2.02	0.9218	-0.545	0.9535	-0.11
	0.9581	-0.295	0.9523	1.815	0.9674	-3.145	0.9485	-0.425	0.9648	2.02	0.9224	-0.545	0.954	-0.11
	0.9586	-0.29	0.9528	1.805	0.9679	-3.105	0.949	-0.42	0.9653	2.03	0.9229	-0.535	0.9545	-0.11
	0.9591	-0.295	0.9534	1.79	0.9684	-3.135	0.9496	-0.425	0.9658	2.025	0.9234	-0.545	0.955	-0.115
	0.9596	-0.295	0.9539	1.77	0.9689	-3.17	0.9502	-0.43	0.9663	2.03	0.9239	-0.56	0.9555	-0.115
	0.96	-0.295	0.9544	1.765	0.9694	-3.195	0.9507	-0.425	0.9668	2.04	0.9244	-0.575	0.956	-0.11
	0.9605	-0.295	0.9549	1.775	0.9699	-3.215	0.9513	-0.425	0.9672	2.045	0.9249	-0.575	0.9565	-0.105
	0.961	-0.295	0.9554	1.775	0.9704	-3.205	0.9519	-0.425	0.9677	2.045	0.9255	-0.58	0.9569	-0.105
	0.9614	-0.295	0.9559	1.76	0.9709	-3.19	0.9524	-0.425	0.9682	2.05	0.926	-0.6	0.9574	-0.105
	0.9619	-0.295	0.9564	1.745	0.9713	-3.185	0.953	-0.425	0.9687	2.055	0.9265	-0.6	0.9579	-0.11
	0.9624	-0.295	0.9569	1.73	0.9718	-3.16	0.9536	-0.425	0.9692	2.065	0.927	-0.615	0.9584	-0.11
	0.9629	-0.295	0.9574	1.73	0.9723	-3.115	0.9541	-0.425	0.9696	2.06	0.9275	-0.645	0.9589	-0.11
	0.9633	-0.295	0.9579	1.725	0.9728	-3.08	0.9547	-0.425	0.9701	2.06	0.9281	-0.65	0.9594	-0.11
	0.9638	-0.295	0.9584	1.725	0.9733	-3.07	0.9553	-0.425	0.9706	2.06	0.9286	-0.65	0.9599	-0.115
	0.9643	-0.295	0.9589	1.705	0.9738	-3.095	0.9558	-0.425	0.9711	2.06	0.9291	-0.665	0.9604	-0.11
	0.9648	-0.3	0.9594	1.685	0.9743	-3.11	0.9564	-0.42	0.9716	2.06	0.9296	-0.685	0.9609	-0.115
	0.9652	-0.3	0.9599	1.69	0.9748	-3.135	0.957	-0.42	0.972	2.05	0.9301	-0.695	0.9613	-0.115
	0.9657	-0.3	0.9604	1.705	0.9753	-3.17	0.9575	-0.42	0.9725	2.045	0.9307	-0.7	0.9618	-0.115
	0.9662	-0.3	0.9609	1.705	0.9757	-3.215	0.9581	-0.42	0.973	2.05	0.9312	-0.715	0.9623	-0.12
	0.9667	-0.3	0.9614	1.705	0.9762	-3.285	0.9587	-0.42	0.9735	2.045	0.9317	-0.705	0.9628	-0.12
	0.9671	-0.3	0.9619	1.71	0.9767	-3.355	0.9592	-0.42	0.974	2.045	0.9322	-0.695	0.9633	-0.12
	0.9676	-0.305	0.9624	1.725	0.9772	-3.385	0.9598	-0.42	0.9745	2.035	0.9327	-0.725	0.9638	-0.125
	0.9681	-0.305	0.9629	1.72	0.9777	-3.385	0.9604	-0.415	0.9749	2.03	0.9333	-0.745	0.9643	-0.125
	0.9686	-0.305	0.9634	1.73	0.9782	-3.315	0.9609	-0.42	0.9754	2.02	0.9338	-0.745	0.9648	-0.125
	0.969	-0.305	0.964	1.74	0.9787	-3.235	0.9615	-0.42	0.9759	2.015	0.9343	-0.76	0.9652	-0.13
	0.9695	-0.31	0.9645	1.745	0.9792	-3.18	0.9621	-0.42	0.9764	2.02	0.9348	-0.765	0.9657	-0.13
	0.97	-0.31	0.965	1.75	0.9797	-3.145	0.9626	-0.42	0.9769	2.01	0.9353	-0.775	0.9662	-0.13
	0.9704	-0.315	0.9655	1.76	0.9801	-3.12	0.9632	-0.415	0.9773	1.995	0.9359	-0.79	0.9667	-0.135
	0.9709	-0.31	0.966	1.765	0.9806	-3.13	0.9638	-0.415	0.9778	1.995	0.9364	-0.82	0.9672	-0.135
	0.9714	-0.31	0.9665	1.765	0.9811	-3.15	0.9643	-0.42	0.9783	2	0.9369	-0.85	0.9677	-0.14
	0.9719	-0.315	0.967	1.76	0.9816	-3.145	0.9649	-0.42	0.9788	1.995	0.9374	-0.845	0.9682	-0.145
	0.9723	-0.315	0.9675	1.775	0.9821	-3.115	0.9655	-0.415	0.9793	1.99	0.9379	-0.84	0.9687	-0.145
	0.9728	-0.315	0.968	1.785	0.9826	-3.09	0.966	-0.415	0.9797	2	0.9385	-0.875	0.9692	-0.15
	0.9733	-0.32	0.9685	1.77	0.9831	-3.08	0.9666	-0.415	0.9802	1.995	0.939	-0.885	0.9696	-0.15
	0.9738	-0.32	0.969	1.77	0.9836	-3.08	0.9672	-0.415	0.9807	1.985	0.9395	-0.895	0.9701	-0.155
	0.9742	-0.32	0.9695	1.785	0.9841	-3.09	0.9677	-0.415	0.9812	1.985	0.94	-0.92	0.9706	-0.155
	0.9747	-0.315	0.97	1.79	0.9845	-3.085	0.9683	-0.415	0.9817	2	0.9405	-0.925	0.9711	-0.16
	0.9752	-0.315	0.9705	1.785	0.985	-3.075	0.9689	-0.42	0.9822	2.005	0.941	-0.92	0.9716	-0.16
	0.9757	-0.315	0.971	1.81	0.9855	-3.07	0.9695	-0.415	0.9826	2.01	0.9416	-0.94	0.9721	-0.165
	0.9762	-0.31	0.9715	1.825	0.986	-3.085	0.97	-0.415	0.9831	2.005	0.9421	-0.975	0.9726	-0.165
	0.9766	-0.31	0.972	1.815	0.9865	-3.1	0.9706	-0.415	0.9836	2	0.9426	-1.01	0.9731	-0.165
	0.9771	-0.31	0.9725	1.81	0.987	-3.11	0.9712	-0.415	0.9841	2.005	0.9431	-1.025	0.9735	-0.17
	0.9776	-0.305	0.973	1.825	0.9875	-3.135	0.9717	-0.415	0.9846	2	0.9436	-1.035	0.974	-0.175
	0.9781	-0.305	0.9735	1.825	0.988	-3.175	0.9723	-0.41	0.985	2.01	0.9442	-1.035	0.9745	-0.175
	0.9786	-0.31	0.974	1.82	0.9884	-3.2	0.9729	-0.415	0.9855	2.015	0.9447	-1.05	0.975	-0.175
	0.979	-0.305	0.9746	1.825	0.9889	-3.2	0.9734	-0.415	0.986	2.005	0.9452	-1.09	0.9755	-0.175
	0.9795	-0.305	0.9751	1.815	0.9894	-3.19	0.974	-0.415	0.9865	1.995	0.9457	-1.125	0.976	-0.18
	0.98	-0.305	0.9756	1.805	0.9899	-3.19	0.9746	-0.415	0.987	1.985	0.9462	-1.14	0.9765	-0.185
	0.9805	-0.305	0.9761	1.79	0.9904	-3.195	0.9751	-0.415	0.9874	1.985	0.9468	-1.135	0.977	-0.185
	0.981	-0.3	0.9766	1.8	0.9909	-3.22	0.9757	-0.415	0.9879	1.985	0.9473	-1.125	0.9775	-0.185
	0.9814	-0.295	0.9771	1.79	0.9914	-3.26	0.9763	-0.415	0.9884	1.995	0.9478	-1.13	0.9779	-0.19
	0.9819	-0.3	0.9776	1.765	0.9919	-3.255	0.9768	-0.415	0.9889	1.98	0.9483	-1.15	0.9784	-0.19
	0.9824	-0.3	0.9781	1.595	0.9924	-3.21	0.9774	-0.415	0.9894	1.965	0.9488	-1.18	0.9789	-0.19
	0.9829	-0.295	0.9786	1.575	0.9928	-3.205	0.978	-0.415	0.9899	1.965	0.9494	-1.19	0.9794	-0.19
	0.9834	-0.295	0.9791	1.57	0.9933	-3.225	0.9785	-0.415	0.9903	1.98	0.9499	-1.18	0.9799	-0.19
	0.9838	-0.295	0.9796	1.565	0.9938	-3.28	0.9791	-0.41	0.9908	1.985	0.9504	-1.185	0.9804	-0.195
	0.9843	-0.295	0.9801	1.555	0.9943	-3.295	0.9797	-0.41	0.9913	1.985	0.9509	-1.205	0.9809	-0.2
	0.9848	-0.295	0.9806	1.55	0.9948	-3.245	0.9802	-0.41	0.9918	1.99	0.9514	-1.235	0.9814	-0.195
	0.9853	-0.295	0.9811	1.54	0.9953	-3.21	0.9808	-0.41	0.9923	1.985	0.952	-1.265	0.9818	-0.2
	0.9858	-0.295	0.9816	1.54	0.9958	-3.205	0.9814	-0.41	0.9927	1.995	0.9525	-1.285	0.9823	-0.2
	0.9862	-0.295	0.9821	1.545	0.9963	-3.19	0.9819	-0.41	0.9932	2.02	0.953	-1.735	0.9828	-0.2
	0.9867	-0.29	0.9826	1.545	0.9968	-3.17	0.9825	-0.405	0.9937	2.025	0.9534	-1.755	0.9833	-0.2
	0.9872	-0.29	0.9831	1.56	0.9972	-3.15	0.9831	-0.41	0.9942	2.015	0.9539	-1.785	0.9838	-0.205
	0.9877	-0.29	0.9836	1.545	0.9977	-3.14	0.9836	-0.41	0.9947	2.005	0.9544	-1.81	0.9843	-0.205
	0.9882	-0.29	0.9841	1.54	0.9982	-3.145	0.9842	-0.405	0.9951	2.01	0.9549	-1.835	0.9848	-0.205
	0.9886	-0.285	0.9846	1.55	0.9987	-3.15	0.9848	-0.405	0.9956	2.005	0.9554	-1.84	0.9853	-0.205
	0.9891	-0.285	0.9851	1.545	0.9992	-3.15	0.9853	-0.405	0.9961	2.005	0.9558	-1.84	0.9858	-0.205
	0.9896	-0.285	0.9856	1.535	0.9997	-3.14	0.9859	-0.4	0.9966	2.015	0.9563	-1.85	0.9862	-0.21
	0.9901	-0.285	0.9861	1.535	1.0002	-3.135	0.9865	-0.4	0.9971	2.005	0.9568	-1.9	0.9867	-0.21
	0.9906	-0.285	0.9866	1.53	1.0007	-3.135	0.987	-0.4	0.9976	2.01	0.9573	-1.975	0.9872	-0.21
	0.991	-0.285	0.9871	1.535	1.0011	-3.115	0.9876	-0.395	0.998	2.025	0.9578	-2.025	0.9877	-0.21
	0.9915	-0.285	0.9876	1.54	1.0016	-3.085	0.9882	-0.38	0.9985	2.035	0.9582	-2.045	0.9882	-0.21
	0.992	-0.28	0.9881	1.53	1.0021	-3.06	0.9887	-0.38	0.999	2.02	0.9587	-2.045	0.9887	-0.21
	0.9925	-0.285	0.9886	1.52	1.0026	-3.035	0.9893	-0.375	0.9995	2.015	0.9592	-2.045	0.9892	-0.21
	0.993	-0.28	0.9891	1.53	1.0031	-3.02	0.9899	-0.375	1	2.025	0.9597	-2.055	0.9897	-0.21
	0.9934	-0.28	0.9896	1.54	1.0036	-2.995	0.9904	-0.38	1.0004	2.03	0.9602	-2.07	0.9901	-0.21
	0.9939	-0.285	0.9902	1.535	1.0041	-2.975	0.991	-0.38	1.0009	2.03	0.9606	-2.095	0.9906	-0.21
	0.9944	-0.285	0.9907	1.53	1.0046	-2.955	0.9916	-0.375	1.0014	2.03	0.9611	-2.11	0.9911	-0.21
	0.9949	-0.285	0.9912	1.535	1.0051	-2.945	0.9921	-0.375	1.0019	2.035	0.9616	-2.13	0.9916	-0.205
	0.9954	-0.29	0.9917	1.54	1.0055	-2.96	0.9927	-0.375	1.0024	2.04	0.9621	-2.14	0.9921	-0.205
	0.9958	-0.285	0.9922	1.545	1.006	-2.985	0.9933	-0.375	1.0028	2.035	0.9626	-2.135	0.9926	-0.2
	0.9963	-0.29	0.9927	1.535	1.0065	-2.975	0.9938	-0.37	1.0033	2.04	0.963	-2.12	0.9931	-0.2
	0.9968	-0.285	0.9932	1.53	1.007	-2.98	0.9944	-0.37	1.0038	2.035	0.9635	-2.14	0.9936	-0.2
	0.9973	-0.29	0.9937	1.55	1.0075	-3	0.995	-0.37	1.0043	2.02	0.964	-2.155	0.9941	-0.2
	0.9977	-0.29	0.9942	1.555	1.008	-3.02	0.9955	-0.37	1.0048	2.02	0.9645	-2.135	0.9945	-0.2
	0.9982	-0.285	0.9947	1.555	1.0085	-3.035	0.9961	-0.37	1.0053	2.02	0.9649	-2.085	0.995	-0.2
	0.9987	-0.285	0.9952	1.535	1.009	-3.065	0.9967	-0.37	1.0057	2.015	0.9654	-2.07	0.9955	-0.195
	0.9992	-0.29	0.9957	1.525	1.0095	-3.075	0.9972	-0.365	1.0062	2.015	0.9659	-2.1	0.996	-0.195
	0.9997	-0.29	0.9962	1.53	1.0099	-3.045	0.9978	-0.365	1.0067	2.02	0.9664	-2.12	0.9965	-0.195
	1.0001	-0.29	0.9967	1.54	1.0104	-3.05	0.9984	-0.365	1.0072	2.015	0.9669	-2.115	0.997	-0.19
	1.0006	-0.285	0.9972	1.54	1.0109	-3.08	0.9989	-0.365	1.0077	2.01	0.9673	-2.13	0.9975	-0.195
	1.0011	-0.285	0.9977	1.52	1.0114	-3.075	0.9995	-0.365	1.0081	2.01	0.9678	-2.18	0.998	-0.19
	1.0016	-0.285	0.9982	1.5	1.0119	-3.05	1	-0.365	1.0086	2.005	0.9683	-2.275	0.9985	-0.19
	1.0021	-0.29	0.9987	1.505	1.0124	-3.025	1.0006	-0.365	1.0091	2	0.9688	-2.36	0.9989	-0.185
	1.0025	-0.29	0.9992	1.51	1.0129	-3.005	1.0012	-0.365	1.0096	2	0.9693	-2.385	0.9994	-0.185
	1.003	-0.285	0.9997	1.49	1.0134	-3.02	1.0017	-0.365	1.0101	2	0.9697	-2.365	0.9999	-0.185
	1.0035	-0.285	1.0002	1.48	1.0138	-3.055	1.0023	-0.365	1.0105	1.985	0.9702	-2.335	1.0004	-0.185
	1.004	-0.285	1.0007	1.47	1.0143	-3.055	1.0029	-0.36	1.011	1.99	0.9707	-2.33	1.0009	-0.185
	1.0045	-0.285	1.0012	1.47	1.0148	-3.03	1.0034	-0.36	1.0115	1.99	0.9712	-2.355	1.0014	-0.185
	1.0049	-0.285	1.0017	1.485	1.0153	-2.995	1.004	-0.365	1.012	1.98	0.9717	-2.375	1.0019	-0.18
	1.0054	-0.285	1.0022	1.48	1.0158	-2.965	1.0046	-0.365	1.0125	1.98	0.9721	-2.37	1.0024	-0.18
	1.0059	-0.285	1.0027	1.465	1.0163	-2.935	1.0051	-0.365	1.013	1.98	0.9726	-2.35	1.0028	-0.175
	1.0064	-0.285	1.0032	1.45	1.0168	-2.91	1.0057	-0.365	1.0134	1.975	0.9731	-2.335	1.0033	-0.18
	1.0069	-0.285	1.0037	1.465	1.0173	-2.895	1.0063	-0.365	1.0139	1.97	0.9736	-2.34	1.0038	-0.18
	1.0073	-0.285	1.0042	1.465	1.0178	-2.895	1.0068	-0.36	1.0144	1.97	0.9741	-2.335	1.0043	-0.175
	1.0078	-0.28	1.0047	1.455	1.0182	-2.91	1.0074	-0.365	1.0149	1.97	0.9745	-2.335	1.0048	-0.175
	1.0083	-0.28	1.0052	1.445	1.0187	-2.925	1.008	-0.365	1.0154	1.965	0.975	-2.355	1.0053	-0.175
	1.0088	-0.275	1.0057	1.44	1.0192	-2.935	1.0085	-0.365	1.0158	1.97	0.9755	-2.39	1.0058	-0.175
	1.0093	-0.275	1.0062	1.44	1.0197	-2.93	1.0091	-0.365	1.0163	1.97	0.976	-2.42	1.0063	-0.18
	1.0097	-0.275	1.0067	1.44	1.0202	-2.895	1.0097	-0.365	1.0168	1.97	0.9765	-2.455	1.0068	-0.175
	1.0102	-0.275	1.0072	1.45	1.0207	-2.86	1.0102	-0.365	1.0173	1.96	0.9769	-2.51	1.0072	-0.18
	1.0107	-0.28	1.0077	1.445	1.0212	-2.855	1.0108	-0.365	1.0178	1.965	0.9774	-2.565	1.0077	-0.18
	1.0112	-0.275	1.0082	1.44	1.0217	-2.865	1.0114	-0.365	1.0182	1.965	0.9779	-2.58	1.0082	-0.18
[truncated: 117,368 more rows]
