# Supplementary material for: Efficacy and safety testing of a COVID-19 era emergency ventilator in a healthy rabbit lung model
Source: BMC Biomed Eng. 2022 Mar 14;4:2. doi: 10.1186/s42490-022-00059-x (PMC8919917; doi:10.1186/s42490-022-00059-x)
Supplement: Supplementary file 5 — Additional file 5. Rabbit MV3 Carestation Flow Waveforms. Flow waveforms for rabbit MV3 during Carestation ventilation. [file 42490_2022_59_MOESM5_ESM.xlsx]

## Sheet: MV3 Flow Data Set
	MV3
Ventilation Strategy	Carestation
Timepoint	0		10		20		30		40		50		60
	Time (s)	Flow (slm)	Time (s)	Flow (slm)	Time (s)	Flow (slm)	Time (s)	Flow (slm)	Time (s)	Flow (slm)	Time (s)	Flow (slm)	Time (s)	Flow (slm)
	0.0003	-3.74	0.0004	0.25	0.0004	-4.255	0.0003	0.04	0.0001	-1.26	0.0002	4.16	0.0005	-0.595
	0.0008	-3.77	0.0008	0.235	0.0009	-4.23	0.0008	0.035	0.0006	-1.25	0.0007	4.145	0.001	-0.585
	0.0013	-3.78	0.0013	0.235	0.0014	-3.795	0.0013	0.035	0.0011	-1.245	0.0012	4.12	0.0016	-0.585
	0.0018	-3.815	0.0018	0.235	0.0019	-3.775	0.0017	0.035	0.0016	-1.245	0.0017	4.1	0.0022	-0.58
	0.0023	-3.86	0.0023	0.23	0.0024	-3.745	0.0022	0.03	0.002	-1.245	0.0022	4.08	0.0027	-0.575
	0.0027	-3.845	0.0028	0.23	0.0029	-3.725	0.0027	0.025	0.0025	-1.24	0.0027	4.07	0.0033	-0.575
	0.0032	-3.825	0.0032	0.23	0.0033	-3.725	0.0031	0.025	0.003	-1.23	0.0032	4.065	0.0039	-0.565
	0.0037	-3.79	0.0037	0.235	0.0038	-3.715	0.0036	0.025	0.0035	-1.22	0.0037	4.055	0.0044	-0.56
	0.0042	-3.73	0.0042	0.23	0.0043	-3.695	0.0041	0.025	0.0039	-1.21	0.0042	4.045	0.005	-0.56
	0.0047	-3.665	0.0047	0.23	0.0048	-3.7	0.0046	0.025	0.0044	-1.2	0.0047	4.015	0.0056	-0.555
	0.0052	-3.6	0.0052	0.23	0.0053	-3.745	0.005	0.02	0.0049	-1.19	0.0052	4.005	0.0061	-0.55
	0.0057	-3.56	0.0056	0.225	0.0057	-3.76	0.0055	0.02	0.0054	-1.175	0.0057	4	0.0067	-0.545
	0.0062	-3.535	0.0061	0.225	0.0062	-3.72	0.006	0.02	0.0059	-1.165	0.0062	3.985	0.0073	-0.545
	0.0066	-3.52	0.0066	0.225	0.0067	-3.69	0.0065	0.02	0.0063	-1.155	0.0067	3.975	0.0078	-0.54
	0.0071	-3.52	0.0071	0.22	0.0072	-3.72	0.0069	0.015	0.0068	-1.14	0.0072	3.97	0.0084	-0.535
	0.0076	-3.52	0.0076	0.22	0.0077	-3.785	0.0074	0.015	0.0073	-1.13	0.0077	3.965	0.009	-0.535
	0.0081	-3.525	0.008	0.215	0.0081	-3.805	0.0079	0.02	0.0078	-1.115	0.0082	3.94	0.0095	-0.53
	0.0086	-3.535	0.0085	0.21	0.0086	-3.81	0.0083	0.02	0.0083	-1.1	0.0087	3.925	0.0101	-0.53
	0.0091	-3.545	0.009	0.21	0.0091	-3.855	0.0088	0.015	0.0087	-1.085	0.0092	3.92	0.0107	-0.53
	0.0096	-3.575	0.0095	0.205	0.0096	-3.875	0.0093	0.01	0.0092	-1.075	0.0096	3.82	0.0112	-0.525
	0.01	-3.62	0.0099	0.205	0.0101	-3.845	0.0098	0.015	0.0097	-1.065	0.0101	3.815	0.0118	-0.52
	0.0105	-3.635	0.0104	0.2	0.0105	-3.77	0.0102	0.015	0.0102	-1.05	0.0106	3.82	0.0124	-0.525
	0.011	-3.62	0.0109	0.195	0.011	-3.705	0.0107	0.015	0.0107	-1.045	0.0111	3.815	0.0129	-0.525
	0.0115	-3.54	0.0114	0.195	0.0115	-3.67	0.0112	0.015	0.0111	-1.04	0.0116	3.8	0.0135	-0.52
	0.012	-3.535	0.0119	0.195	0.012	-3.635	0.0117	0.02	0.0116	-1.025	0.0121	3.79	0.0141	-0.515
	0.0125	-3.505	0.0123	0.19	0.0125	-3.615	0.0121	0.02	0.0121	-1.025	0.0125	3.81	0.0146	-0.515
	0.013	-3.465	0.0128	0.185	0.0129	-3.62	0.0126	0.025	0.0126	-1.01	0.013	3.81	0.0152	-0.515
	0.0135	-3.445	0.0133	0.185	0.0134	-3.63	0.0131	0.025	0.0131	-1.005	0.0135	3.795	0.0158	-0.51
	0.014	-3.475	0.0138	0.18	0.0139	-3.62	0.0135	0.025	0.0135	-0.995	0.014	3.785	0.0164	-0.51
	0.0145	-3.52	0.0143	0.175	0.0144	-3.605	0.014	0.03	0.014	-0.99	0.0145	3.79	0.0169	-0.51
	0.015	-3.535	0.0147	0.175	0.0149	-3.585	0.0145	0.03	0.0145	-0.985	0.0149	3.795	0.0175	-0.505
	0.0155	-3.53	0.0152	0.175	0.0153	-3.595	0.015	0.03	0.015	-0.985	0.0154	3.79	0.0181	-0.505
	0.016	-3.545	0.0157	0.17	0.0158	-3.63	0.0154	0.03	0.0154	-0.98	0.0159	3.79	0.0186	-0.5
	0.0165	-3.57	0.0162	0.165	0.0163	-3.66	0.0159	0.035	0.0159	-0.975	0.0164	3.79	0.0192	-0.505
	0.017	-3.57	0.0167	0.16	0.0168	-3.665	0.0164	0.035	0.0164	-0.975	0.0169	3.8	0.0198	-0.505
	0.0175	-3.51	0.0171	0.155	0.0173	-3.715	0.0169	0.035	0.0169	-0.98	0.0173	3.8	0.0203	-0.505
	0.018	-3.445	0.0176	0.15	0.0177	-3.75	0.0173	0.03	0.0174	-0.98	0.0178	3.805	0.0209	-0.505
	0.0185	-3.41	0.0181	0.15	0.0182	-3.725	0.0178	0.03	0.0178	-0.975	0.0183	3.805	0.0215	-0.505
	0.019	-3.385	0.0186	0.145	0.0187	-3.7	0.0183	0.025	0.0183	-0.975	0.0188	3.82	0.022	-0.5
	0.0195	-3.35	0.019	0.145	0.0192	-3.705	0.0187	0.025	0.0188	-0.985	0.0193	3.83	0.0226	-0.5
	0.02	-3.33	0.0195	0.14	0.0197	-3.69	0.0192	0.025	0.0193	-0.985	0.0197	3.825	0.0232	-0.5
	0.0204	-3.345	0.02	0.14	0.0201	-3.645	0.0197	-0.01	0.0198	-0.985	0.0202	3.825	0.0237	-0.5
	0.0209	-3.35	0.0205	0.135	0.0206	-3.645	0.0202	-0.015	0.0202	-0.99	0.0207	3.825	0.0243	-0.5
	0.0214	-3.315	0.021	0.135	0.0211	-3.72	0.0207	-0.02	0.0207	-0.985	0.0212	3.835	0.0249	-0.495
	0.0219	-3.29	0.0214	0.135	0.0216	-3.785	0.0212	-0.025	0.0212	-0.98	0.0217	3.845	0.0254	-0.495
	0.0224	-3.305	0.0219	0.13	0.0221	-3.84	0.0217	-0.03	0.0217	-0.965	0.0221	3.855	0.026	-0.495
	0.0229	-3.365	0.0224	0.13	0.0226	-3.885	0.0221	-0.035	0.0222	-0.955	0.0226	3.86	0.0266	-0.495
	0.0234	-3.43	0.0229	0.135	0.023	-3.9	0.0226	-0.035	0.0226	-0.945	0.0231	3.865	0.0271	-0.49
	0.0239	-3.465	0.0234	0.13	0.0235	-3.9	0.0231	-0.035	0.0231	-0.935	0.0236	3.865	0.0277	-0.485
	0.0244	-3.47	0.0238	0.13	0.024	-3.875	0.0236	-0.04	0.0236	-0.93	0.0241	3.865	0.0283	-0.485
	0.0249	-3.45	0.0243	0.13	0.0245	-3.835	0.0241	-0.045	0.0241	-0.925	0.0245	3.87	0.0288	-0.485
	0.0254	-3.415	0.0248	0.13	0.025	-3.77	0.0246	-0.045	0.0246	-0.915	0.025	3.88	0.0294	-0.485
	0.0259	-3.41	0.0253	0.13	0.0254	-3.735	0.0251	-0.05	0.025	-0.915	0.0255	3.89	0.03	-0.485
	0.0264	-3.455	0.0258	0.125	0.0259	-3.68	0.0256	-0.05	0.0255	-0.915	0.026	3.9	0.0305	-0.48
	0.0269	-3.455	0.0262	0.125	0.0264	-3.615	0.026	-0.05	0.026	-0.915	0.0265	3.915	0.0311	-0.48
	0.0274	-3.405	0.0267	0.125	0.0269	-3.61	0.0265	-0.05	0.0265	-0.92	0.0269	3.925	0.0317	-0.48
	0.0279	-3.35	0.0272	0.125	0.0274	-3.69	0.027	-0.045	0.027	-0.925	0.0274	3.925	0.0322	-0.48
	0.0284	-3.305	0.0277	0.13	0.0278	-3.755	0.0275	-0.05	0.0274	-0.93	0.0279	3.935	0.0328	-0.475
	0.0289	-3.29	0.0282	0.125	0.0283	-3.795	0.028	-0.05	0.0279	-0.925	0.0284	3.94	0.0334	-0.475
	0.0294	-3.29	0.0286	0.13	0.0288	-3.81	0.0285	-0.05	0.0284	-0.925	0.0289	3.95	0.0339	-0.475
	0.0299	-3.28	0.0291	0.13	0.0293	-3.805	0.029	-0.05	0.0289	-0.925	0.0293	3.95	0.0345	-0.435
	0.0304	-3.305	0.0296	0.13	0.0298	-3.755	0.0295	-0.055	0.0293	-0.93	0.0298	3.965	0.035	-0.44
	0.0309	-3.35	0.0301	0.13	0.0302	-3.675	0.0299	-0.055	0.0298	-0.93	0.0303	3.975	0.0355	-0.435
	0.0313	-3.35	0.0305	0.135	0.0307	-3.635	0.0304	-0.055	0.0303	-0.93	0.0308	3.98	0.036	-0.435
	0.0318	-3.32	0.031	0.135	0.0312	-3.61	0.0309	-0.06	0.0308	-0.93	0.0313	3.98	0.0365	-0.435
	0.0323	-3.3	0.0315	0.13	0.0317	-3.56	0.0314	-0.06	0.0313	-0.93	0.0317	3.995	0.037	-0.435
	0.0328	-3.29	0.032	0.13	0.0322	-3.515	0.0319	-0.055	0.0317	-0.92	0.0322	4.005	0.0376	-0.43
	0.0333	-3.255	0.0325	0.135	0.0326	-3.46	0.0324	-0.055	0.0322	-0.92	0.0327	4.01	0.0381	-0.43
	0.0338	-3.24	0.0329	0.13	0.0331	-3.425	0.0329	-0.055	0.0327	-0.92	0.0332	4.015	0.0386	-0.43
	0.0343	-3.25	0.0334	0.13	0.0336	-3.395	0.0333	-0.055	0.0332	-0.915	0.0337	4.015	0.0391	-0.43
	0.0348	-3.24	0.0339	0.13	0.0341	-3.365	0.0338	-0.055	0.0337	-0.915	0.0342	4.025	0.0396	-0.425
	0.0353	-3.25	0.0344	0.13	0.0346	-3.335	0.0343	-0.055	0.0341	-0.91	0.0346	4.03	0.0402	-0.425
	0.0358	-3.255	0.0349	0.125	0.035	-3.325	0.0348	-0.055	0.0346	-0.905	0.0351	4.03	0.0407	-0.425
	0.0363	-3.245	0.0353	0.125	0.0355	-3.315	0.0353	-0.05	0.0351	-0.91	0.0356	4.04	0.0412	-0.415
	0.0368	-3.215	0.0358	0.125	0.036	-3.33	0.0358	-0.05	0.0356	-0.905	0.0361	4.055	0.0417	-0.415
	0.0373	-3.165	0.0363	0.12	0.0365	-3.32	0.0363	-0.05	0.0361	-0.9	0.0366	4.06	0.0422	-0.42
	0.0378	-3.115	0.0368	0.12	0.037	-3.3	0.0368	-0.05	0.0365	-0.905	0.037	4.06	0.0428	-0.415
	0.0383	-3.08	0.0373	0.12	0.0374	-3.305	0.0372	-0.045	0.037	-0.9	0.0375	4.06	0.0433	-0.415
	0.0388	-3.085	0.0377	0.12	0.0379	-3.315	0.0377	-0.045	0.0375	-0.895	0.038	4.075	0.0438	-0.415
	0.0393	-3.105	0.0382	0.115	0.0384	-3.32	0.0382	-0.05	0.038	-0.895	0.0385	4.075	0.0443	-0.415
	0.0398	-3.13	0.0387	0.115	0.0389	-3.325	0.0387	-0.05	0.0385	-0.89	0.039	4.08	0.0448	-0.415
	0.0403	-3.135	0.0392	0.115	0.0394	-3.295	0.0392	-0.055	0.0389	-0.89	0.0394	4.085	0.0453	-0.41
	0.0408	-3.14	0.0396	0.115	0.0398	-3.26	0.0397	-0.055	0.0394	-0.885	0.0399	4.09	0.0459	-0.405
	0.0413	-3.125	0.0401	0.11	0.0403	-3.265	0.0402	-0.06	0.0399	-0.885	0.0404	4.095	0.0464	-0.405
	0.0418	-3.115	0.0406	0.11	0.0408	-3.295	0.0407	-0.06	0.0404	-0.885	0.0409	4.1	0.0469	-0.41
	0.0423	-3.09	0.0411	0.105	0.0413	-3.3	0.0411	-0.06	0.0408	-0.885	0.0414	4.085	0.0474	-0.405
	0.0427	-3.065	0.0416	0.105	0.0418	-3.32	0.0416	-0.06	0.0413	-0.88	0.0418	4.085	0.0479	-0.405
	0.0432	-3.04	0.042	0.105	0.0423	-3.37	0.0421	-0.065	0.0418	-0.88	0.0423	4.1	0.0485	-0.4
	0.0437	-3.01	0.0425	0.105	0.0427	-3.405	0.0426	-0.065	0.0423	-0.875	0.0428	4.095	0.049	-0.4
	0.0442	-2.975	0.043	0.1	0.0432	-3.465	0.0431	-0.065	0.0428	-0.875	0.0433	4.08	0.0495	-0.4
	0.0447	-2.93	0.0435	0.1	0.0437	-3.525	0.0436	-0.07	0.0432	-0.875	0.0438	4.08	0.05	-0.395
	0.0452	-2.935	0.044	0.1	0.0442	-3.525	0.0441	-0.07	0.0437	-0.875	0.0442	4.085	0.0505	-0.395
	0.0457	-2.955	0.0444	0.095	0.0447	-3.535	0.0445	-0.07	0.0442	-0.875	0.0447	4.075	0.0511	-0.39
	0.0462	-2.975	0.0449	0.095	0.0451	-3.53	0.045	-0.07	0.0447	-0.875	0.0452	4.075	0.0516	-0.39
	0.0467	-2.99	0.0454	0.09	0.0456	-3.515	0.0455	-0.07	0.0453	-0.885	0.0457	4.065	0.0521	-0.39
	0.0472	-2.99	0.0459	0.09	0.0461	-3.5	0.046	-0.07	0.0459	-0.885	0.0462	4.07	0.0526	-0.39
	0.0477	-2.96	0.0464	0.095	0.0466	-3.465	0.0465	-0.075	0.0464	-0.88	0.0466	4.07	0.0531	-0.385
	0.0482	-2.94	0.0468	0.09	0.0471	-3.43	0.047	-0.075	0.047	-0.88	0.0471	4.06	0.0537	-0.39
	0.0487	-2.945	0.0473	0.09	0.0475	-3.425	0.0475	-0.08	0.0476	-0.875	0.0476	4.055	0.0542	-0.395
	0.0492	-2.92	0.0478	0.09	0.048	-3.405	0.048	-0.085	0.0482	-0.875	0.0481	4.05	0.0547	-0.39
	0.0497	-2.89	0.0483	0.09	0.0485	-3.39	0.0484	-0.085	0.0488	-0.875	0.0486	4.04	0.0552	-0.39
	0.0502	-2.89	0.0488	0.09	0.049	-3.355	0.0489	-0.09	0.0493	-0.87	0.049	4.03	0.0557	-0.39
	0.0507	-2.89	0.0492	0.09	0.0495	-3.305	0.0494	-0.095	0.0499	-0.87	0.0495	4.02	0.0562	-0.39
	0.0512	-2.9	0.0497	0.09	0.0499	-3.255	0.0499	-0.095	0.0505	-0.865	0.05	4.005	0.0568	-0.385
	0.0517	-2.9	0.0502	0.095	0.0504	-3.22	0.0504	-0.1	0.0511	-0.86	0.0505	4.005	0.0573	-0.385
	0.0522	-2.915	0.0507	0.095	0.0509	-3.195	0.0509	-0.1	0.0517	-0.855	0.051	3.99	0.0578	-0.385
	0.0527	-2.935	0.0511	0.1	0.0514	-3.175	0.0514	-0.1	0.0523	-0.855	0.0514	3.975	0.0583	-0.385
	0.0532	-2.935	0.0516	0.095	0.0519	-3.135	0.0519	-0.1	0.0528	-0.85	0.0519	3.955	0.0588	-0.385
	0.0537	-2.92	0.0521	0.095	0.0523	-3.105	0.0523	-0.1	0.0534	-0.845	0.0524	3.955	0.0594	-0.385
	0.0541	-2.92	0.0526	0.095	0.0528	-3.07	0.0528	-0.1	0.054	-0.84	0.0529	3.935	0.0599	-0.38
	0.0546	-2.925	0.0531	0.095	0.0533	-3.05	0.0533	-0.1	0.0546	-0.84	0.0534	3.92	0.0604	-0.38
	0.0551	-2.925	0.0535	0.095	0.0538	-3.035	0.0538	-0.105	0.0552	-0.83	0.0538	3.895	0.0609	-0.385
	0.0556	-2.9	0.054	0.095	0.0543	-3.005	0.0543	-0.1	0.0558	-0.825	0.0543	3.885	0.0614	-0.385
	0.0561	-2.885	0.0545	0.095	0.0547	-3	0.0548	-0.105	0.0563	-0.825	0.0548	3.885	0.062	-0.38
	0.0566	-2.895	0.055	0.095	0.0552	-3	0.0553	-0.105	0.0569	-0.82	0.0553	3.865	0.0625	-0.38
	0.0571	-2.925	0.0555	0.095	0.0557	-3.01	0.0558	-0.105	0.0575	-0.815	0.0558	3.83	0.063	-0.38
	0.0576	-2.97	0.0559	0.095	0.0562	-3.045	0.0562	-0.105	0.0581	-0.815	0.0562	3.815	0.0635	-0.38
	0.0581	-2.995	0.0564	0.095	0.0567	-3.04	0.0567	-0.105	0.0587	-0.81	0.0567	3.81	0.064	-0.38
	0.0586	-3	0.0569	0.1	0.0571	-3	0.0572	-0.105	0.0592	-0.81	0.0572	3.8	0.0645	-0.385
	0.0591	-2.985	0.0574	0.1	0.0576	-3	0.0577	-0.105	0.0598	-0.805	0.0577	3.775	0.0651	-0.385
	0.0596	-2.98	0.0579	0.1	0.0581	-3.025	0.0582	-0.11	0.0604	-0.8	0.0582	3.755	0.0656	-0.38
	0.0601	-2.96	0.0583	0.095	0.0586	-3.055	0.0587	-0.11	0.061	-0.8	0.0587	3.74	0.0661	-0.38
	0.0606	-2.945	0.0588	0.095	0.0591	-3.1	0.0592	-0.11	0.0616	-0.8	0.0591	3.725	0.0666	-0.375
	0.0611	-2.94	0.0593	0.095	0.0595	-3.1	0.0596	-0.11	0.0622	-0.795	0.0596	3.7	0.0671	-0.375
	0.0616	-2.92	0.0598	0.1	0.06	-3.07	0.0601	-0.11	0.0627	-0.795	0.0601	3.685	0.0677	-0.375
	0.0621	-2.87	0.0603	0.1	0.0605	-3.045	0.0606	-0.11	0.0633	-0.79	0.0606	3.665	0.0682	-0.375
	0.0626	-2.825	0.0607	0.095	0.061	-3.015	0.0611	-0.11	0.0639	-0.785	0.0611	3.645	0.0687	-0.37
	0.0631	-2.79	0.0612	0.1	0.0615	-2.99	0.0616	-0.105	0.0645	-0.78	0.0615	3.625	0.0692	-0.37
	0.0636	-2.77	0.0617	0.105	0.062	-2.975	0.0621	-0.105	0.0651	-0.78	0.062	3.605	0.0697	-0.365
	0.0641	-2.76	0.0622	0.1	0.0624	-2.81	0.0626	-0.105	0.0656	-0.785	0.0625	3.58	0.0703	-0.365
	0.0646	-2.76	0.0627	0.1	0.0629	-2.81	0.0631	-0.105	0.0662	-0.78	0.063	3.555	0.0708	-0.365
	0.065	-2.76	0.0632	0.1	0.0634	-2.795	0.0635	-0.105	0.0668	-0.775	0.0635	3.545	0.0713	-0.365
	0.0655	-2.755	0.0637	0.095	0.0639	-2.775	0.064	-0.105	0.0674	-0.77	0.0639	3.535	0.0718	-0.365
	0.066	-2.74	0.0641	0.095	0.0644	-2.765	0.0645	-0.105	0.068	-0.775	0.0644	3.51	0.0723	-0.365
	0.0665	-2.755	0.0646	0.095	0.0648	-2.765	0.065	-0.105	0.0686	-0.775	0.0649	3.485	0.0728	-0.365
	0.067	-2.785	0.0651	0.095	0.0653	-2.77	0.0655	-0.105	0.0691	-0.775	0.0654	3.465	0.0734	-0.365
	0.0675	-2.815	0.0656	0.09	0.0658	-2.785	0.066	-0.105	0.0697	-0.775	0.0659	3.445	0.0739	-0.365
	0.068	-2.835	0.0661	0.09	0.0663	-2.795	0.0665	-0.11	0.0703	-0.775	0.0663	3.42	0.0744	-0.36
	0.0685	-2.845	0.0666	0.09	0.0668	-2.765	0.067	-0.115	0.0709	-0.775	0.0668	3.405	0.0749	-0.36
	0.069	-2.85	0.0671	0.085	0.0672	-2.75	0.0674	-0.115	0.0715	-0.775	0.0673	3.38	0.0754	-0.36
	0.0695	-2.825	0.0676	0.085	0.0677	-2.775	0.0679	-0.12	0.072	-0.775	0.0678	3.355	0.076	-0.355
	0.07	-2.79	0.068	0.09	0.0682	-2.84	0.0684	-0.125	0.0726	-0.77	0.0683	3.34	0.0765	-0.355
	0.0705	-2.765	0.0685	0.09	0.0687	-2.865	0.0689	-0.12	0.0732	-0.77	0.0687	3.31	0.077	-0.355
	0.071	-2.76	0.069	0.09	0.0692	-2.85	0.0694	-0.125	0.0738	-0.775	0.0692	3.295	0.0775	-0.355
	0.0715	-2.77	0.0695	0.09	0.0696	-2.825	0.0699	-0.125	0.0744	-0.775	0.0697	3.265	0.078	-0.35
	0.072	-2.775	0.07	0.085	0.0701	-2.805	0.0704	-0.125	0.075	-0.77	0.0702	3.245	0.0786	-0.345
	0.0725	-2.765	0.0705	0.085	0.0706	-2.79	0.0708	-0.13	0.0755	-0.77	0.0707	3.025	0.0791	-0.345
	0.073	-2.76	0.071	0.09	0.0711	-2.77	0.0713	-0.13	0.0761	-0.77	0.0711	3.01	0.0796	-0.345
	0.0735	-2.75	0.0715	0.09	0.0716	-2.755	0.0718	-0.13	0.0767	-0.765	0.0716	2.995	0.0801	-0.345
	0.074	-2.715	0.0719	0.09	0.072	-2.765	0.0723	-0.13	0.0773	-0.77	0.0721	2.97	0.0806	-0.345
	0.0745	-2.635	0.0724	0.085	0.0725	-2.78	0.0728	-0.135	0.0779	-0.77	0.0725	2.945	0.0812	-0.34
	0.0749	-2.635	0.0729	0.09	0.073	-2.78	0.0733	-0.135	0.0785	-0.765	0.073	2.92	0.0817	-0.34
	0.0754	-2.61	0.0734	0.09	0.0735	-2.805	0.0738	-0.135	0.079	-0.76	0.0735	2.895	0.0822	-0.34
	0.0759	-2.59	0.0739	0.09	0.074	-2.855	0.0743	-0.14	0.0796	-0.765	0.074	2.87	0.0827	-0.335
	0.0764	-2.565	0.0744	0.095	0.0744	-2.875	0.0747	-0.14	0.0802	-0.76	0.0744	2.855	0.0832	-0.335
	0.0769	-2.56	0.0749	0.095	0.0749	-2.895	0.0752	-0.145	0.0808	-0.755	0.0749	2.825	0.0837	-0.335
	0.0773	-2.565	0.0754	0.1	0.0754	-2.88	0.0757	-0.145	0.0814	-0.755	0.0754	2.805	0.0843	-0.335
	0.0778	-2.555	0.0758	0.1	0.0759	-2.86	0.0762	-0.145	0.0819	-0.755	0.0758	2.78	0.0848	-0.335
	0.0783	-2.54	0.0763	0.1	0.0764	-2.84	0.0767	-0.145	0.0825	-0.75	0.0763	2.76	0.0853	-0.335
	0.0788	-2.52	0.0768	0.1	0.0768	-2.8	0.0772	-0.145	0.0831	-0.745	0.0768	2.74	0.0858	-0.335
	0.0793	-2.5	0.0773	0.105	0.0773	-2.74	0.0777	-0.145	0.0837	-0.74	0.0773	2.72	0.0863	-0.33
	0.0797	-2.485	0.0778	0.11	0.0778	-2.705	0.0782	-0.145	0.0843	-0.735	0.0777	2.695	0.0869	-0.335
	0.0802	-2.48	0.0783	0.11	0.0783	-2.675	0.0786	-0.145	0.0849	-0.73	0.0782	2.675	0.0874	-0.33
	0.0807	-2.52	0.0788	0.115	0.0788	-2.665	0.0791	-0.14	0.0854	-0.725	0.0787	2.655	0.0879	-0.33
	0.0812	-2.555	0.0793	0.12	0.0792	-2.65	0.0796	-0.135	0.086	-0.725	0.0791	2.635	0.0884	-0.33
	0.0817	-2.54	0.0797	0.12	0.0797	-2.62	0.0801	-0.125	0.0866	-0.72	0.0796	2.61	0.0889	-0.325
	0.0822	-2.515	0.0802	0.12	0.0802	-2.605	0.0806	-0.115	0.0872	-0.715	0.0801	2.59	0.0895	-0.32
	0.0826	-2.515	0.0807	0.12	0.0807	-2.615	0.0811	-0.105	0.0878	-0.71	0.0806	2.575	0.09	-0.32
	0.0831	-2.535	0.0812	0.125	0.0812	-2.65	0.0816	0.215	0.0883	-0.705	0.081	2.55	0.0905	-0.32
	0.0836	-2.54	0.0817	0.13	0.0816	-2.71	0.0821	0.235	0.0889	-0.7	0.0815	2.53	0.091	-0.32
	0.0841	-2.525	0.0822	0.125	0.0821	-2.77	0.0825	0.26	0.0895	-0.7	0.082	2.51	0.0915	-0.32
	0.0846	-2.5	0.0827	0.13	0.0826	-2.795	0.083	0.285	0.0901	-0.695	0.0825	2.485	0.092	-0.315
	0.085	-2.46	0.0832	0.125	0.0831	-2.76	0.0835	0.31	0.0907	-0.69	0.0829	2.465	0.0926	-0.32
	0.0855	-2.42	0.0836	0.125	0.0836	-2.72	0.084	0.335	0.0913	-0.69	0.0834	2.445	0.0931	-0.32
	0.086	-2.405	0.0841	0.13	0.084	-2.695	0.0845	0.36	0.0918	-0.69	0.0839	2.415	0.0936	-0.315
	0.0865	-2.41	0.0846	0.13	0.0845	-2.66	0.085	0.39	0.0924	-0.685	0.0843	2.395	0.0941	-0.31
	0.087	-2.435	0.0851	0.13	0.085	-2.62	0.0855	0.42	0.093	-0.685	0.0848	2.385	0.0946	-0.315
	0.0875	-2.46	0.0856	0.13	0.0855	-2.57	0.086	0.445	0.0936	-0.68	0.0853	2.365	0.0952	-0.31
	0.0879	-2.465	0.0861	0.13	0.086	-2.55	0.0864	0.47	0.0942	-0.68	0.0858	2.35	0.0957	-0.31
	0.0884	-2.445	0.0866	0.13	0.0864	-2.545	0.0869	0.495	0.0948	-0.68	0.0862	2.335	0.0962	-0.305
	0.0889	-2.425	0.0871	0.13	0.0869	-2.53	0.0874	0.52	0.0953	-0.675	0.0867	2.31	0.0967	-0.3
	0.0894	-2.435	0.0875	0.135	0.0874	-2.51	0.0879	0.55	0.0959	-0.67	0.0872	2.295	0.0972	-0.3
	0.0899	-2.465	0.088	0.135	0.0879	-2.5	0.0884	0.58	0.0965	-0.67	0.0876	2.27	0.0978	-0.295
	0.0903	-2.48	0.0885	0.135	0.0884	-2.5	0.0889	0.61	0.0971	-0.67	0.0881	2.255	0.0983	-0.295
	0.0908	-2.485	0.089	0.14	0.0888	-2.505	0.0894	0.64	0.0977	-0.665	0.0886	2.235	0.0988	-0.285
	0.0913	-2.465	0.0895	0.14	0.0893	-2.515	0.0899	0.675	0.0982	-0.66	0.0891	2.22	0.0993	-0.285
	0.0918	-2.46	0.09	0.145	0.0898	-2.505	0.0904	0.705	0.0988	-0.655	0.0895	2.215	0.0998	-0.28
	0.0923	-2.45	0.0905	0.145	0.0903	-2.48	0.0908	0.75	0.0994	-0.655	0.09	2.195	0.1003	-0.225
	0.0927	-2.445	0.091	0.145	0.0908	-2.46	0.0913	0.785	0.1	-0.655	0.0905	2.175	0.1008	-0.225
	0.0932	-2.42	0.0914	0.145	0.0912	-2.455	0.0918	0.825	0.1006	-0.655	0.0909	2.155	0.1013	-0.23
	0.0937	-2.4	0.0919	0.145	0.0917	-2.46	0.0923	0.86	0.1012	-0.655	0.0914	2.14	0.1017	-0.225
	0.0942	-2.39	0.0924	0.145	0.0922	-2.465	0.0928	0.895	0.1017	-0.655	0.0919	2.12	0.1022	-0.225
	0.0947	-2.37	0.0929	0.145	0.0927	-2.44	0.0933	0.935	0.1023	-0.655	0.0924	2.105	0.1027	-0.23
	0.0952	-2.35	0.0934	0.145	0.0932	-2.415	0.0938	0.98	0.1029	-0.66	0.0928	2.08	0.1031	-0.23
	0.0956	-2.325	0.0939	0.15	0.0936	-2.385	0.0943	1.02	0.1035	-0.655	0.0933	2.065	0.1036	-0.225
	0.0961	-2.31	0.0944	0.15	0.0941	-2.385	0.0947	1.055	0.1041	-0.655	0.0938	2.05	0.1041	-0.225
	0.0966	-2.305	0.0949	0.15	0.0946	-2.425	0.0952	1.1	0.1046	-0.655	0.0942	2.04	0.1046	-0.22
	0.0971	-2.32	0.0953	0.155	0.0951	-2.45	0.0957	1.145	0.1052	-0.655	0.0947	2.025	0.105	-0.22
	0.0976	-2.36	0.0958	0.155	0.0956	-2.46	0.0962	1.185	0.1058	-0.655	0.0952	2.01	0.1055	-0.225
	0.098	-2.355	0.0963	0.16	0.096	-2.46	0.0967	1.22	0.1064	-0.65	0.0957	1.995	0.106	-0.225
	0.0985	-2.325	0.0968	0.16	0.0965	-2.46	0.0972	1.255	0.107	-0.65	0.0961	1.98	0.1065	-0.22
	0.099	-2.285	0.0973	0.165	0.097	-2.47	0.0977	1.3	0.1076	-0.65	0.0966	1.955	0.1069	-0.215
	0.0995	-2.26	0.0978	0.17	0.0975	-2.525	0.0982	1.345	0.1081	-0.64	0.0971	1.945	0.1074	-0.22
	0.1	-2.255	0.0983	0.175	0.098	-2.575	0.0986	1.39	0.1087	-0.645	0.0975	1.93	0.1079	-0.22
	0.1004	-2.25	0.0988	0.175	0.0984	-2.575	0.0991	1.425	0.1093	-0.645	0.098	1.915	0.1083	-0.215
	0.1009	-2.255	0.0992	0.18	0.0989	-2.55	0.0996	1.47	0.1099	-0.645	0.0985	1.9	0.1088	-0.215
	0.1014	-2.24	0.0997	0.18	0.0994	-2.515	0.1001	1.515	0.1105	-0.645	0.099	1.885	0.1093	-0.215
	0.1019	-2.23	0.1002	0.185	0.0999	-2.465	0.1006	1.56	0.1111	-0.64	0.0994	1.87	0.1098	-0.22
	0.1024	-2.215	0.1007	0.185	0.1004	-2.405	0.1011	1.6	0.1116	-0.64	0.0999	1.85	0.1102	-0.215
	0.1029	-2.25	0.1012	0.19	0.1008	-2.355	0.1016	1.64	0.1122	-0.64	0.1004	1.84	0.1107	-0.215
	0.1033	-2.27	0.1017	0.195	0.1013	-2.31	0.1021	1.68	0.1128	-0.64	0.1009	1.83	0.1112	-0.21
	0.1038	-2.26	0.1022	0.195	0.1018	-2.275	0.1025	1.72	0.1134	-0.64	0.1013	1.815	0.1117	-0.21
	0.1043	-2.225	0.1026	0.2	0.1023	-2.275	0.103	1.765	0.114	-0.64	0.1018	1.795	0.1121	-0.21
	0.1048	-2.19	0.1031	0.2	0.1028	-2.29	0.1035	1.81	0.1145	-0.64	0.1023	1.78	0.1126	-0.21
	0.1053	-2.155	0.1036	0.21	0.1032	-2.31	0.104	1.85	0.1151	-0.64	0.1027	1.765	0.1131	-0.205
	0.1057	-2.105	0.1041	0.21	0.1037	-2.32	0.1045	1.895	0.1157	-0.64	0.1032	1.755	0.1135	-0.205
	0.1062	-2.06	0.1046	0.215	0.1042	-2.31	0.105	1.935	0.1163	-0.63	0.1037	1.745	0.114	-0.2
	0.1067	-2.045	0.1051	0.22	0.1047	-2.3	0.1055	1.975	0.1169	-0.63	0.1042	1.73	0.1145	-0.2
	0.1072	-2.06	0.1056	0.225	0.1052	-2.29	0.106	2.02	0.1175	-0.625	0.1046	1.72	0.115	-0.195
	0.1077	-2.075	0.1061	0.225	0.1056	-2.285	0.1065	2.055	0.118	-0.62	0.1051	1.705	0.1154	-0.195
	0.1081	-2.07	0.1065	0.23	0.1061	-2.285	0.1069	2.095	0.1186	-0.615	0.1056	1.695	0.1159	-0.19
	0.1086	-2.065	0.107	0.235	0.1066	-2.275	0.1074	2.14	0.1191	-0.545	0.106	1.685	0.1164	-0.19
	0.1091	-2.045	0.1075	0.24	0.1071	-2.25	0.1079	2.18	0.1197	-0.545	0.1065	1.675	0.1169	-0.19
	0.1096	-2.025	0.108	0.245	0.1076	-2.245	0.1084	2.22	0.1202	-0.545	0.107	1.655	0.1173	-0.185
	0.1101	-2.015	0.1085	0.245	0.108	-2.255	0.1089	2.255	0.1207	-0.54	0.1075	1.645	0.1178	-0.185
	0.1106	-2.015	0.109	0.25	0.1085	-2.27	0.1094	2.295	0.1212	-0.54	0.1079	1.635	0.1183	-0.185
	0.111	-2.025	0.1095	0.25	0.109	-2.305	0.1099	2.335	0.1217	-0.54	0.1084	1.625	0.1187	-0.185
	0.1115	-2.035	0.11	0.25	0.1095	-2.345	0.1104	2.37	0.1223	-0.535	0.1089	1.61	0.1192	-0.185
	0.112	-2.045	0.1104	0.255	0.11	-2.385	0.1108	2.41	0.1228	-0.535	0.1093	1.6	0.1197	-0.18
	0.1125	-2.05	0.1109	0.255	0.1104	-2.415	0.1113	2.445	0.1233	-0.53	0.1098	1.585	0.1202	-0.18
	0.113	-2.055	0.1114	0.255	0.1109	-2.43	0.1118	2.48	0.1238	-0.525	0.1103	1.575	0.1206	-0.18
	0.1134	-2.025	0.1119	0.255	0.1114	-2.425	0.1123	2.52	0.1243	-0.53	0.1108	1.565	0.1211	-0.18
	0.1139	-1.99	0.1124	0.255	0.1119	-2.41	0.1128	2.555	0.1249	-0.53	0.1112	1.55	0.1216	-0.175
	0.1144	-1.975	0.1129	0.26	0.1124	-2.4	0.1133	2.59	0.1254	-0.53	0.1117	1.535	0.1221	-0.17
	0.1149	-1.99	0.1134	0.26	0.1128	-2.39	0.1138	2.625	0.1259	-0.525	0.1122	1.525	0.1225	-0.165
	0.1154	-2.005	0.1139	0.26	0.1133	-2.38	0.1143	2.655	0.1264	-0.52	0.1126	1.515	0.123	-0.165
	0.1158	-2.015	0.1143	0.26	0.1138	-2.365	0.1147	2.69	0.1269	-0.515	0.1131	1.505	0.1235	-0.165
	0.1163	-2.03	0.1148	0.265	0.1143	-2.345	0.1152	2.725	0.1275	-0.515	0.1136	1.5	0.1239	-0.165
	0.1168	-2.04	0.1153	0.265	0.1148	-2.335	0.1157	2.755	0.128	-0.51	0.1141	1.49	0.1244	-0.165
	0.1173	-2.05	0.1158	0.265	0.1152	-2.355	0.1162	2.785	0.1285	-0.505	0.1145	1.485	0.1249	-0.16
	0.1178	-2.035	0.1163	0.265	0.1157	-2.375	0.1167	2.815	0.129	-0.505	0.115	1.475	0.1254	-0.16
	0.1183	-2.01	0.1168	0.265	0.1162	-2.375	0.1172	2.845	0.1295	-0.5	0.1155	1.465	0.1258	-0.16
	0.1187	-1.985	0.1173	0.265	0.1167	-2.37	0.1177	2.875	0.1301	-0.495	0.1159	1.455	0.1263	-0.155
	0.1192	-1.96	0.1178	0.265	0.1172	-2.345	0.1182	2.905	0.1306	-0.49	0.1164	1.445	0.1268	-0.16
	0.1197	-1.96	0.1182	0.265	0.1176	-2.325	0.1187	2.94	0.1311	-0.49	0.1169	1.435	0.1273	-0.155
	0.1202	-1.965	0.1187	0.265	0.1181	-2.3	0.1191	2.97	0.1316	-0.485	0.1174	1.43	0.1277	-0.155
	0.1207	-1.95	0.1192	0.265	0.1186	-2.3	0.1196	3	0.1321	-0.48	0.1178	1.42	0.1282	-0.155
	0.1211	-1.935	0.1197	0.26	0.1191	-2.285	0.1201	3.035	0.1327	-0.475	0.1183	1.41	0.1287	-0.155
	0.1216	-1.93	0.1202	0.26	0.1196	-2.26	0.1206	3.06	0.1332	-0.475	0.1188	1.405	0.1291	-0.15
	0.1221	-1.935	0.1207	0.26	0.12	-2.24	0.1211	3.09	0.1337	-0.47	0.1193	1.39	0.1296	-0.15
	0.1226	-1.945	0.1212	0.255	0.1205	-2.23	0.1216	3.12	0.1342	-0.465	0.1197	1.385	0.1301	-0.15
	0.1231	-1.97	0.1217	0.26	0.121	-2.245	0.1221	3.15	0.1347	-0.465	0.1202	1.375	0.1306	-0.145
	0.1235	-1.99	0.1221	0.26	0.1215	-2.255	0.1226	3.175	0.1353	-0.465	0.1207	1.37	0.131	-0.145
	0.124	-2.005	0.1226	0.255	0.122	-2.235	0.123	3.2	0.1358	-0.465	0.1211	1.36	0.1315	-0.14
	0.1245	-2.005	0.1231	0.255	0.1224	-2.23	0.1235	3.225	0.1363	-0.46	0.1216	1.345	0.132	-0.14
	0.125	-2.01	0.1236	0.26	0.1229	-2.22	0.124	3.255	0.1368	-0.46	0.1221	1.34	0.1325	-0.14
	0.1255	-2	0.1241	0.26	0.1234	-2.075	0.1245	3.285	0.1373	-0.46	0.1226	1.33	0.1329	-0.135
	0.126	-1.99	0.1246	0.26	0.1239	-2.09	0.125	3.31	0.1379	-0.455	0.123	1.32	0.1334	-0.13
	0.1264	-1.97	0.1251	0.26	0.1244	-2.085	0.1255	3.33	0.1384	-0.45	0.1235	1.31	0.1339	-0.13
	0.1269	-1.965	0.1255	0.265	0.1249	-2.055	0.126	3.355	0.1389	-0.45	0.124	1.305	0.1343	-0.125
	0.1274	-1.96	0.126	0.265	0.1254	-2.04	0.1265	3.375	0.1394	-0.445	0.1244	1.305	0.1348	-0.125
	0.1279	-1.955	0.1265	0.265	0.1258	-2.035	0.1269	3.405	0.1399	-0.44	0.1249	1.29	0.1353	-0.125
	0.1284	-1.95	0.127	0.27	0.1263	-2.02	0.1274	3.425	0.1405	-0.44	0.1254	1.28	0.1358	-0.12
	0.1288	-1.945	0.1275	0.27	0.1268	-2	0.1279	3.45	0.141	-0.44	0.1259	1.28	0.1362	-0.12
	0.1293	-1.935	0.1279	0.275	0.1273	-1.975	0.1284	3.475	0.1415	-0.435	0.1263	1.27	0.1367	-0.12
	0.1298	-1.94	0.1284	0.275	0.1278	-1.96	0.1289	3.5	0.142	-0.43	0.1268	1.265	0.1372	-0.115
	0.1303	-1.925	0.1289	0.275	0.1283	-1.965	0.1294	3.52	0.1425	-0.43	0.1273	1.255	0.1377	-0.115
	0.1308	-1.925	0.1294	0.275	0.1288	-1.97	0.1299	3.55	0.1431	-0.425	0.1277	1.25	0.1381	-0.11
	0.1312	-1.935	0.1299	0.28	0.1293	-1.965	0.1304	3.57	0.1436	-0.425	0.1282	1.24	0.1386	-0.105
	0.1317	-1.935	0.1304	0.28	0.1298	-1.97	0.1308	3.59	0.1441	-0.425	0.1287	1.235	0.1391	-0.105
	0.1322	-1.935	0.1308	0.28	0.1302	-1.975	0.1313	3.61	0.1446	-0.425	0.1292	1.23	0.1395	-0.105
	0.1327	-1.94	0.1313	0.275	0.1307	-1.975	0.1318	3.63	0.1451	-0.425	0.1296	1.22	0.14	-0.1
	0.1332	-1.94	0.1318	0.275	0.1312	-1.96	0.1323	3.655	0.1457	-0.42	0.1301	1.21	0.1405	-0.095
	0.1337	-1.93	0.1323	0.28	0.1317	-1.965	0.1328	3.675	0.1462	-0.425	0.1306	1.15	0.141	-0.095
	0.1341	-1.92	0.1328	0.275	0.1322	-1.965	0.1333	3.7	0.1467	-0.415	0.1311	1.145	0.1414	-0.09
	0.1346	-1.915	0.1332	0.27	0.1327	-1.955	0.1338	3.715	0.1472	-0.415	0.1316	1.14	0.1419	-0.09
	0.1351	-1.905	0.1337	0.27	0.1332	-1.94	0.1343	3.74	0.1477	-0.41	0.132	1.135	0.1424	-0.085
	0.1356	-1.79	0.1342	0.275	0.1337	-1.925	0.1348	3.76	0.1483	-0.41	0.1325	1.13	0.1429	-0.085
	0.1361	-1.795	0.1347	0.27	0.1341	-1.925	0.1352	3.785	0.1488	-0.41	0.133	1.12	0.1433	-0.085
	0.1365	-1.795	0.1352	0.27	0.1346	-1.93	0.1357	3.805	0.1493	-0.405	0.1335	1.115	0.1438	-0.085
	0.137	-1.785	0.1357	0.27	0.1351	-1.94	0.1362	3.825	0.1498	-0.405	0.134	1.11	0.1443	-0.085
	0.1375	-1.775	0.1361	0.265	0.1356	-1.935	0.1367	3.86	0.1503	-0.4	0.1344	1.105	0.1447	-0.085
	0.138	-1.775	0.1366	0.265	0.1361	-1.925	0.1372	3.88	0.1509	-0.4	0.1349	1.105	0.1452	-0.085
	0.1385	-1.77	0.1371	0.265	0.1366	-1.93	0.1377	3.9	0.1514	-0.395	0.1354	1.1	0.1457	-0.085
	0.1389	-1.76	0.1376	0.265	0.1371	-1.955	0.1382	3.92	0.1519	-0.395	0.1359	1.095	0.1462	-0.085
	0.1394	-1.735	0.1381	0.265	0.1376	-1.98	0.1387	3.95	0.1524	-0.39	0.1364	1.09	0.1466	-0.09
	0.1399	-1.725	0.1385	0.26	0.1381	-1.995	0.1391	3.98	0.1529	-0.39	0.1368	1.09	0.1471	-0.09
	0.1404	-1.73	0.139	0.255	0.1385	-2.02	0.1396	4	0.1535	-0.385	0.1373	1.085	0.1476	-0.09
	0.1409	-1.74	0.1395	0.255	0.139	-2.04	0.1401	4.03	0.154	-0.385	0.1378	1.08	0.1481	-0.09
	0.1413	-1.74	0.14	0.25	0.1395	-2.05	0.1406	4.055	0.1545	-0.38	0.1383	1.08	0.1485	-0.09
	0.1418	-1.745	0.1405	0.25	0.14	-2.055	0.1411	4.075	0.155	-0.38	0.1388	1.08	0.149	-0.085
	0.1423	-1.755	0.141	0.25	0.1405	-2.05	0.1416	4.095	0.1555	-0.375	0.1392	1.07	0.1495	-0.085
	0.1428	-1.77	0.1414	0.245	0.141	-2.045	0.1421	4.12	0.1561	-0.37	0.1397	1.065	0.1499	-0.085
	0.1433	-1.79	0.1419	0.24	0.1415	-2.035	0.1426	4.155	0.1566	-0.37	0.1402	1.06	0.1504	-0.09
	0.1437	-1.81	0.1424	0.24	0.142	-2.015	0.143	4.17	0.1571	-0.36	0.1407	1.055	0.1509	-0.085
	0.1442	-1.825	0.1429	0.235	0.1424	-2.005	0.1435	4.505	0.1576	-0.35	0.1412	1.05	0.1514	-0.085
	0.1447	-1.835	0.1434	0.23	0.1429	-2.005	0.144	4.53	0.1581	-0.35	0.1416	1.045	0.1518	-0.09
	0.1452	-1.845	0.1438	0.23	0.1434	-1.99	0.1445	4.55	0.1587	-0.34	0.1421	1.045	0.1523	-0.09
	0.1456	-1.85	0.1443	0.225	0.1439	-1.97	0.145	4.57	0.1592	-0.34	0.1426	1.035	0.1528	-0.095
	0.1461	-1.855	0.1448	0.225	0.1444	-1.955	0.1455	4.59	0.1597	-0.335	0.1431	1.035	0.1533	-0.095
	0.1466	-1.855	0.1453	0.22	0.1449	-1.945	0.146	4.61	0.1602	-0.33	0.1436	1.025	0.1537	-0.1
	0.1471	-1.86	0.1458	0.215	0.1454	-1.93	0.1465	4.62	0.1607	-0.325	0.144	1.02	0.1542	-0.1
	0.1476	-1.86	0.1463	0.215	0.1459	-1.93	0.147	4.645	0.1613	-0.32	0.1445	1.015	0.1547	-0.105
	0.148	-1.85	0.1467	0.21	0.1463	-1.925	0.1475	4.665	0.1618	-0.32	0.145	1.01	0.1552	-0.105
	0.1485	-1.845	0.1472	0.21	0.1468	-1.925	0.1479	4.675	0.1623	-0.315	0.1455	1.01	0.1556	-0.11
	0.149	-1.845	0.1477	0.21	0.1473	-1.93	0.1484	4.69	0.1628	-0.31	0.146	1.005	0.1561	-0.105
	0.1495	-1.84	0.1482	0.21	0.1478	-1.935	0.1489	4.715	0.1633	-0.305	0.1464	0.995	0.1566	-0.11
	0.15	-1.82	0.1487	0.21	0.1483	-1.93	0.1494	4.725	0.1639	-0.305	0.1469	0.99	0.157	-0.11
	0.1504	-1.805	0.1491	0.205	0.1488	-1.91	0.1499	4.745	0.1644	-0.305	0.1474	0.99	0.1575	-0.105
	0.1509	-1.8	0.1496	0.2	0.1493	-1.89	0.1504	4.76	0.1649	-0.3	0.1479	0.98	0.158	-0.11
	0.1514	-1.785	0.1501	0.195	0.1498	-1.865	0.1509	4.77	0.1654	-0.3	0.1484	0.97	0.1585	-0.105
	0.1519	-1.765	0.1506	0.195	0.1503	-1.855	0.1514	4.775	0.1659	-0.295	0.1488	0.965	0.1589	-0.11
	0.1524	-1.745	0.1511	0.195	0.1507	-1.845	0.1519	4.795	0.1665	-0.295	0.1493	0.955	0.1594	-0.11
	0.1528	-1.735	0.1516	0.19	0.1512	-1.84	0.1524	4.805	0.167	-0.295	0.1498	0.95	0.1599	-0.11
	0.1533	-1.725	0.152	0.185	0.1517	-1.86	0.1528	4.82	0.1675	-0.29	0.1503	0.945	0.1604	-0.115
	0.1538	-1.725	0.1525	0.185	0.1522	-1.88	0.1533	4.835	0.168	-0.285	0.1508	0.935	0.1609	-0.115
	0.1543	-1.72	0.153	0.185	0.1527	-1.885	0.1538	4.845	0.1685	-0.285	0.1512	0.93	0.1614	-0.115
	0.1548	-1.695	0.1535	0.185	0.1532	-1.87	0.1543	4.86	0.169	-0.285	0.1517	0.925	0.1618	-0.115
	0.1552	-1.68	0.154	0.185	0.1537	-1.85	0.1548	4.865	0.1696	-0.285	0.1522	0.92	0.1623	-0.115
	0.1557	-1.67	0.1544	0.18	0.1542	-1.83	0.1553	4.88	0.1701	-0.28	0.1527	0.915	0.1628	-0.115
	0.1562	-1.655	0.1549	0.175	0.1546	-1.815	0.1558	4.89	0.1706	-0.28	0.1532	0.91	0.1633	-0.12
	0.1567	-1.65	0.1554	0.17	0.1551	-1.81	0.1563	4.905	0.1711	-0.28	0.1536	0.905	0.1638	-0.12
	0.1572	-1.64	0.1559	0.16	0.1556	-1.825	0.1568	4.915	0.1716	-0.275	0.1541	0.9	0.1643	-0.12
	0.1576	-1.625	0.1564	0.15	0.1561	-1.84	0.1572	4.915	0.1722	-0.275	0.1546	0.895	0.1648	-0.125
	0.1581	-1.615	0.1569	0.145	0.1566	-1.85	0.1577	4.935	0.1727	-0.275	0.1551	0.89	0.1653	-0.125
	0.1586	-1.625	0.1573	0.135	0.1571	-1.88	0.1582	4.94	0.1732	-0.28	0.1556	0.885	0.1657	-0.13
	0.1591	-1.64	0.1578	0.13	0.1576	-1.91	0.1587	4.955	0.1737	-0.28	0.156	0.875	0.1662	-0.13
	0.1596	-1.65	0.1583	0.115	0.1581	-1.94	0.1592	4.96	0.1742	-0.28	0.1565	0.875	0.1667	-0.135
	0.16	-1.645	0.1588	0.095	0.1586	-1.965	0.1597	4.965	0.1748	-0.285	0.157	0.875	0.1672	-0.135
	0.1605	-1.625	0.1593	0.08	0.159	-1.975	0.1602	4.985	0.1753	-0.28	0.1575	0.865	0.1677	-0.14
	0.161	-1.605	0.1597	0.065	0.1595	-1.98	0.1607	4.995	0.1758	-0.285	0.158	0.86	0.1682	-0.14
	0.1615	-1.585	0.1602	0.04	0.16	-1.985	0.1612	5	0.1763	-0.28	0.1585	0.855	0.1687	-0.145
	0.1619	-1.565	0.1607	0.015	0.1605	-1.975	0.1617	5.02	0.1768	-0.28	0.1589	0.85	0.1692	-0.145
	0.1624	-1.55	0.1612	-0.005	0.161	-1.945	0.1621	5.02	0.1774	-0.285	0.1594	0.84	0.1697	-0.145
	0.1629	-1.545	0.1617	-0.03	0.1615	-1.9	0.1626	5.03	0.1779	-0.285	0.1599	0.835	0.1701	-0.15
	0.1634	-1.56	0.1621	-0.05	0.162	-1.865	0.1631	5.04	0.1784	-0.285	0.1604	0.84	0.1706	-0.155
	0.1639	-1.585	0.1626	-0.075	0.1625	-1.825	0.1636	5.05	0.1789	-0.285	0.1609	0.83	0.1711	-0.155
	0.1643	-1.605	0.1631	-0.1	0.1629	-1.795	0.1641	5.075	0.1794	-0.285	0.1613	0.82	0.1716	-0.155
	0.1648	-1.625	0.1636	-0.13	0.1634	-1.765	0.1646	5.09	0.18	-0.28	0.1618	0.815	0.1721	-0.155
	0.1653	-1.625	0.1641	-0.155	0.1639	-1.75	0.1651	5.1	0.1805	-0.28	0.1623	0.815	0.1726	-0.16
	0.1658	-1.61	0.1646	-0.185	0.1644	-1.725	0.1656	5.115	0.181	-0.28	0.1628	0.805	0.1731	-0.165
	0.1663	-1.59	0.165	-0.21	0.1649	-1.705	0.1661	5.13	0.1815	-0.285	0.1633	0.8	0.1736	-0.165
	0.1667	-1.575	0.1655	-0.24	0.1654	-1.685	0.1666	5.155	0.182	-0.28	0.1637	0.8	0.174	-0.17
	0.1672	-1.57	0.166	-0.27	0.1659	-1.675	0.167	5.16	0.1826	-0.28	0.1642	0.795	0.1745	-0.175
	0.1677	-1.575	0.1665	-0.3	0.1664	-1.675	0.1675	5.18	0.1831	-0.28	0.1647	0.79	0.175	-0.175
	0.1682	-1.565	0.167	-0.325	0.1668	-1.695	0.168	5.19	0.1836	-0.28	0.1652	0.79	0.1755	-0.18
	0.1687	-1.555	0.1674	-0.35	0.1673	-1.705	0.1685	5.21	0.1841	-0.28	0.1657	0.78	0.176	-0.18
	0.1691	-1.535	0.1679	-0.38	0.1678	-1.71	0.169	5.225	0.1846	-0.28	0.1661	0.775	0.1765	-0.185
	0.1696	-1.525	0.1684	-0.405	0.1683	-1.7	0.1695	5.24	0.1851	-0.265	0.1666	0.77	0.177	-0.185
	0.1701	-1.52	0.1689	-0.44	0.1688	-1.685	0.17	5.26	0.1856	-0.265	0.1671	0.765	0.1775	-0.185
	0.1706	-1.525	0.1694	-0.47	0.1693	-1.665	0.1705	5.275	0.1861	-0.265	0.1676	0.755	0.1779	-0.185
	0.1711	-1.53	0.1699	-0.5	0.1698	-1.645	0.171	5.28	0.1866	-0.265	0.1681	0.75	0.1784	-0.185
	0.1715	-1.545	0.1703	-0.53	0.1703	-1.635	0.1714	5.29	0.1871	-0.265	0.1685	0.745	0.1789	-0.19
	0.172	-1.56	0.1708	-0.555	0.1708	-1.65	0.1719	5.3	0.1876	-0.265	0.169	0.74	0.1794	-0.19
	0.1725	-1.585	0.1713	-0.59	0.1712	-1.665	0.1724	5.31	0.1881	-0.265	0.1695	0.735	0.1799	-0.19
	0.173	-1.605	0.1718	-0.62	0.1717	-1.69	0.1729	5.315	0.1886	-0.265	0.17	0.73	0.1804	-0.19
	0.1735	-1.62	0.1723	-0.645	0.1722	-1.715	0.1734	5.325	0.1891	-0.265	0.1705	0.725	0.1809	-0.19
	0.1739	-1.625	0.1727	-0.675	0.1727	-1.72	0.1739	5.33	0.1895	-0.275	0.1709	0.72	0.1814	-0.19
	0.1744	-1.63	0.1732	-0.705	0.1732	-1.72	0.1744	5.335	0.19	-0.275	0.1714	0.715	0.1819	-0.19
	0.1749	-1.625	0.1737	-0.735	0.1737	-1.71	0.1749	5.325	0.1905	-0.275	0.1719	0.71	0.1823	-0.19
	0.1754	-1.61	0.1742	-0.765	0.1742	-1.69	0.1754	5.335	0.191	-0.275	0.1724	0.705	0.1828	-0.19
	0.1759	-1.58	0.1747	-0.795	0.1747	-1.685	0.1759	5.355	0.1915	-0.275	0.1729	0.7	0.1833	-0.195
	0.1763	-1.565	0.1752	-0.825	0.1751	-1.695	0.1763	5.35	0.192	-0.28	0.1733	0.695	0.1838	-0.195
	0.1768	-1.55	0.1756	-0.86	0.1756	-1.7	0.1768	5.35	0.1925	-0.28	0.1738	0.69	0.1843	-0.195
	0.1773	-1.53	0.1761	-0.895	0.1761	-1.71	0.1773	5.365	0.193	-0.28	0.1743	0.685	0.1848	-0.2
	0.1778	-1.515	0.1766	-0.93	0.1766	-1.725	0.1778	5.39	0.1935	-0.28	0.1748	0.68	0.1853	-0.2
	0.1782	-1.515	0.1771	-0.965	0.1771	-1.75	0.1783	5.395	0.1939	-0.28	0.1753	0.675	0.1858	-0.2
	0.1787	-1.505	0.1776	-1	0.1776	-1.765	0.1788	5.405	0.1944	-0.28	0.1757	0.67	0.1862	-0.205
	0.1792	-1.5	0.178	-1.03	0.1781	-1.77	0.1793	5.405	0.1949	-0.28	0.1762	0.665	0.1867	-0.2
	0.1797	-1.49	0.1785	-1.065	0.1786	-1.77	0.1798	5.405	0.1954	-0.28	0.1767	0.66	0.1872	-0.2
	0.1802	-1.49	0.179	-1.1	0.1791	-1.765	0.1803	5.415	0.1959	-0.28	0.1772	0.655	0.1877	-0.2
	0.1806	-1.49	0.1795	-1.135	0.1795	-1.74	0.1808	5.425	0.1964	-0.28	0.1777	0.655	0.1882	-0.2
	0.1811	-1.49	0.18	-1.17	0.18	-1.72	0.1812	5.44	0.1969	-0.275	0.1781	0.65	0.1887	-0.2
	0.1816	-1.5	0.1805	-1.2	0.1805	-1.7	0.1817	5.44	0.1974	-0.275	0.1786	0.64	0.1892	-0.2
	0.1821	-1.505	0.1809	-1.24	0.181	-1.675	0.1822	5.445	0.1979	-0.28	0.1791	0.635	0.1897	-0.195
	0.1826	-1.515	0.1814	-1.27	0.1815	-1.645	0.1827	5.455	0.1983	-0.28	0.1796	0.635	0.1902	-0.195
	0.183	-1.53	0.1819	-1.305	0.182	-1.62	0.1832	5.445	0.1988	-0.28	0.1801	0.63	0.1906	-0.195
	0.1835	-1.545	0.1824	-1.34	0.1825	-1.605	0.1837	5.455	0.1993	-0.28	0.1805	0.625	0.1911	-0.195
	0.184	-1.545	0.1829	-1.375	0.183	-1.615	0.1842	5.475	0.1998	-0.275	0.181	0.62	0.1916	-0.195
	0.1845	-1.545	0.1833	-1.405	0.1834	-1.61	0.1847	5.475	0.2003	-0.275	0.1815	0.62	0.1921	-0.195
	0.185	-1.535	0.1838	-1.44	0.1839	-1.605	0.1852	5.475	0.2008	-0.275	0.182	0.62	0.1926	-0.195
	0.1854	-1.51	0.1843	-1.475	0.1844	-1.585	0.1857	5.465	0.2013	-0.275	0.1825	0.615	0.1931	-0.195
	0.1859	-1.485	0.1848	-1.935	0.1849	-1.56	0.1861	5.47	0.2018	-0.275	0.1829	0.61	0.1936	-0.195
	0.1864	-1.47	0.1853	-1.955	0.1854	-1.595	0.1866	5.47	0.2023	-0.27	0.1834	0.61	0.1941	-0.195
	0.1869	-1.45	0.1858	-1.985	0.1859	-1.585	0.1871	5.48	0.2027	-0.27	0.1839	0.6	0.1945	-0.2
	0.1874	-1.435	0.1862	-2.025	0.1863	-1.57	0.1876	5.47	0.2032	-0.265	0.1844	0.595	0.195	-0.195
	0.1878	-1.425	0.1867	-2.08	0.1868	-1.56	0.1881	5.475	0.2037	-0.265	0.1849	0.595	0.1955	-0.195
	0.1883	-1.42	0.1872	-2.125	0.1873	-1.555	0.1886	5.475	0.2042	-0.265	0.1853	0.59	0.196	-0.195
	0.1888	-1.42	0.1877	-2.155	0.1877	-1.55	0.1891	5.475	0.2047	-0.26	0.1858	0.585	0.1965	-0.195
	0.1893	-1.43	0.1881	-2.18	0.1882	-1.555	0.1896	5.475	0.2052	-0.26	0.1863	0.58	0.197	-0.19
	0.1898	-1.445	0.1886	-2.185	0.1887	-1.56	0.1901	5.48	0.2057	-0.26	0.1868	0.575	0.1975	-0.19
	0.1902	-1.465	0.1891	-2.2	0.1892	-1.555	0.1905	5.46	0.2062	-0.26	0.1873	0.57	0.198	-0.19
	0.1907	-1.475	0.1896	-2.24	0.1896	-1.545	0.191	5.455	0.2066	-0.26	0.1877	0.565	0.1984	-0.185
	0.1912	-1.48	0.1901	-2.27	0.1901	-1.54	0.1915	5.45	0.2071	-0.26	0.1882	0.56	0.1989	-0.185
	0.1917	-1.485	0.1905	-2.32	0.1906	-1.54	0.192	5.45	0.2076	-0.255	0.1887	0.56	0.1994	-0.19
	0.1922	-1.48	0.191	-2.375	0.191	-1.545	0.1925	5.44	0.2081	-0.255	0.1892	0.555	0.1999	-0.185
	0.1926	-1.465	0.1915	-2.42	0.1915	-1.535	0.193	5.42	0.2086	-0.26	0.1897	0.55	0.2004	-0.185
	0.1931	-1.455	0.192	-2.47	0.192	-1.525	0.1935	5.41	0.2091	-0.265	0.1902	0.545	0.2009	-0.18
	0.1936	-1.435	0.1924	-2.525	0.1925	-1.52	0.194	5.4	0.2096	-0.265	0.1906	0.535	0.2014	-0.18
	0.1941	-1.43	0.1929	-2.575	0.1929	-1.515	0.1945	5.385	0.2101	-0.265	0.1911	0.53	0.2019	-0.18
	0.1945	-1.41	0.1934	-2.635	0.1934	-1.505	0.195	5.375	0.2106	-0.265	0.1916	0.475	0.2024	-0.18
	0.195	-1.395	0.1939	-2.69	0.1939	-1.49	0.1954	5.36	0.211	-0.265	0.1921	0.47	0.2028	-0.175
	0.1955	-1.39	0.1944	-2.74	0.1943	-1.49	0.1959	5.345	0.2115	-0.265	0.1926	0.46	0.2033	-0.175
	0.196	-1.39	0.1948	-2.755	0.1948	-1.49	0.1964	5.315	0.212	-0.265	0.193	0.46	0.2038	-0.175
	0.1965	-1.3	0.1953	-2.75	0.1953	-1.495	0.1969	5.29	0.2125	-0.27	0.1935	0.455	0.2043	-0.175
	0.197	-1.3	0.1958	-2.74	0.1958	-1.495	0.1974	5.28	0.213	-0.27	0.194	0.45	0.2048	-0.17
	0.1975	-1.295	0.1963	-2.735	0.1962	-1.49	0.1979	5.26	0.2135	-0.27	0.1945	0.445	0.2053	-0.165
	0.198	-1.3	0.1967	-2.735	0.1967	-1.495	0.1984	5.235	0.214	-0.275	0.195	0.44	0.2058	-0.16
	0.1985	-1.31	0.1972	-2.74	0.1972	-1.485	0.1989	5.22	0.2145	-0.275	0.1954	0.435	0.2063	-0.16
	0.199	-1.315	0.1977	-2.765	0.1976	-1.485	0.1994	5.2	0.215	-0.275	0.1959	0.43	0.2067	-0.155
	0.1995	-1.325	0.1982	-2.79	0.1981	-1.475	0.1999	5.18	0.2154	-0.275	0.1964	0.425	0.2072	-0.15
	0.2	-1.325	0.1987	-2.815	0.1986	-1.47	0.2003	5.145	0.2159	-0.275	0.1969	0.425	0.2077	-0.15
	0.2005	-1.32	0.1991	-2.85	0.1991	-1.46	0.2008	5.12	0.2164	-0.28	0.1974	0.42	0.2082	-0.145
	0.201	-1.315	0.1996	-2.875	0.1995	-1.46	0.2013	5.11	0.2169	-0.285	0.1978	0.415	0.2087	-0.14
	0.2015	-1.305	0.2001	-2.875	0.2	-1.45	0.2018	5.08	0.2174	-0.285	0.1983	0.41	0.2092	-0.14
	0.202	-1.3	0.2006	-2.855	0.2005	-1.435	0.2023	5.06	0.2179	-0.29	0.1988	0.405	0.2097	-0.135
	0.2025	-1.3	0.201	-2.85	0.2009	-1.415	0.2028	5.04	0.2184	-0.29	0.1993	0.4	0.2102	-0.135
	0.203	-1.29	0.2015	-2.875	0.2014	-1.4	0.2033	5.015	0.2189	-0.29	0.1998	0.395	0.2107	-0.13
	0.2035	-1.27	0.202	-2.925	0.2019	-1.4	0.2038	4.99	0.2194	-0.295	0.2002	0.39	0.2111	-0.13
	0.204	-1.255	0.2025	-2.98	0.2024	-1.405	0.2043	4.965	0.2198	-0.295	0.2007	0.385	0.2116	-0.13
	0.2045	-1.24	0.203	-3	0.2028	-1.41	0.2047	4.94	0.2203	-0.295	0.2012	0.385	0.2121	-0.125
	0.205	-1.235	0.2034	-3.005	0.2033	-1.415	0.2052	4.915	0.2208	-0.295	0.2017	0.385	0.2126	-0.125
	0.2055	-1.225	0.2039	-3	0.2038	-1.415	0.2057	4.62	0.2213	-0.295	0.2022	0.375	0.2131	-0.125
	0.2061	-1.22	0.2044	-3.015	0.2042	-1.41	0.2062	4.61	0.2218	-0.295	0.2026	0.375	0.2136	-0.125
	0.2066	-1.23	0.2049	-3.045	0.2047	-1.41	0.2067	4.595	0.2223	-0.29	0.2031	0.37	0.2141	-0.125
	0.2071	-1.235	0.2054	-3.07	0.2052	-1.41	0.2072	4.57	0.2228	-0.29	0.2036	0.37	0.2146	-0.125
	0.2076	-1.245	0.2058	-3.085	0.2057	-1.415	0.2077	4.55	0.2233	-0.29	0.2041	0.365	0.215	-0.12
	0.2081	-1.26	0.2063	-3.095	0.2061	-1.415	0.2082	4.54	0.2238	-0.29	0.2046	0.365	0.2155	-0.115
	0.2086	-1.27	0.2068	-3.125	0.2066	-1.41	0.2086	4.52	0.2242	-0.285	0.205	0.365	0.216	-0.115
	0.2091	-1.275	0.2073	-3.155	0.2071	-1.4	0.2091	4.505	0.2247	-0.285	0.2055	0.36	0.2165	-0.115
	0.2096	-1.27	0.2077	-3.195	0.2076	-1.39	0.2096	4.485	0.2252	-0.285	0.206	0.355	0.217	-0.11
	0.2101	-1.26	0.2082	-3.25	0.208	-1.385	0.2101	4.475	0.2257	-0.285	0.2065	0.35	0.2175	-0.11
	0.2106	-1.24	0.2087	-3.295	0.2085	-1.385	0.2106	4.465	0.2262	-0.285	0.207	0.35	0.218	-0.11
	0.2111	-1.24	0.2092	-3.305	0.209	-1.39	0.2111	4.45	0.2267	-0.28	0.2074	0.345	0.2185	-0.105
	0.2116	-1.235	0.2097	-3.31	0.2094	-1.4	0.2116	4.44	0.2272	-0.28	0.2079	0.34	0.2189	-0.105
	0.2121	-1.235	0.2101	-3.3	0.2099	-1.41	0.212	4.42	0.2277	-0.275	0.2084	0.335	0.2194	-0.105
	0.2126	-1.24	0.2106	-3.28	0.2104	-1.41	0.2125	4.4	0.2282	-0.28	0.2089	0.33	0.2199	-0.11
	0.2131	-1.24	0.2111	-3.28	0.2109	-1.415	0.213	4.39	0.2286	-0.275	0.2094	0.325	0.2204	-0.11
	0.2136	-1.235	0.2116	-3.315	0.2113	-1.415	0.2135	4.375	0.2291	-0.27	0.2098	0.325	0.2209	-0.11
	0.2141	-1.235	0.212	-3.36	0.2118	-1.42	0.214	4.365	0.2296	-0.27	0.2103	0.32	0.2214	-0.115
	0.2146	-1.225	0.2125	-3.415	0.2123	-1.42	0.2145	4.34	0.2301	-0.27	0.2108	0.32	0.2219	-0.115
	0.2151	-1.205	0.213	-3.455	0.2127	-1.415	0.215	4.325	0.2306	-0.265	0.2113	0.315	0.2224	-0.12
	0.2156	-1.195	0.2135	-3.46	0.2132	-1.415	0.2154	4.31	0.2311	-0.26	0.2118	0.31	0.2229	-0.12
	0.2161	-1.185	0.214	-3.48	0.2137	-1.41	0.2159	4.3	0.2316	-0.26	0.2122	0.31	0.2234	-0.12
	0.2166	-1.175	0.2144	-3.5	0.2142	-1.405	0.2164	4.29	0.2321	-0.26	0.2127	0.305	0.2239	-0.12
	0.2171	-1.16	0.2149	-3.5	0.2146	-1.41	0.2169	4.27	0.2326	-0.255	0.2132	0.3	0.2244	-0.12
	0.2176	-1.155	0.2154	-3.475	0.2151	-1.415	0.2174	4.26	0.233	-0.25	0.2137	0.295	0.2249	-0.12
	0.2181	-1.145	0.2159	-3.475	0.2156	-1.41	0.2179	4.235	0.2335	-0.25	0.2142	0.295	0.2253	-0.12
	0.2186	-1.135	0.2163	-3.545	0.216	-1.405	0.2184	4.23	0.234	-0.25	0.2146	0.29	0.2258	-0.115
	0.2191	-1.13	0.2168	-3.615	0.2165	-1.4	0.2188	4.215	0.2345	-0.25	0.2151	0.29	0.2263	-0.115
	0.2196	-1.125	0.2173	-3.62	0.217	-1.39	0.2193	4.2	0.235	-0.25	0.2156	0.285	0.2268	-0.115
	0.2201	-1.125	0.2178	-3.58	0.2175	-1.385	0.2198	4.18	0.2355	-0.25	0.2161	0.28	0.2273	-0.11
	0.2206	-1.12	0.2183	-3.535	0.2179	-1.39	0.2203	4.165	0.236	-0.25	0.2166	0.275	0.2278	-0.11
	0.2211	-1.115	0.2187	-3.49	0.2184	-1.385	0.2208	4.15	0.2365	-0.245	0.217	0.27	0.2283	-0.11
	0.2216	-1.12	0.2192	-3.5	0.2189	-1.38	0.2213	4.135	0.237	-0.25	0.2175	0.265	0.2288	-0.11
	0.2221	-1.125	0.2197	-3.56	0.2193	-1.37	0.2218	4.115	0.2374	-0.25	0.218	0.265	0.2293	-0.11
	0.2226	-1.13	0.2202	-3.59	0.2198	-1.37	0.2222	4.1	0.2379	-0.25	0.2185	0.26	0.2298	-0.11
	0.2231	-1.135	0.2207	-3.61	0.2203	-1.37	0.2227	4.085	0.2384	-0.25	0.219	0.255	0.2303	-0.11
	0.2236	-1.14	0.2211	-3.65	0.2208	-1.365	0.2232	4.07	0.2389	-0.245	0.2194	0.25	0.2308	-0.11
	0.2241	-1.145	0.2216	-3.69	0.2212	-1.36	0.2237	4.055	0.2394	-0.245	0.2199	0.25	0.2313	-0.105
	0.2246	-1.145	0.2221	-3.735	0.2217	-1.355	0.2242	4.035	0.2399	-0.25	0.2204	0.25	0.2318	-0.11
	0.2251	-1.145	0.2226	-3.775	0.2222	-1.345	0.2247	4.025	0.2404	-0.25	0.2209	0.245	0.2323	-0.11
	0.2257	-1.145	0.223	-3.795	0.2226	-1.335	0.2252	4.01	0.2409	-0.245	0.2214	0.24	0.2328	-0.11
	0.2262	-1.145	0.2235	-3.815	0.2231	-1.32	0.2256	4.005	0.2414	-0.245	0.2218	0.24	0.2333	-0.115
	0.2267	-1.15	0.224	-3.785	0.2236	-1.295	0.2261	3.99	0.2418	-0.245	0.2223	0.24	0.2338	-0.11
	0.2272	-1.15	0.2245	-3.745	0.2241	-1.28	0.2266	3.98	0.2423	-0.245	0.2228	0.24	0.2343	-0.115
	0.2277	-1.145	0.225	-3.695	0.2245	-1.27	0.2271	3.96	0.2428	-0.245	0.2233	0.24	0.2348	-0.115
	0.2282	-1.15	0.2254	-3.635	0.225	-1.26	0.2276	3.95	0.2433	-0.245	0.2238	0.235	0.2352	-0.115
	0.2287	-1.15	0.2259	-3.64	0.2255	-1.255	0.2281	3.95	0.2438	-0.245	0.2243	0.235	0.2357	-0.11
	0.2292	-1.15	0.2264	-3.71	0.2259	-1.25	0.2286	3.945	0.2443	-0.245	0.2247	0.235	0.2362	-0.11
	0.2297	-1.145	0.2269	-3.77	0.2264	-1.245	0.229	3.93	0.2448	-0.245	0.2252	0.23	0.2367	-0.11
	0.2302	-1.14	0.2273	-3.795	0.2269	-1.235	0.2295	3.925	0.2453	-0.245	0.2257	0.23	0.2372	-0.11
	0.2307	-1.135	0.2278	-3.77	0.2274	-1.235	0.23	3.91	0.2458	-0.245	0.2262	0.23	0.2377	-0.105
	0.2312	-1.125	0.2283	-3.76	0.2278	-1.24	0.2305	3.91	0.2462	-0.25	0.2267	0.23	0.2382	-0.11
	0.2317	-1.12	0.2288	-3.76	0.2283	-1.245	0.231	3.895	0.2467	-0.25	0.2271	0.225	0.2387	-0.11
	0.2322	-1.105	0.2293	-3.765	0.2288	-1.255	0.2315	3.885	0.2472	-0.225	0.2276	0.225	0.2392	-0.105
	0.2327	-1.1	0.2297	-3.775	0.2292	-1.27	0.232	3.87	0.2477	-0.22	0.2281	0.225	0.2397	-0.105
	0.2332	-1.09	0.2302	-3.785	0.2297	-1.27	0.2324	3.87	0.2482	-0.22	0.2286	0.225	0.2402	-0.11
	0.2337	-1.085	0.2307	-3.8	0.2302	-1.27	0.2329	3.865	0.2487	-0.215	0.2291	0.225	0.2407	-0.11
	0.2342	-1.085	0.2312	-3.83	0.2307	-1.275	0.2334	3.86	0.2492	-0.215	0.2295	0.225	0.2412	-0.11
	0.2347	-1.075	0.2316	-3.85	0.2311	-1.275	0.2339	3.855	0.2497	-0.21	0.23	0.225	0.2417	-0.115
	0.2352	-1.07	0.2321	-3.85	0.2316	-1.275	0.2344	3.85	0.2502	-0.21	0.2305	0.22	0.2422	-0.12
	0.2357	-1.07	0.2326	-3.845	0.2321	-1.27	0.2349	3.845	0.2507	-0.205	0.231	0.22	0.2427	-0.12
	0.2362	-1.065	0.2331	-3.845	0.2325	-1.275	0.2353	3.84	0.2512	-0.2	0.2315	0.22	0.2432	-0.12
	0.2367	-1.06	0.2336	-3.835	0.233	-1.28	0.2358	3.825	0.2517	-0.2	0.2319	0.225	0.2437	-0.125
	0.2372	-1.06	0.234	-3.83	0.2335	-1.28	0.2363	3.83	0.2522	-0.195	0.2324	0.22	0.2442	-0.125
	0.2377	-1.05	0.2345	-3.84	0.234	-1.28	0.2368	3.83	0.2527	-0.195	0.2329	0.22	0.2446	-0.125
	0.2382	-1.04	0.235	-3.85	0.2344	-1.285	0.2373	3.83	0.2532	-0.19	0.2334	0.225	0.2451	-0.125
	0.2387	-1.03	0.2355	-3.865	0.2349	-1.28	0.2378	3.82	0.2537	-0.19	0.2339	0.225	0.2456	-0.125
	0.2392	-1.015	0.236	-3.835	0.2354	-1.28	0.2383	3.815	0.2541	-0.19	0.2343	0.22	0.2461	-0.125
	0.2397	-1.01	0.2364	-3.82	0.2358	-1.28	0.2387	3.825	0.2546	-0.185	0.2348	0.22	0.2466	-0.125
	0.2402	-1	0.2369	-3.815	0.2363	-1.275	0.2392	3.825	0.2551	-0.185	0.2353	0.22	0.2471	-0.125
	0.2407	-1	0.2374	-3.84	0.2368	-1.275	0.2397	3.815	0.2556	-0.185	0.2358	0.215	0.2476	-0.125
	0.2412	-0.99	0.2379	-3.865	0.2373	-1.285	0.2402	3.815	0.2561	-0.185	0.2363	0.22	0.2481	-0.125
	0.2417	-0.99	0.2383	-3.885	0.2377	-1.295	0.2407	3.82	0.2566	-0.19	0.2367	0.22	0.2486	-0.12
	0.2422	-0.985	0.2388	-3.915	0.2382	-1.295	0.2412	3.815	0.2571	-0.19	0.2372	0.22	0.2491	-0.12
	0.2427	-0.985	0.2393	-3.915	0.2387	-1.285	0.2417	3.82	0.2576	-0.19	0.2377	0.215	0.2496	-0.12
	0.2432	-0.98	0.2398	-3.895	0.2391	-1.28	0.2421	3.82	0.2581	-0.19	0.2382	0.22	0.2501	-0.12
	0.2437	-0.98	0.2403	-3.9	0.2396	-1.275	0.2426	3.825	0.2586	-0.185	0.2387	0.22	0.2506	-0.12
	0.2442	-0.98	0.2407	-3.925	0.2401	-1.265	0.2431	3.835	0.2591	-0.185	0.2391	0.215	0.2511	-0.125
	0.2448	-0.975	0.2412	-3.915	0.2406	-1.255	0.2436	3.835	0.2596	-0.185	0.2396	0.22	0.2516	-0.125
	0.2453	-0.98	0.2417	-3.895	0.241	-1.24	0.2441	3.845	0.2601	-0.185	0.2401	0.22	0.2521	-0.125
	0.2458	-0.98	0.2422	-3.865	0.2415	-1.235	0.2446	3.84	0.2606	-0.185	0.2406	0.22	0.2526	-0.13
	0.2463	-0.98	0.2426	-3.825	0.242	-1.23	0.2451	3.85	0.2611	-0.19	0.2411	0.22	0.2531	-0.13
	0.2468	-0.98	0.2431	-3.795	0.2424	-1.23	0.2455	3.87	0.2616	-0.185	0.2415	0.225	0.2536	-0.13
	0.2473	-0.98	0.2436	-3.795	0.2429	-1.23	0.246	3.875	0.262	-0.185	0.242	0.225	0.2541	-0.13
	0.2478	-0.98	0.2441	-3.83	0.2434	-1.23	0.2465	3.88	0.2625	-0.185	0.2425	0.225	0.2545	-0.125
	0.2483	-0.985	0.2446	-3.85	0.2439	-1.235	0.247	3.9	0.263	-0.19	0.243	0.225	0.255	-0.13
	0.2488	-0.98	0.245	-3.85	0.2443	-1.24	0.2475	3.92	0.2635	-0.19	0.2435	0.22	0.2555	-0.13
	0.2493	-0.98	0.2455	-3.955	0.2448	-1.25	0.248	3.93	0.264	-0.19	0.2439	0.22	0.256	-0.13
	0.2498	-0.98	0.246	-3.97	0.2453	-1.22	0.2485	3.925	0.2645	-0.19	0.2444	0.22	0.2565	-0.13
	0.2503	-0.98	0.2465	-3.965	0.2458	-1.21	0.2489	3.94	0.265	-0.19	0.2449	0.22	0.257	-0.13
	0.2508	-0.985	0.247	-3.96	0.2462	-1.2	0.2494	3.95	0.2655	-0.19	0.2454	0.22	0.2575	-0.135
	0.2513	-0.985	0.2474	-3.935	0.2467	-1.195	0.2499	3.97	0.266	-0.195	0.2459	0.22	0.258	-0.13
	0.2518	-0.985	0.2479	-3.92	0.2472	-1.185	0.2504	3.985	0.2665	-0.195	0.2463	0.22	0.2585	-0.135
	0.2523	-0.98	0.2484	-3.935	0.2477	-1.175	0.2509	3.995	0.267	-0.195	0.2468	0.22	0.259	-0.135
	0.2528	-0.98	0.2489	-3.96	0.2481	-1.165	0.2514	4.01	0.2675	-0.2	0.2473	0.225	0.2595	-0.135
	0.2533	-0.985	0.2494	-3.99	0.2486	-1.155	0.2519	4.03	0.268	-0.2	0.2478	0.225	0.26	-0.14
	0.2538	-0.98	0.2499	-4.06	0.2491	-1.14	0.2523	4.045	0.2685	-0.195	0.2483	0.225	0.2605	-0.14
	0.2543	-0.975	0.2503	-4.155	0.2495	-1.13	0.2528	4.06	0.269	-0.195	0.2487	0.225	0.261	-0.145
	0.2548	-0.975	0.2508	-4.16	0.25	-1.13	0.2533	4.075	0.2695	-0.195	0.2492	0.23	0.2615	-0.15
	0.2553	-0.975	0.2513	-4.14	0.2505	-1.125	0.2538	4.095	0.27	-0.19	0.2497	0.23	0.262	-0.155
	0.2558	-0.97	0.2518	-4.14	0.251	-1.12	0.2543	4.11	0.2704	-0.19	0.2502	0.23	0.2625	-0.155
	0.2563	-0.975	0.2523	-4.115	0.2514	-1.12	0.2548	4.135	0.2709	-0.19	0.2507	0.23	0.263	-0.16
	0.2568	-0.975	0.2527	-4.085	0.2519	-1.13	0.2553	4.135	0.2714	-0.19	0.2511	0.23	0.2635	-0.16
	0.2573	-0.97	0.2532	-4.035	0.2524	-1.135	0.2557	4.16	0.2719	-0.185	0.2516	0.235	0.264	-0.16
	0.2578	-0.965	0.2537	-4.03	0.2528	-1.14	0.2562	4.185	0.2724	-0.185	0.2521	0.235	0.2644	-0.165
	0.2583	-0.965	0.2542	-4.05	0.2533	-1.14	0.2567	4.205	0.2729	-0.185	0.2526	0.225	0.2649	-0.17
	0.2588	-0.955	0.2547	-4.06	0.2538	-1.145	0.2572	4.215	0.2734	-0.18	0.2531	0.22	0.2654	-0.17
	0.2593	-0.96	0.2551	-4.065	0.2543	-1.15	0.2577	4.225	0.2739	-0.18	0.2536	0.215	0.2659	-0.17
	0.2598	-0.955	0.2556	-4.045	0.2547	-1.155	0.2582	4.235	0.2744	-0.18	0.2541	0.215	0.2664	-0.175
	0.2604	-0.93	0.2561	-4.035	0.2552	-1.155	0.2587	4.265	0.2749	-0.18	0.2546	0.215	0.2669	-0.175
	0.261	-0.925	0.2566	-4.01	0.2557	-1.16	0.2591	4.275	0.2754	-0.18	0.2551	0.21	0.2674	-0.18
	0.2615	-0.925	0.2571	-3.99	0.2562	-1.16	0.2596	4.295	0.2759	-0.18	0.2556	0.21	0.2679	-0.185
	0.2621	-0.92	0.2576	-3.985	0.2566	-1.16	0.2601	4.305	0.2764	-0.18	0.2561	0.21	0.2684	-0.185
	0.2626	-0.925	0.258	-4.005	0.2571	-1.16	0.2606	4.32	0.2769	-0.175	0.2566	0.21	0.2689	-0.19
	0.2632	-0.93	0.2585	-4.005	0.2576	-1.165	0.2611	4.325	0.2774	-0.18	0.2571	0.205	0.2694	-0.19
	0.2638	-0.93	0.259	-3.96	0.258	-1.165	0.2616	4.33	0.2779	-0.175	0.2575	0.205	0.2699	-0.195
	0.2643	-0.925	0.2595	-3.93	0.2585	-1.155	0.2621	4.335	0.2783	-0.175	0.258	0.205	0.2704	-0.2
	0.2649	-0.93	0.26	-3.9	0.259	-1.15	0.2625	4.34	0.2788	-0.175	0.2585	0.205	0.2709	-0.2
	0.2654	-0.93	0.2604	-3.89	0.2595	-1.145	0.263	4.35	0.2793	-0.175	0.259	0.205	0.2714	-0.205
	0.266	-0.935	0.2609	-3.915	0.2599	-1.145	0.2635	4.355	0.2798	-0.175	0.2595	0.205	0.2719	-0.205
	0.2666	-0.93	0.2614	-3.925	0.2604	-1.145	0.264	4.355	0.2803	-0.175	0.26	0.205	0.2724	-0.205
	0.2671	-0.925	0.2619	-3.92	0.2609	-1.14	0.2645	4.37	0.2808	-0.175	0.2605	0.2	0.2729	-0.205
	0.2677	-0.93	0.2624	-3.96	0.2613	-1.14	0.265	4.37	0.2813	-0.175	0.261	0.205	0.2734	-0.205
	0.2682	-0.925	0.2628	-4.02	0.2618	-1.135	0.2655	4.375	0.2818	-0.175	0.2615	0.2	0.2738	-0.2
	0.2688	-0.925	0.2633	-4.045	0.2623	-1.13	0.2659	4.365	0.2823	-0.175	0.262	0.205	0.2743	-0.205
	0.2694	-0.92	0.2638	-4.085	0.2628	-1.13	0.2664	4.365	0.2828	-0.175	0.2625	0.2	0.2748	-0.205
	0.2699	-0.915	0.2643	-4.095	0.2632	-1.125	0.2669	4.375	0.2833	-0.18	0.263	0.2	0.2753	-0.2
	0.2705	-0.915	0.2648	-4.07	0.2637	-1.125	0.2674	4.285	0.2838	-0.185	0.2635	0.2	0.2758	-0.2
	0.271	-0.92	0.2653	-4.09	0.2642	-1.12	0.2679	4.275	0.2843	-0.185	0.264	0.2	0.2763	-0.195
	0.2716	-0.92	0.2657	-4.105	0.2647	-1.12	0.2684	4.265	0.2848	-0.19	0.2645	0.2	0.2768	-0.195
	0.2722	-0.92	0.2662	-4.125	0.2651	-1.115	0.2688	4.245	0.2853	-0.19	0.265	0.2	0.2773	-0.195
	0.2727	-0.915	0.2667	-4.135	0.2656	-1.12	0.2693	4.23	0.2858	-0.195	0.2655	0.2	0.2778	-0.195
	0.2733	-0.92	0.2672	-4.09	0.2661	-1.12	0.2698	4.22	0.2863	-0.2	0.2659	0.2	0.2783	-0.195
	0.2738	-0.92	0.2677	-4.09	0.2665	-1.11	0.2703	4.2	0.2867	-0.2	0.2664	0.195	0.2788	-0.195
	0.2744	-0.92	0.2681	-4.125	0.267	-1.11	0.2708	4.19	0.2872	-0.205	0.2669	0.2	0.2793	-0.195
	0.2749	-0.92	0.2686	-4.105	0.2675	-1.1	0.2712	4.185	0.2877	-0.205	0.2674	0.2	0.2798	-0.195
	0.2755	-0.915	0.2691	-4.04	0.268	-1.1	0.2717	4.16	0.2882	-0.21	0.2679	0.2	0.2803	-0.195
	0.2761	-0.91	0.2696	-3.985	0.2684	-1.095	0.2722	4.14	0.2887	-0.205	0.2684	0.2	0.2808	-0.195
	0.2766	-0.91	0.2701	-3.99	0.2689	-1.095	0.2727	4.125	0.2892	-0.21	0.2689	0.2	0.2813	-0.195
	0.2772	-0.91	0.2705	-4	0.2694	-1.09	0.2731	4.115	0.2897	-0.21	0.2694	0.2	0.2818	-0.195
	0.2777	-0.91	0.271	-4.01	0.2699	-1.09	0.2736	4.09	0.2902	-0.215	0.2699	0.205	0.2823	-0.195
	0.2783	-0.905	0.2715	-4.015	0.2703	-1.085	0.2741	4.07	0.2907	-0.215	0.2704	0.205	0.2828	-0.19
	0.2789	-0.9	0.272	-4	0.2708	-1.085	0.2746	4.055	0.2912	-0.22	0.2709	0.205	0.2833	-0.19
	0.2794	-0.9	0.2725	-4.015	0.2713	-1.08	0.2751	4.045	0.2917	-0.22	0.2714	0.205	0.2837	-0.19
	0.28	-0.895	0.273	-4.045	0.2717	-1.08	0.2755	4.025	0.2922	-0.22	0.2719	0.205	0.2842	-0.19
	0.2805	-0.895	0.2734	-4.065	0.2722	-1.075	0.276	4.01	0.2927	-0.225	0.2724	0.205	0.2847	-0.19
	0.2811	-0.89	0.2739	-4.05	0.2727	-1.07	0.2765	3.995	0.2932	-0.23	0.2729	0.2	0.2852	-0.205
	0.2817	-0.885	0.2744	-4.015	0.2732	-1.065	0.277	3.985	0.2937	-0.23	0.2734	0.2	0.2857	-0.205
	0.2822	-0.885	0.2749	-3.995	0.2736	-1.06	0.2775	3.965	0.2942	-0.24	0.2739	0.205	0.2862	-0.205
	0.2828	-0.88	0.2754	-4.015	0.2741	-1.06	0.2779	3.945	0.2946	-0.24	0.2744	0.2	0.2866	-0.21
	0.2833	-0.88	0.2758	-4.01	0.2746	-1.055	0.2784	3.935	0.2951	-0.245	0.2748	0.2	0.2871	-0.21
	0.2839	-0.88	0.2763	-3.995	0.275	-1.055	0.2789	3.92	0.2956	-0.245	0.2753	0.205	0.2876	-0.21
	0.2845	-0.875	0.2768	-3.99	0.2755	-1.05	0.2794	3.905	0.2961	-0.245	0.2758	0.2	0.2881	-0.21
	0.285	-0.875	0.2773	-4.02	0.276	-1.04	0.2799	3.885	0.2966	-0.24	0.2763	0.2	0.2885	-0.21
	0.2856	-0.875	0.2778	-4.07	0.2765	-1.04	0.2803	3.87	0.2971	-0.245	0.2768	0.205	0.289	-0.21
	0.2861	-0.875	0.2782	-4.13	0.2769	-1.035	0.2808	3.86	0.2976	-0.245	0.2773	0.2	0.2895	-0.21
	0.2867	-0.87	0.2787	-4.165	0.2774	-1.03	0.2813	3.84	0.2981	-0.245	0.2778	0.2	0.2899	-0.21
	0.2873	-0.87	0.2792	-4.155	0.2779	-1.03	0.2818	3.82	0.2986	-0.24	0.2783	0.2	0.2904	-0.21
	0.2878	-0.865	0.2797	-4.12	0.2784	-1.025	0.2823	3.8	0.2991	-0.24	0.2788	0.205	0.2909	-0.21
	0.2884	-0.865	0.2802	-4.105	0.2788	-1.025	0.2827	3.79	0.2996	-0.24	0.2793	0.205	0.2914	-0.21
	0.2889	-0.865	0.2807	-4.13	0.2793	-1.02	0.2832	3.775	0.3001	-0.235	0.2798	0.2	0.2918	-0.215
	0.2895	-0.86	0.2811	-4.165	0.2798	-1.015	0.2837	3.75	0.3006	-0.235	0.2803	0.2	0.2923	-0.21
	0.2901	-0.86	0.2816	-4.21	0.2802	-1.02	0.2842	3.725	0.3011	-0.23	0.2808	0.2	0.2928	-0.215
	0.2906	-0.855	0.2821	-4.26	0.2807	-1.02	0.2847	3.715	0.3016	-0.23	0.2813	0.2	0.2933	-0.21
	0.2912	-0.855	0.2826	-4.28	0.2812	-1.02	0.2851	3.705	0.3021	-0.23	0.2818	0.195	0.2937	-0.21
	0.2917	-0.85	0.2831	-4.225	0.2817	-1.02	0.2856	3.68	0.3025	-0.23	0.2823	0.195	0.2942	-0.21
	0.2923	-0.85	0.2835	-4.13	0.2821	-1.025	0.2861	3.66	0.303	-0.225	0.2828	0.195	0.2947	-0.21
	0.2929	-0.855	0.284	-4.08	0.2826	-1.03	0.2866	3.64	0.3035	-0.225	0.2833	0.19	0.2952	-0.205
	0.2934	-0.855	0.2845	-4.08	0.2831	-1.03	0.2871	3.63	0.304	-0.22	0.2837	0.19	0.2956	-0.205
	0.294	-0.85	0.285	-4.065	0.2835	-1.025	0.2875	3.61	0.3045	-0.22	0.2842	0.19	0.2961	-0.2
	0.2945	-0.855	0.2855	-4.065	0.284	-1.03	0.288	3.585	0.305	-0.215	0.2847	0.19	0.2966	-0.195
	0.2951	-0.855	0.2859	-4.075	0.2845	-1.035	0.2885	3.565	0.3055	-0.215	0.2852	0.185	0.297	-0.19
	0.2956	-0.86	0.2864	-4.035	0.285	-1.03	0.289	3.555	0.306	-0.21	0.2857	0.19	0.2975	-0.185
	0.2962	-0.855	0.2869	-3.945	0.2854	-1.03	0.2895	3.53	0.3065	-0.21	0.2862	0.19	0.298	-0.18
	0.2968	-0.855	0.2874	-3.91	0.2859	-1.025	0.2899	3.505	0.307	-0.21	0.2867	0.19	0.2985	-0.18
	0.2973	-0.86	0.2879	-3.94	0.2864	-1.025	0.2904	3.485	0.3075	-0.21	0.2872	0.19	0.2989	-0.175
	0.2979	-0.86	0.2884	-3.955	0.2869	-1.025	0.2909	3.465	0.308	-0.21	0.2877	0.19	0.2994	-0.175
	0.2984	-0.855	0.2888	-3.96	0.2873	-1.02	0.2914	3.445	0.3085	-0.205	0.2882	0.19	0.2999	-0.17
	0.299	-0.85	0.2893	-3.96	0.2878	-1.02	0.2919	3.43	0.309	-0.2	0.2887	0.19	0.3004	-0.17
	0.2996	-0.855	0.2898	-3.97	0.2883	-1.015	0.2923	3.415	0.3095	-0.2	0.2892	0.19	0.3008	-0.165
	0.3001	-0.855	0.2903	-3.965	0.2887	-1.015	0.2928	3.39	0.31	-0.22	0.2897	0.195	0.3013	-0.16
	0.3007	-0.85	0.2908	-3.935	0.2892	-1.015	0.2933	3.37	0.3104	-0.215	0.2902	0.19	0.3018	-0.16
	0.3012	-0.85	0.2912	-3.91	0.2897	-1.01	0.2938	3.345	0.3109	-0.215	0.2907	0.19	0.3023	-0.155
	0.3018	-0.845	0.2917	-3.91	0.2902	-1.005	0.2943	3.33	0.3114	-0.22	0.2912	0.19	0.3027	-0.15
	0.3024	-0.84	0.2922	-3.935	0.2906	-1	0.2947	3.3	0.3119	-0.22	0.2917	0.19	0.3032	-0.145
	0.3029	-0.845	0.2927	-3.95	0.2911	-1	0.2952	3.285	0.3124	-0.22	0.2922	0.19	0.3037	-0.14
	0.3035	-0.84	0.2932	-3.97	0.2916	-1	0.2957	3.26	0.3128	-0.22	0.2926	0.19	0.3042	-0.13
	0.304	-0.84	0.2936	-4.025	0.292	-0.995	0.2962	3.245	0.3133	-0.225	0.2931	0.19	0.3046	-0.115
	0.3046	-0.845	0.2941	-4.04	0.2925	-0.995	0.2967	3.22	0.3138	-0.225	0.2936	0.19	0.3051	-0.105
	0.3052	-0.845	0.2946	-4	0.293	-0.99	0.2971	3.2	0.3143	-0.23	0.2941	0.19	0.3056	-0.09
	0.3057	-0.84	0.2951	-3.97	0.2935	-0.99	0.2976	3.185	0.3148	-0.23	0.2946	0.19	0.306	-0.075
	0.3063	-0.835	0.2956	-3.925	0.2939	-0.985	0.2981	3.165	0.3152	-0.23	0.2951	0.19	0.3065	-0.06
	0.3068	-0.84	0.296	-3.875	0.2944	-0.98	0.2986	3.14	0.3157	-0.23	0.2956	0.195	0.307	-0.04
	0.3074	-0.835	0.2965	-3.81	0.2949	-0.975	0.2991	3.12	0.3162	-0.235	0.2961	0.195	0.3075	-0.015
	0.308	-0.83	0.297	-3.77	0.2954	-0.965	0.2995	3.105	0.3167	-0.235	0.2966	0.2	0.3079	0.005
	0.3085	-0.83	0.2975	-3.75	0.2958	-0.965	0.3	3.085	0.3172	-0.235	0.2971	0.2	0.3084	0.03
	0.3091	-0.83	0.298	-3.77	0.2963	-0.96	0.3005	3.06	0.3176	-0.23	0.2976	0.205	0.3089	0.045
	0.3096	-0.825	0.2985	-3.82	0.2968	-0.955	0.301	3.045	0.3181	-0.23	0.2981	0.2	0.3094	0.07
	0.3102	-0.82	0.2989	-3.835	0.2972	-0.95	0.3015	3.02	0.3186	-0.23	0.2986	0.2	0.3098	0.095
	0.3108	-0.815	0.2994	-3.81	0.2977	-0.945	0.3019	3	0.3191	-0.225	0.2991	0.205	0.3103	0.125
	0.3113	-0.815	0.2999	-3.78	0.2982	-0.935	0.3024	2.99	0.3196	-0.22	0.2996	0.205	0.3108	0.15
	0.3119	-0.81	0.3004	-3.795	0.2987	-0.935	0.3029	2.97	0.32	-0.215	0.3001	0.205	0.3113	0.175
	0.3124	-0.805	0.3009	-3.845	0.2991	-0.93	0.3034	2.955	0.3205	-0.21	0.3006	0.205	0.3117	0.2
	0.313	-0.805	0.3013	-3.88	0.2996	-0.93	0.3039	2.945	0.321	-0.21	0.3011	0.205	0.3122	0.225
	0.3136	-0.8	0.3018	-3.855	0.3001	-0.93	0.3043	2.93	0.3215	-0.205	0.3015	0.205	0.3127	0.255
	0.3141	-0.795	0.3023	-3.795	0.3006	-0.915	0.3048	2.915	0.322	-0.2	0.302	0.205	0.3131	0.28
	0.3147	-0.795	0.3028	-3.8	0.301	-0.92	0.3053	2.9	0.3224	-0.195	0.3025	0.205	0.3136	0.305
	0.3152	-0.79	0.3033	-3.845	0.3015	-0.92	0.3058	2.885	0.3229	-0.19	0.303	0.205	0.3141	0.335
	0.3158	-0.79	0.3037	-3.845	0.302	-0.92	0.3063	2.87	0.3234	-0.185	0.3035	0.205	0.3146	0.36
	0.3164	-0.795	0.3042	-3.825	0.3024	-0.91	0.3067	2.86	0.3239	-0.185	0.304	0.205	0.315	0.39
	0.3169	-0.79	0.3047	-3.825	0.3029	-0.91	0.3072	2.845	0.3244	-0.18	0.3045	0.205	0.3155	0.42
	0.3175	-0.785	0.3052	-3.83	0.3034	-0.91	0.3077	2.825	0.3248	-0.18	0.305	0.205	0.316	0.45
	0.318	-0.785	0.3057	-3.795	0.3039	-0.905	0.3082	2.815	0.3253	-0.175	0.3055	0.205	0.3165	0.475
	0.3186	-0.785	0.3062	-3.75	0.3043	-0.905	0.3087	2.8	0.3258	-0.175	0.306	0.21	0.3169	0.51
	0.3191	-0.78	0.3066	-3.765	0.3048	-0.905	0.3091	2.775	0.3263	-0.17	0.3065	0.21	0.3174	0.54
	0.3197	-0.78	0.3071	-3.825	0.3054	-0.895	0.3096	2.77	0.3268	-0.165	0.307	0.21	0.3179	0.57
	0.3203	-0.775	0.3076	-3.855	0.3059	-0.895	0.3101	2.755	0.3272	-0.165	0.3075	0.215	0.3184	0.605
	0.3208	-0.775	0.3081	-3.84	0.3065	-0.895	0.3106	2.735	0.3277	-0.16	0.308	0.215	0.3188	0.635
	0.3214	-0.77	0.3086	-3.845	0.307	-0.895	0.3111	2.73	0.3282	-0.155	0.3085	0.215	0.3193	0.67
	0.3219	-0.765	0.309	-3.83	0.3076	-0.89	0.3115	2.71	0.3287	-0.155	0.309	0.215	0.3198	0.705
	0.3225	-0.765	0.3095	-3.79	0.3082	-0.89	0.312	2.69	0.3292	-0.15	0.3095	0.215	0.3202	0.745
	0.3231	-0.765	0.31	-3.74	0.3087	-0.89	0.3125	2.685	0.3296	-0.145	0.31	0.22	0.3207	0.785
	0.3236	-0.765	0.3105	-3.72	0.3093	-0.885	0.313	2.67	0.3301	-0.14	0.3104	0.215	0.3212	0.82
	0.3242	-0.76	0.311	-3.75	0.3098	-0.885	0.3135	2.66	0.3306	-0.14	0.3109	0.215	0.3217	0.86
	0.3247	-0.76	0.3115	-3.75	0.3104	-0.885	0.3139	2.65	0.3311	-0.135	0.3114	0.215	0.3221	0.905
	0.3253	-0.76	0.3119	-3.71	0.311	-0.885	0.3144	2.63	0.3316	-0.135	0.3119	0.22	0.3226	0.945
	0.3259	-0.76	0.3124	-3.655	0.3115	-0.885	0.3149	2.61	0.332	-0.135	0.3124	0.22	0.3231	0.99
	0.3264	-0.765	0.3129	-3.625	0.3121	-0.88	0.3154	2.605	0.3325	-0.135	0.3129	0.215	0.3236	1.03
	0.327	-0.765	0.3134	-3.605	0.3126	-0.88	0.3159	2.59	0.333	-0.135	0.3134	0.22	0.324	1.07
	0.3275	-0.765	0.3139	-3.565	0.3132	-0.88	0.3163	2.575	0.3335	-0.135	0.3139	0.22	0.3245	1.115
	0.3281	-0.765	0.3143	-3.535	0.3138	-0.88	0.3168	2.56	0.334	-0.135	0.3144	0.225	0.325	1.165
	0.3287	-0.76	0.3148	-3.52	0.3143	-0.875	0.3173	2.54	0.3344	-0.135	0.3149	0.225	0.3255	1.205
	0.3292	-0.765	0.3153	-3.5	0.3149	-0.87	0.3178	2.525	0.3349	-0.135	0.3154	0.225	0.3259	1.25
	0.3298	-0.76	0.3158	-3.505	0.3154	-0.87	0.3183	2.51	0.3354	-0.135	0.3158	0.225	0.3264	1.29
	0.3303	-0.755	0.3163	-3.495	0.316	-0.875	0.3187	2.49	0.3359	-0.13	0.3163	0.225	0.3269	1.335
	0.3309	-0.76	0.3167	-3.49	0.3166	-0.87	0.3192	2.48	0.3364	-0.13	0.3168	0.22	0.3273	1.375
	0.3315	-0.685	0.3172	-3.495	0.3171	-0.865	0.3197	2.465	0.3368	-0.13	0.3173	0.22	0.3278	1.42
	0.3321	-0.685	0.3177	-3.51	0.3177	-0.865	0.3202	2.45	0.3373	-0.13	0.3177	0.22	0.3283	1.46
	0.3326	-0.685	0.3182	-3.525	0.3182	-0.855	0.3206	2.435	0.3378	-0.13	0.3182	0.22	0.3288	1.505
	0.3332	-0.68	0.3187	-3.525	0.3188	-0.855	0.3211	2.415	0.3383	-0.125	0.3187	0.225	0.3292	1.555
	0.3338	-0.68	0.3191	-3.485	0.3194	-0.855	0.3216	2.405	0.3388	-0.125	0.3192	0.22	0.3297	1.6
	0.3343	-0.68	0.3196	-3.445	0.3199	-0.845	0.3221	2.395	0.3392	-0.125	0.3196	0.22	0.3302	1.64
	0.3349	-0.675	0.3201	-3.4	0.3205	-0.845	0.3226	2.375	0.3397	-0.125	0.3201	0.22	0.3307	1.68
	0.3355	-0.675	0.3206	-3.345	0.321	-0.84	0.323	2.36	0.3402	-0.125	0.3206	0.215	0.3311	1.725
	0.3361	-0.68	0.3211	-3.305	0.3216	-0.835	0.3235	2.345	0.3407	-0.125	0.321	0.215	0.3316	1.76
	0.3366	-0.675	0.3215	-3.3	0.3222	-0.835	0.324	2.34	0.3412	-0.12	0.3215	0.215	0.3321	1.805
	0.3372	-0.68	0.322	-3.31	0.3227	-0.825	0.3245	2.32	0.3416	-0.12	0.322	0.215	0.3326	1.85
	0.3378	-0.68	0.3225	-3.345	0.3233	-0.82	0.325	2.305	0.3421	-0.12	0.3225	0.215	0.333	1.885
	0.3384	-0.68	0.323	-3.365	0.3238	-0.815	0.3254	2.29	0.3426	-0.12	0.3229	0.215	0.3335	1.93
	0.3389	-0.68	0.3235	-3.36	0.3244	-0.81	0.3259	2.275	0.3431	-0.115	0.3234	0.21	0.334	1.975
	0.3395	-0.68	0.3239	-3.335	0.3249	-0.805	0.3264	2.26	0.3436	-0.115	0.3239	0.205	0.3344	2.015
	0.3401	-0.68	0.3244	-3.35	0.3255	-0.805	0.3269	2.25	0.344	-0.12	0.3244	0.205	0.3349	2.05
	0.3407	-0.675	0.3249	-3.395	0.3261	-0.8	0.3274	2.24	0.3445	-0.115	0.3248	0.205	0.3354	2.085
	0.3412	-0.675	0.3254	-3.435	0.3266	-0.8	0.3278	2.225	0.345	-0.11	0.3253	0.2	0.3359	2.115
	0.3418	-0.675	0.3259	-3.48	0.3272	-0.8	0.3283	2.11	0.3455	-0.105	0.3258	0.2	0.3363	2.155
	0.3424	-0.68	0.3263	-3.475	0.3277	-0.795	0.3288	2.1	0.346	-0.1	0.3263	0.195	0.3368	2.195
	0.343	-0.675	0.3268	-3.45	0.3283	-0.79	0.3293	2.1	0.3464	-0.095	0.3267	0.19	0.3373	2.235
	0.3435	-0.67	0.3273	-3.425	0.3289	-0.785	0.3298	2.085	0.3469	-0.09	0.3272	0.19	0.3378	2.275
	0.3441	-0.67	0.3278	-3.42	0.3294	-0.785	0.3303	2.07	0.3474	-0.09	0.3277	0.185	0.3382	2.315
	0.3447	-0.67	0.3283	-3.445	0.33	-0.78	0.3307	2.065	0.3479	-0.085	0.3281	0.185	0.3387	2.345
	0.3453	-0.67	0.3288	-3.445	0.3305	-0.775	0.3312	2.055	0.3484	-0.08	0.3286	0.185	0.3392	2.38
	0.3458	-0.67	0.3292	-3.395	0.3311	-0.77	0.3317	2.045	0.3488	-0.075	0.3291	0.185	0.3397	2.42
	0.3464	-0.665	0.3297	-3.33	0.3317	-0.77	0.3322	2.035	0.3493	-0.07	0.3296	0.18	0.3401	2.465
	0.347	-0.665	0.3302	-3.28	0.3322	-0.77	0.3327	2.03	0.3498	-0.065	0.33	0.18	0.3406	2.495
	0.3475	-0.665	0.3307	-3.28	0.3328	-0.765	0.3332	2.02	0.3503	-0.06	0.3305	0.175	0.3411	2.535
	0.3481	-0.665	0.3312	-3.3	0.3333	-0.765	0.3336	2.015	0.3508	-0.06	0.331	0.175	0.3415	2.57
	0.3487	-0.665	0.3316	-3.305	0.3339	-0.76	0.3341	2.005	0.3512	-0.055	0.3315	0.17	0.342	2.605
	0.3493	-0.66	0.3321	-3.28	0.3345	-0.76	0.3346	2	0.3517	-0.05	0.3319	0.17	0.3425	2.64
	0.3498	-0.655	0.3326	-3.24	0.335	-0.76	0.3351	1.995	0.3522	-0.045	0.3324	0.17	0.343	2.68
	0.3504	-0.655	0.3331	-3.205	0.3356	-0.76	0.3356	1.98	0.3527	-0.04	0.3329	0.165	0.3434	2.72
	0.351	-0.655	0.3336	-3.195	0.3361	-0.76	0.336	1.975	0.3532	-0.035	0.3334	0.165	0.3439	2.745
	0.3516	-0.65	0.334	-3.195	0.3367	-0.765	0.3365	1.97	0.3536	-0.03	0.3338	0.165	0.3444	2.775
	0.3521	-0.65	0.3345	-3.185	0.3373	-0.76	0.337	1.96	0.3541	-0.025	0.3343	0.165	0.3449	2.81
	0.3527	-0.645	0.335	-3.165	0.3378	-0.765	0.3375	1.95	0.3546	-0.025	0.3348	0.16	0.3454	3.315
	0.3533	-0.64	0.3355	-3.165	0.3384	-0.765	0.338	1.945	0.3551	-0.02	0.3352	0.16	0.3459	3.345
	0.3539	-0.635	0.336	-3.185	0.3389	-0.76	0.3385	1.935	0.3556	-0.015	0.3357	0.16	0.3464	3.37
	0.3544	-0.635	0.3364	-3.19	0.3395	-0.76	0.3389	1.93	0.356	-0.01	0.3362	0.16	0.3469	3.4
	0.355	-0.625	0.3369	-3.18	0.3401	-0.76	0.3394	1.915	0.3565	-0.01	0.3367	0.16	0.3474	3.415
	0.3556	-0.62	0.3374	-3.175	0.3406	-0.755	0.3399	1.905	0.357	-0.005	0.3371	0.165	0.3479	3.45
	0.3562	-0.62	0.3379	-3.19	0.3412	-0.755	0.3404	1.9	0.3575	0	0.3376	0.16	0.3484	3.47
	0.3567	-0.62	0.3384	-3.195	0.3417	-0.755	0.3409	1.895	0.358	0	0.3381	0.16	0.3489	3.49
	0.3573	-0.615	0.3388	-3.185	0.3423	-0.755	0.3413	1.885	0.3584	0.005	0.3386	0.165	0.3494	3.51
	0.3579	-0.615	0.3393	-3.16	0.3429	-0.755	0.3418	1.87	0.3589	0.01	0.339	0.16	0.3499	3.53
	0.3584	-0.61	0.3398	-3.155	0.3434	-0.755	0.3423	1.86	0.3594	0.01	0.3395	0.165	0.3504	3.555
	0.359	-0.615	0.3403	-3.15	0.344	-0.76	0.3428	1.855	0.3599	0.01	0.34	0.165	0.3509	3.58
	0.3596	-0.615	0.3408	-3.145	0.3445	-0.755	0.3433	1.845	0.3604	0.01	0.3405	0.165	0.3514	3.605
	0.3602	-0.61	0.3412	-3.16	0.3451	-0.75	0.3438	1.84	0.3608	0.01	0.3409	0.165	0.3519	3.63
	0.3607	-0.61	0.3417	-3.165	0.3456	-0.745	0.3442	1.83	0.3613	0.01	0.3414	0.165	0.3524	3.65
	0.3613	-0.605	0.3422	-3.165	0.3462	-0.745	0.3447	1.82	0.3618	0.01	0.3419	0.165	0.3529	3.675
	0.3619	-0.605	0.3427	-3.17	0.3468	-0.745	0.3452	1.82	0.3623	0.01	0.3423	0.165	0.3534	3.695
	0.3625	-0.605	0.3432	-3.16	0.3473	-0.75	0.3457	1.81	0.3628	0.01	0.3428	0.165	0.3539	3.72
	0.363	-0.605	0.3437	-3.155	0.3479	-0.745	0.3462	1.8	0.3632	0.015	0.3433	0.16	0.3545	3.74
	0.3636	-0.605	0.3441	-3.175	0.3484	-0.745	0.3466	1.795	0.3637	0.015	0.3438	0.16	0.355	3.76
	0.3642	-0.6	0.3446	-3.215	0.349	-0.74	0.3471	1.785	0.3642	0.015	0.3442	0.16	0.3555	3.785
	0.3648	-0.6	0.3451	-3.24	0.3496	-0.74	0.3476	1.78	0.3647	0.015	0.3447	0.16	0.356	3.805
	0.3653	-0.595	0.3456	-3.21	0.3501	-0.735	0.3481	1.77	0.3652	0.015	0.3452	0.155	0.3565	3.83
	0.3659	-0.595	0.3461	-3.155	0.3507	-0.735	0.3486	1.765	0.3656	0.02	0.3457	0.155	0.357	3.845
	0.3665	-0.595	0.3465	-3.115	0.3512	-0.725	0.3491	1.755	0.3661	0.02	0.3461	0.155	0.3575	3.875
	0.3671	-0.59	0.347	-3.105	0.3518	-0.72	0.3495	1.745	0.3666	0.02	0.3466	0.155	0.358	3.89
	0.3676	-0.595	0.3475	-3.105	0.3524	-0.715	0.35	1.74	0.3671	0.025	0.3471	0.155	0.3585	3.915
	0.3682	-0.595	0.348	-3.105	0.3529	-0.71	0.3505	1.735	0.3676	0.025	0.3475	0.15	0.359	3.945
	0.3688	-0.59	0.3485	-3.115	0.3535	-0.71	0.351	1.73	0.368	0.025	0.348	0.15	0.3595	3.96
	0.3694	-0.595	0.3489	-3.115	0.354	-0.71	0.3515	1.72	0.3685	0.025	0.3485	0.155	0.36	3.98
	0.3699	-0.6	0.3494	-3.11	0.3546	-0.705	0.3519	1.72	0.369	0.025	0.349	0.15	0.3605	4.015
	0.3705	-0.6	0.3499	-3.08	0.3552	-0.7	0.3524	1.715	0.3695	0.025	0.3494	0.15	0.361	4.05
	0.3711	-0.6	0.3504	-3.075	0.3557	-0.695	0.3529	1.705	0.37	0.025	0.3499	0.15	0.3615	4.07
	0.3716	-0.6	0.3509	-3.13	0.3563	-0.69	0.3534	1.705	0.3704	0.025	0.3504	0.145	0.362	4.085
	0.3722	-0.6	0.3513	-3.175	0.3568	-0.69	0.3539	1.7	0.3709	0.055	0.3509	0.145	0.3625	4.115
	0.3728	-0.6	0.3518	-3.17	0.3574	-0.69	0.3544	1.695	0.3714	0.055	0.3513	0.145	0.363	4.14
	0.3734	-0.6	0.3523	-3.13	0.358	-0.69	0.3548	1.695	0.3719	0.06	0.3518	0.145	0.3635	4.175
	0.3739	-0.6	0.3528	-3.07	0.3585	-0.69	0.3553	1.69	0.3724	0.065	0.3523	0.145	0.364	4.2
	0.3745	-0.6	0.3533	-3.02	0.3591	-0.685	0.3558	1.69	0.3729	0.065	0.3528	0.14	0.3645	4.225
	0.3751	-0.6	0.3537	-2.99	0.3596	-0.685	0.3563	1.68	0.3733	0.065	0.3532	0.14	0.365	4.245
	0.3757	-0.6	0.3542	-2.975	0.3602	-0.685	0.3568	1.67	0.3738	0.07	0.3537	0.14	0.3655	4.265
	0.3762	-0.595	0.3547	-2.97	0.3608	-0.685	0.3573	1.67	0.3743	0.07	0.3542	0.14	0.3661	4.285
	0.3768	-0.595	0.3552	-2.94	0.3613	-0.68	0.3577	1.665	0.3748	0.065	0.3546	0.14	0.3666	4.315
	0.3774	-0.595	0.3557	-2.9	0.3619	-0.675	0.3582	1.66	0.3753	0.07	0.3551	0.14	0.3671	4.34
	0.378	-0.595	0.3561	-2.9	0.3624	-0.675	0.3587	1.655	0.3757	0.07	0.3556	0.14	0.3676	4.36
	0.3785	-0.59	0.3566	-2.915	0.363	-0.675	0.3592	1.65	0.3762	0.07	0.3561	0.135	0.3681	4.37
	0.3791	-0.59	0.3571	-2.945	0.3635	-0.675	0.3597	1.645	0.3767	0.07	0.3565	0.135	0.3686	4.4
	0.3797	-0.59	0.3576	-2.94	0.3641	-0.675	0.3601	1.635	0.3772	0.07	0.357	0.14	0.3691	4.42
	0.3803	-0.595	0.3581	-2.925	0.3647	-0.68	0.3606	1.63	0.3776	0.07	0.3575	0.14	0.3696	4.45
	0.3808	-0.59	0.3585	-2.905	0.3652	-0.675	0.3611	1.63	0.3781	0.07	0.358	0.14	0.3701	4.47
	0.3814	-0.595	0.359	-2.895	0.3658	-0.675	0.3616	1.625	0.3786	0.07	0.3584	0.135	0.3706	4.485
	0.382	-0.59	0.3595	-2.87	0.3663	-0.68	0.3621	1.62	0.3791	0.07	0.3589	0.14	0.3711	4.51
	0.3825	-0.59	0.36	-2.85	0.3669	-0.68	0.3626	1.615	0.3796	0.07	0.3594	0.135	0.3716	4.53
	0.3831	-0.59	0.3605	-2.855	0.3675	-0.685	0.363	1.605	0.38	0.07	0.3599	0.14	0.3721	4.56
	0.3837	-0.59	0.361	-2.88	0.368	-0.685	0.3635	1.595	0.3805	0.07	0.3603	0.14	0.3726	4.58
	0.3843	-0.585	0.3614	-2.915	0.3686	-0.69	0.364	1.59	0.381	0.065	0.3608	0.14	0.3731	4.59
	0.3848	-0.58	0.3619	-2.93	0.3691	-0.69	0.3645	1.59	0.3815	0.065	0.3613	0.14	0.3736	4.615
	0.3854	-0.58	0.3624	-2.92	0.3697	-0.69	0.365	1.58	0.382	0.065	0.3617	0.145	0.3741	4.635
	0.386	-0.58	0.3629	-2.9	0.3703	-0.69	0.3654	1.58	0.3824	0.06	0.3622	0.145	0.3746	4.65
	0.3866	-0.575	0.3634	-2.875	0.3708	-0.69	0.3659	1.575	0.3829	0.06	0.3627	0.145	0.3751	4.675
	0.3871	-0.57	0.3638	-2.85	0.3714	-0.69	0.3664	1.56	0.3834	0.055	0.3632	0.15	0.3756	4.71
	0.3877	-0.57	0.3643	-2.795	0.3719	-0.685	0.3669	1.555	0.3839	0.05	0.3636	0.15	0.3761	4.73
	0.3883	-0.57	0.3648	-2.75	0.3725	-0.69	0.3674	1.545	0.3844	0.05	0.3641	0.15	0.3766	4.735
	0.3889	-0.565	0.3653	-2.73	0.3731	-0.69	0.3679	1.54	0.3848	0.045	0.3646	0.155	0.3771	4.755
	0.3894	-0.565	0.3658	-2.72	0.3736	-0.69	0.3683	1.53	0.3853	0.045	0.3651	0.16	0.3776	4.775
	0.39	-0.565	0.3662	-2.69	0.3742	-0.685	0.3688	1.52	0.3858	0.04	0.3655	0.16	0.3782	4.785
	0.3906	-0.56	0.3667	-2.655	0.3747	-0.685	0.3693	1.505	0.3863	0.045	0.366	0.165	0.3787	4.805
	0.3912	-0.565	0.3672	-2.635	0.3753	-0.685	0.3698	1.505	0.3868	0.04	0.3665	0.17	0.3792	4.825
	0.3917	-0.56	0.3677	-2.68	0.3759	-0.685	0.3703	1.5	0.3872	0.04	0.367	0.17	0.3797	4.845
	0.3923	-0.56	0.3682	-2.745	0.3764	-0.575	0.3707	1.495	0.3877	0.04	0.3674	0.17	0.3802	4.85
	0.3929	-0.56	0.3687	-2.78	0.3769	-0.58	0.3712	1.48	0.3882	0.04	0.3679	0.175	0.3807	4.865
	0.3935	-0.56	0.3692	-2.765	0.3775	-0.575	0.3717	1.48	0.3887	0.045	0.3684	0.18	0.3812	4.89
	0.394	-0.555	0.3696	-2.735	0.378	-0.575	0.3722	1.47	0.3892	0.05	0.3688	0.18	0.3817	4.91
	0.3946	-0.555	0.3701	-2.715	0.3786	-0.575	0.3727	1.46	0.3896	0.055	0.3693	0.18	0.3822	4.925
	0.3952	-0.555	0.3706	-2.7	0.3791	-0.575	0.3732	1.45	0.3901	0.065	0.3698	0.185	0.3827	4.945
	0.3957	-0.55	0.3711	-2.705	0.3797	-0.57	0.3736	1.44	0.3906	0.07	0.3703	0.185	0.3832	4.95
	0.3963	-0.545	0.3716	-2.725	0.3802	-0.565	0.3741	1.43	0.3911	0.08	0.3707	0.185	0.3837	4.965
	0.3969	-0.545	0.3721	-2.73	0.3807	-0.56	0.3746	1.42	0.3916	0.095	0.3712	0.19	0.3842	4.975
	0.3975	-0.545	0.3726	-2.74	0.3813	-0.555	0.3751	1.415	0.392	0.11	0.3717	0.19	0.3847	4.995
	0.398	-0.54	0.373	-2.77	0.3818	-0.555	0.3756	1.405	0.3925	0.125	0.3722	0.195	0.3852	5.005
	0.3986	-0.54	0.3735	-2.785	0.3824	-0.55	0.376	1.4	0.393	0.14	0.3726	0.195	0.3857	5.015
	0.3992	-0.54	0.374	-2.775	0.3829	-0.55	0.3765	1.39	0.3935	0.155	0.3731	0.2	0.3862	5.03
	0.3998	-0.54	0.3745	-2.755	0.3834	-0.545	0.377	1.38	0.394	0.17	0.3736	0.205	0.3867	5.045
	0.4003	-0.54	0.375	-2.74	0.384	-0.545	0.3775	1.37	0.3944	0.195	0.374	0.21	0.3872	5.06
	0.4009	-0.54	0.3755	-2.705	0.3845	-0.535	0.378	1.36	0.3949	0.21	0.3745	0.21	0.3877	5.075
	0.4015	-0.54	0.376	-2.665	0.3851	-0.53	0.3785	1.355	0.3954	0.23	0.375	0.21	0.3882	5.08
	0.4021	-0.545	0.3764	-2.625	0.3856	-0.53	0.3789	1.35	0.3959	0.25	0.3755	0.26	0.3887	5.09
	0.4026	-0.545	0.3769	-2.595	0.3862	-0.525	0.3794	1.34	0.3964	0.275	0.376	0.265	0.3892	5.105
	0.4032	-0.54	0.3774	-2.55	0.3867	-0.525	0.3799	1.335	0.3968	0.295	0.3765	0.265	0.3897	5.12
	0.4038	-0.54	0.3779	-2.505	0.3872	-0.52	0.3804	1.33	0.3973	0.32	0.377	0.27	0.3903	5.135
	0.4043	-0.49	0.3784	-2.485	0.3878	-0.515	0.3809	1.315	0.3978	0.34	0.3775	0.275	0.3908	5.15
	0.4048	-0.49	0.3789	-2.52	0.3883	-0.51	0.3814	1.31	0.3983	0.36	0.378	0.28	0.3913	5.155
	0.4053	-0.49	0.3794	-2.585	0.3889	-0.505	0.3818	1.31	0.3988	0.385	0.3785	0.28	0.3918	5.17
	0.4059	-0.485	0.3798	-2.59	0.3894	-0.5	0.3823	1.3	0.3992	0.405	0.379	0.28	0.3923	5.195
	0.4064	-0.485	0.3803	-2.58	0.39	-0.49	0.3828	1.29	0.3997	0.43	0.3795	0.28	0.3928	5.205
	0.4069	-0.48	0.3808	-2.595	0.3905	-0.485	0.3833	1.285	0.4002	0.455	0.38	0.285	0.3933	5.215
	0.4074	-0.48	0.3813	-2.595	0.391	-0.48	0.3838	1.275	0.4007	0.48	0.3805	0.29	0.3938	5.23
	0.4079	-0.475	0.3818	-2.565	0.3916	-0.475	0.3842	1.27	0.4011	0.505	0.381	0.295	0.3943	5.235
	0.4085	-0.475	0.3823	-2.535	0.3921	-0.47	0.3847	1.265	0.4016	0.53	0.3815	0.295	0.3948	5.25
	0.409	-0.47	0.3827	-2.515	0.3927	-0.465	0.3852	1.255	0.4021	0.555	0.382	0.295	0.3953	5.27
	0.4095	-0.47	0.3832	-2.465	0.3932	-0.46	0.3857	1.25	0.4026	0.585	0.3825	0.3	0.3958	5.28
	0.41	-0.47	0.3837	-2.415	0.3938	-0.455	0.3862	1.235	0.4031	0.61	0.383	0.3	0.3963	5.29
	0.4105	-0.465	0.3842	-2.37	0.3943	-0.45	0.3867	1.225	0.4035	0.64	0.3836	0.305	0.3968	5.295
	0.411	-0.46	0.3847	-2.355	0.3948	-0.445	0.3871	1.22	0.404	0.67	0.3841	0.31	0.3973	5.315
	0.4116	-0.46	0.3852	-2.36	0.3954	-0.44	0.3876	1.215	0.4045	0.7	0.3846	0.315	0.3978	5.325
	0.4121	-0.46	0.3857	-2.375	0.3959	-0.44	0.3881	1.205	0.405	0.735	0.3851	0.315	0.3983	5.335
	0.4126	-0.465	0.3861	-2.42	0.3965	-0.435	0.3886	1.2	0.4055	0.775	0.3856	0.315	0.3988	5.345
	0.4131	-0.46	0.3866	-2.46	0.397	-0.43	0.3891	1.19	0.4059	0.805	0.3861	0.32	0.3993	5.36
	0.4136	-0.46	0.3871	-2.475	0.3975	-0.43	0.3896	0.995	0.4064	0.84	0.3866	0.32	0.3998	5.37
	0.4142	-0.46	0.3876	-2.475	0.3981	-0.425	0.3901	0.985	0.4069	0.87	0.3871	0.32	0.4003	5.38
	0.4147	-0.46	0.3881	-2.475	0.3986	-0.42	0.3906	0.98	0.4074	0.915	0.3876	0.325	0.4008	5.405
	0.4152	-0.46	0.3886	-2.46	0.3992	-0.415	0.3911	0.965	0.4079	0.95	0.3881	0.32	0.4013	5.41
	0.4157	-0.46	0.3891	-2.425	0.3997	-0.415	0.3916	0.955	0.4083	0.995	0.3886	0.325	0.4018	5.405
	0.4162	-0.46	0.3895	-2.405	0.4003	-0.41	0.3921	0.945	0.4088	1.03	0.3891	0.325	0.4024	5.415
	0.4168	-0.46	0.39	-2.42	0.4008	-0.41	0.3926	0.935	0.4093	1.07	0.3896	0.32	0.4029	5.425
	0.4173	-0.46	0.3905	-2.46	0.4013	-0.405	0.3931	0.925	0.4098	1.11	0.3901	0.32	0.4034	5.44
	0.4178	-0.455	0.391	-2.5	0.4019	-0.4	0.3936	0.915	0.4103	1.145	0.3906	0.325	0.4039	5.435
	0.4183	-0.455	0.3915	-2.52	0.4024	-0.4	0.3941	0.905	0.4107	1.18	0.3911	0.325	0.4044	5.435
	0.4188	-0.45	0.392	-2.52	0.403	-0.4	0.3946	0.895	0.4112	1.225	0.3916	0.325	0.4049	5.45
	0.4194	-0.45	0.3925	-2.495	0.4035	-0.395	0.3951	0.885	0.4117	1.265	0.3921	0.325	0.4054	5.455
	0.4199	-0.445	0.3929	-2.455	0.4041	-0.39	0.3956	0.875	0.4122	1.305	0.3926	0.325	0.4059	5.47
	0.4204	-0.445	0.3934	-2.425	0.4046	-0.385	0.3961	0.865	0.4127	1.35	0.3931	0.325	0.4064	5.465
	0.4209	-0.445	0.3939	-2.4	0.4051	-0.385	0.3966	0.855	0.4131	1.385	0.3936	0.325	0.4069	5.475
	0.4214	-0.44	0.3944	-2.375	0.4057	-0.385	0.3971	0.85	0.4136	1.43	0.3941	0.325	0.4074	5.48
	0.4219	-0.44	0.3949	-2.365	0.4062	-0.39	0.3976	0.84	0.4141	1.47	0.3946	0.325	0.4079	5.49
	0.4225	-0.44	0.3954	-2.33	0.4068	-0.385	0.3981	0.835	0.4146	1.505	0.3951	0.33	0.4084	5.49
	0.423	-0.435	0.3959	-2.305	0.4073	-0.38	0.3986	0.825	0.4151	1.54	0.3956	0.325	0.4089	5.49
	0.4235	-0.435	0.3963	-2.285	0.4079	-0.38	0.3991	0.82	0.4155	1.59	0.3961	0.32	0.4094	5.42
	0.424	-0.44	0.3968	-2.28	0.4084	-0.38	0.3996	0.815	0.416	1.625	0.3966	0.32	0.4099	5.42
	0.4245	-0.44	0.3973	-2.28	0.4089	-0.38	0.4001	0.81	0.4165	1.665	0.3971	0.32	0.4104	5.42
	0.4251	-0.435	0.3978	-2.285	0.4095	-0.375	0.4006	0.8	0.417	1.705	0.3976	0.32	0.4109	5.41
	0.4256	-0.435	0.3983	-2.3	0.41	-0.37	0.4011	0.795	0.4175	1.74	0.3981	0.32	0.4114	5.4
	0.4261	-0.435	0.3988	-2.315	0.4106	-0.37	0.4016	0.79	0.4179	1.775	0.3986	0.32	0.4119	5.395
	0.4266	-0.435	0.3993	-2.325	0.4111	-0.365	0.4021	0.78	0.4184	1.815	0.3991	0.32	0.4124	5.39
	0.4271	-0.43	0.3997	-2.315	0.4116	-0.36	0.4026	0.775	0.4189	1.85	0.3997	0.315	0.4129	5.38
	0.4277	-0.43	0.4002	-2.295	0.4122	-0.355	0.4031	0.765	0.4194	1.885	0.4002	0.315	0.4134	5.38
	0.4282	-0.425	0.4007	-2.295	0.4127	-0.35	0.4036	0.755	0.4199	1.925	0.4007	0.315	0.4139	5.355
	0.4287	-0.42	0.4012	-2.285	0.4133	-0.345	0.4041	0.745	0.4203	1.96	0.4012	0.31	0.4144	5.34
	0.4292	-0.415	0.4017	-2.265	0.4138	-0.345	0.4046	0.745	0.4208	2.005	0.4017	0.31	0.4149	5.33
	0.4297	-0.415	0.4022	-2.235	0.4144	-0.335	0.4051	0.735	0.4213	2.045	0.4022	0.31	0.4154	5.315
	0.4303	-0.41	0.4027	-2.22	0.4149	-0.33	0.4056	0.73	0.4218	2.085	0.4027	0.31	0.4159	5.31
	0.4308	-0.41	0.4031	-2.23	0.4154	-0.325	0.4061	0.72	0.4223	2.12	0.4032	0.31	0.4164	5.295
	0.4313	-0.41	0.4036	-2.25	0.416	-0.32	0.4066	0.715	0.4227	2.16	0.4037	0.31	0.4169	5.285
	0.4318	-0.4	0.4041	-2.29	0.4165	-0.32	0.4071	0.705	0.4232	2.2	0.4042	0.31	0.4174	5.27
	0.4323	-0.4	0.4046	-2.335	0.4171	-0.315	0.4076	0.705	0.4237	2.24	0.4047	0.31	0.4179	5.25
	0.4328	-0.4	0.4051	-2.365	0.4176	-0.31	0.4081	0.695	0.4242	2.285	0.4052	0.31	0.4184	5.225
	0.4334	-0.4	0.4056	-2.38	0.4182	-0.305	0.4086	0.69	0.4246	2.315	0.4057	0.31	0.4189	5.21
	0.4339	-0.405	0.4061	-2.38	0.4187	-0.3	0.4091	0.68	0.4251	2.355	0.4062	0.305	0.4194	5.195
	0.4344	-0.4	0.4065	-2.365	0.4192	-0.295	0.4096	0.675	0.4256	2.395	0.4067	0.305	0.4199	5.175
	0.4349	-0.4	0.407	-2.335	0.4198	-0.285	0.4101	0.67	0.4261	2.43	0.4072	0.305	0.4204	5.15
	0.4354	-0.395	0.4075	-2.315	0.4203	-0.28	0.4106	0.665	0.4266	2.47	0.4077	0.3	0.4209	5.12
	0.436	-0.395	0.408	-2.295	0.4209	-0.275	0.4111	0.655	0.427	2.51	0.4082	0.3	0.4214	5.1
	0.4365	-0.395	0.4085	-2.255	0.4214	-0.27	0.4116	0.65	0.4275	2.55	0.4087	0.3	0.4219	5.085
	0.437	-0.39	0.409	-2.205	0.422	-0.265	0.4121	0.64	0.428	2.59	0.4092	0.295	0.4224	5.045
	0.4375	-0.385	0.4095	-2.175	0.4225	-0.255	0.4126	0.63	0.4285	2.625	0.4097	0.295	0.4229	5.025
	0.438	-0.385	0.4099	-2.17	0.423	-0.25	0.4131	0.625	0.429	2.66	0.4102	0.295	0.4235	5.01
	0.4386	-0.38	0.4104	-2.165	0.4236	-0.245	0.4136	0.62	0.4294	2.69	0.4107	0.29	0.424	4.98
	0.4391	-0.38	0.4109	-2.175	0.4241	-0.24	0.4141	0.61	0.4299	2.72	0.4112	0.29	0.4245	4.96
	0.4396	-0.375	0.4114	-2.18	0.4247	-0.235	0.4146	0.595	0.4304	2.755	0.4117	0.285	0.425	4.935
	0.4401	-0.37	0.4119	-2.165	0.4252	-0.23	0.4151	0.59	0.4309	2.785	0.4122	0.285	0.4255	4.915
	0.4406	-0.37	0.4124	-2.14	0.4257	-0.23	0.4156	0.585	0.4314	2.82	0.4127	0.285	0.426	4.895
	0.4412	-0.365	0.4129	-2.13	0.4263	-0.22	0.4161	0.575	0.4319	3.335	0.4132	0.285	0.4265	4.87
	0.4417	-0.365	0.4133	-2.12	0.4268	-0.22	0.4166	0.57	0.4324	3.345	0.4137	0.285	0.427	4.84
	0.4422	-0.36	0.4138	-2.105	0.4274	-0.215	0.4171	0.56	0.4329	3.37	0.4142	0.28	0.4275	4.82
	0.4427	-0.36	0.4143	-2.09	0.4279	-0.21	0.4176	0.55	0.4334	3.395	0.4147	0.28	0.428	4.8
	0.4432	-0.36	0.4148	-2.075	0.4285	-0.21	0.4181	0.545	0.4339	3.42	0.4153	0.28	0.4285	4.79
	0.4437	-0.36	0.4153	-2.065	0.429	-0.21	0.4186	0.535	0.4344	3.455	0.4158	0.27	0.429	4.76
	0.4443	-0.355	0.4158	-2.065	0.4295	-0.205	0.4191	0.525	0.4349	3.47	0.4163	0.27	0.4295	4.74
	0.4448	-0.36	0.4163	-2.075	0.4301	-0.2	0.4196	0.52	0.4354	3.485	0.4168	0.27	0.43	4.705
	0.4453	-0.355	0.4167	-2.08	0.4306	-0.195	0.4201	0.515	0.4359	3.505	0.4173	0.265	0.4305	4.69
	0.4458	-0.35	0.4172	-2.085	0.4312	-0.19	0.4206	0.505	0.4364	3.53	0.4178	0.26	0.431	4.675
	0.4463	-0.35	0.4177	-2.09	0.4317	-0.19	0.4211	0.5	0.4369	3.55	0.4183	0.255	0.4315	4.655
	0.4469	-0.345	0.4182	-2.09	0.4323	-0.19	0.4216	0.49	0.4374	3.57	0.4188	0.255	0.432	4.635
	0.4474	-0.34	0.4187	-2.09	0.4328	-0.185	0.4221	0.475	0.4379	3.6	0.4193	0.25	0.4325	4.625
	0.4479	-0.335	0.4192	-2.085	0.4333	-0.185	0.4226	0.465	0.4385	3.615	0.4198	0.245	0.433	4.61
	0.4484	-0.335	0.4197	-2.08	0.4339	-0.185	0.4231	0.46	0.439	3.645	0.4203	0.245	0.4335	4.595
	0.4489	-0.325	0.4201	-2.075	0.4344	-0.18	0.4237	0.45	0.4395	3.66	0.4208	0.245	0.434	4.58
	0.4495	-0.32	0.4206	-2.08	0.435	-0.175	0.4242	0.44	0.44	3.685	0.4213	0.24	0.4345	4.56
	0.45	-0.315	0.4211	-2.085	0.4355	-0.175	0.4247	0.43	0.4405	3.715	0.4218	0.24	0.435	4.545
	0.4505	-0.31	0.4216	-2.085	0.4361	-0.18	0.4252	0.425	0.441	3.73	0.4223	0.24	0.4355	4.53
	0.451	-0.305	0.4221	-2.095	0.4366	-0.18	0.4257	0.42	0.4415	3.765	0.4228	0.235	0.436	4.52
	0.4515	-0.3	0.4226	-2.105	0.4371	-0.18	0.4262	0.415	0.442	3.79	0.4233	0.23	0.4365	4.51
	0.4521	-0.295	0.4231	-2.105	0.4377	-0.185	0.4267	0.405	0.4425	3.805	0.4238	0.23	0.437	4.505
	0.4526	-0.29	0.4235	-2.11	0.4382	-0.185	0.4272	0.4	0.443	3.83	0.4243	0.23	0.4375	4.495
	0.4531	-0.285	0.424	-2.11	0.4388	-0.185	0.4277	0.395	0.4435	3.855	0.4248	0.225	0.438	4.485
	0.4536	-0.285	0.4245	-2.095	0.4393	-0.185	0.4282	0.39	0.444	3.88	0.4253	0.225	0.4385	4.47
	0.4541	-0.28	0.425	-2.075	0.4398	-0.185	0.4287	0.385	0.4445	3.895	0.4258	0.22	0.439	4.455
	0.4546	-0.275	0.4255	-2.075	0.4404	-0.18	0.4292	0.38	0.445	3.925	0.4263	0.215	0.4395	4.445
	0.4552	-0.27	0.426	-2.07	0.4409	-0.185	0.4297	0.38	0.4455	3.95	0.4268	0.215	0.44	4.43
	0.4557	-0.265	0.4265	-2.05	0.4415	-0.185	0.4302	0.375	0.446	3.975	0.4273	0.215	0.4405	4.42
	0.4562	-0.26	0.4269	-2.03	0.442	-0.185	0.4307	0.365	0.4465	4.005	0.4278	0.21	0.441	4.415
	0.4567	-0.255	0.4274	-2.02	0.4426	-0.185	0.4312	0.365	0.4471	4.035	0.4283	0.21	0.4415	4.405
	0.4572	-0.245	0.4279	-2.025	0.4431	-0.185	0.4317	0.355	0.4476	4.065	0.4288	0.205	0.442	4.385
	0.4578	-0.24	0.4284	-2.035	0.4436	-0.18	0.4322	0.35	0.4481	4.09	0.4293	0.205	0.4425	4.365
	0.4583	-0.23	0.4289	-2.025	0.4442	-0.18	0.4327	0.35	0.4486	4.11	0.4298	0.205	0.443	4.345
	0.4588	-0.225	0.4294	-1.81	0.4447	-0.18	0.4332	0.345	0.4491	4.14	0.4303	0.205	0.4435	4.33
	0.4593	-0.22	0.4299	-1.8	0.4452	-0.13	0.4337	0.34	0.4496	4.175	0.4309	0.2	0.444	4.325
	0.4598	-0.215	0.4304	-1.8	0.4457	-0.13	0.4342	0.335	0.4501	4.2	0.4314	0.195	0.4445	4.315
	0.4604	-0.205	0.4309	-1.815	0.4461	-0.13	0.4347	0.33	0.4506	4.225	0.4319	0.2	0.445	4.3
	0.4609	-0.2	0.4314	-1.83	0.4466	-0.13	0.4352	0.325	0.4511	4.245	0.4324	0.2	0.4455	4.285
	0.4614	-0.195	0.4319	-1.84	0.4471	-0.135	0.4357	0.325	0.4516	4.265	0.4329	0.195	0.446	4.275
	0.4619	-0.19	0.4324	-1.855	0.4476	-0.135	0.4362	0.32	0.4521	4.295	0.4334	0.195	0.4465	4.265
	0.4624	-0.185	0.4328	-1.885	0.448	-0.135	0.4367	0.315	0.4526	4.325	0.4339	0.195	0.447	4.245
	0.4629	-0.185	0.4333	-1.905	0.4485	-0.135	0.4372	0.31	0.4531	4.345	0.4344	0.195	0.4475	4.235
	0.4635	-0.185	0.4338	-1.92	0.449	-0.135	0.4377	0.31	0.4536	4.36	0.4349	0.19	0.448	4.22
	0.464	-0.18	0.4343	-1.91	0.4495	-0.135	0.4382	0.305	0.4541	4.38	0.4354	0.19	0.4485	4.205
	0.4645	-0.175	0.4348	-1.905	0.4499	-0.135	0.4387	0.3	0.4546	4.395	0.4359	0.185	0.449	4.18
	0.465	-0.17	0.4353	-1.91	0.4504	-0.135	0.4392	0.295	0.4551	4.425	0.4364	0.18	0.4495	4.17
	0.4655	-0.165	0.4358	-1.915	0.4509	-0.13	0.4397	0.295	0.4557	4.45	0.4369	0.18	0.45	4.16
	0.4661	-0.165	0.4363	-1.945	0.4513	-0.135	0.4402	0.285	0.4562	4.465	0.4374	0.18	0.4505	4.145
	0.4666	-0.16	0.4368	-1.97	0.4518	-0.135	0.4407	0.28	0.4567	4.49	0.4379	0.175	0.451	4.135
	0.4671	-0.155	0.4373	-1.975	0.4523	-0.135	0.4412	0.28	0.4572	4.505	0.4384	0.17	0.4515	4.115
	0.4676	-0.15	0.4378	-1.97	0.4528	-0.135	0.4417	0.27	0.4577	4.515	0.4389	0.165	0.452	4.095
	0.4681	-0.145	0.4383	-1.97	0.4532	-0.135	0.4422	0.265	0.4582	4.535	0.4394	0.135	0.4525	4.085
	0.4687	-0.14	0.4388	-1.95	0.4537	-0.135	0.4427	0.255	0.4587	4.555	0.4399	0.13	0.453	4.075
	0.4692	-0.135	0.4393	-1.935	0.4542	-0.135	0.4432	0.255	0.4592	4.58	0.4404	0.125	0.4535	4.06
	0.4697	-0.13	0.4398	-1.92	0.4546	-0.14	0.4437	0.25	0.4597	4.595	0.4409	0.125	0.454	4.045
	0.4702	-0.06	0.4403	-1.915	0.4551	-0.14	0.4442	0.245	0.4602	4.605	0.4414	0.125	0.4545	4.035
	0.4707	-0.06	0.4408	-1.915	0.4556	-0.145	0.4447	0.24	0.4607	4.63	0.4418	0.12	0.455	4.03
	0.4711	-0.055	0.4413	-1.91	0.4561	-0.15	0.4452	0.235	0.4612	4.645	0.4423	0.12	0.4555	4.01
	0.4716	-0.055	0.4418	-1.9	0.4565	-0.15	0.4457	0.23	0.4617	4.655	0.4428	0.12	0.456	3.99
	0.4721	-0.055	0.4423	-1.895	0.457	-0.155	0.4462	0.23	0.4622	4.66	0.4433	0.115	0.4565	3.985
	0.4726	-0.055	0.4428	-1.9	0.4575	-0.155	0.4467	0.225	0.4627	4.675	0.4438	0.11	0.4571	3.98
	0.4731	-0.05	0.4433	-1.91	0.4579	-0.155	0.4472	0.22	0.4632	4.69	0.4443	0.11	0.4576	3.96
	0.4736	-0.05	0.4438	-1.91	0.4584	-0.16	0.4477	0.22	0.4637	4.685	0.4448	0.11	0.4581	3.94
	0.474	-0.045	0.4442	-1.905	0.4589	-0.155	0.4482	0.215	0.4643	4.695	0.4452	0.11	0.4586	3.94
	0.4745	-0.045	0.4447	-1.875	0.4594	-0.155	0.4487	0.215	0.4648	4.695	0.4457	0.105	0.4591	3.94
	0.475	-0.04	0.4452	-1.835	0.4598	-0.155	0.4492	0.21	0.4653	4.69	0.4462	0.105	0.4596	3.93
	0.4755	-0.04	0.4457	-1.805	0.4603	-0.155	0.4497	0.21	0.4658	4.675	0.4467	0.1	0.4601	3.915
	0.476	-0.04	0.4462	-1.785	0.4608	-0.155	0.4502	0.205	0.4663	4.655	0.4472	0.1	0.4606	3.895
	0.4764	-0.035	0.4467	-1.77	0.4613	-0.155	0.4507	0.2	0.4668	4.635	0.4477	0.095	0.4611	3.895
	0.4769	-0.035	0.4472	-1.75	0.4617	-0.155	0.4512	0.2	0.4673	4.605	0.4482	0.09	0.4616	3.89
	0.4774	-0.035	0.4477	-1.73	0.4622	-0.155	0.4517	0.195	0.4678	4.58	0.4487	0.085	0.4621	3.885
	0.4779	-0.035	0.4482	-1.715	0.4627	-0.155	0.4522	0.195	0.4683	4.565	0.4491	0.085	0.4626	3.875
	0.4784	-0.035	0.4487	-1.7	0.4631	-0.15	0.4527	0.195	0.4688	4.555	0.4496	0.085	0.4631	3.875
	0.4788	-0.04	0.4492	-1.685	0.4636	-0.15	0.4532	0.2	0.4693	4.55	0.4501	0.085	0.4636	3.87
	0.4793	-0.04	0.4497	-1.67	0.4641	-0.155	0.4537	0.2	0.4698	4.56	0.4506	0.085	0.4641	3.87
	0.4798	-0.04	0.4502	-1.66	0.4646	-0.155	0.4542	0.2	0.4703	4.59	0.4511	0.08	0.4646	3.87
	0.4803	-0.04	0.4507	-1.655	0.465	-0.155	0.4547	0.2	0.4708	4.605	0.4516	0.08	0.4651	3.86
	0.4808	-0.045	0.4512	-1.65	0.4655	-0.155	0.4552	0.205	0.4713	4.635	0.4521	0.075	0.4656	3.855
	0.4812	-0.045	0.4517	-1.64	0.466	-0.155	0.4557	0.2	0.4718	4.675	0.4526	0.075	0.4661	3.855
	0.4817	-0.05	0.4522	-1.63	0.4664	-0.15	0.4561	0.205	0.4723	4.715	0.453	0.075	0.4666	3.86
	0.4822	-0.05	0.4527	-1.625	0.4669	-0.15	0.4566	0.21	0.4729	4.74	0.4535	0.075	0.4671	3.86
	0.4827	-0.055	0.4532	-1.63	0.4674	-0.15	0.4571	0.205	0.4734	4.775	0.454	0.075	0.4676	3.855
	0.4832	-0.055	0.4537	-1.63	0.4679	-0.15	0.4576	0.21	0.4739	4.81	0.4545	0.075	0.4681	3.865
	0.4836	-0.06	0.4542	-1.63	0.4683	-0.15	0.4581	0.215	0.4744	4.845	0.455	0.075	0.4686	3.865
	0.4841	-0.06	0.4547	-1.62	0.4688	-0.145	0.4586	0.215	0.4749	4.87	0.4555	0.075	0.4691	3.875
	0.4846	-0.06	0.4551	-1.605	0.4693	-0.15	0.4591	0.215	0.4754	4.885	0.456	0.075	0.4696	3.87
	0.4851	-0.06	0.4556	-1.605	0.4697	-0.15	0.4596	0.215	0.4759	4.92	0.4565	0.07	0.4701	3.86
	0.4856	-0.06	0.4561	-1.6	0.4702	-0.145	0.4601	0.22	0.4764	4.95	0.4569	0.07	0.4706	3.87
	0.486	-0.065	0.4566	-1.59	0.4707	-0.145	0.4605	0.22	0.4769	4.97	0.4574	0.065	0.4711	3.87
	0.4865	-0.065	0.4571	-1.575	0.4712	-0.145	0.461	0.22	0.4774	4.99	0.4579	0.065	0.4716	3.885
	0.487	-0.065	0.4576	-1.575	0.4716	-0.145	0.4615	0.225	0.4779	5.02	0.4584	0.065	0.4721	3.89
	0.4875	-0.065	0.4581	-1.58	0.4721	-0.145	0.462	0.22	0.4784	5.04	0.4589	0.065	0.4726	3.885
	0.488	-0.065	0.4586	-1.6	0.4726	-0.15	0.4625	0.22	0.4789	5.06	0.4594	0.06	0.4731	3.94
	0.4884	-0.07	0.4591	-1.625	0.4731	-0.15	0.463	0.22	0.4794	5.09	0.4599	0.06	0.4736	3.95
	0.4889	-0.075	0.4596	-1.65	0.4735	-0.155	0.4635	0.22	0.4799	5.12	0.4603	0.065	0.474	3.96
	0.4894	-0.075	0.4601	-1.66	0.474	-0.155	0.464	0.22	0.4804	5.135	0.4608	0.06	0.4745	3.96
	0.4899	-0.075	0.4606	-1.665	0.4745	-0.155	0.4645	0.22	0.4809	5.14	0.4613	0.06	0.475	3.965
	0.4904	-0.08	0.4611	-1.69	0.4749	-0.16	0.4649	0.225	0.4815	5.17	0.4618	0.06	0.4755	3.97
	0.4908	-0.08	0.4616	-1.72	0.4754	-0.16	0.4654	0.22	0.482	5.19	0.4623	0.06	0.476	3.98
	0.4913	-0.085	0.4621	-1.73	0.4759	-0.16	0.4659	0.22	0.4825	5.205	0.4628	0.06	0.4764	3.99
	0.4918	-0.085	0.4626	-1.74	0.4764	-0.16	0.4664	0.22	0.483	5.225	0.4633	0.06	0.4769	3.995
	0.4923	-0.08	0.4631	-1.77	0.4768	-0.16	0.4669	0.22	0.4835	5.225	0.4638	0.06	0.4774	4.005
	0.4928	-0.08	0.4636	-1.785	0.4773	-0.16	0.4674	0.22	0.484	5.245	0.4642	0.055	0.4779	4.025
	0.4932	-0.08	0.4641	-1.79	0.4778	-0.165	0.4679	0.225	0.4845	5.26	0.4647	0.055	0.4784	4.035
	0.4937	-0.075	0.4646	-1.785	0.4782	-0.16	0.4684	0.225	0.485	5.265	0.4652	0.05	0.4788	4.04
	0.4942	-0.07	0.4651	-1.795	0.4787	-0.165	0.4689	0.225	0.4855	5.28	0.4657	0.055	0.4793	4.055
	0.4947	-0.075	0.4656	-1.79	0.4792	-0.165	0.4693	0.23	0.486	5.285	0.4662	0.05	0.4798	4.065
	0.4952	-0.07	0.4661	-1.785	0.4797	-0.165	0.4698	0.23	0.4865	5.295	0.4667	0.045	0.4803	4.065
	0.4956	-0.07	0.4665	-1.775	0.4801	-0.17	0.4703	0.23	0.487	5.295	0.4672	0.05	0.4808	4.08
	0.4961	-0.065	0.467	-1.76	0.4806	-0.17	0.4708	0.23	0.4875	5.285	0.4677	0.05	0.4812	4.095
	0.4966	-0.065	0.4675	-1.75	0.4811	-0.17	0.4713	0.23	0.488	5.28	0.4681	0.05	0.4817	4.1
	0.4971	-0.065	0.468	-1.745	0.4815	-0.175	0.4718	0.225	0.4885	5.27	0.4686	0.05	0.4822	4.11
	0.4976	-0.065	0.4685	-1.745	0.482	-0.175	0.4723	0.225	0.489	5.245	0.4691	0.05	0.4827	4.12
	0.498	-0.065	0.469	-1.75	0.4825	-0.175	0.4728	0.225	0.4895	5.2	0.4696	0.05	0.4832	4.14
	0.4985	-0.065	0.4695	-1.745	0.483	-0.18	0.4732	0.225	0.4901	5.165	0.4701	0.05	0.4836	4.145
	0.499	-0.065	0.47	-1.735	0.4834	-0.18	0.4737	0.225	0.4906	5.115	0.4706	0.05	0.4841	4.15
	0.4995	-0.065	0.4705	-1.725	0.4839	-0.18	0.4742	0.225	0.4911	5.085	0.4711	0.05	0.4846	4.15
	0.5	-0.065	0.471	-1.725	0.4844	-0.18	0.4747	0.225	0.4916	5.075	0.4716	0.05	0.4851	4.155
	0.5004	-0.065	0.4715	-1.72	0.4849	-0.185	0.4752	0.23	0.4921	5.07	0.472	0.055	0.4856	4.165
	0.5009	-0.06	0.472	-1.71	0.4853	-0.185	0.4757	0.23	0.4926	5.07	0.4725	0.055	0.486	4.165
	0.5014	-0.055	0.4725	-1.705	0.4858	-0.185	0.4762	0.235	0.4931	5.09	0.473	0.06	0.4865	4.175
	0.5019	-0.055	0.473	-1.695	0.4863	-0.18	0.4767	0.24	0.4936	5.125	0.4735	0.06	0.487	4.185
	0.5024	-0.055	0.4735	-1.675	0.4867	-0.18	0.4772	0.24	0.4941	5.175	0.474	0.06	0.4875	4.175
	0.5028	-0.055	0.474	-1.655	0.4872	-0.18	0.4776	0.24	0.4946	5.195	0.4745	0.06	0.4879	4.195
	0.5033	-0.055	0.4745	-1.64	0.4877	-0.18	0.4781	0.245	0.4951	5.215	0.475	0.06	0.4884	4.2
	0.5038	-0.05	0.475	-1.625	0.4882	-0.18	0.4786	0.25	0.4956	5.24	0.4754	0.06	0.4889	4.205
	0.5043	-0.05	0.4755	-1.61	0.4886	-0.175	0.4791	0.255	0.4961	5.475	0.4759	0.06	0.4894	4.205
	0.5048	-0.05	0.476	-1.6	0.4891	-0.17	0.4796	0.26	0.4966	5.46	0.4764	0.06	0.4899	4.2
	0.5053	-0.05	0.4765	-1.585	0.4896	-0.17	0.4801	0.26	0.4971	5.455	0.4769	0.06	0.4903	4.205
	0.5057	-0.05	0.477	-1.57	0.49	-0.17	0.4806	0.26	0.4976	5.44	0.4774	0.06	0.4908	4.205
	0.5062	-0.055	0.4775	-1.555	0.4905	-0.17	0.4811	0.265	0.4981	5.42	0.4779	0.06	0.4913	4.21
	0.5067	-0.055	0.4779	-1.54	0.491	-0.17	0.4816	0.265	0.4986	5.415	0.4784	0.06	0.4918	4.2
	0.5072	-0.06	0.4784	-1.535	0.4915	-0.17	0.482	0.27	0.4991	5.4	0.4789	0.065	0.4923	4.2
	0.5077	-0.06	0.4789	-1.535	0.4919	-0.165	0.4825	0.27	0.4996	5.39	0.4793	0.06	0.4927	4.195
	0.5081	-0.065	0.4794	-1.535	0.4924	-0.165	0.483	0.275	0.5001	5.36	0.4798	0.06	0.4932	4.19
	0.5086	-0.07	0.4799	-1.53	0.4929	-0.16	0.4835	0.28	0.5006	5.35	0.4803	0.06	0.4937	4.18
	0.5091	-0.07	0.4804	-1.52	0.4933	-0.155	0.484	0.28	0.5011	5.325	0.4808	0.06	0.4942	4.175
	0.5096	-0.07	0.4809	-1.505	0.4938	-0.155	0.4845	0.29	0.5017	5.3	0.4813	0.065	0.4947	4.165
	0.5101	-0.07	0.4814	-1.495	0.4943	-0.155	0.485	0.29	0.5022	5.29	0.4818	0.065	0.4951	4.16
	0.5105	-0.07	0.4819	-1.495	0.4948	-0.15	0.4855	0.29	0.5027	5.275	0.4823	0.06	0.4956	4.155
	0.511	-0.075	0.4824	-1.495	0.4952	-0.145	0.486	0.29	0.5032	5.25	0.4828	0.065	0.4961	4.15
	0.5115	-0.075	0.4829	-1.5	0.4957	-0.145	0.4864	0.295	0.5037	5.225	0.4832	0.065	0.4966	4.14
	0.512	-0.075	0.4834	-1.505	0.4962	-0.14	0.4869	0.3	0.5042	5.21	0.4837	0.065	0.4971	4.14
	0.5125	-0.08	0.4839	-1.515	0.4967	-0.135	0.4874	0.305	0.5047	5.185	0.4842	0.065	0.4975	4.125
	0.5129	-0.08	0.4844	-1.52	0.4971	-0.135	0.4879	0.305	0.5052	5.145	0.4847	0.065	0.498	4.11
	0.5134	-0.08	0.4849	-1.53	0.4976	-0.13	0.4884	0.305	0.5057	5.125	0.4852	0.06	0.4985	4.105
	0.5139	-0.08	0.4854	-1.54	0.4981	-0.13	0.4889	0.31	0.5062	5.09	0.4857	0.06	0.499	4.095
	0.5144	-0.085	0.4859	-1.545	0.4985	-0.13	0.4894	0.31	0.5067	5.065	0.4862	0.06	0.4995	4.085
	0.5149	-0.085	0.4864	-1.55	0.499	-0.13	0.4899	0.31	0.5072	5.045	0.4867	0.06	0.4999	4.07
	0.5153	-0.09	0.4869	-1.545	0.4995	-0.13	0.4903	0.31	0.5077	5.02	0.4871	0.06	0.5004	4.06
	0.5158	-0.095	0.4874	-1.535	0.5	-0.13	0.4908	0.31	0.5082	4.995	0.4876	0.06	0.5009	4.05
	0.5163	-0.095	0.4879	-1.53	0.5004	-0.135	0.4913	0.31	0.5087	4.975	0.4881	0.06	0.5014	4.035
	0.5168	-0.095	0.4884	-1.53	0.5009	-0.13	0.4918	0.31	0.5092	4.955	0.4886	0.06	0.5019	4.015
	0.5173	-0.1	0.4889	-1.52	0.5014	-0.13	0.4923	0.31	0.5097	4.93	0.4891	0.065	0.5023	4
	0.5177	-0.105	0.4893	-1.515	0.5018	-0.13	0.4928	0.31	0.5102	4.91	0.4896	0.065	0.5028	3.98
	0.5182	-0.105	0.4898	-1.51	0.5023	-0.13	0.4933	0.31	0.5107	4.89	0.4901	0.065	0.5033	3.96
	0.5187	-0.11	0.4903	-1.51	0.5028	-0.13	0.4938	0.31	0.5112	4.86	0.4905	0.065	0.5038	3.94
	0.5192	-0.105	0.4908	-1.5	0.5033	-0.13	0.4943	0.31	0.5117	4.84	0.491	0.065	0.5042	3.925
	0.5197	-0.105	0.4913	-1.49	0.5037	-0.13	0.4947	0.31	0.5122	4.815	0.4915	0.065	0.5047	3.91
	0.5201	-0.1	0.4918	-1.475	0.5042	-0.135	0.4952	0.315	0.5127	4.8	0.492	0.07	0.5052	3.89
	0.5206	-0.1	0.4923	-1.54	0.5047	-0.135	0.4957	0.315	0.5132	4.785	0.4925	0.07	0.5057	3.875
	0.5211	-0.1	0.4928	-1.54	0.5052	-0.155	0.4962	0.315	0.5137	4.77	0.493	0.07	0.5062	3.86
	0.5216	-0.1	0.4932	-1.53	0.5056	-0.16	0.4967	0.315	0.5142	4.745	0.4935	0.07	0.5066	3.845
	0.5221	-0.1	0.4937	-1.525	0.5061	-0.16	0.4972	0.315	0.5147	4.72	0.494	0.07	0.5071	3.83
	0.5225	-0.095	0.4942	-1.53	0.5066	-0.16	0.4977	0.315	0.5152	4.7	0.4944	0.07	0.5076	3.805
	0.523	-0.095	0.4947	-1.525	0.5071	-0.165	0.4982	0.315	0.5157	4.685	0.4949	0.065	0.5081	3.785
	0.5235	-0.095	0.4951	-1.515	0.5076	-0.165	0.4987	0.315	0.5162	4.665	0.4954	0.065	0.5086	3.765
	0.524	-0.095	0.4956	-1.495	0.508	-0.16	0.4991	0.31	0.5167	4.64	0.4959	0.07	0.509	3.75
	0.5245	-0.095	0.4961	-1.48	0.5085	-0.16	0.4996	0.305	0.5172	4.625	0.4964	0.07	0.5095	3.725
	0.5249	-0.095	0.4966	-1.455	0.509	-0.16	0.5001	0.305	0.5177	4.595	0.4969	0.07	0.51	3.705
	0.5254	-0.095	0.497	-1.43	0.5095	-0.16	0.5006	0.305	0.5182	4.565	0.4974	0.07	0.5105	3.68
	0.5259	-0.095	0.4975	-1.41	0.51	-0.16	0.5011	0.3	0.5187	4.555	0.4979	0.075	0.511	3.655
	0.5264	-0.1	0.498	-1.405	0.5104	-0.155	0.5016	0.305	0.5192	4.53	0.4983	0.075	0.5114	3.63
	0.5269	-0.1	0.4985	-1.4	0.5109	-0.15	0.5021	0.305	0.5197	4.52	0.4988	0.075	0.5119	3.61
	0.5273	-0.1	0.4989	-1.405	0.5114	-0.15	0.5026	0.305	0.5202	4.5	0.4993	0.075	0.5124	3.59
	0.5278	-0.1	0.4994	-1.415	0.5119	-0.145	0.5031	0.305	0.5207	4.48	0.4998	0.075	0.5129	3.565
	0.5283	-0.1	0.4999	-1.425	0.5124	-0.15	0.5035	0.305	0.5212	4.47	0.5003	0.08	0.5134	3.54
	0.5288	-0.1	0.5003	-1.425	0.5128	-0.15	0.504	0.3	0.5217	4.45	0.5008	0.08	0.5138	3.52
	0.5293	-0.1	0.5008	-1.42	0.5133	-0.145	0.5045	0.305	0.5222	4.425	0.5013	0.085	0.5143	3.51
	0.5297	-0.1	0.5013	-1.41	0.5138	-0.145	0.505	0.3	0.5227	4.405	0.5018	0.085	0.5148	3.485
	0.5302	-0.1	0.5018	-1.39	0.5143	-0.145	0.5055	0.305	0.5232	4.395	0.5022	0.09	0.5153	3.455
	0.5307	-0.1	0.5022	-1.36	0.5148	-0.14	0.506	0.31	0.5237	4.38	0.5027	0.09	0.5158	3.435
	0.5312	-0.125	0.5027	-1.335	0.5152	-0.135	0.5065	0.31	0.5242	4.36	0.5032	0.09	0.5162	3.415
	0.5317	-0.125	0.5032	-1.31	0.5157	-0.135	0.507	0.31	0.5248	4.36	0.5037	0.09	0.5167	3.395
	0.5322	-0.125	0.5037	-1.29	0.5162	-0.135	0.5075	0.31	0.5253	4.34	0.5042	0.095	0.5172	3.37
	0.5327	-0.13	0.5041	-1.275	0.5167	-0.135	0.5079	0.31	0.5258	4.325	0.5047	0.095	0.5177	3.345
	0.5332	-0.13	0.5046	-1.27	0.5172	-0.13	0.5084	0.31	0.5263	4.32	0.5052	0.09	0.5182	3.315
	0.5337	-0.13	0.5051	-1.265	0.5176	-0.13	0.5089	0.305	0.5268	4.31	0.5057	0.09	0.5186	3.3
	0.5342	-0.13	0.5056	-1.26	0.5181	-0.125	0.5094	0.305	0.5273	4.305	0.5062	0.09	0.5191	3.27
	0.5347	-0.13	0.506	-1.265	0.5186	-0.125	0.5099	0.305	0.5278	4.295	0.5066	0.09	0.5196	3.25
	0.5352	-0.13	0.5065	-1.265	0.5191	-0.125	0.5104	0.305	0.5283	4.275	0.5071	0.085	0.5201	3.22
	0.5357	-0.135	0.507	-1.27	0.5196	-0.125	0.5109	0.305	0.5288	4.265	0.5076	0.085	0.5205	3.205
	0.5362	-0.135	0.5074	-1.285	0.52	-0.12	0.5114	0.305	0.5293	4.255	0.5081	0.09	0.521	3.185
	0.5367	-0.14	0.5079	-1.285	0.5205	-0.12	0.5118	0.305	0.5298	4.235	0.5086	0.09	0.5215	3.16
	0.5372	-0.135	0.5084	-1.295	0.521	-0.12	0.5123	0.305	0.5303	4.23	0.5091	0.09	0.522	3.13
	0.5377	-0.135	0.5089	-1.3	0.5215	-0.12	0.5128	0.305	0.5308	4.21	0.5096	0.09	0.5225	3.105
	0.5382	-0.14	0.5093	-1.305	0.522	-0.125	0.5133	0.305	0.5313	4.195	0.5101	0.09	0.5229	3.08
	0.5387	-0.14	0.5098	-1.31	0.5224	-0.125	0.5138	0.305	0.5318	4.165	0.5105	0.095	0.5234	3.055
	0.5392	-0.14	0.5103	-1.315	0.5229	-0.125	0.5143	0.31	0.5323	4.15	0.511	0.09	0.5239	3.035
	0.5397	-0.14	0.5108	-1.32	0.5234	-0.13	0.5148	0.31	0.5328	4.125	0.5115	0.095	0.5244	3.015
	0.5401	-0.135	0.5112	-1.33	0.5239	-0.13	0.5153	0.29	0.5333	4.1	0.512	0.095	0.5249	2.995
	0.5406	-0.135	0.5117	-1.33	0.5244	-0.13	0.5157	0.29	0.5338	4.08	0.5125	0.1	0.5253	2.965
	0.5411	-0.13	0.5122	-1.335	0.5248	-0.13	0.5162	0.285	0.5343	4.065	0.513	0.105	0.5258	2.95
	0.5416	-0.13	0.5127	-1.335	0.5253	-0.13	0.5167	0.28	0.5348	4.055	0.5135	0.105	0.5263	2.925
	0.5421	-0.13	0.5131	-1.34	0.5258	-0.13	0.5172	0.28	0.5353	4.035	0.514	0.105	0.5268	2.895
	0.5426	-0.125	0.5136	-1.34	0.5263	-0.13	0.5177	0.28	0.5358	4.02	0.5144	0.105	0.5273	2.875
	0.5431	-0.12	0.5141	-1.345	0.5268	-0.135	0.5181	0.28	0.5363	4.01	0.5149	0.105	0.5277	2.85
	0.5436	-0.12	0.5145	-1.35	0.5272	-0.135	0.5186	0.28	0.5368	3.995	0.5154	0.11	0.5282	2.82
	0.5441	-0.12	0.515	-1.355	0.5277	-0.135	0.5191	0.275	0.5373	3.985	0.5159	0.11	0.5287	2.795
	0.5446	-0.12	0.5155	-1.36	0.5282	-0.135	0.5196	0.275	0.5378	3.98	0.5164	0.115	0.5292	2.785
	0.5451	-0.115	0.516	-1.36	0.5287	-0.135	0.5201	0.27	0.5383	3.965	0.5169	0.115	0.5297	2.76
	0.5456	-0.115	0.5164	-1.36	0.5292	-0.14	0.5205	0.27	0.5388	3.95	0.5174	0.12	0.5301	2.735
	0.5461	-0.115	0.5169	-1.365	0.5296	-0.14	0.521	0.27	0.5393	3.94	0.5179	0.12	0.5306	2.715
	0.5466	-0.115	0.5174	-1.365	0.5301	-0.14	0.5215	0.265	0.5398	3.935	0.5184	0.125	0.5311	2.695
	0.5471	-0.115	0.5179	-1.365	0.5306	-0.14	0.522	0.26	0.5403	3.935	0.5188	0.125	0.5316	2.67
	0.5476	-0.115	0.5183	-1.36	0.5311	-0.145	0.5225	0.255	0.5408	3.92	0.5193	0.13	0.5321	2.66
	0.5481	-0.11	0.5188	-1.36	0.5316	-0.15	0.5229	0.255	0.5413	3.91	0.5198	0.13	0.5325	2.64
	0.5486	-0.11	0.5193	-1.355	0.532	-0.15	0.5234	0.25	0.5418	3.905	0.5203	0.135	0.533	2.615
	0.5491	-0.105	0.5198	-1.355	0.5325	-0.155	0.5239	0.25	0.5423	3.905	0.5208	0.135	0.5335	2.595
	0.5496	-0.11	0.5202	-1.355	0.533	-0.155	0.5244	0.245	0.5428	3.9	0.5213	0.14	0.534	2.36
	0.5501	-0.11	0.5207	-1.35	0.5335	-0.155	0.5249	0.245	0.5433	3.875	0.5218	0.145	0.5345	2.34
	0.5506	-0.11	0.5212	-1.345	0.534	-0.155	0.5253	0.245	0.5438	3.87	0.5223	0.145	0.5349	2.32
	0.5511	-0.11	0.5216	-1.35	0.5344	-0.155	0.5258	0.245	0.5443	3.865	0.5227	0.15	0.5354	2.305
	0.5516	-0.11	0.5221	-1.345	0.5349	-0.155	0.5263	0.245	0.5448	3.85	0.5232	0.15	0.5359	2.29
	0.5521	-0.11	0.5226	-1.34	0.5354	-0.16	0.5268	0.245	0.5453	3.84	0.5237	0.15	0.5364	2.275
	0.5526	-0.11	0.5231	-1.335	0.5359	-0.16	0.5272	0.25	0.5458	3.835	0.5242	0.15	0.5369	2.25
	0.5531	-0.105	0.5235	-1.33	0.5364	-0.155	0.5277	0.245	0.5463	3.83	0.5247	0.15	0.5373	2.23
	0.5535	-0.11	0.524	-1.33	0.5368	-0.155	0.5282	0.25	0.5468	3.82	0.5252	0.155	0.5378	2.215
	0.554	-0.11	0.5245	-1.32	0.5373	-0.155	0.5287	0.25	0.5474	3.815	0.5257	0.155	0.5383	2.2
	0.5545	-0.11	0.525	-1.31	0.5378	-0.15	0.5292	0.25	0.5479	3.81	0.5262	0.155	0.5388	2.185
	0.555	-0.115	0.5254	-1.305	0.5383	-0.15	0.5296	0.25	0.5484	3.81	0.5267	0.155	0.5393	2.165
	0.5555	-0.12	0.5259	-1.3	0.5388	-0.15	0.5301	0.25	0.5489	3.805	0.5271	0.16	0.5397	2.155
	0.556	-0.125	0.5264	-1.295	0.5392	-0.15	0.5306	0.25	0.5494	3.8	0.5276	0.16	0.5402	2.13
	0.5565	-0.125	0.5268	-1.29	0.5397	-0.15	0.5311	0.245	0.5499	3.79	0.5281	0.165	0.5407	2.115
	0.557	-0.125	0.5273	-1.29	0.5402	-0.15	0.5316	0.245	0.5504	3.79	0.5286	0.165	0.5412	2.09
	0.5575	-0.125	0.5278	-1.29	0.5407	-0.145	0.532	0.25	0.5509	3.79	0.5291	0.165	0.5417	2.08
	0.558	-0.125	0.5283	-1.285	0.5412	-0.145	0.5325	0.25	0.5514	3.78	0.5296	0.17	0.5421	2.055
	0.5585	-0.125	0.5287	-1.285	0.5416	-0.145	0.533	0.25	0.5519	3.78	0.5301	0.17	0.5426	2.03
	0.559	-0.125	0.5292	-1.28	0.5421	-0.145	0.5335	0.25	0.5524	3.78	0.5306	0.17	0.5431	2.02
	0.5595	-0.125	0.5297	-1.28	0.5426	-0.14	0.534	0.25	0.5529	3.78	0.531	0.175	0.5436	2.005
	0.56	-0.125	0.5302	-1.28	0.5431	-0.14	0.5344	0.25	0.5534	3.78	0.5315	0.175	0.5441	1.99
	0.5605	-0.125	0.5306	-1.275	0.5436	-0.135	0.5349	0.25	0.5539	3.775	0.532	0.175	0.5445	1.975
	0.561	-0.125	0.5311	-1.265	0.544	-0.135	0.5354	0.25	0.5544	3.775	0.5325	0.175	0.545	1.955
	0.5615	-0.125	0.5316	-1.265	0.5445	-0.135	0.5359	0.255	0.5549	3.77	0.533	0.175	0.5455	1.94
	0.562	-0.12	0.5321	-1.255	0.545	-0.13	0.5364	0.255	0.5554	3.77	0.5335	0.175	0.546	1.925
	0.5625	-0.12	0.5325	-1.25	0.5455	-0.13	0.5368	0.255	0.5559	3.775	0.534	0.175	0.5465	1.91
	0.563	-0.115	0.533	-1.24	0.5459	-0.13	0.5373	0.255	0.5564	3.775	0.5345	0.175	0.5469	1.895
	0.5635	-0.115	0.5335	-1.23	0.5464	-0.13	0.5378	0.255	0.5569	3.78	0.5349	0.175	0.5474	1.88
	0.564	-0.115	0.5339	-1.23	0.5469	-0.125	0.5383	0.25	0.5574	3.785	0.5354	0.175	0.5479	1.86
	0.5645	-0.115	0.5344	-1.22	0.5474	-0.125	0.5388	0.25	0.5579	3.8	0.5359	0.175	0.5484	1.85
	0.565	-0.115	0.5349	-1.22	0.5479	-0.125	0.5392	0.25	0.5584	3.8	0.5364	0.175	0.5489	1.835
	0.5655	-0.115	0.5354	-1.215	0.5483	-0.125	0.5397	0.25	0.5589	3.8	0.5369	0.18	0.5493	1.815
	0.566	-0.11	0.5358	-1.21	0.5488	-0.125	0.5402	0.245	0.5594	3.82	0.5374	0.175	0.5498	1.8
	0.5665	-0.11	0.5363	-1.205	0.5493	-0.13	0.5407	0.24	0.5599	3.92	0.5379	0.18	0.5503	1.785
	0.567	-0.11	0.5368	-1.2	0.5498	-0.13	0.5412	0.24	0.5604	3.94	0.5384	0.18	0.5508	1.77
	0.5674	-0.11	0.5373	-1.19	0.5503	-0.13	0.5416	0.24	0.5609	3.945	0.5389	0.185	0.5513	1.75
	0.5679	-0.105	0.5377	-1.19	0.5507	-0.13	0.5421	0.235	0.5614	3.955	0.5393	0.185	0.5517	1.74
	0.5684	-0.1	0.5382	-1.19	0.5512	-0.13	0.5426	0.235	0.5619	3.955	0.5398	0.185	0.5522	1.73
	0.5689	-0.095	0.5387	-1.185	0.5517	-0.135	0.5431	0.23	0.5623	3.97	0.5403	0.19	0.5527	1.725
	0.5694	-0.095	0.5392	-1.185	0.5522	-0.135	0.5435	0.23	0.5628	4	0.5408	0.19	0.5532	1.715
	0.5699	-0.09	0.5396	-1.19	0.5527	-0.135	0.544	0.23	0.5633	4.01	0.5413	0.185	0.5537	1.7
	0.5704	-0.085	0.5401	-1.195	0.5531	-0.135	0.5445	0.23	0.5638	4.02	0.5418	0.19	0.5541	1.685
	0.5709	-0.08	0.5406	-1.205	0.5536	-0.135	0.545	0.225	0.5643	4.025	0.5423	0.19	0.5546	1.67
	0.5714	-0.08	0.541	-1.21	0.5541	-0.135	0.5455	0.22	0.5648	4.04	0.5428	0.19	0.5551	1.665
	0.5719	-0.075	0.5415	-1.21	0.5546	-0.135	0.5459	0.225	0.5653	4.055	0.5432	0.19	0.5556	1.65
	0.5724	-0.075	0.542	-1.215	0.5551	-0.135	0.5464	0.225	0.5657	4.055	0.5437	0.19	0.556	1.64
	0.5729	-0.075	0.5425	-1.22	0.5555	-0.135	0.5469	0.22	0.5662	4.065	0.5442	0.19	0.5565	1.635
	0.5734	-0.07	0.5429	-1.22	0.556	-0.135	0.5474	0.22	0.5667	4.075	0.5447	0.19	0.557	1.625
	0.5739	-0.075	0.5434	-1.22	0.5565	-0.135	0.5479	0.22	0.5672	4.085	0.5452	0.19	0.5575	1.615
	0.5744	-0.075	0.5439	-1.21	0.557	-0.135	0.5483	0.215	0.5677	4.09	0.5457	0.19	0.558	1.605
	0.5749	-0.075	0.5444	-1.205	0.5575	-0.135	0.5488	0.21	0.5682	4.1	0.5462	0.19	0.5584	1.59
	0.5754	-0.075	0.5448	-1.2	0.5579	-0.135	0.5493	0.21	0.5687	4.115	0.5467	0.195	0.5589	1.58
	0.5759	-0.075	0.5453	-1.195	0.5584	-0.135	0.5498	0.21	0.5692	4.13	0.5472	0.19	0.5594	1.565
	0.5764	-0.075	0.5458	-1.19	0.5589	-0.135	0.5503	0.21	0.5696	4.135	0.5476	0.19	0.5599	1.56
	0.5769	-0.075	0.5463	-1.18	0.5594	-0.135	0.5507	0.205	0.5701	4.145	0.5481	0.19	0.5604	1.55
	0.5774	-0.075	0.5467	-1.175	0.5599	-0.14	0.5512	0.205	0.5706	4.15	0.5486	0.195	0.5608	1.54
	0.5779	-0.075	0.5472	-1.17	0.5603	-0.135	0.5517	0.205	0.5711	4.155	0.5491	0.195	0.5613	1.53
	0.5784	-0.075	0.5477	-1.165	0.5608	-0.135	0.5522	0.205	0.5716	4.165	0.5496	0.2	0.5618	1.52
	0.5789	-0.075	0.5481	-1.16	0.5613	-0.13	0.5527	0.21	0.5721	4.175	0.5501	0.195	0.5623	1.51
	0.5794	-0.075	0.5486	-1.16	0.5618	-0.13	0.5531	0.21	0.5726	4.185	0.5506	0.2	0.5628	1.5
	0.5799	-0.075	0.5491	-1.16	0.5623	-0.125	0.5536	0.21	0.5731	4.18	0.5511	0.2	0.5632	1.49
	0.5804	-0.075	0.5496	-1.15	0.5627	-0.125	0.5541	0.21	0.5735	4.185	0.5515	0.195	0.5637	1.485
	0.5809	-0.075	0.55	-1.145	0.5632	-0.125	0.5546	0.21	0.574	4.18	0.552	0.195	0.5642	1.475
	0.5813	-0.075	0.5505	-1.145	0.5637	-0.12	0.5551	0.21	0.5745	4.19	0.5525	0.19	0.5647	1.47
	0.5818	-0.075	0.551	-1.15	0.5642	-0.11	0.5555	0.215	0.575	4.195	0.553	0.19	0.5652	1.46
	0.5823	-0.08	0.5515	-1.15	0.5647	-0.105	0.556	0.215	0.5755	4.19	0.5535	0.19	0.5656	1.445
	0.5828	-0.08	0.5519	-1.15	0.5651	-0.105	0.5565	0.215	0.576	4.185	0.554	0.19	0.5661	1.435
	0.5833	-0.085	0.5525	-1.1	0.5656	-0.1	0.557	0.22	0.5765	4.185	0.5545	0.19	0.5666	1.43
	0.5838	-0.085	0.553	-1.105	0.5661	-0.065	0.5575	0.22	0.577	4.185	0.555	0.19	0.5671	1.425
	0.5843	-0.09	0.5536	-1.11	0.5666	-0.06	0.5579	0.22	0.5774	4.19	0.5555	0.185	0.5676	1.42
	0.5848	-0.09	0.5541	-1.105	0.5671	-0.06	0.5584	0.22	0.5779	4.185	0.5559	0.185	0.568	1.41
	0.5853	-0.095	0.5547	-1.1	0.5676	-0.055	0.5589	0.22	0.5784	4.17	0.5564	0.19	0.5685	1.405
	0.5858	-0.1	0.5552	-1.105	0.568	-0.05	0.5594	0.22	0.5789	4.16	0.5569	0.19	0.569	1.395
	0.5863	-0.1	0.5557	-1.11	0.5685	-0.05	0.5598	0.22	0.5794	4.165	0.5574	0.185	0.5695	1.38
	0.5868	-0.1	0.5563	-1.105	0.569	-0.045	0.5603	0.225	0.5799	4.155	0.5579	0.185	0.57	1.375
	0.5873	-0.1	0.5568	-1.105	0.5695	-0.045	0.5608	0.225	0.5804	4.145	0.5584	0.185	0.5704	1.365
	0.5878	-0.105	0.5574	-1.105	0.57	-0.045	0.5613	0.225	0.5809	4.13	0.5589	0.19	0.5709	1.35
	0.5883	-0.105	0.5579	-1.105	0.5704	-0.045	0.5618	0.23	0.5813	4.135	0.5594	0.185	0.5714	1.34
	0.5888	-0.105	0.5585	-1.105	0.5709	-0.045	0.5622	0.23	0.5818	4.125	0.5598	0.185	0.5719	1.335
	0.5893	-0.11	0.559	-1.1	0.5714	-0.045	0.5627	0.235	0.5823	4.105	0.5603	0.18	0.5724	1.325
	0.5898	-0.11	0.5595	-1.1	0.5719	-0.045	0.5632	0.235	0.5828	4.09	0.5608	0.18	0.5728	1.325
	0.5903	-0.11	0.5601	-1.105	0.5724	-0.05	0.5637	0.24	0.5833	4.085	0.5613	0.18	0.5733	1.315
	0.5908	-0.11	0.5606	-1.1	0.5728	-0.05	0.5642	0.245	0.5838	4.065	0.5618	0.175	0.5738	1.31
	0.5913	-0.11	0.5612	-1.095	0.5733	-0.05	0.5646	0.24	0.5843	4.045	0.5623	0.175	0.5743	1.295
	0.5918	-0.115	0.5617	-1.09	0.5738	-0.05	0.5651	0.24	0.5847	4.035	0.5628	0.175	0.5748	1.29
	0.5923	-0.12	0.5623	-1.09	0.5743	-0.05	0.5656	0.245	0.5852	4.02	0.5633	0.185	0.5752	1.28
	0.5928	-0.12	0.5628	-1.09	0.5748	-0.05	0.5661	0.24	0.5857	4.01	0.5637	0.18	0.5757	1.28
	0.5933	-0.12	0.5633	-1.085	0.5752	-0.05	0.5666	0.24	0.5862	3.99	0.5642	0.185	0.5762	1.27
	0.5938	-0.125	0.5639	-1.09	0.5757	-0.05	0.567	0.245	0.5867	3.97	0.5647	0.185	0.5767	1.26
	0.5942	-0.12	0.5644	-1.085	0.5762	-0.05	0.5675	0.245	0.5872	3.965	0.5652	0.185	0.5772	1.255
	0.5947	-0.12	0.565	-1.08	0.5767	-0.05	0.568	0.245	0.5877	3.96	0.5657	0.185	0.5776	1.25
	0.5952	-0.12	0.5655	-1.08	0.5771	-0.05	0.5685	0.24	0.5882	3.935	0.5661	0.18	0.5781	1.245
	0.5957	-0.12	0.5661	-1.08	0.5776	-0.05	0.569	0.24	0.5886	3.915	0.5666	0.18	0.5786	1.235
	0.5962	-0.12	0.5666	-1.075	0.5781	-0.05	0.5694	0.24	0.5891	3.915	0.5671	0.185	0.5791	1.23
	0.5966	-0.115	0.5671	-1.07	0.5786	-0.05	0.5699	0.24	0.5896	3.905	0.5676	0.185	0.5796	1.225
	0.5971	-0.11	0.5677	-1.065	0.5791	-0.05	0.5704	0.24	0.5901	3.89	0.5681	0.185	0.58	1.215
	0.5976	-0.105	0.5682	-1.06	0.5795	-0.055	0.5709	0.235	0.5906	3.865	0.5685	0.185	0.5805	1.21
	0.5981	-0.095	0.5688	-1.06	0.58	-0.055	0.5714	0.235	0.5911	3.84	0.569	0.185	0.581	1.205
	0.5986	-0.085	0.5693	-1.05	0.5805	-0.055	0.5718	0.24	0.5916	3.83	0.5695	0.185	0.5815	1.2
	0.599	-0.075	0.5698	-1.045	0.581	-0.055	0.5723	0.24	0.5921	3.825	0.57	0.185	0.582	1.195
	0.5995	-0.06	0.5704	-1.045	0.5815	-0.06	0.5728	0.235	0.5925	3.8	0.5705	0.185	0.5824	1.19
	0.6	-0.045	0.5709	-1.045	0.5819	-0.055	0.5733	0.235	0.593	3.78	0.5709	0.18	0.5829	1.185
	0.6005	-0.025	0.5715	-1.04	0.5824	-0.06	0.5738	0.235	0.5935	3.77	0.5714	0.185	0.5834	1.18
	0.601	-0.01	0.572	-1.035	0.5829	-0.06	0.5742	0.235	0.594	3.765	0.5719	0.185	0.5839	1.175
	0.6014	0.01	0.5726	-1.03	0.5834	-0.06	0.5747	0.235	0.5945	3.75	0.5724	0.185	0.5844	1.17
	0.6019	0.035	0.5731	-1.03	0.5839	-0.055	0.5752	0.23	0.595	3.735	0.5729	0.185	0.5848	1.165
	0.6024	0.06	0.5736	-1.025	0.5843	-0.055	0.5757	0.225	0.5955	3.715	0.5733	0.185	0.5853	1.165
	0.6029	0.08	0.5742	-1.025	0.5848	-0.055	0.5761	0.215	0.596	3.705	0.5738	0.18	0.5858	1.16
	0.6033	0.105	0.5747	-1.025	0.5853	-0.055	0.5766	0.22	0.5964	3.685	0.5743	0.185	0.5863	1.15
	0.6038	0.125	0.5753	-1.025	0.5858	-0.05	0.5771	0.22	0.5969	3.665	0.5748	0.18	0.5868	1.145
	0.6043	0.15	0.5758	-1.02	0.5863	-0.05	0.5776	0.22	0.5974	3.64	0.5753	0.18	0.5872	1.14
	0.6048	0.175	0.5764	-1.015	0.5867	-0.045	0.578	0.22	0.5979	3.63	0.5757	0.18	0.5877	1.135
	0.6053	0.195	0.5769	-1.015	0.5872	-0.045	0.5785	0.22	0.5984	3.61	0.5762	0.18	0.5882	1.125
	0.6057	0.22	0.5774	-1.01	0.5877	-0.04	0.579	0.225	0.5989	3.59	0.5767	0.18	0.5887	1.125
	0.6062	0.24	0.578	-1.005	0.5882	-0.04	0.5795	0.225	0.5994	3.575	0.5772	0.18	0.5892	1.115
	0.6067	0.265	0.5785	-1	0.5887	-0.04	0.5799	0.225	0.5999	3.55	0.5777	0.175	0.5896	1.115
	0.6072	0.29	0.5791	-1	0.5891	-0.035	0.5804	0.225	0.6003	3.525	0.5781	0.175	0.5901	1.11
	0.6077	0.31	0.5796	-1	0.5896	-0.04	0.5809	0.225	0.6008	3.51	0.5786	0.175	0.5906	1.105
	0.6081	0.335	0.5802	-0.995	0.5901	-0.04	0.5813	0.23	0.6013	3.5	0.5791	0.175	0.5911	1.1
	0.6086	0.365	0.5807	-0.995	0.5906	-0.04	0.5818	0.23	0.6018	3.48	0.5796	0.175	0.5916	1.095
	0.6091	0.39	0.5812	-0.99	0.5911	-0.04	0.5823	0.23	0.6023	3.455	0.5801	0.175	0.592	1.09
	0.6096	0.42	0.5818	-0.99	0.5915	-0.04	0.5828	0.23	0.6028	3.43	0.5805	0.175	0.5925	1.09
	0.6101	0.445	0.5823	-0.99	0.592	-0.04	0.5832	0.23	0.6033	3.41	0.581	0.17	0.593	1.08
	0.6105	0.475	0.5829	-0.985	0.5925	-0.035	0.5837	0.235	0.6037	3.385	0.5815	0.17	0.5935	1.075
	0.611	0.5	0.5834	-0.98	0.593	-0.035	0.5842	0.24	0.6042	3.365	0.582	0.17	0.594	1.07
	0.6115	0.53	0.584	-0.98	0.5935	-0.035	0.5847	0.24	0.6047	3.345	0.5825	0.17	0.5944	1.065
	0.612	0.56	0.5845	-0.985	0.5939	-0.035	0.5851	0.24	0.6052	3.33	0.5829	0.17	0.5949	1
	0.6125	0.595	0.585	-0.985	0.5944	-0.035	0.5856	0.245	0.6057	3.305	0.5834	0.165	0.5954	0.995
	0.6129	0.625	0.5856	-0.98	0.5949	-0.03	0.5861	0.245	0.6062	3.28	0.5839	0.165	0.5959	0.99
	0.6134	0.66	0.5861	-0.98	0.5954	-0.03	0.5865	0.245	0.6067	3.265	0.5844	0.16	0.5964	0.985
	0.6139	0.695	0.5867	-0.98	0.5959	-0.035	0.587	0.245	0.6072	3.25	0.5849	0.16	0.5968	0.975
	0.6144	0.735	0.5872	-0.98	0.5963	-0.03	0.5875	0.25	0.6076	3.22	0.5854	0.16	0.5973	0.97
	0.6148	0.77	0.5878	-0.98	0.5968	-0.035	0.588	0.25	0.6081	3.195	0.5858	0.16	0.5978	0.965
	0.6153	0.805	0.5883	-0.975	0.5973	-0.035	0.5884	0.25	0.6086	3.175	0.5863	0.16	0.5983	0.96
	0.6158	0.845	0.5888	-0.975	0.5978	-0.04	0.5889	0.245	0.6091	3.15	0.5868	0.16	0.5988	0.96
	0.6163	0.89	0.5894	-0.975	0.5983	-0.04	0.5894	0.25	0.6096	3.13	0.5873	0.155	0.5992	0.955
	0.6168	0.94	0.5899	-0.97	0.5987	-0.05	0.5899	0.25	0.6101	3.1	0.5878	0.16	0.5997	0.945
	0.6172	0.98	0.5905	-0.97	0.5992	-0.05	0.5903	0.25	0.6106	3.085	0.5882	0.16	0.6002	0.94
	0.6177	1.025	0.591	-0.965	0.5997	-0.055	0.5908	0.245	0.6111	3.06	0.5887	0.16	0.6007	0.935
	0.6182	1.07	0.5916	-0.97	0.6002	-0.055	0.5913	0.245	0.6115	3.04	0.5892	0.155	0.6012	0.93
	0.6187	1.115	0.5921	-0.97	0.6007	-0.055	0.5917	0.245	0.612	3.02	0.5897	0.16	0.6017	0.92
	0.6192	1.16	0.5926	-0.97	0.6011	-0.06	0.5922	0.245	0.6125	2.995	0.5902	0.16	0.6021	0.915
	0.6196	1.205	0.5932	-0.965	0.6016	-0.06	0.5927	0.245	0.613	2.975	0.5906	0.16	0.6026	0.915
	0.6201	1.25	0.5937	-0.965	0.6021	-0.065	0.5932	0.245	0.6135	2.945	0.5911	0.16	0.6031	0.91
	0.6206	1.295	0.5943	-0.965	0.6026	-0.065	0.5936	0.24	0.614	2.92	0.5916	0.16	0.6036	0.9
	0.6211	1.345	0.5948	-0.96	0.6031	-0.07	0.5941	0.24	0.6145	2.905	0.5921	0.155	0.6041	0.895
	0.6216	1.385	0.5954	-0.96	0.6035	-0.07	0.5946	0.24	0.615	2.885	0.5926	0.15	0.6045	0.895
	0.622	1.43	0.5959	-0.96	0.604	-0.07	0.5951	0.24	0.6154	2.86	0.593	0.15	0.605	0.89
	0.6225	1.475	0.5964	-0.96	0.6045	-0.07	0.5955	0.24	0.6159	2.845	0.5935	0.155	0.6055	0.885
	0.623	1.515	0.597	-0.95	0.605	-0.075	0.596	0.24	0.6164	2.82	0.594	0.15	0.606	0.88
	0.6235	1.555	0.5975	-0.945	0.6055	-0.075	0.5965	0.245	0.6169	2.795	0.5945	0.15	0.6065	0.87
	0.624	1.6	0.5981	-0.945	0.6059	-0.075	0.5969	0.24	0.6174	2.775	0.595	0.15	0.6069	0.875
	0.6244	1.65	0.5986	-0.94	0.6064	-0.08	0.5974	0.24	0.6179	2.755	0.5954	0.15	0.6074	0.865
	0.6249	1.695	0.5991	-0.935	0.6069	-0.08	0.5979	0.24	0.6184	2.74	0.5959	0.145	0.6079	0.86
	0.6254	1.735	0.5997	-0.925	0.6074	-0.085	0.5984	0.24	0.6189	2.725	0.5964	0.145	0.6084	0.855
	0.6259	1.77	0.6002	-0.925	0.6079	-0.09	0.5988	0.235	0.6193	2.705	0.5969	0.145	0.6089	0.855
	0.6264	1.82	0.6008	-0.92	0.6083	-0.09	0.5993	0.235	0.6198	2.685	0.5974	0.145	0.6093	0.85
	0.6268	1.86	0.6013	-0.915	0.6088	-0.09	0.5998	0.23	0.6203	2.67	0.5978	0.145	0.6098	0.84
	0.6273	1.9	0.6019	-0.91	0.6093	-0.09	0.6002	0.23	0.6208	2.65	0.5983	0.145	0.6103	0.835
	0.6278	1.94	0.6024	-0.905	0.6098	-0.09	0.6007	0.23	0.6213	2.64	0.5988	0.145	0.6108	0.83
	0.6283	1.985	0.6029	-0.9	0.6103	-0.09	0.6012	0.23	0.6218	2.405	0.5993	0.14	0.6113	0.825
	0.6287	2.02	0.6035	-0.895	0.6107	-0.09	0.6017	0.235	0.6223	2.385	0.5998	0.14	0.6118	0.82
	0.6292	2.065	0.604	-0.89	0.6112	-0.09	0.6021	0.23	0.6228	2.365	0.6002	0.14	0.6122	0.815
	0.6297	2.105	0.6046	-0.89	0.6117	-0.085	0.6026	0.235	0.6232	2.355	0.6007	0.135	0.6127	0.81
	0.6302	2.145	0.6051	-0.88	0.6122	-0.085	0.6031	0.235	0.6237	2.34	0.6012	0.135	0.6132	0.805
	0.6307	2.185	0.6057	-0.88	0.6127	-0.085	0.6036	0.24	0.6242	2.32	0.6017	0.13	0.6137	0.8
	0.6311	2.225	0.6062	-0.875	0.6131	-0.085	0.604	0.24	0.6247	2.31	0.6022	0.13	0.6142	0.79
	0.6316	2.265	0.6067	-0.87	0.6136	-0.08	0.6045	0.24	0.6252	2.295	0.6026	0.125	0.6146	0.785
	0.6321	2.3	0.6073	-0.865	0.6141	-0.08	0.605	0.245	0.6257	2.28	0.6031	0.125	0.6151	0.785
	0.6326	2.34	0.6078	-0.865	0.6146	-0.08	0.6054	0.245	0.6262	2.265	0.6036	0.12	0.6156	0.78
	0.6331	2.385	0.6084	-0.86	0.6151	-0.075	0.6059	0.245	0.6267	2.25	0.6041	0.12	0.6161	0.775
	0.6335	2.415	0.6089	-0.86	0.6155	-0.075	0.6064	0.245	0.6271	2.235	0.6046	0.12	0.6166	0.765
	0.634	2.45	0.6095	-0.855	0.616	-0.075	0.6069	0.25	0.6276	2.22	0.605	0.12	0.617	0.76
	0.6345	2.49	0.61	-0.85	0.6165	-0.07	0.6073	0.25	0.6281	2.21	0.6055	0.115	0.6175	0.755
	0.635	2.535	0.6105	-0.85	0.617	-0.07	0.6078	0.25	0.6286	2.195	0.606	0.11	0.618	0.745
	0.6355	2.57	0.6111	-0.85	0.6175	-0.065	0.6083	0.25	0.6291	2.175	0.6065	0.11	0.6185	0.74
	0.6359	2.605	0.6116	-0.845	0.6179	-0.065	0.6088	0.25	0.6296	2.165	0.607	0.11	0.619	0.73
	0.6364	2.64	0.6122	-0.84	0.6184	-0.06	0.6092	0.255	0.6301	2.15	0.6074	0.11	0.6194	0.725
	0.6369	2.67	0.6127	-0.84	0.6189	-0.045	0.6097	0.255	0.6306	2.14	0.6079	0.105	0.6199	0.715
	0.6374	2.705	0.6133	-0.84	0.6194	-0.04	0.6102	0.255	0.6311	2.12	0.6084	0.105	0.6204	0.71
	0.6379	2.74	0.6138	-0.84	0.6199	-0.03	0.6106	0.26	0.6315	2.105	0.6089	0.1	0.6209	0.705
	0.6383	2.775	0.6143	-0.835	0.6203	-0.015	0.6111	0.26	0.632	2.085	0.6094	0.095	0.6214	0.7
	0.6388	2.81	0.6149	-0.835	0.6208	0	0.6116	0.26	0.6325	2.075	0.6098	0.085	0.6219	0.69
	0.6393	2.84	0.6154	-0.835	0.6213	0.015	0.6121	0.26	0.633	2.06	0.6103	0.075	0.6223	0.685
	0.6398	2.875	0.616	-0.84	0.6218	0.035	0.6125	0.265	0.6335	2.045	0.6108	0.065	0.6228	0.68
	0.6402	2.9	0.6165	-0.835	0.6223	0.055	0.613	0.265	0.634	2.03	0.6113	0.05	0.6233	0.67
	0.6407	2.935	0.6171	-0.83	0.6227	0.075	0.6135	0.265	0.6345	2.015	0.6118	0.04	0.6238	0.665
	0.6412	2.965	0.6176	-0.83	0.6232	0.095	0.614	0.265	0.635	2.005	0.6122	0.03	0.6243	0.66
	0.6417	2.995	0.6181	-0.83	0.6237	0.11	0.6144	0.265	0.6354	1.985	0.6127	0.015	0.6247	0.655
	0.6422	3.03	0.6187	-0.83	0.6242	0.13	0.6149	0.27	0.6359	1.965	0.6132	0	0.6252	0.65
	0.6426	3.06	0.6192	-0.83	0.6247	0.15	0.6154	0.265	0.6364	1.955	0.6137	-0.015	0.6257	0.645
	0.6431	3.08	0.6198	-0.83	0.6251	0.165	0.6158	0.26	0.6369	1.945	0.6142	-0.04	0.6262	0.64
	0.6436	3.12	0.6203	-0.83	0.6256	0.19	0.6163	0.26	0.6374	1.935	0.6146	-0.06	0.6267	0.635
	0.6441	3.145	0.6209	-0.83	0.6261	0.205	0.6168	0.26	0.6379	1.925	0.6151	-0.085	0.6271	0.63
	0.6446	3.175	0.6214	-0.765	0.6266	0.23	0.6173	0.255	0.6384	1.91	0.6156	-0.11	0.6276	0.625
	0.645	3.2	0.622	-0.765	0.6271	0.5	0.6177	0.255	0.6389	1.895	0.6161	-0.13	0.6281	0.615
	0.6455	3.235	0.6226	-0.765	0.6275	0.53	0.6182	0.255	0.6393	1.88	0.6166	-0.15	0.6286	0.61
	0.646	3.255	0.6231	-0.76	0.628	0.555	0.6187	0.255	0.6398	1.865	0.617	-0.18	0.6291	0.605
	0.6465	3.29	0.6237	-0.76	0.6285	0.585	0.6192	0.25	0.6403	1.855	0.6175	-0.205	0.6296	0.6
	0.647	3.32	0.6243	-0.76	0.629	0.62	0.6196	0.25	0.6408	1.85	0.618	-0.225	0.63	0.595
	0.6474	3.345	0.6248	-0.755	0.6295	0.65	0.6201	0.25	0.6413	1.835	0.6185	-0.255	0.6305	0.595
	0.6479	3.38	0.6254	-0.75	0.63	0.68	0.6206	0.245	0.6418	1.82	0.619	-0.28	0.631	0.585
	0.6484	3.405	0.6259	-0.75	0.6304	0.72	0.621	0.24	0.6423	1.81	0.6194	-0.305	0.6315	0.585
	0.6489	3.425	0.6265	-0.745	0.6309	0.755	0.6215	0.24	0.6428	1.795	0.6199	-0.335	0.632	0.58
	0.6494	3.45	0.6271	-0.74	0.6314	0.795	0.622	0.235	0.6432	1.785	0.6204	-0.36	0.6324	0.58
	0.6498	3.485	0.6276	-0.735	0.6319	0.835	0.6225	0.23	0.6437	1.775	0.6209	-0.385	0.6329	0.575
	0.6503	3.505	0.6282	-0.735	0.6324	0.87	0.6229	0.23	0.6442	1.765	0.6214	-0.405	0.6334	0.57
	0.6508	3.525	0.6288	-0.73	0.6328	0.905	0.6234	0.23	0.6447	1.755	0.6218	-0.435	0.6339	0.565
	0.6513	3.55	0.6293	-0.725	0.6333	0.945	0.6239	0.225	0.6452	1.74	0.6223	-0.455	0.6344	0.56
	0.6517	3.57	0.6299	-0.73	0.6338	0.99	0.6244	0.22	0.6457	1.735	0.6228	-0.485	0.6348	0.56
	0.6522	3.59	0.6305	-0.725	0.6343	1.035	0.6248	0.215	0.6462	1.725	0.6233	-0.51	0.6353	0.555
	0.6527	3.62	0.631	-0.72	0.6348	1.08	0.6253	0.21	0.6467	1.715	0.6238	-0.53	0.6358	0.555
	0.6532	3.63	0.6316	-0.72	0.6352	1.12	0.6258	0.205	0.6472	1.705	0.6242	-0.87	0.6363	0.55
	0.6537	3.65	0.6322	-0.72	0.6357	1.16	0.6262	0.205	0.6476	1.695	0.6247	-0.9	0.6368	0.545
	0.6541	3.675	0.6327	-0.72	0.6362	1.21	0.6267	0.2	0.6481	1.685	0.6252	-0.935	0.6372	0.54
	0.6546	3.705	0.6333	-0.72	0.6367	1.25	0.6272	0.195	0.6486	1.675	0.6257	-0.97	0.6377	0.535
	0.6551	3.915	0.6339	-0.72	0.6372	1.285	0.6277	0.19	0.6491	1.67	0.6261	-1.005	0.6382	0.53
	0.6556	3.93	0.6344	-0.72	0.6376	1.33	0.6281	0.185	0.6496	1.66	0.6266	-1.035	0.6387	0.525
	0.656	3.955	0.635	-0.72	0.6381	1.37	0.6286	0.18	0.6501	1.65	0.6271	-1.065	0.6392	0.52
	0.6565	3.97	0.6356	-0.725	0.6386	1.41	0.6291	0.175	0.6506	1.64	0.6275	-1.1	0.6397	0.52
	0.657	4.005	0.6361	-0.725	0.6391	1.455	0.6296	0.175	0.6511	1.63	0.628	-1.135	0.6401	0.515
	0.6575	4.02	0.6367	-0.72	0.6396	1.495	0.63	0.17	0.6515	1.62	0.6285	-1.165	0.6406	0.515
	0.6579	4.04	0.6373	-0.72	0.64	1.535	0.6305	0.175	0.652	1.615	0.629	-1.205	0.6411	0.51
	0.6584	4.055	0.6378	-0.725	0.6405	1.58	0.631	0.17	0.6525	1.605	0.6294	-1.235	0.6416	0.505
	0.6589	4.085	0.6384	-0.725	0.641	1.625	0.6314	0.165	0.653	1.6	0.6299	-1.27	0.6421	0.5
	0.6593	4.11	0.639	-0.72	0.6415	1.67	0.6319	0.165	0.6535	1.59	0.6304	-1.305	0.6425	0.5
	0.6598	4.13	0.6395	-0.72	0.642	1.72	0.6324	0.165	0.654	1.58	0.6309	-1.335	0.643	0.495
	0.6603	4.155	0.6401	-0.725	0.6424	1.76	0.6329	0.16	0.6545	1.575	0.6313	-1.37	0.6435	0.49
	0.6608	4.17	0.6407	-0.725	0.6429	1.805	0.6333	0.16	0.655	1.565	0.6318	-1.405	0.644	0.49
	0.6612	4.205	0.6412	-0.725	0.6434	1.845	0.6338	0.16	0.6554	1.555	0.6323	-1.435	0.6445	0.485
	0.6617	4.22	0.6418	-0.73	0.6439	1.885	0.6343	0.16	0.6559	1.545	0.6327	-1.465	0.6449	0.48
	0.6622	4.225	0.6424	-0.73	0.6444	1.93	0.6347	0.16	0.6564	1.535	0.6332	-1.5	0.6454	0.48
	0.6626	4.25	0.6429	-0.73	0.6448	1.975	0.6352	0.155	0.6569	1.525	0.6337	-1.53	0.6459	0.475
	0.6631	4.27	0.6435	-0.73	0.6453	2.005	0.6357	0.155	0.6574	1.515	0.6342	-1.565	0.6464	0.47
	0.6636	4.29	0.6441	-0.73	0.6458	2.05	0.6362	0.155	0.6579	1.51	0.6346	-1.595	0.6469	0.46
	0.6641	4.31	0.6446	-0.725	0.6463	2.09	0.6367	0.155	0.6584	1.505	0.6351	-1.625	0.6473	0.46
	0.6645	4.32	0.6452	-0.725	0.6468	2.125	0.6372	0.15	0.6589	1.5	0.6356	-1.66	0.6478	0.455
	0.665	4.335	0.6458	-0.725	0.6472	2.165	0.6377	0.15	0.6594	1.485	0.636	-1.69	0.6483	0.455
	0.6655	4.36	0.6463	-0.725	0.6477	2.2	0.6381	0.145	0.6598	1.475	0.6365	-1.72	0.6488	0.45
	0.6659	4.385	0.6469	-0.72	0.6482	2.23	0.6386	0.14	0.6603	1.475	0.637	-1.745	0.6493	0.445
	0.6664	4.395	0.6475	-0.72	0.6487	2.265	0.6391	0.14	0.6608	1.465	0.6375	-1.775	0.6498	0.445
	0.6669	4.415	0.648	-0.72	0.6492	2.31	0.6396	0.14	0.6613	1.45	0.6379	-1.81	0.6502	0.445
	0.6673	4.435	0.6486	-0.715	0.6496	2.34	0.6401	0.135	0.6618	1.45	0.6384	-1.84	0.6507	0.44
	0.6678	4.45	0.6492	-0.71	0.6501	2.375	0.6406	0.135	0.6623	1.445	0.6389	-1.865	0.6512	0.44
	0.6683	4.47	0.6497	-0.705	0.6506	2.41	0.6411	0.135	0.6628	1.43	0.6393	-1.875	0.6517	0.44
	0.6688	4.49	0.6503	-0.695	0.6511	2.445	0.6415	0.13	0.6633	1.43	0.6398	-1.91	0.6522	0.435
	0.6692	4.51	0.6508	-0.695	0.6516	2.485	0.642	0.135	0.6637	1.42	0.6403	-1.95	0.6526	0.435
	0.6697	4.53	0.6514	-0.69	0.652	2.525	0.6425	0.13	0.6642	1.41	0.6408	-1.98	0.6531	0.43
	0.6702	4.555	0.652	-0.685	0.6525	2.56	0.643	0.125	0.6647	1.405	0.6412	-2.005	0.6536	0.43
	0.6706	4.57	0.6525	-0.68	0.653	2.595	0.6435	0.125	0.6652	1.4	0.6417	-2.045	0.6541	0.43
	0.6711	4.595	0.6531	-0.68	0.6535	2.625	0.644	0.125	0.6657	1.395	0.6422	-2.08	0.6546	0.43
	0.6716	4.615	0.6537	-0.675	0.654	2.655	0.6445	0.125	0.6662	1.385	0.6426	-2.125	0.655	0.425
	0.6721	4.63	0.6542	-0.67	0.6544	2.69	0.645	0.125	0.6667	1.38	0.6431	-2.16	0.6555	0.42
	0.6725	4.65	0.6548	-0.665	0.6549	2.725	0.6454	0.125	0.6672	1.375	0.6436	-2.185	0.656	0.405
	0.673	4.66	0.6554	-0.665	0.6554	2.76	0.6459	0.12	0.6676	1.375	0.6441	-2.2	0.6565	0.4
	0.6735	4.675	0.6559	-0.66	0.6559	2.795	0.6464	0.115	0.6681	1.375	0.6445	-2.23	0.657	0.4
	0.6739	4.69	0.6565	-0.66	0.6564	2.825	0.6469	0.115	0.6686	1.365	0.645	-2.26	0.6575	0.395
	0.6744	4.705	0.6571	-0.66	0.6568	2.855	0.6474	0.11	0.6691	1.355	0.6455	-2.29	0.658	0.395
	0.6749	4.725	0.6576	-0.66	0.6573	2.885	0.6479	0.11	0.6696	1.35	0.6459	-2.325	0.6585	0.39
	0.6754	4.735	0.6582	-0.655	0.6578	2.915	0.6484	0.105	0.6701	1.34	0.6464	-2.35	0.659	0.39
	0.6758	4.755	0.6588	-0.65	0.6583	2.94	0.6489	0.11	0.6706	1.335	0.6469	-2.375	0.6595	0.39
	0.6763	4.775	0.6593	-0.65	0.6588	2.97	0.6493	0.105	0.6711	1.335	0.6474	-2.405	0.66	0.39
	0.6768	4.795	0.6599	-0.65	0.6592	3.005	0.6498	0.1	0.6715	1.335	0.6478	-2.425	0.6605	0.385
	0.6772	4.815	0.6605	-0.645	0.6597	3.035	0.6503	0.1	0.672	1.325	0.6483	-2.445	0.661	0.385
	0.6777	4.82	0.661	-0.645	0.6602	3.065	0.6508	0.105	0.6725	1.32	0.6488	-2.465	0.6615	0.385
	0.6782	4.84	0.6616	-0.64	0.6607	3.095	0.6513	0.105	0.673	1.32	0.6493	-2.495	0.662	0.38
	0.6787	4.855	0.6622	-0.645	0.6612	3.13	0.6518	0.105	0.6735	1.315	0.6497	-2.525	0.6625	0.38
	0.6791	4.87	0.6627	-0.64	0.6616	3.155	0.6523	0.105	0.674	1.31	0.6502	-2.56	0.6629	0.38
	0.6796	4.885	0.6633	-0.635	0.6621	3.185	0.6527	0.11	0.6745	1.305	0.6507	-2.605	0.6634	0.375
	0.6801	4.9	0.6639	-0.635	0.6626	3.21	0.6532	0.11	0.675	1.305	0.6511	-2.66	0.6639	0.375
	0.6805	4.91	0.6644	-0.64	0.6631	3.24	0.6537	0.115	0.6755	1.3	0.6516	-2.715	0.6644	0.375
	0.681	4.915	0.665	-0.635	0.6636	3.265	0.6542	0.115	0.6759	1.3	0.6521	-2.765	0.6649	0.375
	0.6815	4.935	0.6656	-0.635	0.664	3.3	0.6547	0.115	0.6764	1.3	0.6526	-2.815	0.6654	0.37
	0.682	4.95	0.6661	-0.635	0.6645	3.32	0.6552	0.12	0.6769	1.295	0.653	-2.84	0.6659	0.365
	0.6824	4.96	0.6667	-0.635	0.665	3.345	0.6557	0.12	0.6774	1.285	0.6535	-2.83	0.6664	0.36
	0.6829	4.96	0.6673	-0.635	0.6655	3.375	0.6562	0.12	0.6779	1.285	0.654	-2.805	0.6669	0.36
	0.6834	4.98	0.6678	-0.64	0.666	3.405	0.6566	0.125	0.6784	1.28	0.6544	-2.78	0.6674	0.355
	0.6838	4.99	0.6684	-0.64	0.6664	3.425	0.6571	0.13	0.6789	1.275	0.6549	-2.76	0.6679	0.355
	0.6843	4.995	0.669	-0.64	0.6669	3.45	0.6576	0.13	0.6794	1.27	0.6554	-2.76	0.6684	0.35
	0.6848	5.005	0.6695	-0.64	0.6674	3.475	0.6581	0.135	0.6798	1.27	0.6559	-2.77	0.6689	0.35
	0.6853	5.03	0.6701	-0.64	0.6679	3.495	0.6586	0.14	0.6803	1.265	0.6563	-2.77	0.6694	0.345
	0.6857	5.04	0.6707	-0.64	0.6684	3.515	0.6591	0.145	0.6808	1.265	0.6568	-2.785	0.6699	0.345
	0.6862	5.045	0.6712	-0.64	0.6688	3.545	0.6596	0.145	0.6813	1.26	0.6573	-2.8	0.6704	0.345
	0.6867	5.05	0.6718	-0.64	0.6693	3.575	0.66	0.15	0.6818	1.26	0.6577	-2.84	0.6709	0.345
	0.6871	5.07	0.6724	-0.635	0.6698	3.595	0.6605	0.155	0.6823	1.255	0.6582	-2.88	0.6714	0.34
	0.6876	5.085	0.6729	-0.635	0.6703	3.62	0.661	0.16	0.6828	1.245	0.6587	-2.9	0.6719	0.34
	0.6881	5.095	0.6735	-0.64	0.6708	3.645	0.6615	0.165	0.6833	1.245	0.6592	-2.93	0.6723	0.335
	0.6885	5.11	0.6741	-0.635	0.6712	3.66	0.662	0.17	0.6838	1.175	0.6596	-2.985	0.6728	0.335
	0.689	5.13	0.6746	-0.64	0.6717	3.695	0.6625	0.175	0.6842	1.17	0.6601	-3.025	0.6733	0.335
	0.6895	5.135	0.6752	-0.64	0.6722	3.72	0.663	0.18	0.6847	1.165	0.6606	-3.025	0.6738	0.335
	0.69	5.155	0.6757	-0.635	0.6727	3.745	0.6635	0.18	0.6852	1.155	0.661	-3.01	0.6743	0.33
	0.6904	5.155	0.6763	-0.635	0.6732	3.77	0.6639	0.185	0.6857	1.15	0.6615	-3.02	0.6748	0.325
	0.6909	5.17	0.6769	-0.635	0.6736	3.79	0.6644	0.185	0.6862	1.15	0.662	-3.06	0.6753	0.325
	0.6914	5.185	0.6774	-0.635	0.6741	3.8	0.6649	0.19	0.6867	1.14	0.6625	-3.11	0.6758	0.32
	0.6918	5.195	0.678	-0.635	0.6746	3.82	0.6654	0.195	0.6872	1.14	0.6629	-3.17	0.6763	0.315
	0.6923	5.205	0.6786	-0.635	0.6751	3.845	0.6659	0.195	0.6877	1.14	0.6634	-3.195	0.6768	0.315
	0.6928	5.215	0.6791	-0.63	0.6756	3.865	0.6664	0.2	0.6881	1.14	0.6639	-3.205	0.6773	0.31
	0.6933	5.225	0.6797	-0.625	0.676	3.885	0.6669	0.2	0.6886	1.135	0.6643	-3.195	0.6778	0.31
	0.6937	5.235	0.6803	-0.62	0.6765	3.91	0.6673	0.205	0.6891	1.13	0.6648	-3.155	0.6783	0.305
	0.6942	5.25	0.6808	-0.62	0.677	3.93	0.6678	0.205	0.6896	1.12	0.6653	-3.14	0.6788	0.3
	0.6947	5.255	0.6814	-0.615	0.6775	3.945	0.6683	0.205	0.6901	1.125	0.6658	-3.185	0.6793	0.3
	0.6951	5.255	0.682	-0.61	0.678	3.975	0.6688	0.21	0.6906	1.12	0.6662	-3.22	0.6798	0.295
	0.6956	5.27	0.6825	-0.61	0.6785	3.995	0.6693	0.215	0.6911	1.115	0.6667	-3.235	0.6803	0.295
	0.6961	5.29	0.6831	-0.605	0.6789	4.01	0.6698	0.215	0.6916	1.115	0.6672	-3.28	0.6808	0.29
	0.6966	5.29	0.6837	-0.6	0.6794	4.035	0.6703	0.22	0.692	1.11	0.6677	-3.355	0.6812	0.29
	0.697	5.305	0.6842	-0.59	0.6799	4.06	0.6708	0.22	0.6925	1.11	0.6681	-3.415	0.6817	0.285
	0.6975	5.31	0.6848	-0.585	0.6804	4.085	0.6712	0.22	0.693	1.105	0.6686	-3.435	0.6822	0.28
	0.698	5.315	0.6854	-0.58	0.6809	4.105	0.6717	0.225	0.6935	1.105	0.6691	-3.455	0.6827	0.275
	0.6984	5.32	0.6859	-0.58	0.6813	4.125	0.6722	0.225	0.694	1.105	0.6695	-3.48	0.6832	0.275
	0.6989	5.335	0.6865	-0.575	0.6818	4.145	0.6727	0.225	0.6945	1.1	0.67	-3.505	0.6837	0.27
	0.6994	5.335	0.6871	-0.57	0.6823	4.17	0.6732	0.225	0.695	1.1	0.6705	-3.59	0.6842	0.265
	0.6999	5.335	0.6876	-0.57	0.6828	4.19	0.6737	0.225	0.6955	1.095	0.671	-3.655	0.6847	0.26
	0.7003	5.35	0.6882	-0.565	0.6833	4.21	0.6742	0.23	0.6959	1.09	0.6714	-3.7	0.6852	0.255
	0.7008	5.36	0.6888	-0.56	0.6837	4.23	0.6747	0.23	0.6964	1.09	0.6719	-3.695	0.6857	0.25
	0.7013	5.355	0.6893	-0.56	0.6842	4.25	0.6751	0.23	0.6969	1.09	0.6724	-3.655	0.6862	0.245
	0.7017	5.36	0.6899	-0.55	0.6847	4.27	0.6756	0.225	0.6974	1.085	0.6728	-3.6	0.6867	0.24
	0.7022	5.365	0.6905	-0.55	0.6852	4.3	0.6761	0.23	0.6979	1.085	0.6733	-3.535	0.6872	0.24
	0.7027	5.37	0.691	-0.545	0.6857	4.33	0.6766	0.23	0.6984	1.08	0.6738	-3.495	0.6877	0.235
	0.7032	5.38	0.6916	-0.54	0.6861	4.34	0.6771	0.23	0.6989	1.07	0.6743	-3.495	0.6882	0.23
	0.7036	5.38	0.6922	-0.535	0.6866	4.36	0.6776	0.235	0.6994	1.065	0.6747	-3.54	0.6887	0.225
	0.7041	5.38	0.6927	-0.53	0.6871	4.38	0.6781	0.235	0.6998	1.06	0.6752	-3.615	0.6892	0.22
	0.7046	5.375	0.6932	-0.395	0.6876	4.4	0.6785	0.235	0.7003	1.065	0.6757	-3.665	0.6897	0.22
	0.705	5.38	0.6937	-0.39	0.6881	4.705	0.679	0.24	0.7008	1.06	0.6761	-3.72	0.6901	0.215
	0.7055	5.385	0.6942	-0.385	0.6885	4.72	0.6795	0.24	0.7013	1.05	0.6766	-3.72	0.6906	0.21
	0.706	5.385	0.6947	-0.375	0.689	4.75	0.68	0.25	0.7018	1.045	0.6771	-3.69	0.6911	0.21
	0.7065	5.39	0.6952	-0.37	0.6895	4.765	0.6805	0.25	0.7023	1.045	0.6776	-3.665	0.6916	0.205
	0.7069	5.39	0.6957	-0.37	0.69	4.77	0.681	0.25	0.7028	1.04	0.678	-3.625	0.6921	0.2
	0.7074	5.395	0.6961	-0.365	0.6905	4.785	0.6815	0.255	0.7033	1.04	0.6785	-3.605	0.6926	0.195
	0.7079	5.38	0.6966	-0.36	0.6909	4.8	0.682	0.26	0.7038	1.035	0.679	-3.605	0.6931	0.19
	0.7083	5.375	0.6971	-0.36	0.6914	4.805	0.6824	0.265	0.7042	1.03	0.6794	-3.62	0.6936	0.185
	0.7088	5.38	0.6976	-0.35	0.6919	4.815	0.6829	0.265	0.7047	1.02	0.6799	-3.62	0.6941	0.18
	0.7093	5.375	0.6981	-0.35	0.6924	4.83	0.6834	0.265	0.7052	1.02	0.6804	-3.64	0.6946	0.175
	0.7097	5.365	0.6986	-0.345	0.6929	4.845	0.6839	0.27	0.7057	1.015	0.6809	-3.69	0.6951	0.175
	0.7102	5.355	0.6991	-0.345	0.6933	4.855	0.6844	0.275	0.7062	1.01	0.6813	-3.69	0.6956	0.165
	0.7107	5.365	0.6996	-0.34	0.6938	4.87	0.6849	0.275	0.7067	1	0.6818	-3.645	0.6961	0.17
	0.7112	5.35	0.7	-0.335	0.6943	4.875	0.6854	0.28	0.7072	1	0.6823	-3.61	0.6966	0.165
	0.7116	5.34	0.7005	-0.33	0.6948	4.88	0.6858	0.285	0.7077	0.995	0.6827	-3.59	0.6971	0.165
	0.7121	5.33	0.701	-0.325	0.6953	4.885	0.6863	0.29	0.7081	0.985	0.6832	-3.575	0.6976	0.16
	0.7126	5.325	0.7015	-0.325	0.6957	4.905	0.6868	0.29	0.7086	0.975	0.6837	-3.58	0.6981	0.155
	0.713	5.32	0.702	-0.32	0.6962	4.915	0.6873	0.295	0.7091	0.965	0.6842	-3.545	0.6986	0.155
	0.7135	5.305	0.7025	-0.315	0.6967	4.925	0.6878	0.3	0.7096	0.965	0.6846	-3.565	0.699	0.15
	0.714	5.295	0.703	-0.31	0.6972	4.94	0.6883	0.305	0.7101	0.96	0.6851	-3.61	0.6995	0.15
	0.7145	5.29	0.7035	-0.31	0.6977	4.95	0.6888	0.31	0.7106	0.95	0.6856	-3.655	0.7	0.15
	0.7152	4.365	0.7039	-0.31	0.6981	4.97	0.6893	0.31	0.7111	0.95	0.6861	-3.69	0.7005	0.145
	0.7159	4.36	0.7044	-0.305	0.6986	4.98	0.6897	0.315	0.7116	0.94	0.6865	-3.71	0.701	0.15
	0.7167	4.355	0.7049	-0.305	0.6991	4.995	0.6902	0.315	0.712	0.93	0.687	-3.705	0.7015	0.145
	0.7174	4.36	0.7054	-0.3	0.6996	5.02	0.6907	0.32	0.7125	0.925	0.6875	-3.72	0.702	0.145
	0.7182	4.355	0.7059	-0.305	0.7001	5.035	0.6912	0.325	0.713	0.92	0.688	-3.71	0.7025	0.14
	0.7189	4.345	0.7064	-0.305	0.7005	5.045	0.6917	0.325	0.7135	0.915	0.6884	-3.695	0.703	0.14
	0.7196	4.34	0.7069	-0.3	0.701	5.06	0.6922	0.325	0.714	0.91	0.6889	-3.725	0.7035	0.135
	0.7204	4.33	0.7074	-0.295	0.7015	5.07	0.6927	0.325	0.7145	0.905	0.6894	-3.785	0.704	0.135
	0.7211	4.325	0.7078	-0.295	0.702	5.09	0.6931	0.325	0.715	0.895	0.6899	-3.875	0.7045	0.13
	0.7219	4.325	0.7083	-0.295	0.7025	5.11	0.6936	0.325	0.7155	0.89	0.6903	-3.97	0.705	0.13
	0.7226	4.32	0.7088	-0.295	0.7029	5.12	0.6941	0.325	0.7159	0.885	0.6908	-3.975	0.7055	0.125
	0.7233	4.315	0.7093	-0.295	0.7034	5.13	0.6946	0.33	0.7164	0.88	0.6913	-3.945	0.706	0.125
	0.7241	4.305	0.7098	-0.29	0.7039	5.135	0.6951	0.33	0.7169	0.87	0.6918	-3.895	0.7065	0.125
	0.7248	4.295	0.7103	-0.29	0.7044	5.155	0.6956	0.33	0.7174	0.87	0.6922	-3.85	0.707	0.125
	0.7256	4.29	0.7108	-0.285	0.7049	5.165	0.6961	0.33	0.7179	0.86	0.6927	-3.8	0.7075	0.125
	0.7263	4.28	0.7113	-0.285	0.7053	5.175	0.6966	0.33	0.7184	0.855	0.6932	-3.75	0.7079	0.125
	0.727	4.27	0.7117	-0.28	0.7058	5.18	0.697	0.33	0.7189	0.845	0.6936	-3.74	0.7084	0.12
	0.7278	4.26	0.7122	-0.275	0.7063	5.195	0.6975	0.33	0.7194	0.84	0.6941	-3.755	0.7089	0.115
	0.7285	4.265	0.7127	-0.275	0.7068	5.2	0.698	0.315	0.7198	0.835	0.6946	-3.775	0.7094	0.115
	0.7293	4.245	0.7132	-0.275	0.7072	5.2	0.6985	0.315	0.7203	0.825	0.6951	-3.78	0.7099	0.115
	0.73	4.24	0.7137	-0.275	0.7077	5.21	0.699	0.31	0.7208	0.815	0.6955	-3.75	0.7104	0.115
	0.7307	4.23	0.7142	-0.27	0.7082	5.225	0.6994	0.31	0.7213	0.815	0.696	-3.74	0.7109	0.115
	0.7315	4.23	0.7147	-0.265	0.7087	5.225	0.6999	0.31	0.7218	0.81	0.6965	-3.76	0.7114	0.115
	0.7322	4.215	0.7152	-0.265	0.7092	5.23	0.7004	0.305	0.7223	0.805	0.697	-3.775	0.7119	0.11
	0.733	4.2	0.7156	-0.26	0.7096	5.235	0.7009	0.3	0.7228	0.8	0.6974	-3.79	0.7124	0.105
	0.7337	4.19	0.7161	-0.26	0.7101	5.245	0.7013	0.3	0.7233	0.795	0.6979	-3.815	0.7129	0.105
	0.7344	4.195	0.7166	-0.255	0.7106	5.25	0.7018	0.3	0.7238	0.785	0.6984	-3.83	0.7134	0.105
	0.7352	4.19	0.7171	-0.255	0.7111	5.26	0.7023	0.3	0.7242	0.78	0.6989	-3.83	0.7139	0.1
	0.7359	4.17	0.7176	-0.25	0.7116	5.275	0.7027	0.3	0.7247	0.775	0.6993	-3.845	0.7144	0.095
	0.7367	4.16	0.7181	-0.25	0.712	5.285	0.7032	0.3	0.7252	0.765	0.6998	-3.855	0.7149	0.095
	0.7374	4.155	0.7186	-0.245	0.7125	5.295	0.7037	0.295	0.7257	0.755	0.7003	-3.85	0.7154	0.09
	0.7381	4.14	0.7191	-0.245	0.713	5.305	0.7042	0.295	0.7262	0.75	0.7007	-3.835	0.7159	0.09
	0.7389	4.13	0.7195	-0.24	0.7135	5.31	0.7046	0.295	0.7267	0.74	0.7012	-3.83	0.7164	0.09
	0.7396	4.12	0.72	-0.23	0.714	5.325	0.7051	0.295	0.7272	0.735	0.7017	-3.835	0.7169	0.09
	0.7404	4.105	0.7205	-0.23	0.7144	5.34	0.7056	0.295	0.7277	0.725	0.7022	-3.88	0.7173	0.085
	0.7411	4.085	0.721	-0.225	0.7149	5.345	0.7061	0.29	0.7281	0.715	0.7026	-3.92	0.7178	0.085
	0.7418	4.075	0.7215	-0.22	0.7154	5.36	0.7065	0.29	0.7286	0.71	0.7031	-3.935	0.7183	0.085
	0.7426	4.065	0.722	-0.22	0.7159	5.375	0.707	0.285	0.7291	0.705	0.7036	-3.915	0.7188	0.07
	0.7433	4.06	0.7225	-0.22	0.7164	5.385	0.7075	0.285	0.7296	0.695	0.7041	-3.865	0.7193	0.07
	0.7441	4.045	0.723	-0.215	0.7168	5.405	0.708	0.285	0.7301	0.685	0.7045	-3.835	0.7198	0.07
	0.7448	4.04	0.7234	-0.21	0.7173	5.415	0.7084	0.28	0.7306	0.68	0.705	-3.83	0.7203	0.07
	0.7455	4.025	0.7239	-0.21	0.7178	5.425	0.7089	0.28	0.7311	0.67	0.7055	-3.81	0.7207	0.07
	0.7463	4.015	0.7244	-0.21	0.7183	5.44	0.7094	0.28	0.7316	0.665	0.706	-3.775	0.7212	0.075
	0.747	4.005	0.7249	-0.21	0.7188	5.44	0.7098	0.28	0.732	0.655	0.7064	-3.765	0.7217	0.075
	0.7478	3.985	0.7254	-0.205	0.7192	5.45	0.7103	0.28	0.7325	0.65	0.7069	-3.79	0.7222	0.075
	0.7485	3.965	0.7259	-0.2	0.7197	5.46	0.7108	0.28	0.733	0.64	0.7074	-3.855	0.7227	0.075
	0.7492	3.96	0.7264	-0.205	0.7202	5.465	0.7113	0.28	0.7335	0.63	0.7079	-3.895	0.7231	0.08
	0.75	3.955	0.7269	-0.2	0.7207	5.48	0.7117	0.28	0.734	0.62	0.7083	-3.89	0.7236	0.08
	0.7507	3.945	0.7273	-0.2	0.7212	5.485	0.7122	0.28	0.7345	0.61	0.7088	-3.84	0.7241	0.075
	0.7515	3.925	0.7278	-0.195	0.7216	5.485	0.7127	0.275	0.735	0.6	0.7093	-3.83	0.7246	0.075
	0.7522	3.91	0.7283	-0.195	0.7221	5.485	0.7132	0.28	0.7355	0.59	0.7097	-3.83	0.7251	0.075
	0.7529	3.905	0.7288	-0.19	0.7226	5.495	0.7136	0.28	0.7359	0.58	0.7102	-3.825	0.7255	0.08
	0.7537	3.89	0.7293	-0.19	0.7231	5.49	0.7141	0.275	0.7364	0.57	0.7107	-3.82	0.726	0.08
	0.7544	3.875	0.7298	-0.19	0.7236	5.495	0.7146	0.265	0.7369	0.56	0.7112	-3.835	0.7265	0.08
	0.7552	3.86	0.7303	-0.185	0.724	5.495	0.7151	0.265	0.7374	0.55	0.7116	-3.86	0.727	0.08
	0.7559	3.845	0.7308	-0.185	0.7245	5.5	0.7155	0.265	0.7379	0.545	0.7121	-3.85	0.7275	0.08
	0.7566	3.82	0.7312	-0.185	0.725	5.49	0.716	0.26	0.7384	0.535	0.7126	-3.815	0.7279	0.08
	0.7574	3.81	0.7317	-0.185	0.7255	5.495	0.7165	0.26	0.7389	0.525	0.7131	-3.795	0.7284	0.075
	0.7581	3.8	0.7322	-0.18	0.726	5.485	0.717	0.255	0.7394	0.515	0.7135	-3.86	0.7289	0.08
	0.7589	3.78	0.7327	-0.18	0.7264	5.48	0.7174	0.25	0.7398	0.505	0.714	-3.99	0.7294	0.08
	0.7596	3.765	0.7332	-0.18	0.7269	5.485	0.7179	0.245	0.7403	0.5	0.7145	-4.045	0.7299	0.08
	0.7603	3.75	0.7337	-0.18	0.7274	5.485	0.7184	0.245	0.7408	0.49	0.715	-4.04	0.7303	0.08
	0.7611	3.74	0.7342	-0.18	0.7279	5.485	0.7188	0.245	0.7413	0.485	0.7154	-3.99	0.7308	0.08
	0.7618	3.72	0.7347	-0.18	0.7284	5.47	0.7193	0.245	0.7418	0.475	0.7159	-3.94	0.7313	0.08
	0.7626	3.71	0.7351	-0.18	0.7288	5.465	0.7198	0.24	0.7423	0.465	0.7164	-3.93	0.7318	0.08
	0.7633	3.695	0.7356	-0.18	0.7293	5.465	0.7203	0.235	0.7428	0.46	0.7168	-3.965	0.7323	0.08
	0.764	3.675	0.7361	-0.18	0.7298	5.455	0.7207	0.235	0.7433	0.455	0.7173	-3.985	0.7327	0.08
	0.7648	3.66	0.7366	-0.18	0.7303	5.45	0.7212	0.23	0.7438	0.45	0.7178	-3.99	0.7332	0.08
	0.7655	3.65	0.7371	-0.18	0.7307	5.45	0.7217	0.225	0.7442	0.44	0.7183	-3.985	0.7337	0.08
	0.7663	3.635	0.7376	-0.175	0.7312	5.435	0.7222	0.225	0.7447	0.43	0.7187	-3.955	0.7342	0.075
	0.767	3.615	0.7381	-0.175	0.7317	5.415	0.7226	0.215	0.7452	0.425	0.7192	-3.93	0.7347	0.075
	0.7677	3.595	0.7386	-0.17	0.7322	5.39	0.7231	0.21	0.7457	0.345	0.7197	-3.905	0.7351	0.075
	0.7685	3.58	0.739	-0.17	0.7327	5.38	0.7236	0.205	0.7462	0.34	0.7202	-3.9	0.7356	0.075
	0.7692	3.555	0.7395	-0.17	0.7331	5.36	0.7241	0.205	0.7467	0.335	0.7206	-3.915	0.7361	0.075
	0.77	3.54	0.74	-0.17	0.7336	5.355	0.7245	0.195	0.7472	0.33	0.7211	-3.905	0.7366	0.07
	0.7707	3.525	0.7405	-0.165	0.7341	5.335	0.725	0.19	0.7477	0.32	0.7216	-3.905	0.7371	0.07
	0.7714	3.505	0.741	-0.165	0.7346	5.31	0.7255	0.185	0.7482	0.315	0.7221	-3.96	0.7375	0.07
	0.7722	3.49	0.7415	-0.16	0.7351	5.285	0.7259	0.18	0.7486	0.305	0.7225	-4.02	0.738	0.065
	0.7729	3.48	0.742	-0.16	0.7355	5.265	0.7264	0.18	0.7491	0.3	0.723	-4.045	0.7385	0.07
	0.7737	3.465	0.7425	-0.16	0.736	5.245	0.7269	0.175	0.7496	0.295	0.7235	-4.03	0.739	0.07
	0.7744	3.45	0.7429	-0.155	0.7365	5.225	0.7274	0.165	0.7501	0.29	0.724	-4.005	0.7395	0.07
	0.7751	3.445	0.7434	-0.155	0.737	5.21	0.7278	0.165	0.7506	0.28	0.7244	-3.975	0.7399	0.065
	0.7759	3.43	0.7439	-0.15	0.7375	5.195	0.7283	0.16	0.7511	0.275	0.7249	-3.96	0.7404	0.065
	0.7766	3.405	0.7444	-0.15	0.7379	5.17	0.7288	0.155	0.7516	0.27	0.7254	-3.925	0.7409	0.065
	0.7774	3.385	0.7449	-0.15	0.7384	5.155	0.7293	0.155	0.7521	0.265	0.7258	-3.885	0.7414	0.065
	0.7781	3.375	0.7454	-0.145	0.7389	5.13	0.7297	0.15	0.7526	0.26	0.7263	-3.865	0.7419	0.065
	0.7788	3.37	0.7459	-0.145	0.7394	5.1	0.7302	0.15	0.753	0.25	0.7268	-3.885	0.7423	0.065
	0.7796	3.35	0.7464	-0.14	0.7399	5.085	0.7307	0.145	0.7535	0.25	0.7273	-3.92	0.7428	0.065
	0.7803	3.325	0.7468	-0.135	0.7403	5.065	0.7312	0.14	0.754	0.245	0.7277	-3.93	0.7433	0.06
	0.7811	3.305	0.7473	-0.135	0.7408	5.04	0.7316	0.14	0.7545	0.235	0.7282	-3.93	0.7438	0.06
	0.7818	3.29	0.7478	-0.13	0.7413	5.01	0.7321	0.135	0.755	0.23	0.7287	-3.965	0.7443	0.06
	0.7825	3.28	0.7483	-0.13	0.7418	4.99	0.7326	0.13	0.7555	0.225	0.7292	-4.015	0.7447	0.06
	0.7833	3.255	0.7488	-0.125	0.7423	4.965	0.7331	0.13	0.756	0.22	0.7296	-4.005	0.7452	0.06
	0.784	3.235	0.7493	-0.12	0.7427	4.935	0.7335	0.125	0.7565	0.215	0.7301	-3.94	0.7457	0.06
	0.7848	3.22	0.7498	-0.12	0.7432	4.91	0.734	0.12	0.757	0.21	0.7306	-3.88	0.7462	0.06
	0.7855	3.21	0.7503	-0.115	0.7437	4.89	0.7345	0.12	0.7574	0.205	0.7311	-3.855	0.7467	0.06
	0.7862	3.19	0.7507	-0.115	0.7442	4.865	0.7349	0.12	0.7579	0.195	0.7315	-3.89	0.7471	0.06
	0.787	3.175	0.7512	-0.11	0.7447	4.85	0.7354	0.115	0.7584	0.19	0.732	-3.885	0.7476	0.065
	0.7877	3.15	0.7517	-0.11	0.7451	4.825	0.7359	0.115	0.7589	0.185	0.7325	-3.84	0.7481	0.065
	0.7884	3.13	0.7522	-0.11	0.7456	4.805	0.7364	0.115	0.7594	0.185	0.7329	-3.78	0.7486	0.065
	0.7892	3.11	0.7527	-0.115	0.7461	4.785	0.7368	0.115	0.7599	0.18	0.7334	-3.745	0.7491	0.065
	0.7899	3.1	0.7532	-0.115	0.7466	4.77	0.7373	0.115	0.7604	0.175	0.7339	-3.77	0.7495	0.065
	0.7907	3.085	0.7537	-0.115	0.7471	4.75	0.7378	0.115	0.7609	0.17	0.7344	-3.78	0.75	0.065
	0.7914	3.075	0.7542	-0.11	0.7475	4.715	0.7383	0.11	0.7614	0.165	0.7348	-3.77	0.7505	0.07
	0.7921	3.055	0.7546	-0.115	0.748	4.695	0.7387	0.11	0.7618	0.165	0.7353	-3.76	0.751	0.07
	0.7929	3.035	0.7551	-0.12	0.7485	4.68	0.7392	0.11	0.7623	0.16	0.7358	-3.765	0.7515	0.07
	0.7936	3.015	0.7556	-0.12	0.749	4.47	0.7397	0.105	0.7628	0.155	0.7363	-3.795	0.7519	0.075
	0.7944	3	0.7561	-0.125	0.7495	4.46	0.7402	0.105	0.7633	0.155	0.7367	-3.815	0.7524	0.075
	0.7951	2.99	0.7565	-0.125	0.75	4.44	0.7406	0.105	0.7638	0.15	0.7372	-3.77	0.7529	0.075
	0.7958	2.98	0.757	-0.135	0.7505	4.435	0.7411	0.1	0.7643	0.15	0.7377	-3.69	0.7534	0.075
	0.7966	2.96	0.7575	-0.135	0.7509	4.43	0.7416	0.1	0.7648	0.145	0.7382	-3.655	0.7539	0.075
	0.7973	2.93	0.758	-0.14	0.7514	4.42	0.742	0.095	0.7653	0.145	0.7386	-3.655	0.7543	0.08
	0.7981	2.905	0.7584	-0.145	0.7519	4.41	0.7425	0.09	0.7658	0.14	0.7391	-3.655	0.7548	0.08
	0.7988	2.905	0.7589	-0.145	0.7524	4.395	0.743	0.09	0.7662	0.14	0.7396	-3.665	0.7553	0.08
	0.7995	2.895	0.7594	-0.145	0.7529	4.39	0.7435	0.09	0.7667	0.135	0.74	-3.66	0.7558	0.08
	0.8003	2.88	0.7598	-0.145	0.7534	4.375	0.7439	0.085	0.7672	0.135	0.7405	-3.66	0.7563	0.085
	0.801	2.86	0.7603	-0.15	0.7539	4.355	0.7444	0.08	0.7677	0.135	0.741	-3.665	0.7567	0.085
	0.8018	2.85	0.7608	-0.15	0.7544	4.345	0.7449	0.08	0.7682	0.13	0.7415	-3.69	0.7572	0.09
	0.8025	2.835	0.7613	-0.145	0.7548	4.325	0.7454	0.075	0.7687	0.13	0.7419	-3.73	0.7577	0.09
	0.8032	2.825	0.7617	-0.145	0.7553	4.31	0.7458	0.075	0.7692	0.13	0.7424	-3.755	0.7582	0.095
	0.804	2.81	0.7622	-0.15	0.7558	4.3	0.7463	0.075	0.7697	0.13	0.7429	-3.795	0.7587	0.1
	0.8047	2.795	0.7627	-0.15	0.7563	4.3	0.7468	0.07	0.7702	0.13	0.7434	-3.835	0.7592	0.1
	0.8055	2.785	0.7632	-0.15	0.7568	4.285	0.7473	0.07	0.7706	0.13	0.7438	-3.85	0.7596	0.1
	0.8062	2.775	0.7636	-0.15	0.7573	4.27	0.7477	0.07	0.7711	0.13	0.7443	-3.66	0.7601	0.1
	0.8069	2.76	0.7641	-0.145	0.7578	4.265	0.7482	0.065	0.7716	0.13	0.7448	-3.655	0.7606	0.105
	0.8077	2.75	0.7646	-0.145	0.7582	4.26	0.7487	0.06	0.7721	0.13	0.7453	-3.655	0.7611	0.105
	0.8084	2.745	0.765	-0.145	0.7587	4.235	0.7492	0.06	0.7726	0.135	0.7458	-3.64	0.7616	0.11
	0.8089	2.665	0.7655	-0.145	0.7592	4.225	0.7496	0.055	0.7731	0.135	0.7462	-3.64	0.762	0.105
	0.8094	2.67	0.766	-0.145	0.7597	4.23	0.7501	0.05	0.7736	0.135	0.7467	-3.66	0.7625	0.105
	0.8099	2.665	0.7665	-0.145	0.7602	4.225	0.7506	0.045	0.7741	0.135	0.7472	-3.695	0.763	0.105
	0.8104	2.66	0.7669	-0.145	0.7607	4.215	0.751	0.045	0.7746	0.135	0.7477	-3.725	0.7635	0.105
	0.8108	2.66	0.7674	-0.145	0.7612	4.195	0.7515	0.04	0.775	0.135	0.7482	-3.69	0.764	0.105
	0.8113	2.66	0.7679	-0.145	0.7617	4.175	0.752	0.04	0.7755	0.135	0.7486	-3.655	0.7644	0.11
	0.8118	2.665	0.7683	-0.14	0.7621	4.17	0.7525	0.04	0.776	0.135	0.7491	-3.64	0.7649	0.105
	0.8123	2.67	0.7688	-0.14	0.7626	4.17	0.7529	0.035	0.7765	0.135	0.7496	-3.635	0.7654	0.11
	0.8128	2.675	0.7693	-0.135	0.7631	4.15	0.7534	0.035	0.777	0.13	0.7501	-3.665	0.7659	0.11
	0.8133	2.685	0.7698	-0.135	0.7636	4.125	0.7539	0.03	0.7775	0.13	0.7506	-3.66	0.7664	0.11
	0.8137	2.685	0.7702	-0.135	0.7641	4.125	0.7544	0.03	0.778	0.13	0.751	-3.615	0.7668	0.115
	0.8142	2.695	0.7707	-0.13	0.7646	4.12	0.7548	0.03	0.7785	0.13	0.7515	-3.59	0.7673	0.12
	0.8147	2.7	0.7712	-0.13	0.7651	4.115	0.7553	0.03	0.779	0.13	0.752	-3.55	0.7678	0.12
	0.8152	2.705	0.7716	-0.13	0.7656	4.105	0.7558	0.025	0.7794	0.125	0.7525	-3.53	0.7683	0.12
	0.8157	2.715	0.7721	-0.13	0.766	4.09	0.7563	0.025	0.7799	0.125	0.753	-3.535	0.7688	0.12
	0.8161	2.73	0.7726	-0.13	0.7665	4.085	0.7567	0.03	0.7804	0.125	0.7535	-3.51	0.7692	0.12
	0.8166	2.73	0.7731	-0.13	0.767	4.07	0.7572	0.03	0.7809	0.125	0.7539	-3.475	0.7697	0.125
	0.8171	2.745	0.7735	-0.13	0.7675	4.065	0.7577	0.03	0.7814	0.125	0.7544	-3.495	0.7702	0.125
	0.8176	2.755	0.774	-0.13	0.768	4.045	0.7582	0.065	0.7819	0.125	0.7549	-3.55	0.7707	0.125
	0.8181	2.775	0.7745	-0.13	0.7685	4.045	0.7587	0.065	0.7824	0.12	0.7554	-3.6	0.7712	0.125
	0.8185	2.79	0.7749	-0.13	0.769	4.035	0.7592	0.07	0.7829	0.125	0.7559	-3.6	0.7716	0.125
	0.819	2.795	0.7754	-0.13	0.7695	4.02	0.7597	0.065	0.7834	0.12	0.7563	-3.59	0.7721	0.13
	0.8195	2.805	0.7759	-0.135	0.7699	4.005	0.7602	0.07	0.7838	0.115	0.7568	-3.605	0.7726	0.13
	0.82	2.825	0.7764	-0.135	0.7704	3.99	0.7607	0.07	0.7843	0.115	0.7573	-3.58	0.7731	0.13
	0.8205	2.845	0.7768	-0.135	0.7709	3.98	0.7612	0.07	0.7848	0.115	0.7578	-3.54	0.7736	0.135
	0.821	2.86	0.7773	-0.135	0.7714	3.975	0.7617	0.07	0.7853	0.115	0.7583	-3.51	0.774	0.135
	0.8214	2.875	0.7778	-0.135	0.7719	3.95	0.7622	0.075	0.7858	0.11	0.7587	-3.48	0.7745	0.135
	0.8219	2.885	0.7782	-0.14	0.7724	3.935	0.7627	0.075	0.7863	0.105	0.7592	-3.475	0.775	0.14
	0.8224	2.905	0.7787	-0.135	0.7729	3.93	0.7632	0.075	0.7868	0.105	0.7597	-3.47	0.7755	0.14
	0.8229	2.92	0.7792	-0.135	0.7733	3.925	0.7637	0.08	0.7873	0.105	0.7602	-3.47	0.776	0.145
	0.8234	2.93	0.7797	-0.14	0.7738	3.91	0.7643	0.08	0.7878	0.105	0.7607	-3.45	0.7764	0.145
	0.8238	2.945	0.7801	-0.14	0.7743	3.89	0.7648	0.08	0.7882	0.105	0.7611	-3.415	0.7769	0.145
	0.8243	2.95	0.7806	-0.14	0.7748	3.89	0.7653	0.08	0.7887	0.1	0.7616	-3.39	0.7774	0.15
	0.8248	2.96	0.7811	-0.14	0.7753	3.89	0.7658	0.085	0.7892	0.1	0.7621	-3.395	0.7779	0.15
	0.8253	2.98	0.7816	-0.14	0.7758	3.875	0.7663	0.085	0.7897	0.1	0.7626	-3.415	0.7784	0.15
	0.8258	2.995	0.782	-0.145	0.7763	3.86	0.7668	0.085	0.7902	0.1	0.7631	-3.44	0.7788	0.155
	0.8262	3.01	0.7825	-0.14	0.7768	3.85	0.7673	0.085	0.7907	0.1	0.7635	-3.455	0.7793	0.155
	0.8267	3.015	0.783	-0.14	0.7772	3.845	0.7678	0.08	0.7912	0.1	0.764	-3.48	0.7798	0.165
	0.8272	3.025	0.7834	-0.145	0.7777	3.84	0.7683	0.085	0.7917	0.1	0.7645	-3.49	0.7803	0.17
	0.8277	3.035	0.7839	-0.145	0.7782	3.825	0.7688	0.08	0.7922	0.105	0.765	-3.48	0.7808	0.17
	0.8282	3.045	0.7844	-0.15	0.7787	3.815	0.7693	0.075	0.7926	0.105	0.7655	-3.47	0.7812	0.17
	0.8287	3.05	0.7849	-0.145	0.7792	3.81	0.7698	0.07	0.7931	0.1	0.7659	-3.47	0.7817	0.17
	0.8291	3.05	0.7853	-0.15	0.7797	3.795	0.7703	0.075	0.7936	0.105	0.7664	-3.48	0.7822	0.17
	0.8296	3.05	0.7858	-0.15	0.7802	3.78	0.7708	0.075	0.7941	0.105	0.7669	-3.49	0.7827	0.17
	0.8301	3.06	0.7863	-0.15	0.7807	3.755	0.7713	0.075	0.7946	0.105	0.7674	-3.495	0.7832	0.17
	0.8306	3.065	0.7867	-0.15	0.7811	3.745	0.7718	0.075	0.7951	0.105	0.7679	-3.475	0.7836	0.165
	0.8311	3.07	0.7872	-0.145	0.7816	3.74	0.7724	0.07	0.7956	0.11	0.7683	-3.425	0.7841	0.17
	0.8315	3.06	0.7877	-0.145	0.7821	3.73	0.7729	0.07	0.7961	0.11	0.7688	-3.405	0.7846	0.17
	0.832	3.06	0.7882	-0.145	0.7826	3.71	0.7734	0.07	0.7966	0.115	0.7693	-3.43	0.7851	0.17
	0.8325	3.065	0.7886	-0.14	0.7831	3.695	0.7739	0.07	0.797	0.12	0.7698	-3.455	0.7856	0.17
	0.833	3.06	0.7891	-0.14	0.7836	3.7	0.7744	0.065	0.7975	0.12	0.7703	-3.45	0.7861	0.165
	0.8335	3.06	0.7896	-0.135	0.7841	3.695	0.7749	0.065	0.798	0.12	0.7707	-3.475	0.7865	0.165
	0.834	3.06	0.79	-0.135	0.7846	3.675	0.7754	0.06	0.7985	0.125	0.7712	-3.51	0.787	0.17
	0.8344	3.055	0.7905	-0.135	0.785	3.655	0.7759	0.065	0.799	0.13	0.7717	-3.5	0.7875	0.17
	0.8349	3.055	0.791	-0.13	0.7855	3.655	0.7764	0.065	0.7995	0.135	0.7722	-3.5	0.788	0.175
	0.8354	3.05	0.7915	-0.13	0.786	3.65	0.7769	0.065	0.8	0.14	0.7727	-3.53	0.7885	0.175
	0.8359	3.055	0.7919	-0.13	0.7865	3.635	0.7774	0.06	0.8005	0.14	0.7732	-3.54	0.7889	0.175
	0.8364	3.05	0.7924	-0.125	0.787	3.625	0.7779	0.065	0.801	0.145	0.7736	-3.505	0.7894	0.175
	0.8368	3.04	0.7929	-0.125	0.7875	3.62	0.7784	0.06	0.8014	0.15	0.7741	-3.465	0.7899	0.175
	0.8373	3.04	0.7933	-0.125	0.788	3.615	0.7789	0.06	0.8019	0.15	0.7746	-3.395	0.7904	0.18
	0.8378	3.035	0.7938	-0.125	0.7884	3.6	0.7794	0.06	0.8024	0.155	0.7751	-3.335	0.7909	0.18
	0.8383	3.025	0.7943	-0.12	0.7889	3.59	0.78	0.065	0.8029	0.155	0.7756	-3.32	0.7913	0.185
	0.8388	3.02	0.7948	-0.12	0.7894	3.595	0.7805	0.06	0.8034	0.16	0.776	-3.32	0.7918	0.185
	0.8392	3.015	0.7952	-0.115	0.7899	3.585	0.781	0.065	0.8039	0.165	0.7765	-3.335	0.7923	0.185
	0.8397	3.01	0.7957	-0.115	0.7904	3.57	0.7815	0.065	0.8044	0.165	0.777	-3.36	0.7928	0.19
	0.8402	3	0.7962	-0.11	0.7909	3.555	0.782	0.07	0.8049	0.17	0.7775	-3.375	0.7933	0.19
	0.8407	2.99	0.7966	-0.11	0.7914	3.555	0.7825	0.07	0.8054	0.17	0.778	-3.335	0.7937	0.19
	0.8412	2.98	0.7971	-0.105	0.7919	3.555	0.783	0.07	0.8058	0.175	0.7784	-3.31	0.7942	0.19
	0.8417	2.975	0.7976	-0.1	0.7923	3.545	0.7835	0.075	0.8063	0.175	0.7789	-3.285	0.7947	0.19
	0.8421	2.96	0.7981	-0.1	0.7928	3.545	0.784	0.075	0.8068	0.175	0.7794	-3.24	0.7952	0.195
	0.8426	2.945	0.7985	-0.095	0.7933	3.545	0.7845	0.08	0.8073	0.18	0.7799	-3.195	0.7957	0.195
	0.8431	2.935	0.799	-0.095	0.7938	3.53	0.785	0.085	0.8078	0.18	0.7804	-3.2	0.7961	0.2
	0.8436	2.92	0.7995	-0.09	0.7943	3.52	0.7855	0.085	0.8083	0.175	0.7808	-3.205	0.7966	0.205
	0.8441	2.91	0.8	-0.09	0.7948	3.525	0.786	0.09	0.8088	0.175	0.7813	-3.21	0.7971	0.205
	0.8445	2.895	0.8004	-0.09	0.7953	3.535	0.7865	0.085	0.8093	0.175	0.7818	-3.19	0.7976	0.205
	0.845	2.885	0.8009	-0.085	0.7958	3.515	0.787	0.09	0.8098	0.175	0.7823	-3.165	0.7981	0.21
	0.8455	2.875	0.8014	-0.085	0.7962	3.505	0.7875	0.09	0.8103	0.175	0.7828	-3.135	0.7986	0.21
	0.846	2.86	0.8018	-0.09	0.7967	3.51	0.7881	0.095	0.8108	0.175	0.7832	-3.115	0.799	0.215
	0.8465	2.85	0.8023	-0.09	0.7972	3.515	0.7886	0.09	0.8113	0.175	0.7837	-3.125	0.7995	0.215
	0.8469	2.84	0.8028	-0.09	0.7977	3.515	0.7891	0.09	0.8118	0.175	0.7842	-3.15	0.8	0.22
	0.8474	2.825	0.8033	-0.09	0.7982	3.51	0.7896	0.09	0.8123	0.175	0.7847	-3.17	0.8005	0.22
	0.8479	2.81	0.8037	-0.085	0.7987	3.515	0.7901	0.09	0.8128	0.175	0.7852	-3.15	0.801	0.22
	0.8484	2.795	0.8042	-0.085	0.7992	3.515	0.7906	0.09	0.8134	0.175	0.7856	-3.13	0.8014	0.22
	0.8489	2.785	0.8047	-0.085	0.7997	3.515	0.7911	0.09	0.8139	0.175	0.7861	-3.145	0.8019	0.225
	0.8494	2.765	0.8051	-0.08	0.8001	3.52	0.7916	0.09	0.8144	0.175	0.7866	-3.18	0.8024	0.225
	0.8498	2.75	0.8056	-0.08	0.8006	3.51	0.7921	0.09	0.8149	0.175	0.7871	-3.185	0.8029	0.22
	0.8503	2.735	0.8061	-0.08	0.8011	3.51	0.7926	0.09	0.8154	0.175	0.7876	-3.165	0.8034	0.225
	0.8508	2.72	0.8066	-0.08	0.8016	3.525	0.7931	0.09	0.8159	0.18	0.788	-3.14	0.8038	0.225
	0.8513	2.71	0.807	-0.08	0.8021	3.53	0.7936	0.09	0.8164	0.18	0.7885	-3.095	0.8043	0.225
	0.8518	2.695	0.8075	-0.075	0.8026	3.53	0.7941	0.09	0.8169	0.18	0.789	-3.055	0.8048	0.23
	0.8522	2.68	0.808	-0.075	0.8031	3.54	0.7946	0.09	0.8174	0.18	0.7895	-3.06	0.8053	0.23
	0.8527	2.67	0.8084	-0.075	0.8035	3.55	0.7951	0.09	0.8179	0.185	0.79	-3.085	0.8058	0.23
	0.8532	2.655	0.8089	-0.07	0.804	3.555	0.7956	0.09	0.8184	0.185	0.7904	-3.09	0.8062	0.23
	0.8537	2.645	0.8094	-0.07	0.8045	3.56	0.7962	0.09	0.8189	0.19	0.7909	-3.085	0.8067	0.235
	0.8542	2.625	0.8099	-0.075	0.805	3.565	0.7967	0.09	0.8194	0.19	0.7914	-3.05	0.8072	0.235
	0.8547	2.61	0.8103	-0.075	0.8055	3.575	0.7972	0.085	0.8199	0.19	0.7919	-3.045	0.8077	0.23
	0.8551	2.595	0.8108	-0.08	0.806	3.595	0.7977	0.08	0.8204	0.195	0.7924	-3.06	0.8082	0.235
	0.8556	2.575	0.8113	-0.08	0.8065	3.595	0.7982	0.08	0.8209	0.195	0.7929	-3.065	0.8087	0.23
	0.8561	2.57	0.8117	-0.08	0.807	3.605	0.7987	0.08	0.8214	0.195	0.7933	-3.075	0.8091	0.235
	0.8566	2.555	0.8122	-0.08	0.8074	3.615	0.7992	0.08	0.8219	0.195	0.7938	-3.075	0.8096	0.235
	0.8571	2.535	0.8127	-0.085	0.8079	3.64	0.7997	0.075	0.8224	0.2	0.7943	-3.065	0.8101	0.23
	0.8575	2.525	0.8132	-0.085	0.8084	3.65	0.8002	0.075	0.8229	0.2	0.7948	-3.05	0.8106	0.23
	0.858	2.515	0.8136	-0.08	0.8089	3.66	0.8007	0.08	0.8234	0.2	0.7953	-3.02	0.8111	0.23
	0.8585	2.5	0.8141	-0.08	0.8094	3.675	0.8012	0.08	0.8239	0.2	0.7957	-3	0.8115	0.225
	0.859	2.485	0.8146	-0.08	0.8099	3.7	0.8017	0.08	0.8244	0.2	0.7962	-2.98	0.812	0.23
	0.8595	2.47	0.8151	-0.07	0.8104	3.71	0.8022	0.08	0.8249	0.2	0.7967	-2.965	0.8125	0.225
	0.8599	2.45	0.8155	-0.07	0.8108	3.83	0.8027	0.08	0.8254	0.2	0.7972	-2.93	0.813	0.225
	0.8604	2.445	0.816	-0.07	0.8113	3.835	0.8032	0.08	0.8259	0.205	0.7977	-2.91	0.8135	0.225
	0.8609	2.435	0.8165	-0.07	0.8118	3.845	0.8037	0.085	0.8264	0.2	0.7981	-2.915	0.8139	0.225
	0.8614	2.42	0.8169	-0.065	0.8123	3.865	0.8043	0.08	0.8269	0.205	0.7986	-2.92	0.8144	0.225
	0.8619	2.405	0.8174	-0.065	0.8127	3.865	0.8048	0.08	0.8274	0.205	0.7991	-2.915	0.8149	0.225
	0.8624	2.39	0.8179	-0.065	0.8132	3.87	0.8053	0.085	0.8279	0.21	0.7996	-2.905	0.8154	0.225
	0.8628	2.375	0.8184	-0.06	0.8137	3.88	0.8058	0.09	0.8284	0.21	0.8001	-2.895	0.8159	0.225
	0.8633	2.365	0.8188	-0.06	0.8142	3.89	0.8063	0.09	0.8289	0.21	0.8005	-2.84	0.8163	0.225
	0.8638	2.355	0.8193	-0.06	0.8146	3.89	0.8068	0.09	0.8295	0.21	0.801	-2.775	0.8168	0.225
	0.8643	2.345	0.8198	-0.055	0.8151	3.885	0.8073	0.09	0.83	0.21	0.8015	-2.74	0.8173	0.225
	0.8648	2.34	0.8202	-0.06	0.8156	3.885	0.8078	0.09	0.8305	0.215	0.802	-2.75	0.8178	0.23
	0.8652	2.33	0.8207	-0.055	0.816	3.89	0.8083	0.09	0.831	0.21	0.8025	-2.775	0.8183	0.23
	0.8657	2.315	0.8212	-0.055	0.8165	3.89	0.8088	0.095	0.8315	0.215	0.8029	-2.815	0.8187	0.23
	0.8662	2.31	0.8217	-0.055	0.817	3.885	0.8093	0.1	0.832	0.21	0.8034	-2.835	0.8192	0.23
	0.8667	2.295	0.8221	-0.055	0.8175	3.875	0.8098	0.105	0.8325	0.21	0.8039	-2.83	0.8197	0.235
	0.8672	2.28	0.8226	-0.06	0.8179	3.885	0.8103	0.11	0.833	0.21	0.8044	-2.825	0.8202	0.23
	0.8676	2.275	0.8231	-0.06	0.8184	3.88	0.8108	0.115	0.8335	0.21	0.8049	-2.84	0.8207	0.23
	0.8681	2.26	0.8235	-0.065	0.8189	3.875	0.8113	0.115	0.834	0.21	0.8054	-2.795	0.8212	0.23
	0.8686	2.25	0.824	-0.065	0.8194	3.86	0.8118	0.12	0.8345	0.205	0.8059	-2.79	0.8216	0.235
	0.8691	2.24	0.8245	-0.07	0.8198	3.85	0.8124	0.125	0.835	0.21	0.8064	-2.79	0.8221	0.235
	0.8696	2.23	0.825	-0.07	0.8203	3.845	0.8129	0.13	0.8355	0.21	0.8069	-2.81	0.8226	0.235
	0.8701	2.07	0.8254	-0.075	0.8208	3.835	0.8134	0.135	0.836	0.21	0.8074	-2.81	0.8231	0.235
	0.8706	2.06	0.8259	-0.075	0.8213	3.825	0.8139	0.14	0.8365	0.21	0.8079	-2.805	0.8236	0.24
	0.871	2.045	0.8264	-0.08	0.8217	3.805	0.8144	0.145	0.837	0.21	0.8084	-2.805	0.824	0.245
	0.8715	2.04	0.8269	-0.08	0.8222	3.8	0.8149	0.15	0.8375	0.21	0.8089	-2.815	0.8245	0.24
	0.872	2.03	0.8273	-0.085	0.8227	3.795	0.8154	0.155	0.838	0.21	0.8094	-2.795	0.825	0.24
	0.8725	2.02	0.8278	-0.085	0.8231	3.785	0.8159	0.155	0.8385	0.21	0.8099	-2.765	0.8255	0.245
	0.873	2.01	0.8283	-0.085	0.8236	3.765	0.8164	0.16	0.839	0.215	0.8104	-2.735	0.826	0.245
	0.8735	1.995	0.8287	-0.085	0.8241	3.745	0.8169	0.16	0.8395	0.215	0.8109	-2.705	0.8264	0.245
	0.874	1.995	0.8292	-0.09	0.8246	3.73	0.8174	0.165	0.84	0.215	0.8114	-2.695	0.8269	0.245
	0.8744	1.985	0.8297	-0.095	0.825	3.72	0.8179	0.17	0.8405	0.22	0.8119	-2.715	0.8274	0.245
	0.8749	1.975	0.8302	-0.095	0.8255	3.7	0.8184	0.175	0.841	0.22	0.8124	-2.725	0.8279	0.245
	0.8754	1.97	0.8306	-0.1	0.826	3.68	0.8189	0.18	0.8415	0.22	0.8129	-2.73	0.8284	0.25
	0.8759	1.955	0.8311	-0.1	0.8265	3.66	0.8194	0.18	0.842	0.22	0.8134	-2.735	0.8288	0.25
	0.8764	1.95	0.8316	-0.1	0.8269	3.66	0.8199	0.185	0.8425	0.22	0.8139	-2.73	0.8293	0.245
	0.8769	1.94	0.832	-0.105	0.8274	3.65	0.8205	0.19	0.843	0.22	0.8144	-2.71	0.8298	0.245
	0.8774	1.93	0.8325	-0.105	0.8279	3.625	0.821	0.195	0.8435	0.225	0.8149	-2.705	0.8303	0.245
	0.8778	1.925	0.833	-0.11	0.8283	3.605	0.8215	0.2	0.844	0.23	0.8154	-2.68	0.8308	0.245
	0.8783	1.92	0.8335	-0.115	0.8288	3.595	0.822	0.2	0.8445	0.23	0.8159	-2.655	0.8312	0.245
	0.8788	1.905	0.8339	-0.115	0.8293	3.58	0.8225	0.21	0.845	0.23	0.8164	-2.64	0.8317	0.245
	0.8793	1.9	0.8344	-0.115	0.8298	3.56	0.823	0.215	0.8456	0.235	0.8169	-2.615	0.8322	0.245
	0.8798	1.885	0.8349	-0.12	0.8302	3.535	0.8235	0.21	0.8461	0.24	0.8174	-2.605	0.8327	0.245
	0.8803	1.875	0.8354	-0.12	0.8307	3.52	0.8239	0.215	0.8466	0.24	0.8179	-2.595	0.8332	0.245
	0.8808	1.865	0.8358	-0.12	0.8312	3.505	0.8244	0.215	0.8471	0.245	0.8184	-2.585	0.8337	0.245
	0.8812	1.865	0.8363	-0.12	0.8317	3.49	0.8249	0.21	0.8476	0.245	0.8189	-2.59	0.8341	0.24
	0.8817	1.855	0.8368	-0.115	0.8321	3.475	0.8254	0.215	0.8481	0.25	0.8194	-2.59	0.8346	0.245
	0.8822	1.85	0.8372	-0.115	0.8326	3.46	0.8259	0.215	0.8486	0.255	0.8199	-2.58	0.8351	0.245
	0.8827	1.84	0.8377	-0.11	0.8331	3.45	0.8264	0.215	0.8491	0.26	0.8204	-2.56	0.8356	0.245
	0.8832	1.84	0.8382	-0.11	0.8335	3.435	0.8269	0.21	0.8496	0.265	0.8209	-2.525	0.8361	0.24
	0.8837	1.835	0.8387	-0.11	0.834	3.41	0.8274	0.21	0.8501	0.265	0.8214	-2.51	0.8365	0.24
	0.8842	1.825	0.8391	-0.11	0.8345	3.39	0.8279	0.21	0.8506	0.265	0.8219	-2.53	0.837	0.235
	0.8846	1.815	0.8396	-0.105	0.835	3.38	0.8284	0.21	0.8511	0.265	0.8224	-2.57	0.8375	0.235
	0.8851	1.81	0.8401	-0.1	0.8354	3.375	0.8289	0.205	0.8516	0.265	0.8229	-2.62	0.838	0.235
	0.8856	1.805	0.8405	-0.1	0.8359	3.35	0.8294	0.2	0.8521	0.265	0.8234	-2.625	0.8385	0.23
	0.8861	1.8	0.841	-0.1	0.8364	3.335	0.8299	0.195	0.8526	0.265	0.8239	-2.615	0.8389	0.225
	0.8866	1.79	0.8415	-0.1	0.8369	3.32	0.8303	0.185	0.8531	0.27	0.8245	-2.575	0.8394	0.225
	0.8871	1.78	0.842	-0.1	0.8373	3.305	0.8308	0.18	0.8536	0.27	0.825	-2.55	0.8399	0.225
	0.8876	1.775	0.8424	-0.095	0.8378	3.285	0.8313	0.17	0.8541	0.27	0.8255	-2.545	0.8404	0.22
	0.888	1.77	0.8429	-0.095	0.8383	3.27	0.8318	0.16	0.8546	0.27	0.826	-2.53	0.8409	0.205
	0.8885	1.765	0.8434	-0.095	0.8387	3.245	0.8323	0.15	0.8551	0.27	0.8265	-2.535	0.8414	0.205
	0.889	1.76	0.8438	-0.09	0.8392	3.235	0.8328	0.145	0.8556	0.27	0.827	-2.565	0.8419	0.205
	0.8895	1.75	0.8443	-0.085	0.8397	3.215	0.8333	0.13	0.8561	0.27	0.8275	-2.555	0.8424	0.2
	0.89	1.745	0.8448	-0.085	0.8402	3.195	0.8338	0.11	0.8566	0.265	0.828	-2.525	0.8429	0.205
	0.8905	1.735	0.8453	-0.085	0.8406	3.18	0.8343	0.095	0.8571	0.265	0.8285	-2.515	0.8434	0.205
	0.891	1.73	0.8457	-0.08	0.8411	3.165	0.8348	0.075	0.8576	0.27	0.829	-2.505	0.8439	0.205
	0.8914	1.72	0.8462	-0.075	0.8416	3.145	0.8353	0.06	0.8581	0.27	0.8295	-2.53	0.8444	0.205
	0.8919	1.715	0.8467	-0.075	0.8421	3.125	0.8358	0.035	0.8586	0.27	0.83	-2.56	0.8449	0.205
	0.8924	1.71	0.8472	-0.07	0.8425	3.105	0.8362	0.01	0.8591	0.27	0.8305	-2.57	0.8453	0.2
	0.8929	1.705	0.8476	-0.07	0.843	3.09	0.8367	-0.015	0.8596	0.27	0.831	-2.555	0.8458	0.2
	0.8934	1.7	0.8481	-0.07	0.8435	3.075	0.8372	-0.04	0.8601	0.265	0.8315	-2.54	0.8463	0.2
	0.8939	1.685	0.8486	-0.07	0.844	3.055	0.8377	-0.065	0.8606	0.265	0.832	-2.53	0.8468	0.2
	0.8944	1.675	0.849	-0.07	0.8444	3.045	0.8382	-0.095	0.8611	0.265	0.8325	-2.515	0.8473	0.2
	0.8948	1.67	0.8495	-0.065	0.8449	3.02	0.8387	-0.125	0.8616	0.265	0.833	-2.48	0.8478	0.2
	0.8953	1.665	0.85	-0.07	0.8454	3.005	0.8392	-0.155	0.8622	0.26	0.8335	-2.46	0.8483	0.2
	0.8958	1.66	0.8505	-0.07	0.8458	2.985	0.8397	-0.185	0.8627	0.26	0.834	-2.435	0.8488	0.195
	0.8963	1.65	0.8509	-0.07	0.8463	2.965	0.8402	-0.215	0.8632	0.26	0.8345	-2.41	0.8493	0.195
	0.8968	1.64	0.8514	-0.07	0.8468	2.945	0.8407	-0.245	0.8637	0.26	0.835	-2.395	0.8498	0.19
	0.8973	1.635	0.8519	-0.07	0.8473	2.925	0.8412	-0.27	0.8642	0.26	0.8355	-2.39	0.8503	0.19
	0.8978	1.625	0.8523	-0.07	0.8477	2.91	0.8417	-0.305	0.8647	0.26	0.836	-2.41	0.8508	0.19
	0.8982	1.615	0.8528	-0.065	0.8482	2.89	0.8421	-0.33	0.8652	0.265	0.8365	-2.43	0.8513	0.185
	0.8987	1.61	0.8533	-0.065	0.8487	2.87	0.8426	-0.355	0.8657	0.26	0.837	-2.455	0.8518	0.185
	0.8992	1.6	0.8538	-0.065	0.8492	2.855	0.8431	-0.385	0.8662	0.265	0.8375	-2.475	0.8523	0.185
	0.8997	1.585	0.8542	-0.065	0.8496	2.83	0.8436	-0.415	0.8667	0.265	0.838	-2.475	0.8528	0.185
	0.9002	1.58	0.8547	-0.065	0.8501	2.81	0.8441	-0.445	0.8672	0.265	0.8385	-2.455	0.8533	0.185
	0.9007	1.575	0.8552	-0.065	0.8506	2.795	0.8446	-0.475	0.8677	0.265	0.839	-2.435	0.8538	0.185
	0.9012	1.565	0.8557	-0.06	0.851	2.78	0.8451	-0.505	0.8682	0.265	0.8395	-2.44	0.8543	0.185
	0.9016	1.555	0.8561	-0.06	0.8515	2.76	0.8456	-0.535	0.8687	0.265	0.84	-2.45	0.8548	0.185
	0.9021	1.545	0.8566	-0.065	0.852	2.745	0.8461	-0.57	0.8692	0.265	0.8405	-2.455	0.8552	0.185
	0.9026	1.535	0.8571	-0.065	0.8525	2.725	0.8466	-0.6	0.8697	0.265	0.841	-2.45	0.8557	0.185
	0.9031	1.525	0.8575	-0.065	0.8529	2.7	0.8471	-0.635	0.8702	0.265	0.8415	-2.42	0.8562	0.18
	0.9036	1.52	0.858	-0.06	0.8534	2.695	0.8476	-0.665	0.8707	0.26	0.842	-2.4	0.8567	0.18
	0.9041	1.51	0.8585	-0.06	0.8539	2.675	0.8481	-0.7	0.8712	0.265	0.8425	-2.41	0.8572	0.18
	0.9046	1.5	0.859	-0.06	0.8544	2.66	0.8485	-0.735	0.8717	0.29	0.843	-2.44	0.8577	0.18
	0.905	1.49	0.8594	-0.06	0.8548	2.645	0.849	-0.775	0.8722	0.295	0.8435	-2.465	0.8582	0.18
	0.9055	1.48	0.8599	-0.06	0.8553	2.625	0.8495	-0.805	0.8726	0.295	0.844	-2.475	0.8587	0.175
	0.906	1.47	0.8604	-0.06	0.8558	2.61	0.85	-0.84	0.8731	0.3	0.8445	-2.505	0.8592	0.175
	0.9065	1.46	0.8608	-0.065	0.8562	2.6	0.8505	-0.875	0.8736	0.3	0.845	-2.51	0.8597	0.175
	0.907	1.45	0.8613	-0.06	0.8567	2.585	0.851	-0.915	0.8741	0.3	0.8455	-2.47	0.8602	0.175
	0.9075	1.44	0.8618	-0.06	0.8572	2.56	0.8515	-0.955	0.8745	0.305	0.846	-2.41	0.8607	0.17
	0.908	1.43	0.8623	-0.06	0.8577	2.545	0.852	-0.985	0.875	0.3	0.8465	-2.355	0.8612	0.17
	0.9084	1.425	0.8627	-0.05	0.8581	2.535	0.8525	-1.025	0.8755	0.305	0.847	-2.3	0.8617	0.17
	0.9089	1.415	0.8632	-0.05	0.8586	2.525	0.853	-1.06	0.8759	0.305	0.8475	-2.26	0.8622	0.17
	0.9094	1.405	0.8637	-0.045	0.8591	2.505	0.8535	-1.095	0.8764	0.305	0.848	-2.25	0.8627	0.175
	0.9099	1.4	0.8642	-0.045	0.8596	2.495	0.854	-1.135	0.8769	0.305	0.8485	-2.235	0.8632	0.175
	0.9104	1.39	0.8646	-0.04	0.86	2.48	0.8544	-1.17	0.8774	0.305	0.849	-2.21	0.8637	0.17
	0.9109	1.385	0.8651	-0.035	0.8605	2.47	0.8549	-1.21	0.8778	0.305	0.8495	-2.19	0.8642	0.175
	0.9114	1.375	0.8656	-0.035	0.861	2.45	0.8554	-1.245	0.8783	0.305	0.85	-2.18	0.8647	0.175
	0.9118	1.365	0.866	-0.03	0.8614	2.435	0.8559	-1.28	0.8788	0.305	0.8505	-2.165	0.8651	0.175
	0.9123	1.36	0.8665	-0.025	0.8619	2.43	0.8564	-1.32	0.8793	0.305	0.8511	-2.15	0.8656	0.175
	0.9128	1.35	0.867	-0.025	0.8624	2.415	0.8569	-1.355	0.8797	0.305	0.8516	-2.13	0.8661	0.175
	0.9133	1.34	0.8675	-0.02	0.8629	2.4	0.8574	-1.395	0.8802	0.305	0.8521	-2.125	0.8666	0.175
	0.9138	1.33	0.8679	-0.02	0.8633	2.385	0.8579	-1.435	0.8807	0.305	0.8526	-2.125	0.8671	0.175
	0.9143	1.325	0.8684	-0.015	0.8638	2.38	0.8584	-1.475	0.8812	0.305	0.8531	-2.145	0.8676	0.175
	0.9148	1.315	0.8689	-0.015	0.8643	2.365	0.8589	-1.505	0.8816	0.305	0.8536	-2.17	0.8681	0.175
	0.9152	1.305	0.8693	-0.01	0.8648	2.35	0.8594	-1.54	0.8821	0.305	0.8541	-2.175	0.8686	0.175
	0.9157	1.3	0.8698	-0.01	0.8652	2.34	0.8599	-1.575	0.8826	0.3	0.8546	-2.175	0.8691	0.17
	0.9162	1.295	0.8703	-0.01	0.8657	2.33	0.8603	-1.61	0.883	0.3	0.8551	-2.18	0.8696	0.175
	0.9167	1.28	0.8708	-0.005	0.8662	2.32	0.8608	-1.65	0.8835	0.3	0.8556	-2.185	0.8701	0.175
	0.9172	1.27	0.8712	-0.005	0.8666	2.31	0.8613	-1.68	0.884	0.295	0.8561	-2.18	0.8706	0.175
	0.9177	1.26	0.8717	0	0.8671	2.3	0.8618	-1.71	0.8845	0.29	0.8566	-2.17	0.8711	0.175
	0.9182	1.26	0.8722	0	0.8676	2.285	0.8623	-1.745	0.8849	0.29	0.8571	-2.17	0.8716	0.175
	0.9186	1.255	0.8726	0.005	0.8681	2.275	0.8628	-1.775	0.8854	0.29	0.8576	-2.17	0.8721	0.175
	0.9191	1.24	0.8731	0.005	0.8685	2.26	0.8633	-1.805	0.8859	0.285	0.8581	-2.165	0.8726	0.175
	0.9196	1.23	0.8736	0.005	0.869	2.245	0.8638	-1.84	0.8864	0.29	0.8586	-2.15	0.8731	0.175
	0.9201	1.225	0.8741	0.01	0.8695	2.24	0.8643	-1.87	0.8868	0.285	0.8591	-2.125	0.8736	0.175
	0.9206	1.215	0.8745	0.01	0.87	2.23	0.8648	-1.905	0.8873	0.285	0.8596	-2.1	0.8741	0.175
	0.9211	1.205	0.875	0	0.8704	2.215	0.8653	-1.935	0.8878	0.285	0.8601	-2.075	0.8746	0.175
	0.9216	1.195	0.8755	-0.005	0.8709	2.075	0.8658	-1.96	0.8883	0.28	0.8606	-2.055	0.875	0.18
	0.922	1.19	0.876	-0.005	0.8714	2.055	0.8663	-1.985	0.8887	0.28	0.8611	-2.05	0.8755	0.175
	0.9225	1.185	0.8764	-0.005	0.8719	2.045	0.8667	-2.015	0.8892	0.28	0.8616	-2.045	0.876	0.175
	0.923	1.17	0.8769	-0.01	0.8724	2.035	0.8672	-2.06	0.8897	0.275	0.8621	-2.04	0.8765	0.175
	0.9235	1.165	0.8774	-0.01	0.8728	2.02	0.8677	-2.105	0.8901	0.27	0.8626	-2.03	0.877	0.17
	0.924	1.155	0.8779	-0.01	0.8733	2.01	0.8682	-2.155	0.8906	0.27	0.8631	-2.005	0.8775	0.17
	0.9245	1.145	0.8783	-0.015	0.8738	2	0.8687	-2.205	0.8911	0.275	0.8636	-1.985	0.878	0.17
	0.925	1.135	0.8788	-0.015	0.8743	1.99	0.8692	-2.24	0.8916	0.27	0.8641	-1.97	0.8785	0.165
	0.9254	1.125	0.8793	-0.015	0.8747	1.975	0.8697	-2.265	0.892	0.27	0.8646	-1.965	0.879	0.165
	0.9259	1.11	0.8797	-0.02	0.8752	1.97	0.8702	-2.275	0.8925	0.27	0.8651	-1.965	0.8795	0.165
	0.9264	1.1	0.8802	-0.025	0.8757	1.955	0.8707	-2.28	0.893	0.265	0.8656	-1.97	0.88	0.16
	0.9269	1.09	0.8807	-0.025	0.8762	1.94	0.8712	-2.3	0.8935	0.265	0.8661	-1.975	0.8805	0.165
	0.9274	1.075	0.8812	-0.03	0.8767	1.935	0.8717	-2.32	0.8939	0.265	0.8666	-1.98	0.881	0.16
	0.9279	1.065	0.8816	-0.03	0.8771	1.925	0.8722	-2.36	0.8944	0.265	0.8671	-1.985	0.8815	0.16
	0.9284	1.055	0.8821	-0.035	0.8776	1.92	0.8726	-2.39	0.8949	0.265	0.8676	-1.995	0.882	0.16
	0.9288	1.04	0.8826	-0.035	0.8781	1.91	0.8731	-2.42	0.8954	0.265	0.8681	-1.99	0.8825	0.16
	0.9293	1.03	0.8831	-0.04	0.8786	1.9	0.8736	-2.45	0.8958	0.265	0.8686	-1.985	0.883	0.16
	0.9298	1.02	0.8835	-0.04	0.8791	1.89	0.8741	-2.49	0.8963	0.265	0.8691	-2.005	0.8835	0.16
	0.9303	1.01	0.884	-0.045	0.8795	1.885	0.8746	-2.525	0.8968	0.27	0.8696	-2.025	0.884	0.16
	0.9308	1	0.8845	-0.045	0.88	1.87	0.8751	-2.565	0.8972	0.27	0.8701	-2.025	0.8845	0.16
	0.9313	0.99	0.885	-0.045	0.8805	1.865	0.8756	-2.6	0.8977	0.27	0.8705	-2.015	0.8849	0.155
	0.9318	0.845	0.8854	-0.045	0.881	1.86	0.8761	-2.61	0.8982	0.27	0.871	-2.015	0.8854	0.16
	0.9323	0.835	0.8859	-0.045	0.8815	1.85	0.8766	-2.61	0.8987	0.27	0.8715	-2.015	0.8859	0.16
	0.9328	0.83	0.8864	-0.045	0.8819	1.835	0.8771	-2.6	0.8991	0.275	0.872	-2.02	0.8864	0.155
	0.9333	0.82	0.8869	-0.045	0.8824	1.83	0.8776	-2.57	0.8996	0.27	0.8725	-2.03	0.8869	0.155
	0.9338	0.815	0.8873	-0.045	0.8829	1.83	0.8781	-2.56	0.9001	0.27	0.8729	-2.025	0.8874	0.155
	0.9343	0.805	0.8878	-0.045	0.8834	1.825	0.8785	-2.58	0.9006	0.27	0.8734	-2.01	0.8879	0.15
	0.9347	0.795	0.8883	-0.04	0.8838	1.82	0.879	-2.605	0.901	0.27	0.8739	-1.995	0.8884	0.155
	0.9352	0.79	0.8887	-0.04	0.8843	1.815	0.8795	-2.64	0.9015	0.27	0.8744	-1.985	0.8889	0.155
	0.9357	0.785	0.8892	-0.04	0.8848	1.81	0.88	-2.71	0.902	0.265	0.8749	-1.965	0.8894	0.155
	0.9362	0.775	0.8897	-0.04	0.8853	1.805	0.8805	-2.78	0.9025	0.265	0.8753	-1.94	0.8899	0.155
	0.9367	0.765	0.8902	-0.04	0.8858	1.8	0.881	-2.805	0.9029	0.265	0.8758	-1.925	0.8904	0.155
	0.9372	0.755	0.8906	-0.04	0.8862	1.795	0.8815	-2.81	0.9034	0.265	0.8763	-1.925	0.8909	0.155
	0.9377	0.75	0.8911	-0.045	0.8867	1.79	0.882	-2.81	0.9039	0.26	0.8768	-1.935	0.8914	0.16
	0.9382	0.74	0.8916	-0.045	0.8872	1.78	0.8825	-2.805	0.9043	0.26	0.8773	-1.93	0.8919	0.16
	0.9387	0.73	0.8921	-0.045	0.8877	1.77	0.883	-2.8	0.9048	0.26	0.8777	-1.91	0.8924	0.165
	0.9392	0.73	0.8925	-0.045	0.8882	1.77	0.8835	-2.81	0.9053	0.26	0.8782	-1.895	0.8929	0.165
	0.9397	0.715	0.893	-0.04	0.8886	1.765	0.884	-2.875	0.9058	0.26	0.8787	-1.88	0.8934	0.165
	0.9402	0.705	0.8935	-0.045	0.8891	1.755	0.8845	-2.93	0.9062	0.26	0.8792	-1.87	0.8939	0.17
	0.9407	0.695	0.894	-0.045	0.8896	1.755	0.8849	-3.415	0.9067	0.255	0.8797	-1.845	0.8944	0.17
	0.9412	0.685	0.8944	-0.045	0.8901	1.745	0.8854	-3.35	0.9072	0.255	0.8801	-1.83	0.8948	0.17
	0.9417	0.68	0.8949	-0.045	0.8906	1.74	0.8859	-3.285	0.9077	0.25	0.8806	-1.805	0.8953	0.17
	0.9422	0.675	0.8954	-0.05	0.891	1.735	0.8864	-3.245	0.9081	0.25	0.8811	-1.795	0.8958	0.175
	0.9427	0.67	0.8959	-0.05	0.8915	1.725	0.8869	-3.22	0.9086	0.25	0.8816	-1.82	0.8963	0.17
	0.9432	0.66	0.8963	-0.05	0.892	1.72	0.8874	-3.21	0.9091	0.245	0.882	-1.865	0.8968	0.175
	0.9437	0.655	0.8968	-0.05	0.8925	1.71	0.8879	-3.24	0.9095	0.245	0.8825	-1.885	0.8973	0.175
	0.9442	0.645	0.8973	-0.05	0.893	1.705	0.8884	-3.235	0.91	0.24	0.883	-1.895	0.8978	0.18
	0.9447	0.635	0.8977	-0.055	0.8934	1.7	0.8888	-3.23	0.9105	0.235	0.8835	-1.89	0.8983	0.18
	0.9452	0.625	0.8982	-0.055	0.8939	1.7	0.8893	-3.235	0.911	0.23	0.884	-1.875	0.8988	0.185
	0.9457	0.61	0.8987	-0.06	0.8944	1.685	0.8898	-3.235	0.9114	0.23	0.8844	-1.86	0.8993	0.185
	0.9462	0.605	0.8992	-0.06	0.8949	1.68	0.8903	-3.255	0.9119	0.225	0.8849	-1.86	0.8998	0.185
	0.9467	0.595	0.8996	-0.065	0.8953	1.675	0.8908	-3.275	0.9124	0.225	0.8854	-1.86	0.9003	0.19
	0.9472	0.585	0.9001	-0.065	0.8958	1.67	0.8913	-3.285	0.9129	0.22	0.8859	-1.86	0.9008	0.19
	0.9477	0.58	0.9006	-0.07	0.8963	1.665	0.8918	-3.295	0.9133	0.22	0.8864	-1.88	0.9013	0.19
	0.9482	0.57	0.9011	-0.07	0.8968	1.655	0.8923	-3.325	0.9138	0.22	0.8868	-1.885	0.9018	0.19
	0.9487	0.56	0.9015	-0.07	0.8973	1.645	0.8927	-3.36	0.9143	0.22	0.8873	-1.88	0.9023	0.19
	0.9492	0.555	0.902	-0.07	0.8977	1.64	0.8932	-3.4	0.9148	0.215	0.8878	-1.88	0.9028	0.195
	0.9497	0.545	0.9025	-0.065	0.8982	1.63	0.8937	-3.45	0.9152	0.215	0.8883	-1.86	0.9033	0.195
	0.9501	0.54	0.903	-0.06	0.8987	1.625	0.8942	-3.485	0.9157	0.215	0.8888	-1.83	0.9037	0.19
	0.9506	0.53	0.9034	-0.055	0.8992	1.62	0.8947	-3.49	0.9162	0.215	0.8892	-1.805	0.9042	0.19
	0.9511	0.525	0.9039	-0.045	0.8997	1.61	0.8952	-3.465	0.9166	0.21	0.8897	-1.785	0.9047	0.195
	0.9516	0.515	0.9044	-0.03	0.9001	1.605	0.8957	-3.44	0.9171	0.21	0.8902	-1.775	0.9052	0.195
	0.9521	0.505	0.9049	-0.02	0.9006	1.6	0.8962	-3.425	0.9176	0.21	0.8907	-1.77	0.9057	0.19
	0.9526	0.495	0.9053	-0.005	0.9011	1.59	0.8966	-3.405	0.9181	0.21	0.8912	-1.755	0.9061	0.19
	0.9531	0.49	0.9058	0.005	0.9016	1.585	0.8971	-3.41	0.9185	0.205	0.8916	-1.755	0.9066	0.19
	0.9536	0.485	0.9063	0.025	0.9021	1.575	0.8976	-3.45	0.919	0.205	0.8921	-1.76	0.9071	0.185
	0.9541	0.475	0.9067	0.04	0.9025	1.575	0.8981	-3.525	0.9195	0.2	0.8926	-1.765	0.9076	0.19
	0.9546	0.47	0.9072	0.06	0.903	1.565	0.8986	-3.595	0.92	0.205	0.8931	-1.77	0.9081	0.185
	0.9551	0.46	0.9077	0.08	0.9035	1.555	0.8991	-3.6	0.9204	0.2	0.8936	-1.76	0.9085	0.185
	0.9556	0.45	0.9082	0.095	0.904	1.545	0.8996	-3.55	0.9209	0.2	0.894	-1.765	0.909	0.185
	0.9561	0.445	0.9086	0.125	0.9045	1.54	0.9001	-3.515	0.9214	0.2	0.8945	-1.765	0.9095	0.18
	0.9566	0.44	0.9091	0.145	0.9049	1.535	0.9005	-3.515	0.9219	0.2	0.895	-1.76	0.91	0.18
	0.9571	0.43	0.9096	0.17	0.9054	1.53	0.901	-3.525	0.9223	0.205	0.8955	-1.765	0.9105	0.18
	0.9576	0.425	0.9101	0.195	0.9059	1.52	0.9015	-3.54	0.9228	0.205	0.8959	-1.775	0.9109	0.18
	0.9581	0.42	0.9105	0.215	0.9064	1.51	0.902	-3.55	0.9233	0.205	0.8964	-1.79	0.9114	0.18
	0.9586	0.42	0.911	0.24	0.9068	1.505	0.9025	-3.61	0.9237	0.205	0.8969	-1.8	0.9119	0.185
	0.9591	0.415	0.9115	0.265	0.9073	1.495	0.903	-3.665	0.9242	0.205	0.8974	-1.805	0.9124	0.18
	0.9596	0.41	0.912	0.29	0.9078	1.495	0.9035	-3.645	0.9247	0.21	0.8979	-1.8	0.9129	0.18
	0.9601	0.405	0.9124	0.31	0.9083	1.48	0.904	-3.585	0.9252	0.21	0.8983	-1.805	0.9133	0.18
	0.9606	0.405	0.9129	0.33	0.9088	1.475	0.9044	-3.555	0.9256	0.21	0.8988	-1.8	0.9138	0.18
	0.9611	0.4	0.9134	0.355	0.9092	1.475	0.9049	-3.54	0.9261	0.21	0.8993	-1.79	0.9143	0.18
	0.9616	0.4	0.9139	0.385	0.9097	1.47	0.9054	-3.535	0.9266	0.215	0.8998	-1.775	0.9148	0.185
	0.9621	0.395	0.9143	0.41	0.9102	1.47	0.9059	-3.54	0.9271	0.215	0.9003	-1.755	0.9152	0.185
	0.9626	0.395	0.9148	0.44	0.9107	1.46	0.9064	-3.565	0.9275	0.22	0.9007	-1.745	0.9157	0.18
	0.9631	0.39	0.9153	0.465	0.9112	1.45	0.9069	-3.585	0.928	0.22	0.9012	-1.74	0.9162	0.18
	0.9636	0.385	0.9157	0.49	0.9116	1.445	0.9074	-3.59	0.9285	0.215	0.9017	-1.735	0.9167	0.185
	0.9641	0.385	0.9162	0.515	0.9121	1.44	0.9079	-3.575	0.929	0.22	0.9022	-1.73	0.9172	0.185
	0.9646	0.38	0.9167	0.54	0.9126	1.44	0.9083	-3.55	0.9294	0.22	0.9027	-1.725	0.9176	0.185
	0.9651	0.38	0.9172	0.57	0.9131	1.43	0.9088	-3.54	0.9299	0.215	0.9031	-1.71	0.9181	0.185
	0.9655	0.375	0.9176	0.6	0.9136	1.425	0.9093	-3.515	0.9304	0.215	0.9036	-1.69	0.9186	0.185
	0.966	0.37	0.9181	0.635	0.914	1.425	0.9098	-3.505	0.9308	0.22	0.9041	-1.665	0.9191	0.18
	0.9665	0.365	0.9186	0.665	0.9145	1.42	0.9103	-3.495	0.9313	0.22	0.9046	-1.645	0.9196	0.18
	0.967	0.365	0.9191	0.695	0.915	1.415	0.9108	-3.495	0.9318	0.22	0.9051	-1.635	0.92	0.18
	0.9675	0.365	0.9195	0.735	0.9155	1.41	0.9113	-3.505	0.9323	0.215	0.9055	-1.615	0.9205	0.18
	0.968	0.36	0.92	0.77	0.9159	1.4	0.9118	-3.57	0.9328	0.215	0.906	-1.61	0.921	0.18
	0.9685	0.36	0.9205	0.805	0.9164	1.395	0.9122	-3.63	0.9333	0.215	0.9065	-1.605	0.9215	0.185
	0.969	0.36	0.921	0.845	0.9169	1.39	0.9127	-3.7	0.9338	0.215	0.907	-1.61	0.922	0.18
	0.9695	0.36	0.9214	0.88	0.9174	1.385	0.9132	-3.82	0.9343	0.22	0.9075	-1.61	0.9224	0.18
	0.97	0.355	0.9219	0.925	0.9179	1.375	0.9137	-3.9	0.9348	0.215	0.9079	-1.615	0.9229	0.185
	0.9705	0.355	0.9224	0.965	0.9183	1.37	0.9142	-3.945	0.9353	0.215	0.9084	-1.615	0.9234	0.185
	0.971	0.35	0.9229	1	0.9188	1.37	0.9147	-3.99	0.9358	0.215	0.9089	-1.61	0.9239	0.185
	0.9715	0.35	0.9233	1.045	0.9193	1.37	0.9152	-3.97	0.9363	0.215	0.9094	-1.6	0.9244	0.185
	0.972	0.355	0.9238	1.085	0.9198	1.36	0.9157	-3.955	0.9368	0.215	0.9098	-1.59	0.9248	0.185
	0.9725	0.35	0.9243	1.13	0.9203	1.35	0.9161	-4.01	0.9373	0.215	0.9103	-1.575	0.9253	0.18
	0.973	0.345	0.9247	1.17	0.9207	1.345	0.9166	-4.06	0.9378	0.215	0.9108	-1.575	0.9258	0.18
	0.9735	0.345	0.9252	1.21	0.9212	1.335	0.9171	-4.075	0.9383	0.215	0.9113	-1.57	0.9263	0.18
	0.974	0.34	0.9257	1.245	0.9217	1.335	0.9176	-4.075	0.9388	0.215	0.9118	-1.565	0.9268	0.18
	0.9745	0.34	0.9262	1.285	0.9222	1.335	0.9181	-4.075	0.9393	0.215	0.9122	-1.555	0.9272	0.175
	0.975	0.34	0.9266	1.325	0.9227	1.32	0.9186	-4.045	0.9398	0.22	0.9127	-1.56	0.9277	0.175
	0.9755	0.335	0.9271	1.365	0.9231	1.315	0.9191	-4	0.9403	0.215	0.9132	-1.56	0.9282	0.175
	0.976	0.335	0.9276	1.405	0.9236	1.31	0.9196	-3.94	0.9408	0.215	0.9137	-1.555	0.9287	0.17
	0.9765	0.33	0.9281	1.44	0.9241	1.305	0.92	-3.945	0.9412	0.22	0.9142	-1.555	0.9291	0.17
	0.977	0.33	0.9285	1.48	0.9246	1.3	0.9205	-3.99	0.9417	0.22	0.9146	-1.55	0.9296	0.17
	0.9775	0.33	0.929	1.525	0.9251	1.29	0.921	-4.01	0.9422	0.22	0.9151	-1.555	0.9301	0.165
	0.978	0.33	0.9295	1.565	0.9255	1.285	0.9215	-4	0.9427	0.225	0.9156	-1.55	0.9306	0.16
	0.9785	0.325	0.93	1.61	0.926	1.275	0.922	-4.005	0.9432	0.225	0.9161	-1.555	0.9311	0.16
	0.979	0.325	0.9304	1.65	0.9265	1.27	0.9225	-4	0.9437	0.23	0.9166	-1.555	0.9315	0.16
	0.9795	0.325	0.9309	1.69	0.927	1.265	0.923	-3.99	0.9442	0.23	0.917	-1.56	0.932	0.16
	0.98	0.325	0.9314	1.735	0.9274	1.255	0.9235	-3.99	0.9447	0.235	0.9175	-1.555	0.9325	0.16
	0.9805	0.32	0.9319	1.77	0.9279	1.25	0.9239	-3.95	0.9452	0.24	0.918	-1.55	0.933	0.155
	0.9809	0.325	0.9323	1.805	0.9284	1.245	0.9244	-3.905	0.9457	0.24	0.9185	-1.535	0.9335	0.15
	0.9814	0.325	0.9328	1.855	0.9289	1.24	0.9249	-3.89	0.9462	0.245	0.919	-1.525	0.9339	0.155
	0.9819	0.32	0.9333	1.895	0.9294	1.235	0.9254	-3.89	0.9467	0.25	0.9194	-1.52	0.9344	0.15
	0.9824	0.32	0.9337	1.935	0.9298	1.23	0.9259	-3.895	0.9472	0.25	0.9199	-1.51	0.9349	0.145
	0.9829	0.32	0.9342	1.97	0.9303	1.225	0.9264	-3.925	0.9477	0.255	0.9204	-1.505	0.9354	0.145
	0.9834	0.32	0.9347	2.01	0.9308	1.22	0.9269	-3.965	0.9482	0.255	0.9209	-1.505	0.9359	0.145
	0.9839	0.315	0.9352	2.6	0.9313	1.215	0.9274	-4.015	0.9487	0.255	0.9214	-1.495	0.9363	0.145
	0.9844	0.315	0.9357	2.63	0.9318	1.15	0.9279	-4.065	0.9492	0.255	0.9218	-1.49	0.9368	0.135
	0.9849	0.315	0.9362	2.665	0.9322	1.145	0.9283	-4.065	0.9497	0.255	0.9223	-1.49	0.9373	0.135
	0.9854	0.315	0.9367	2.695	0.9327	1.135	0.9288	-4.03	0.9502	0.26	0.9228	-1.485	0.9378	0.135
	0.9859	0.32	0.9372	2.73	0.9332	1.14	0.9293	-3.99	0.9507	0.255	0.9233	-1.485	0.9383	0.13
	0.9864	0.32	0.9377	2.77	0.9337	1.13	0.9298	-3.96	0.9512	0.26	0.9237	-1.48	0.9387	0.13
	0.9869	0.32	0.9382	2.8	0.9342	1.13	0.9303	-3.955	0.9517	0.26	0.9242	-1.47	0.9392	0.125
	0.9874	0.32	0.9387	2.83	0.9346	1.125	0.9308	-3.96	0.9522	0.265	0.9247	-1.47	0.9397	0.125
	0.9879	0.325	0.9392	2.86	0.9351	1.12	0.9313	-3.97	0.9527	0.265	0.9252	-1.47	0.9402	0.125
	0.9884	0.325	0.9396	2.9	0.9356	1.115	0.9318	-4	0.9532	0.265	0.9257	-1.465	0.9407	0.125
	0.9889	0.325	0.9401	2.93	0.9361	1.11	0.9322	-4.01	0.9537	0.26	0.9261	-1.46	0.9411	0.12
	0.9894	0.33	0.9406	2.96	0.9366	1.105	0.9327	-4.005	0.9542	0.26	0.9266	-1.455	0.9416	0.12
	0.9899	0.335	0.9411	2.995	0.937	1.1	0.9332	-4.015	0.9546	0.26	0.9271	-1.45	0.9421	0.12
	0.9904	0.335	0.9416	3.03	0.9375	1.095	0.9337	-4.035	0.9551	0.26	0.9276	-1.45	0.9426	0.12
	0.9909	0.34	0.9421	3.065	0.938	1.085	0.9342	-4.05	0.9556	0.26	0.9281	-1.435	0.943	0.115
	0.9914	0.34	0.9426	3.09	0.9385	1.075	0.9347	-4.11	0.9561	0.26	0.9285	-1.425	0.9435	0.115
	0.9919	0.34	0.9431	3.11	0.939	1.075	0.9352	-4.1	0.9566	0.26	0.929	-1.42	0.944	0.115
	0.9924	0.34	0.9436	3.14	0.9394	1.065	0.9357	-4.06	0.9571	0.26	0.9295	-1.415	0.9445	0.11
	0.9929	0.345	0.9441	3.165	0.9399	1.06	0.9361	-4.065	0.9576	0.255	0.93	-1.345	0.945	0.11
	0.9934	0.345	0.9446	3.19	0.9404	1.055	0.9366	-4.105	0.9581	0.255	0.9305	-1.345	0.9454	0.1
	0.9939	0.345	0.9451	3.22	0.9409	1.05	0.9371	-4.09	0.9586	0.25	0.9309	-1.34	0.9459	0.1
	0.9944	0.35	0.9456	3.26	0.9414	1.045	0.9376	-4.04	0.9591	0.25	0.9314	-1.34	0.9464	0.1
	0.9949	0.375	0.9461	3.28	0.9418	1.04	0.9381	-4.025	0.9596	0.25	0.9319	-1.35	0.9469	0.095
	0.9953	0.375	0.9466	3.305	0.9423	1.035	0.9386	-4.03	0.9601	0.245	0.9323	-1.34	0.9474	0.095
	0.9958	0.375	0.9471	3.33	0.9428	1.025	0.9391	-3.995	0.9606	0.245	0.9328	-1.34	0.9478	0.095
	0.9963	0.37	0.9476	3.355	0.9433	1.02	0.9396	-3.945	0.9611	0.24	0.9333	-1.335	0.9483	0.095
	0.9968	0.375	0.948	3.38	0.9438	1.015	0.94	-3.935	0.9616	0.235	0.9338	-1.33	0.9488	0.09
	0.9972	0.375	0.9485	3.4	0.9442	1.005	0.9405	-3.965	0.9621	0.235	0.9342	-1.33	0.9493	0.09
	0.9977	0.375	0.949	3.415	0.9447	1	0.941	-4.02	0.9626	0.235	0.9347	-1.33	0.9498	0.095
	0.9982	0.375	0.9495	3.44	0.9452	0.99	0.9415	-4.015	0.9631	0.23	0.9352	-1.335	0.9502	0.09
	0.9987	0.375	0.95	3.465	0.9457	0.985	0.942	-3.995	0.9636	0.23	0.9356	-1.34	0.9507	0.095
	0.9992	0.375	0.9505	3.485	0.9462	0.975	0.9425	-3.99	0.9641	0.23	0.9361	-1.335	0.9512	0.095
	0.9996	0.38	0.951	3.51	0.9466	0.965	0.943	-3.98	0.9646	0.225	0.9366	-1.335	0.9517	0.09
	1.0001	0.38	0.9515	3.53	0.9471	0.955	0.9435	-3.95	0.9651	0.225	0.9371	-1.335	0.9522	0.09
	1.0006	0.38	0.952	3.55	0.9476	0.945	0.9439	-3.94	0.9656	0.225	0.9375	-1.335	0.9526	0.09
	1.0011	0.38	0.9525	3.565	0.9481	0.94	0.9444	-3.95	0.9661	0.22	0.938	-1.335	0.9531	0.09
	1.0016	0.38	0.953	3.585	0.9486	0.93	0.9449	-3.935	0.9666	0.22	0.9385	-1.335	0.9536	0.085
	1.002	0.38	0.9535	3.615	0.949	0.925	0.9454	-3.92	0.9671	0.215	0.939	-1.335	0.9541	0.085
	1.0025	0.38	0.954	3.635	0.9495	0.91	0.9459	-3.89	0.9676	0.215	0.9394	-1.335	0.9546	0.08
	1.003	0.38	0.9545	3.655	0.95	0.905	0.9464	-3.895	0.968	0.21	0.9399	-1.335	0.955	0.075
	1.0035	0.38	0.955	3.685	0.9505	0.9	0.9469	-3.99	0.9685	0.21	0.9404	-1.33	0.9555	0.075
	1.004	0.38	0.9555	3.715	0.951	0.895	0.9474	-3.95	0.969	0.21	0.9408	-1.33	0.956	0.07
	1.0044	0.385	0.956	3.745	0.9514	0.885	0.9479	-3.965	0.9695	0.21	0.9413	-1.335	0.9565	0.07
	1.0049	0.38	0.9565	3.76	0.9519	0.875	0.9484	-4.02	0.97	0.21	0.9418	-1.34	0.9569	0.07
	1.0054	0.375	0.9569	3.785	0.9524	0.865	0.9489	-4.05	0.9705	0.21	0.9423	-1.345	0.9574	0.07
	1.0059	0.375	0.9574	3.815	0.9529	0.86	0.9494	-4.04	0.971	0.21	0.9427	-1.35	0.9579	0.07
	1.0063	0.375	0.9579	3.845	0.9534	0.85	0.9499	-4.02	0.9715	0.21	0.9432	-1.35	0.9584	0.07
	1.0068	0.375	0.9584	3.875	0.9538	0.845	0.9504	-4.02	0.972	0.21	0.9437	-1.345	0.9589	0.07
	1.0073	0.375	0.9589	3.895	0.9543	0.84	0.9509	-4.025	0.9725	0.21	0.9442	-1.35	0.9593	0.065
	1.0078	0.375	0.9594	3.92	0.9548	0.835	0.9514	-4.045	0.973	0.21	0.9446	-1.35	0.9598	0.07
	1.0083	0.38	0.9599	3.95	0.9553	0.825	0.9519	-4.05	0.9735	0.21	0.9451	-1.345	0.9603	0.065
	1.0087	0.375	0.9604	3.975	0.9558	0.815	0.9524	-4.045	0.974	0.21	0.9456	-1.35	0.9608	0.07
	1.0092	0.38	0.9609	4	0.9562	0.8	0.9529	-4.045	0.9745	0.215	0.946	-1.35	0.9613	0.065
	1.0097	0.38	0.9614	4.03	0.9567	0.795	0.9534	-4.085	0.975	0.215	0.9465	-1.345	0.9617	0.065
	1.0102	0.38	0.9619	4.06	0.9572	0.79	0.9539	-4.145	0.9755	0.215	0.947	-1.345	0.9622	0.065
	1.0107	0.38	0.9624	4.085	0.9577	0.78	0.9544	-4.135	0.976	0.215	0.9475	-1.345	0.9627	0.065
	1.0111	0.38	0.9629	4.105	0.9582	0.775	0.9549	-4.065	0.9765	0.215	0.9479	-1.34	0.9632	0.065
	1.0116	0.38	0.9634	4.13	0.9586	0.765	0.9554	-4.025	0.977	0.22	0.9484	-1.34	0.9637	0.065
	1.0121	0.385	0.9639	4.155	0.9591	0.755	0.956	-4.03	0.9775	0.215	0.9489	-1.335	0.9641	0.065
	1.0126	0.385	0.9644	4.17	0.9596	0.755	0.9565	-4.015	0.978	0.215	0.9494	-1.33	0.9646	0.095
	1.0131	0.385	0.9649	4.195	0.9601	0.745	0.957	-3.975	0.9785	0.215	0.9498	-1.325	0.9651	0.095
	1.0135	0.385	0.9654	4.205	0.9606	0.74	0.9575	-3.92	0.979	0.215	0.9503	-1.32	0.9656	0.1
	1.014	0.385	0.9658	4.225	0.961	0.73	0.958	-3.86	0.9795	0.215	0.9508	-1.31	0.9661	0.105
	1.0145	0.385	0.9663	4.24	0.9615	0.73	0.9585	-3.81	0.98	0.21	0.9512	-1.31	0.9665	0.105
	1.015	0.385	0.9668	4.26	0.962	0.725	0.959	-3.8	0.9805	0.21	0.9517	-1.315	0.967	0.105
	1.0154	0.38	0.9673	4.28	0.9625	0.715	0.9595	-3.805	0.981	0.215	0.9522	-1.32	0.9675	0.11
	1.0159	0.38	0.9678	4.29	0.963	0.71	0.96	-3.79	0.9814	0.215	0.9527	-1.315	0.968	0.11
	1.0164	0.38	0.9683	4.315	0.9634	0.7	0.9605	-3.81	0.9819	0.215	0.9531	-1.315	0.9685	0.11
	1.0169	0.38	0.9688	4.33	0.9639	0.7	0.961	-3.815	0.9824	0.215	0.9536	-1.31	0.969	0.11
	1.0174	0.385	0.9693	4.35	0.9644	0.69	0.9615	-3.81	0.9829	0.21	0.9541	-1.31	0.9694	0.115
	1.0178	0.38	0.9698	4.37	0.9649	0.68	0.962	-3.8	0.9834	0.21	0.9545	-1.315	0.9699	0.12
	1.0183	0.38	0.9703	4.39	0.9654	0.68	0.9625	-3.78	0.9839	0.21	0.955	-1.32	0.9704	0.125
	1.0188	0.38	0.9708	4.395	0.9658	0.67	0.963	-3.75	0.9844	0.21	0.9555	-1.32	0.9709	0.125
	1.0193	0.38	0.9713	4.41	0.9663	0.665	0.9635	-3.73	0.9849	0.205	0.956	-1.315	0.9714	0.125
	1.0198	0.38	0.9718	4.42	0.9668	0.66	0.964	-3.74	0.9854	0.205	0.9564	-1.31	0.9718	0.13
	1.0202	0.38	0.9723	4.425	0.9673	0.65	0.9645	-3.745	0.9859	0.2	0.9569	-1.305	0.9723	0.13
	1.0207	0.38	0.9728	4.44	0.9678	0.64	0.965	-3.785	0.9864	0.2	0.9574	-1.295	0.9728	0.135
	1.0212	0.38	0.9733	4.45	0.9682	0.635	0.9655	-3.86	0.9869	0.195	0.9579	-1.285	0.9733	0.14
	1.0217	0.38	0.9738	4.465	0.9687	0.63	0.966	-3.885	0.9874	0.195	0.9583	-1.285	0.9738	0.145
	1.0222	0.375	0.9743	4.475	0.9692	0.625	0.9665	-3.875	0.9879	0.19	0.9588	-1.28	0.9742	0.145
	1.0226	0.375	0.9747	4.5	0.9697	0.615	0.967	-3.845	0.9884	0.185	0.9593	-1.275	0.9747	0.145
	1.0231	0.375	0.9752	4.505	0.9702	0.61	0.9675	-3.8	0.9889	0.185	0.9597	-1.275	0.9752	0.145
	1.0236	0.37	0.9757	4.515	0.9706	0.6	0.968	-3.785	0.9894	0.18	0.9602	-1.28	0.9757	0.15
	1.0241	0.365	0.9762	4.545	0.9711	0.595	0.9685	-3.8	0.9899	0.18	0.9607	-1.28	0.9762	0.15
	1.0246	0.36	0.9767	4.56	0.9716	0.59	0.969	-3.8	0.9904	0.175	0.9612	-1.275	0.9766	0.15
	1.025	0.365	0.9772	4.58	0.9721	0.585	0.9696	-3.775	0.9909	0.175	0.9616	-1.27	0.9771	0.15
	1.0255	0.36	0.9777	4.605	0.9726	0.575	0.9701	-3.775	0.9914	0.175	0.9621	-1.265	0.9776	0.155
	1.026	0.36	0.9782	4.635	0.973	0.565	0.9706	-3.84	0.9919	0.17	0.9626	-1.255	0.9781	0.155
	1.0265	0.355	0.9787	4.665	0.9735	0.555	0.9711	-3.89	0.9924	0.165	0.9631	-1.245	0.9786	0.155
	1.0269	0.355	0.9792	4.675	0.974	0.545	0.9716	-3.885	0.9929	0.165	0.9635	-1.235	0.979	0.16
[truncated: 120,446 more rows]
