# Supplementary material for: Efficacy and safety testing of a COVID-19 era emergency ventilator in a healthy rabbit lung model
Source: BMC Biomed Eng. 2022 Mar 14;4:2. doi: 10.1186/s42490-022-00059-x (PMC8919917; doi:10.1186/s42490-022-00059-x)
Supplement: Supplementary file 6 — Additional file 6. Rabbit MV3 FALCON Flow Waveforms. Flow waveforms for rabbit MV3 during FALCON ventilation. [file 42490_2022_59_MOESM6_ESM.xlsx]

## Sheet: MV3 Flow Data Set
	MV3
Ventilation Strategy	FALCON
Timepoint	0		10		20		30		40		50		60
	Time (s)	Flow (slm)	Time (s)	Flow (slm)	Time (s)	Flow (slm)	Time (s)	Flow (slm)	Time (s)	Flow (slm)	Time (s)	Flow (slm)	Time (s)	Flow (slm)
	0	2.115	0.0005	-2.275	0.0002	1.26	0.0004	-0.82	0	-0.45	0.0003	2.46	0.0004	-0.81
	0.0006	2.11	0.001	-2.28	0.0007	1.275	0.0008	-0.84	0.0005	-0.45	0.0008	2.465	0.001	-0.815
	0.0011	2.11	0.0016	-2.275	0.0012	1.3	0.0013	-0.865	0.0011	-0.455	0.0014	2.47	0.0016	-0.815
	0.0017	2.09	0.0022	-2.24	0.0017	1.31	0.0018	-0.88	0.0017	-0.45	0.0019	2.45	0.0022	-0.805
	0.0022	2.07	0.0027	-2.215	0.0022	1.32	0.0023	-0.91	0.0023	-0.45	0.0025	2.435	0.0028	-0.805
	0.0028	2.055	0.0033	-2.21	0.0027	1.34	0.0027	-0.95	0.0028	-0.455	0.003	2.435	0.0033	-0.8
	0.0033	2.055	0.0039	-2.195	0.0032	1.345	0.0032	-0.97	0.0034	-0.455	0.0035	2.42	0.0039	-0.795
	0.0038	2.04	0.0045	-2.19	0.0037	1.355	0.0037	-0.99	0.004	-0.455	0.0041	2.395	0.0045	-0.795
	0.0044	2.015	0.005	-2.185	0.0042	1.37	0.0041	-1.02	0.0046	-0.455	0.0046	2.385	0.0051	-0.79
	0.0049	2.01	0.0056	-2.18	0.0047	1.385	0.0046	-1.03	0.0051	-0.455	0.0052	2.385	0.0057	-0.79
	0.0055	2.005	0.0062	-2.17	0.0052	1.39	0.0051	-1.06	0.0057	-0.455	0.0057	2.36	0.0063	-0.79
	0.006	1.985	0.0067	-2.165	0.0057	1.39	0.0056	-1.095	0.0063	-0.455	0.0063	2.35	0.0068	-0.795
	0.0066	1.99	0.0073	-2.165	0.0062	1.405	0.006	-1.125	0.0069	-0.46	0.0068	2.35	0.0074	-0.8
	0.0071	1.995	0.0079	-2.145	0.0068	1.405	0.0065	-1.15	0.0074	-0.455	0.0073	2.33	0.008	-0.8
	0.0076	1.99	0.0085	-2.125	0.0073	1.415	0.007	-1.175	0.008	-0.455	0.0079	2.31	0.0086	-0.8
	0.0082	2	0.009	-2.105	0.0078	1.425	0.0075	-1.195	0.0086	-0.46	0.0084	2.305	0.0092	-0.805
	0.0087	2	0.0096	-2.095	0.0083	1.435	0.0079	-1.215	0.0092	-0.46	0.009	2.295	0.0098	-0.81
	0.0093	2	0.0102	-2.08	0.0088	1.45	0.0084	-1.245	0.0097	-0.46	0.0095	2.275	0.0103	-0.82
	0.0098	2.01	0.0107	-2.08	0.0093	1.45	0.0089	-1.285	0.0103	-0.46	0.0101	2.25	0.0109	-0.82
	0.0103	2.02	0.0113	-2.075	0.0098	1.46	0.0093	-1.305	0.0109	-0.46	0.0106	2.26	0.0115	-0.82
	0.0109	2.015	0.0119	-2.06	0.0103	1.47	0.0098	-1.325	0.0115	-0.46	0.0111	2.26	0.0121	-0.825
	0.0114	2.005	0.0125	-2.045	0.0108	1.48	0.0103	-1.35	0.012	-0.46	0.0117	2.25	0.0127	-0.825
	0.012	1.99	0.013	-2.045	0.0113	1.49	0.0108	-1.37	0.0126	-0.455	0.0122	2.24	0.0132	-0.825
	0.0125	1.995	0.0136	-2.04	0.0118	1.505	0.0112	-1.39	0.0132	-0.455	0.0128	2.23	0.0138	-0.83
	0.0131	2.005	0.0142	-2.015	0.0123	1.51	0.0117	-1.415	0.0138	-0.45	0.0133	2.23	0.0144	-0.835
	0.0136	2.01	0.0148	-2	0.0128	1.515	0.0122	-1.43	0.0143	-0.455	0.0138	2.24	0.015	-0.835
	0.0141	2.005	0.0153	-2.005	0.0133	1.525	0.0126	-1.435	0.0149	-0.45	0.0144	2.25	0.0156	-0.835
	0.0147	1.99	0.0159	-2.015	0.0138	1.54	0.0131	-1.445	0.0155	-0.45	0.0149	2.255	0.0162	-0.835
	0.0152	1.995	0.0165	-2.02	0.0143	1.545	0.0136	-1.445	0.0161	-0.45	0.0155	2.245	0.0167	-0.84
	0.0158	2	0.017	-2.035	0.0148	1.55	0.0141	-1.45	0.0166	-0.45	0.016	2.24	0.0173	-0.835
	0.0163	2.005	0.0176	-2.065	0.0153	1.55	0.0145	-1.47	0.0172	-0.45	0.0166	2.23	0.0179	-0.835
	0.0169	1.99	0.0182	-2.095	0.0158	1.56	0.015	-1.47	0.0178	-0.45	0.0171	2.235	0.0185	-0.835
	0.0174	1.995	0.0188	-2.11	0.0163	1.56	0.0155	-1.46	0.0184	-0.45	0.0176	2.235	0.0191	-0.835
	0.0179	1.995	0.0193	-2.11	0.0168	1.57	0.0159	-1.455	0.0189	-0.45	0.0182	2.25	0.0197	-0.835
	0.0185	1.985	0.0199	-2.105	0.0173	1.57	0.0164	-1.465	0.0195	-0.455	0.0187	2.25	0.0202	-0.835
	0.019	1.975	0.0205	-2.095	0.0178	1.58	0.0169	-1.47	0.0201	-0.45	0.0193	2.245	0.0208	-0.845
	0.0196	1.965	0.021	-2.09	0.0183	1.585	0.0174	-1.49	0.0207	-0.455	0.0198	2.245	0.0214	-0.845
	0.0201	1.965	0.0216	-2.115	0.0188	1.59	0.0178	-1.51	0.0213	-0.45	0.0203	2.245	0.022	-0.84
	0.0206	1.975	0.0222	-2.15	0.0193	1.605	0.0183	-1.495	0.0218	-0.45	0.0209	2.24	0.0226	-0.84
	0.0212	1.96	0.0228	-2.17	0.0199	1.625	0.0188	-1.485	0.0224	-0.45	0.0214	2.235	0.0232	-0.84
	0.0217	1.95	0.0233	-2.185	0.0204	1.635	0.0192	-1.48	0.023	-0.45	0.022	2.23	0.0237	-0.84
	0.0223	1.94	0.0239	-2.175	0.0209	1.63	0.0197	-1.48	0.0236	-0.445	0.0225	2.225	0.0243	-0.84
	0.0228	1.94	0.0245	-2.165	0.0214	1.64	0.0202	-1.5	0.0241	-0.445	0.0231	2.205	0.0249	-0.85
	0.0234	1.935	0.025	-2.145	0.0219	1.655	0.0207	-1.5	0.0247	-0.44	0.0236	2.19	0.0255	-0.85
	0.0239	1.93	0.0256	-2.11	0.0224	1.665	0.0211	-1.485	0.0253	-0.44	0.0241	2.18	0.0261	-0.85
	0.0244	1.905	0.0262	-2.07	0.0229	1.67	0.0216	-1.48	0.0259	-0.44	0.0247	2.165	0.0267	-0.845
	0.025	1.895	0.0268	-2.045	0.0234	1.68	0.0221	-1.46	0.0264	-0.44	0.0252	2.145	0.0272	-0.84
	0.0255	1.905	0.0273	-2.02	0.0239	1.69	0.0225	-1.475	0.027	-0.44	0.0258	2.13	0.0278	-0.835
	0.0261	1.91	0.0279	-1.99	0.0244	1.69	0.023	-1.51	0.0276	-0.44	0.0263	2.1	0.0284	-0.83
	0.0266	1.885	0.0285	-1.97	0.0249	1.695	0.0235	-1.525	0.0282	-0.435	0.0268	2.09	0.029	-0.825
	0.0272	1.885	0.029	-1.975	0.0254	1.7	0.024	-1.535	0.0287	-0.435	0.0274	2.07	0.0296	-0.82
	0.0277	1.89	0.0296	-1.985	0.0259	1.695	0.0244	-1.555	0.0293	-0.435	0.0279	2.06	0.0302	-0.82
	0.0282	1.89	0.0302	-1.98	0.0264	1.705	0.0249	-1.58	0.0299	-0.435	0.0285	2.06	0.0307	-0.82
	0.0288	1.89	0.0308	-1.97	0.0269	1.72	0.0254	-1.615	0.0305	-0.435	0.029	2.035	0.0313	-0.815
	0.0293	1.885	0.0313	-1.975	0.0274	1.73	0.0259	-1.675	0.031	-0.435	0.0296	2.03	0.0319	-0.815
	0.0299	1.885	0.0319	-1.98	0.0279	1.735	0.0263	-1.715	0.0316	-0.435	0.0301	2.035	0.0325	-0.82
	0.0304	1.885	0.0325	-2	0.0284	1.745	0.0268	-1.73	0.0322	-0.43	0.0306	2.025	0.0331	-0.82
	0.0309	1.9	0.0331	-2.04	0.0289	1.75	0.0273	-1.755	0.0328	-0.425	0.0312	2.015	0.0337	-0.815
	0.0315	1.89	0.0336	-2.1	0.0294	1.755	0.0277	-1.805	0.0333	-0.425	0.0317	2.005	0.0342	-0.815
	0.032	1.86	0.0342	-2.13	0.0299	1.76	0.0282	-1.74	0.0339	-0.42	0.0323	2	0.0348	-0.82
	0.0326	1.865	0.0348	-2.13	0.0304	1.78	0.0287	-1.79	0.0345	-0.42	0.0328	1.985	0.0354	-0.815
	0.0331	1.885	0.0353	-2.115	0.0309	1.785	0.0292	-1.855	0.0351	-0.42	0.0333	1.985	0.036	-0.82
	0.0337	1.885	0.0359	-2.085	0.0314	1.795	0.0297	-1.905	0.0356	-0.415	0.0339	1.99	0.0366	-0.82
	0.0342	1.875	0.0365	-2.055	0.0319	1.795	0.0301	-1.935	0.0362	-0.41	0.0344	1.97	0.0371	-0.82
	0.0347	1.875	0.0371	-2.025	0.0324	1.805	0.0306	-1.955	0.0368	-0.41	0.035	1.955	0.0377	-0.815
	0.0353	1.89	0.0376	-1.98	0.033	1.805	0.0311	-1.96	0.0374	-0.41	0.0355	1.965	0.0383	-0.81
	0.0358	1.895	0.0382	-1.945	0.0335	1.8	0.0316	-1.955	0.0379	-0.41	0.0361	1.955	0.0389	-0.815
	0.0364	1.91	0.0388	-1.91	0.034	1.805	0.0321	-1.94	0.0385	-0.41	0.0366	1.945	0.0395	-0.815
	0.0369	1.93	0.0393	-1.89	0.0345	1.815	0.0325	-1.925	0.0391	-0.405	0.0371	1.945	0.0401	-0.805
	0.0374	1.935	0.0399	-1.895	0.035	1.82	0.033	-1.925	0.0397	-0.405	0.0377	1.94	0.0406	-0.805
	0.038	1.95	0.0405	-1.91	0.0355	1.82	0.0335	-1.94	0.0402	-0.405	0.0382	1.925	0.0412	-0.805
	0.0385	1.97	0.0411	-1.935	0.036	1.82	0.034	-1.955	0.0408	-0.4	0.0388	1.92	0.0418	-0.805
	0.0391	1.98	0.0416	-1.95	0.0365	1.82	0.0345	-1.96	0.0414	-0.4	0.0393	1.92	0.0424	-0.8
	0.0396	1.985	0.0422	-1.96	0.037	1.835	0.0349	-1.965	0.042	-0.4	0.0398	1.92	0.043	-0.755
	0.0402	1.995	0.0428	-1.965	0.0375	1.85	0.0354	-1.985	0.0425	-0.4	0.0404	1.905	0.0435	-0.75
	0.0407	2	0.0433	-1.95	0.038	1.855	0.0359	-2.025	0.0431	-0.4	0.0409	1.905	0.0441	-0.75
	0.0412	2.005	0.0439	-1.915	0.0385	1.86	0.0364	-2.095	0.0437	-0.4	0.0415	1.915	0.0447	-0.75
	0.0418	1.995	0.0445	-1.88	0.039	1.865	0.0369	-2.115	0.0443	-0.395	0.042	1.905	0.0452	-0.75
	0.0423	1.99	0.0451	-1.855	0.0395	1.865	0.0373	-2.095	0.0448	-0.395	0.0426	1.905	0.0458	-0.75
	0.0429	2.015	0.0456	-1.835	0.04	1.885	0.0378	-2.075	0.0454	-0.39	0.0431	1.895	0.0464	-0.745
	0.0434	2.01	0.0462	-1.825	0.0405	1.905	0.0383	-2.04	0.046	-0.39	0.0436	1.905	0.0469	-0.74
	0.044	2.005	0.0468	-1.805	0.041	1.905	0.0388	-1.99	0.0466	-0.39	0.0442	1.9	0.0475	-0.735
	0.0445	2.005	0.0473	-1.9	0.0415	1.905	0.0393	-1.955	0.0471	-0.39	0.0447	1.895	0.0481	-0.735
	0.045	2.01	0.0478	-1.905	0.042	1.92	0.0397	-1.935	0.0477	-0.385	0.0453	1.88	0.0486	-0.74
	0.0456	2.025	0.0483	-1.89	0.0425	1.915	0.0402	-1.93	0.0483	-0.385	0.0458	1.89	0.0492	-0.735
	0.0461	2.025	0.0488	-1.895	0.043	1.915	0.0407	-1.92	0.0489	-0.385	0.0464	1.89	0.0498	-0.73
	0.0467	2.025	0.0493	-1.895	0.0435	1.925	0.0412	-1.91	0.0494	-0.385	0.0469	1.885	0.0503	-0.72
	0.0472	2.01	0.0498	-1.885	0.044	1.925	0.0417	-1.935	0.05	-0.385	0.0474	1.88	0.0509	-0.72
	0.0477	2	0.0503	-1.885	0.0445	1.925	0.0421	-1.965	0.0506	-0.39	0.048	1.87	0.0515	-0.715
	0.0483	2.005	0.0508	-1.905	0.045	1.925	0.0426	-1.97	0.0512	-0.385	0.0485	1.87	0.052	-0.715
	0.0488	2	0.0513	-1.93	0.0455	1.92	0.0431	-1.975	0.0517	-0.385	0.0491	1.875	0.0526	-0.71
	0.0494	1.975	0.0518	-1.95	0.046	1.91	0.0436	-1.965	0.0523	-0.385	0.0496	1.885	0.0531	-0.705
	0.0499	1.945	0.0523	-1.95	0.0466	1.915	0.0441	-1.97	0.0529	-0.385	0.0501	1.905	0.0537	-0.705
	0.0505	1.94	0.0528	-1.945	0.0471	1.925	0.0445	-1.985	0.0535	-0.385	0.0507	1.89	0.0543	-0.695
	0.051	1.93	0.0533	-1.935	0.0476	1.935	0.045	-1.995	0.054	-0.39	0.0512	1.885	0.0548	-0.695
	0.0515	1.905	0.0538	-1.935	0.0481	1.93	0.0455	-1.985	0.0546	-0.39	0.0518	1.9	0.0554	-0.69
	0.0521	1.885	0.0543	-1.93	0.0486	1.915	0.046	-1.97	0.0552	-0.39	0.0523	1.905	0.056	-0.69
	0.0526	1.87	0.0548	-1.925	0.0491	1.925	0.0465	-1.96	0.0558	-0.385	0.0529	1.905	0.0565	-0.69
	0.0532	1.855	0.0553	-1.915	0.0496	1.93	0.0469	-1.945	0.0563	-0.385	0.0534	1.895	0.0571	-0.685
	0.0537	1.835	0.0558	-1.91	0.0501	1.945	0.0474	-1.96	0.0569	-0.38	0.0539	1.91	0.0577	-0.685
	0.0543	1.83	0.0563	-1.9	0.0506	1.95	0.0479	-1.995	0.0575	-0.385	0.0545	1.91	0.0582	-0.685
	0.0548	1.835	0.0568	-1.89	0.0511	1.955	0.0484	-2.04	0.058	-0.27	0.055	1.905	0.0588	-0.68
	0.0553	1.96	0.0573	-1.86	0.0516	1.96	0.0489	-2.09	0.0585	-0.27	0.0556	1.91	0.0594	-0.68
	0.0558	1.955	0.0578	-1.825	0.0521	1.97	0.0493	-2.16	0.059	-0.265	0.0561	1.935	0.0599	-0.675
	0.0563	1.955	0.0584	-1.8	0.0526	1.975	0.0498	-2.215	0.0595	-0.265	0.0566	1.93	0.0605	-0.68
	0.0568	1.96	0.0589	-1.785	0.0531	1.995	0.0503	-2.255	0.0599	-0.265	0.0571	1.925	0.0611	-0.68
	0.0573	1.975	0.0594	-1.77	0.0536	2	0.0508	-2.285	0.0604	-0.26	0.0576	1.915	0.0616	-0.685
	0.0578	1.97	0.0599	-1.76	0.0541	1.99	0.0513	-2.325	0.0609	-0.26	0.0581	1.9	0.0622	-0.675
	0.0583	1.97	0.0604	-1.75	0.0546	2	0.0517	-2.345	0.0614	-0.26	0.0586	1.88	0.0628	-0.675
	0.0588	1.995	0.0609	-1.755	0.0551	2.02	0.0522	-2.32	0.0619	-0.26	0.0591	1.865	0.0633	-0.67
	0.0593	1.995	0.0614	-1.755	0.0556	2.04	0.0527	-2.28	0.0624	-0.255	0.0596	1.845	0.0639	-0.67
	0.0598	1.99	0.0619	-1.765	0.0561	2.055	0.0532	-2.26	0.0629	-0.255	0.0601	1.85	0.0645	-0.665
	0.0603	2	0.0624	-1.77	0.0566	2.07	0.0536	-2.26	0.0633	-0.255	0.0606	1.86	0.065	-0.665
	0.0608	2.005	0.0629	-1.76	0.0571	2.075	0.0541	-2.275	0.0638	-0.25	0.0611	1.86	0.0656	-0.665
	0.0613	2.005	0.0634	-1.745	0.0576	2.07	0.0546	-2.3	0.0643	-0.25	0.0616	1.855	0.0662	-0.665
	0.0618	2.01	0.0639	-1.735	0.0581	2.09	0.0551	-2.32	0.0648	-0.25	0.0621	1.845	0.0667	-0.66
	0.0623	2.015	0.0644	-1.74	0.0586	2.115	0.0556	-2.31	0.0653	-0.25	0.0626	1.835	0.0673	-0.655
	0.0628	2.01	0.0649	-1.735	0.0591	2.125	0.056	-2.305	0.0658	-0.245	0.0632	1.83	0.0678	-0.655
	0.0634	2.02	0.0654	-1.725	0.0597	2.13	0.0565	-2.3	0.0663	-0.245	0.0637	1.845	0.0684	-0.655
	0.0639	2.04	0.0659	-1.725	0.0602	2.13	0.057	-2.28	0.0667	-0.245	0.0642	1.85	0.069	-0.65
	0.0644	2.045	0.0664	-1.73	0.0607	2.125	0.0575	-2.255	0.0672	-0.245	0.0647	1.85	0.0695	-0.65
	0.0649	2.035	0.0669	-1.75	0.0612	2.13	0.058	-2.235	0.0677	-0.245	0.0652	1.845	0.0701	-0.655
	0.0654	2.035	0.0674	-1.775	0.0617	2.145	0.0584	-2.215	0.0682	-0.24	0.0657	1.865	0.0707	-0.65
	0.0659	2.06	0.0679	-1.795	0.0622	2.155	0.0589	-2.21	0.0687	-0.24	0.0662	1.87	0.0712	-0.645
	0.0664	2.08	0.0684	-1.8	0.0627	2.155	0.0594	-2.225	0.0692	-0.24	0.0667	1.87	0.0718	-0.64
	0.0669	2.07	0.0689	-1.8	0.0632	2.14	0.0599	-2.24	0.0697	-0.24	0.0672	1.895	0.0724	-0.635
	0.0674	2.065	0.0694	-1.8	0.0637	2.14	0.0604	-2.25	0.0702	-0.24	0.0677	1.925	0.0729	-0.635
	0.0679	2.075	0.0699	-1.815	0.0642	2.2	0.0608	-2.27	0.0706	-0.24	0.0682	1.925	0.0735	-0.63
	0.0684	2.07	0.0704	-1.825	0.0648	2.205	0.0613	-2.275	0.0711	-0.235	0.0687	1.93	0.0741	-0.62
	0.0689	2.075	0.0709	-1.84	0.0653	2.2	0.0618	-2.285	0.0716	-0.24	0.0692	1.95	0.0746	-0.615
	0.0694	2.085	0.0714	-1.85	0.0659	2.205	0.0623	-2.31	0.0721	-0.24	0.0697	1.955	0.0752	-0.61
	0.0699	2.085	0.0719	-1.84	0.0664	2.22	0.0628	-2.335	0.0726	-0.24	0.0702	1.95	0.0758	-0.61
	0.0704	2.08	0.0724	-1.81	0.0669	2.225	0.0632	-2.35	0.0731	-0.24	0.0707	1.935	0.0763	-0.605
	0.0709	2.075	0.0729	-1.785	0.0675	2.235	0.0637	-2.375	0.0736	-0.235	0.0712	1.93	0.0769	-0.6
	0.0714	2.07	0.0734	-1.775	0.068	2.23	0.0642	-2.405	0.074	-0.23	0.0717	1.905	0.0775	-0.595
	0.0719	2.065	0.0739	-1.76	0.0686	2.22	0.0647	-2.43	0.0745	-0.23	0.0722	1.875	0.078	-0.595
	0.0724	2.065	0.0745	-1.76	0.0691	2.215	0.0652	-2.43	0.075	-0.235	0.0727	1.865	0.0786	-0.59
	0.0729	2.06	0.075	-1.765	0.0696	2.235	0.0656	-2.42	0.0755	-0.235	0.0732	1.85	0.0792	-0.59
	0.0734	2.06	0.0755	-1.795	0.0702	2.245	0.0661	-2.425	0.076	-0.23	0.0737	1.8	0.0797	-0.59
	0.0739	2.06	0.076	-1.83	0.0707	2.255	0.0666	-2.435	0.0765	-0.23	0.0742	1.775	0.0803	-0.585
	0.0744	2.055	0.0765	-1.875	0.0713	2.255	0.0671	-2.425	0.077	-0.23	0.0747	1.77	0.0809	-0.58
	0.0749	2.06	0.077	-1.9	0.0718	2.26	0.0676	-2.405	0.0774	-0.23	0.0752	1.76	0.0814	-0.575
	0.0754	2.06	0.0775	-1.895	0.0724	2.265	0.068	-2.38	0.0779	-0.23	0.0757	1.725	0.082	-0.575
	0.0759	2.06	0.078	-1.865	0.0729	2.275	0.0685	-2.375	0.0784	-0.23	0.0762	1.71	0.0825	-0.57
	0.0764	2.07	0.0785	-1.82	0.0734	2.285	0.069	-2.385	0.0789	-0.23	0.0767	1.7	0.0831	-0.565
	0.0769	2.06	0.079	-1.79	0.074	2.29	0.0695	-2.395	0.0794	-0.235	0.0772	1.685	0.0837	-0.565
	0.0774	2.055	0.0795	-1.765	0.0745	2.29	0.07	-2.435	0.0799	-0.235	0.0777	1.67	0.0842	-0.56
	0.0779	2.05	0.08	-1.72	0.0751	2.31	0.0704	-2.475	0.0804	-0.235	0.0783	1.67	0.0848	-0.56
	0.0784	2.055	0.0805	-1.69	0.0756	2.335	0.0709	-2.49	0.0808	-0.24	0.0788	1.66	0.0854	-0.555
	0.0789	2.055	0.081	-1.66	0.0762	2.35	0.0714	-2.48	0.0813	-0.24	0.0793	1.65	0.0859	-0.55
	0.0794	2.05	0.0815	-1.64	0.0767	2.36	0.0719	-2.465	0.0818	-0.245	0.0798	1.65	0.0865	-0.545
	0.0799	2.04	0.082	-1.61	0.0772	2.375	0.0724	-2.48	0.0823	-0.245	0.0803	1.655	0.0871	-0.54
	0.0804	2.02	0.0825	-1.59	0.0778	2.385	0.0728	-2.49	0.0828	-0.24	0.0808	1.665	0.0876	-0.545
	0.0809	2.01	0.083	-1.57	0.0783	2.405	0.0733	-2.48	0.0833	-0.245	0.0813	1.65	0.0882	-0.54
	0.0814	2	0.0835	-1.54	0.0789	2.415	0.0738	-2.485	0.0838	-0.245	0.0818	1.665	0.0888	-0.535
	0.082	1.995	0.084	-1.51	0.0794	2.42	0.0743	-2.495	0.0843	-0.25	0.0823	1.665	0.0893	-0.535
	0.0825	1.985	0.0845	-1.47	0.08	2.415	0.0748	-2.5	0.0847	-0.245	0.0828	1.645	0.0899	-0.53
	0.083	1.965	0.085	-1.445	0.0805	2.415	0.0752	-2.515	0.0852	-0.25	0.0833	1.635	0.0905	-0.53
	0.0835	1.95	0.0855	-1.425	0.081	2.42	0.0757	-2.525	0.0857	-0.25	0.0838	1.645	0.091	-0.53
	0.084	1.945	0.086	-1.405	0.0816	2.42	0.0762	-2.515	0.0862	-0.245	0.0843	1.655	0.0916	-0.525
	0.0845	1.935	0.0865	-1.39	0.0821	2.42	0.0767	-2.495	0.0867	-0.245	0.0848	1.65	0.0922	-0.525
	0.085	1.935	0.087	-1.375	0.0827	2.425	0.0771	-2.495	0.0872	-0.245	0.0853	1.64	0.0927	-0.525
	0.0855	1.93	0.0875	-1.37	0.0832	2.44	0.0776	-2.505	0.0877	-0.25	0.0858	1.64	0.0933	-0.525
	0.086	1.915	0.088	-1.375	0.0838	2.445	0.0781	-2.52	0.0881	-0.255	0.0863	1.665	0.0939	-0.52
	0.0865	1.905	0.0885	-1.385	0.0843	2.465	0.0786	-2.535	0.0886	-0.255	0.0868	1.675	0.0944	-0.52
	0.087	1.9	0.089	-1.41	0.0848	2.485	0.0791	-2.55	0.0891	-0.255	0.0873	1.65	0.095	-0.52
	0.0875	1.9	0.0895	-1.42	0.0854	2.495	0.0795	-2.57	0.0896	-0.255	0.0878	1.64	0.0956	-0.52
	0.088	1.895	0.0901	-1.425	0.0859	2.49	0.08	-2.63	0.0901	-0.255	0.0883	1.64	0.0961	-0.515
	0.0885	1.875	0.0906	-1.445	0.0865	2.505	0.0805	-2.695	0.0906	-0.255	0.0888	1.64	0.0967	-0.51
	0.089	1.845	0.0911	-1.465	0.087	2.525	0.081	-2.73	0.0911	-0.26	0.0893	1.645	0.0973	-0.51
	0.0895	1.835	0.0916	-1.485	0.0875	2.54	0.0815	-2.71	0.0915	-0.255	0.0898	1.65	0.0978	-0.51
	0.09	1.835	0.0921	-1.495	0.0881	2.54	0.0819	-2.71	0.092	-0.255	0.0903	1.63	0.0984	-0.51
	0.0905	1.815	0.0926	-1.505	0.0886	2.54	0.0824	-2.735	0.0925	-0.255	0.0908	1.62	0.0989	-0.505
	0.091	1.785	0.0931	-1.52	0.0892	2.54	0.0829	-2.75	0.093	-0.25	0.0913	1.62	0.0995	-0.505
	0.0915	1.77	0.0936	-1.54	0.0897	2.545	0.0834	-2.75	0.0935	-0.25	0.0918	1.61	0.1001	-0.5
	0.092	1.755	0.0941	-1.535	0.0903	2.545	0.0839	-2.74	0.094	-0.25	0.0923	1.6	0.1006	-0.5
	0.0925	1.74	0.0946	-1.515	0.0908	2.545	0.0843	-2.74	0.0945	-0.25	0.0928	1.585	0.1012	-0.5
	0.093	1.74	0.0951	-1.49	0.0913	2.535	0.0848	-2.74	0.095	-0.25	0.0934	1.58	0.1018	-0.5
	0.0935	1.725	0.0956	-1.47	0.0919	2.53	0.0853	-2.77	0.0954	-0.245	0.0939	1.585	0.1023	-0.5
	0.094	1.71	0.0961	-1.445	0.0924	2.53	0.0858	-2.82	0.0959	-0.245	0.0944	1.555	0.1029	-0.495
	0.0945	1.695	0.0966	-1.425	0.093	2.53	0.0863	-2.83	0.0964	-0.245	0.0949	1.54	0.1035	-0.495
	0.095	1.675	0.0971	-1.415	0.0935	2.52	0.0867	-2.845	0.0969	-0.245	0.0954	1.55	0.104	-0.5
	0.0955	1.66	0.0976	-1.39	0.0941	2.52	0.0872	-2.835	0.0974	-0.245	0.0959	1.545	0.1046	-0.495
	0.096	1.65	0.0981	-1.375	0.0946	2.515	0.0877	-2.82	0.0979	-0.24	0.0964	1.54	0.1052	-0.495
	0.0965	1.64	0.0986	-1.36	0.0951	2.49	0.0882	-2.78	0.0984	-0.24	0.0969	1.535	0.1057	-0.49
	0.097	1.625	0.0991	-1.355	0.0957	2.47	0.0887	-2.745	0.0988	-0.24	0.0974	1.535	0.1063	-0.49
	0.0975	1.615	0.0996	-1.355	0.0962	2.465	0.0891	-2.56	0.0993	-0.245	0.0979	1.53	0.1069	-0.485
	0.098	1.59	0.1001	-1.36	0.0968	2.455	0.0896	-2.515	0.0998	-0.24	0.0984	1.53	0.1074	-0.48
	0.0985	1.575	0.1006	-1.36	0.0973	2.445	0.0901	-2.495	0.1003	-0.24	0.0989	1.53	0.108	-0.48
	0.099	1.575	0.1011	-1.365	0.0979	2.425	0.0906	-2.51	0.1008	-0.24	0.0994	1.525	0.1086	-0.475
	0.0995	1.565	0.1016	-1.37	0.0984	2.41	0.0911	-2.545	0.1013	-0.24	0.0999	1.51	0.1091	-0.47
	0.1	1.545	0.1021	-1.375	0.0989	2.39	0.0915	-2.58	0.1018	-0.235	0.1004	1.515	0.1097	-0.47
	0.1006	1.535	0.1026	-1.37	0.0995	2.375	0.092	-2.62	0.1022	-0.235	0.1009	1.525	0.1103	-0.47
	0.1011	1.525	0.1031	-1.37	0.1	2.37	0.0925	-2.665	0.1027	-0.23	0.1014	1.525	0.1108	-0.47
	0.1016	1.51	0.1036	-1.37	0.1006	2.375	0.093	-2.695	0.1032	-0.225	0.1019	1.515	0.1114	-0.465
	0.1021	1.495	0.1041	-1.37	0.1011	2.38	0.0935	-2.685	0.1037	-0.225	0.1024	1.52	0.112	-0.47
	0.1026	1.48	0.1046	-1.365	0.1017	2.375	0.0939	-2.67	0.1042	-0.225	0.1029	1.53	0.1125	-0.465
	0.1031	1.465	0.1051	-1.355	0.1022	2.4	0.0944	-2.64	0.1047	-0.225	0.1034	1.53	0.1131	-0.465
	0.1036	1.45	0.1057	-1.34	0.1027	2.425	0.0949	-2.595	0.1052	-0.22	0.1039	1.515	0.1136	-0.465
	0.1041	1.445	0.1062	-1.33	0.1033	2.45	0.0954	-2.56	0.1057	-0.225	0.1044	1.53	0.1142	-0.465
	0.1046	1.445	0.1067	-1.315	0.1038	2.49	0.0959	-2.53	0.1061	-0.225	0.1049	1.54	0.1148	-0.435
	0.1051	1.42	0.1072	-1.305	0.1044	2.56	0.0963	-2.515	0.1066	-0.225	0.1054	1.535	0.1153	-0.435
	0.1056	1.405	0.1077	-1.3	0.1049	2.615	0.0968	-2.51	0.1071	-0.225	0.1059	1.535	0.1159	-0.435
	0.1061	1.405	0.1082	-1.3	0.1054	2.67	0.0973	-2.55	0.1076	-0.225	0.1064	1.525	0.1164	-0.43
	0.1066	1.395	0.1087	-1.29	0.106	2.735	0.0978	-2.595	0.1081	-0.22	0.1069	1.52	0.117	-0.43
	0.1071	1.365	0.1092	-1.29	0.1065	2.79	0.0983	-2.59	0.1086	-0.22	0.1074	1.525	0.1176	-0.425
	0.1076	1.36	0.1097	-1.295	0.1071	2.8	0.0987	-2.565	0.1091	-0.22	0.1079	1.535	0.1181	-0.425
	0.1081	1.37	0.1102	-1.28	0.1076	2.785	0.0992	-2.545	0.1095	-0.22	0.1085	1.535	0.1187	-0.42
	0.1086	1.375	0.1107	-1.275	0.1082	2.785	0.0997	-2.525	0.11	-0.22	0.109	1.515	0.1192	-0.42
	0.1091	1.365	0.1112	-1.315	0.1087	2.77	0.1002	-2.5	0.1105	-0.22	0.1095	1.505	0.1198	-0.42
	0.1096	1.365	0.1117	-1.355	0.1092	2.765	0.1007	-2.475	0.111	-0.215	0.11	1.515	0.1203	-0.42
	0.1101	1.35	0.1122	-1.385	0.1098	2.78	0.1011	-2.47	0.1115	-0.215	0.1105	1.51	0.1209	-0.42
	0.1106	1.335	0.1127	-1.39	0.1103	2.82	0.1016	-2.48	0.112	-0.215	0.111	1.5	0.1215	-0.415
	0.1111	1.335	0.1132	-1.385	0.1109	2.87	0.1021	-2.475	0.1125	-0.21	0.1115	1.5	0.122	-0.415
	0.1116	1.34	0.1137	-1.38	0.1114	2.925	0.1026	-2.46	0.1129	-0.21	0.112	1.5	0.1226	-0.415
	0.1121	1.325	0.1142	-1.365	0.112	2.985	0.1031	-2.455	0.1134	-0.21	0.1125	1.5	0.1231	-0.415
	0.1126	1.315	0.1147	-1.35	0.1125	3.05	0.1035	-2.45	0.1139	-0.205	0.113	1.505	0.1237	-0.415
	0.1131	1.32	0.1152	-1.325	0.113	3.11	0.104	-2.475	0.1144	-0.205	0.1135	1.5	0.1243	-0.415
	0.1136	1.33	0.1157	-1.31	0.1136	3.165	0.1045	-2.505	0.1149	-0.205	0.114	1.48	0.1248	-0.415
	0.1141	1.315	0.1162	-1.285	0.1141	3.225	0.105	-2.515	0.1154	-0.21	0.1145	1.48	0.1254	-0.415
	0.1146	1.31	0.1167	-1.265	0.1147	3.26	0.1055	-2.525	0.1159	-0.21	0.115	1.48	0.1259	-0.415
	0.1151	1.305	0.1172	-1.245	0.1152	3.285	0.1059	-2.535	0.1163	-0.21	0.1155	1.46	0.1265	-0.42
	0.1156	1.315	0.1178	-1.225	0.1158	3.31	0.1064	-2.535	0.1168	-0.205	0.116	1.45	0.127	-0.42
	0.1161	1.305	0.1183	-1.21	0.1163	3.33	0.1069	-2.565	0.1173	-0.21	0.1165	1.455	0.1276	-0.42
	0.1166	1.29	0.1188	-1.195	0.1168	3.35	0.1074	-2.56	0.1178	-0.205	0.117	1.455	0.1282	-0.42
	0.1171	1.285	0.1193	-1.18	0.1174	3.355	0.1079	-2.545	0.1183	-0.205	0.1175	1.445	0.1287	-0.42
	0.1176	1.27	0.1198	-1.175	0.1179	3.355	0.1083	-2.555	0.1188	-0.205	0.118	1.425	0.1293	-0.42
	0.1181	1.275	0.1203	-1.165	0.1185	3.355	0.1088	-2.555	0.1193	-0.205	0.1185	1.425	0.1298	-0.415
	0.1186	1.285	0.1208	-1.16	0.119	3.35	0.1093	-2.57	0.1198	-0.195	0.119	1.415	0.1304	-0.415
	0.1192	1.185	0.1213	-1.15	0.1196	3.35	0.1098	-2.575	0.1203	-0.19	0.1195	1.41	0.1309	-0.42
	0.1198	1.185	0.1218	-1.15	0.1201	3.345	0.1103	-2.585	0.1208	-0.19	0.12	1.43	0.1315	-0.42
	0.1204	1.19	0.1223	-1.145	0.1206	3.325	0.1107	-2.61	0.1213	-0.19	0.1206	1.465	0.1321	-0.415
	0.121	1.2	0.1228	-1.15	0.1212	3.32	0.1112	-2.65	0.1218	-0.185	0.1212	1.465	0.1326	-0.415
	0.1216	1.205	0.1233	-1.15	0.1217	3.31	0.1117	-2.67	0.1223	-0.19	0.1218	1.455	0.1332	-0.415
	0.1221	1.195	0.1238	-1.145	0.1223	3.29	0.1122	-2.65	0.1228	-0.19	0.1224	1.445	0.1337	-0.42
	0.1227	1.195	0.1243	-1.135	0.1228	3.275	0.1127	-2.615	0.1233	-0.185	0.123	1.445	0.1343	-0.42
	0.1233	1.2	0.1248	-1.13	0.1233	3.25	0.1131	-2.595	0.1238	-0.185	0.1236	1.435	0.1348	-0.415
	0.1239	1.205	0.1253	-1.13	0.1239	3.235	0.1136	-2.605	0.1243	-0.185	0.1242	1.42	0.1354	-0.42
	0.1245	1.21	0.1258	-1.12	0.1244	3.215	0.1141	-2.65	0.1248	-0.185	0.1248	1.415	0.136	-0.42
	0.1251	1.21	0.1263	-1.115	0.125	3.17	0.1146	-2.715	0.1253	-0.185	0.1254	1.4	0.1365	-0.42
	0.1256	1.195	0.1268	-1.115	0.1255	3.125	0.1151	-2.71	0.1258	-0.185	0.126	1.39	0.1371	-0.42
	0.1262	1.19	0.1273	-1.12	0.1261	3.07	0.1155	-2.695	0.1263	-0.18	0.1266	1.375	0.1376	-0.42
	0.1268	1.19	0.1278	-1.125	0.1266	3.025	0.116	-2.71	0.1268	-0.185	0.1272	1.365	0.1382	-0.42
	0.1274	1.175	0.1283	-1.13	0.1271	2.975	0.1165	-2.725	0.1273	-0.185	0.1278	1.335	0.1388	-0.42
	0.128	1.175	0.1288	-1.13	0.1277	2.93	0.117	-2.735	0.1278	-0.18	0.1284	1.32	0.1393	-0.42
	0.1285	1.165	0.1293	-1.12	0.1282	2.9	0.1175	-2.75	0.1283	-0.18	0.129	1.32	0.1399	-0.42
	0.1291	1.16	0.1298	-1.115	0.1288	2.875	0.1179	-2.78	0.1288	-0.18	0.1296	1.305	0.1404	-0.41
	0.1297	1.165	0.1304	-1.105	0.1293	2.855	0.1184	-2.81	0.1293	-0.18	0.1302	1.275	0.141	-0.415
	0.1303	1.165	0.1309	-1.095	0.1299	2.835	0.1189	-2.8	0.1298	-0.18	0.1308	1.275	0.1415	-0.41
	0.1309	1.16	0.1314	-1.09	0.1304	2.805	0.1194	-2.75	0.1303	-0.18	0.1314	1.285	0.1421	-0.41
	0.1315	1.15	0.1319	-1.085	0.1309	2.765	0.1199	-2.705	0.1308	-0.175	0.132	1.275	0.1427	-0.41
	0.132	1.155	0.1324	-1.085	0.1315	2.755	0.1203	-2.695	0.1313	-0.18	0.1326	1.265	0.1432	-0.405
	0.1326	1.15	0.1329	-1.085	0.132	2.74	0.1208	-2.66	0.1318	-0.175	0.1332	1.275	0.1438	-0.405
	0.1332	1.155	0.1334	-1.085	0.1326	2.715	0.1213	-2.625	0.1323	-0.175	0.1338	1.27	0.1443	-0.4
	0.1338	1.16	0.1339	-1.075	0.1332	2.77	0.1218	-2.58	0.1328	-0.175	0.1344	1.27	0.1449	-0.4
	0.1344	1.145	0.1344	-1.075	0.1338	2.735	0.1223	-2.54	0.1333	-0.175	0.135	1.29	0.1454	-0.4
	0.1349	1.135	0.1349	-1.07	0.1344	2.72	0.1227	-2.555	0.1339	-0.175	0.1356	1.295	0.146	-0.395
	0.1355	1.145	0.1354	-1.07	0.135	2.71	0.1232	-2.585	0.1344	-0.18	0.1362	1.275	0.1466	-0.395
	0.1361	1.13	0.1359	-1.075	0.1356	2.68	0.1237	-2.59	0.1349	-0.18	0.1368	1.285	0.1471	-0.395
	0.1367	1.11	0.1364	-1.08	0.1362	2.675	0.1242	-2.595	0.1354	-0.175	0.1374	1.305	0.1477	-0.39
	0.1373	1.11	0.1369	-1.08	0.1368	2.68	0.1247	-2.6	0.1359	-0.18	0.138	1.295	0.1482	-0.39
	0.1378	1.115	0.1374	-1.08	0.1374	2.68	0.1251	-2.63	0.1364	-0.18	0.1386	1.27	0.1488	-0.39
	0.1384	1.105	0.1379	-1.08	0.138	2.68	0.1256	-2.665	0.1369	-0.175	0.1391	1.28	0.1493	-0.385
	0.139	1.11	0.1384	-1.09	0.1386	2.69	0.1261	-2.68	0.1374	-0.175	0.1397	1.29	0.1499	-0.385
	0.1396	1.115	0.1389	-1.105	0.1392	2.695	0.1266	-2.695	0.1379	-0.18	0.1403	1.275	0.1505	-0.38
	0.1402	1.105	0.1394	-1.125	0.1398	2.7	0.1271	-2.705	0.1384	-0.18	0.1409	1.285	0.151	-0.38
	0.1408	1.105	0.1399	-1.145	0.1404	2.69	0.1275	-2.665	0.1389	-0.175	0.1415	1.29	0.1516	-0.375
	0.1413	1.12	0.1404	-1.16	0.141	2.69	0.128	-2.62	0.1394	-0.18	0.1421	1.28	0.1521	-0.38
	0.1419	1.13	0.1409	-1.16	0.1416	2.7	0.1285	-2.605	0.1399	-0.18	0.1427	1.27	0.1527	-0.375
	0.1425	1.11	0.1414	-1.17	0.1423	2.715	0.129	-2.62	0.1404	-0.175	0.1433	1.275	0.1533	-0.375
	0.1431	1.11	0.1419	-1.165	0.1429	2.725	0.1295	-2.625	0.1409	-0.175	0.1439	1.295	0.1538	-0.375
	0.1437	1.125	0.1424	-1.155	0.1435	2.72	0.1299	-2.63	0.1414	-0.18	0.1445	1.285	0.1544	-0.375
	0.1442	1.12	0.143	-1.145	0.1441	2.715	0.1304	-2.64	0.1419	-0.18	0.1451	1.295	0.1549	-0.375
	0.1448	1.11	0.1435	-1.13	0.1447	2.725	0.1309	-2.64	0.1424	-0.18	0.1457	1.315	0.1555	-0.375
	0.1454	1.125	0.144	-1.115	0.1453	2.725	0.1314	-2.64	0.1429	-0.18	0.1463	1.3	0.156	-0.38
	0.146	1.12	0.1445	-1.1	0.1459	2.735	0.1319	-2.645	0.1434	-0.18	0.1469	1.305	0.1566	-0.38
	0.1466	1.11	0.145	-1.09	0.1465	2.735	0.1323	-2.645	0.1439	-0.185	0.1475	1.305	0.1572	-0.385
	0.1472	1.11	0.1455	-1.08	0.1471	2.715	0.1328	-2.665	0.1444	-0.185	0.1481	1.305	0.1577	-0.385
	0.1477	1.125	0.146	-1.07	0.1477	2.69	0.1333	-2.685	0.1449	-0.19	0.1487	1.3	0.1583	-0.385
	0.1483	1.125	0.1465	-1.06	0.1483	2.685	0.1338	-2.69	0.1454	-0.19	0.1493	1.29	0.1588	-0.39
	0.1489	1.125	0.147	-1.06	0.1489	2.68	0.1343	-2.7	0.1459	-0.19	0.1499	1.285	0.1594	-0.385
	0.1495	1.135	0.1475	-1.05	0.1495	2.675	0.1347	-2.715	0.1464	-0.19	0.1505	1.285	0.1599	-0.385
	0.1501	1.135	0.148	-1.04	0.1501	2.68	0.1352	-2.725	0.1469	-0.19	0.1511	1.295	0.1605	-0.385
	0.1506	1.13	0.1485	-1.04	0.1507	2.69	0.1357	-2.745	0.1474	-0.19	0.1517	1.28	0.1611	-0.385
	0.1512	1.125	0.149	-1.035	0.1513	2.685	0.1362	-2.785	0.1479	-0.19	0.1523	1.26	0.1616	-0.39
	0.1518	1.135	0.1495	-1.03	0.1519	2.69	0.1367	-2.765	0.1484	-0.185	0.1529	1.265	0.1622	-0.39
	0.1524	1.14	0.15	-1.035	0.1525	2.705	0.1371	-2.67	0.1489	-0.185	0.1535	1.27	0.1627	-0.39
	0.153	1.13	0.1505	-1.04	0.1531	2.695	0.1376	-2.585	0.1494	-0.185	0.1541	1.27	0.1633	-0.39
	0.1536	1.14	0.151	-1.045	0.1537	2.72	0.1381	-2.55	0.1499	-0.185	0.1547	1.265	0.1638	-0.395
	0.1541	1.16	0.1515	-1.045	0.1544	2.735	0.1386	-2.545	0.1504	-0.185	0.1553	1.265	0.1644	-0.395
	0.1547	1.155	0.152	-1.045	0.155	2.73	0.1391	-2.545	0.1509	-0.185	0.1559	1.265	0.165	-0.395
	0.1553	1.15	0.1525	-1.05	0.1556	2.73	0.1395	-2.56	0.1514	-0.185	0.1565	1.255	0.1655	-0.395
	0.1559	1.145	0.153	-1.045	0.1562	2.755	0.14	-2.595	0.1519	-0.18	0.1571	1.245	0.1661	-0.395
	0.1565	1.145	0.1535	-1.045	0.1568	2.765	0.1405	-2.635	0.1524	-0.18	0.1577	1.25	0.1666	-0.4
	0.157	1.14	0.154	-1.045	0.1574	2.775	0.141	-2.65	0.1529	-0.18	0.1583	1.24	0.1672	-0.4
	0.1576	1.135	0.1545	-1.045	0.158	2.79	0.1415	-2.675	0.1534	-0.18	0.1589	1.235	0.1678	-0.405
	0.1582	1.14	0.155	-1.045	0.1586	2.795	0.1419	-2.69	0.154	-0.175	0.1595	1.25	0.1683	-0.405
	0.1588	1.135	0.1556	-1.045	0.1592	2.785	0.1424	-2.695	0.1545	-0.175	0.1601	1.235	0.1689	-0.405
	0.1594	1.115	0.1561	-1.05	0.1598	2.785	0.1429	-2.68	0.155	-0.17	0.1607	1.215	0.1694	-0.41
	0.16	1.11	0.1566	-1.05	0.1604	2.805	0.1434	-2.66	0.1555	-0.17	0.1613	1.215	0.17	-0.41
	0.1605	1.11	0.1571	-1.05	0.161	2.815	0.1439	-2.64	0.156	-0.17	0.1619	1.22	0.1705	-0.405
	0.1611	1.105	0.1576	-1.05	0.1616	2.79	0.1443	-2.62	0.1565	-0.165	0.1625	1.22	0.1711	-0.41
	0.1617	1.1	0.1581	-1.055	0.1622	2.78	0.1448	-2.605	0.157	-0.165	0.1631	1.18	0.1717	-0.41
	0.1623	1.11	0.1586	-1.045	0.1628	2.79	0.1453	-2.585	0.1575	-0.16	0.1637	1.17	0.1722	-0.41
	0.1629	1.12	0.1591	-1.03	0.1634	2.79	0.1458	-2.575	0.158	-0.155	0.1642	1.175	0.1728	-0.41
	0.1634	1.115	0.1596	-1.02	0.164	2.775	0.1463	-2.62	0.1585	-0.155	0.1648	1.16	0.1733	-0.405
	0.164	1.105	0.1601	-1.01	0.1646	2.77	0.1467	-2.68	0.159	-0.155	0.1654	1.165	0.1739	-0.405
	0.1646	1.095	0.1606	-1.005	0.1652	2.765	0.1472	-2.685	0.1595	-0.155	0.166	1.155	0.1744	-0.405
	0.1652	1.095	0.1611	-0.995	0.1659	2.75	0.1477	-2.69	0.16	-0.155	0.1666	1.14	0.175	-0.405
	0.1658	1.105	0.1616	-0.985	0.1665	2.735	0.1482	-2.695	0.1605	-0.15	0.1672	1.15	0.1756	-0.4
	0.1663	1.1	0.1621	-0.985	0.1671	2.74	0.1487	-2.685	0.161	-0.15	0.1678	1.155	0.1761	-0.4
	0.1669	1.09	0.1626	-0.985	0.1677	2.74	0.1491	-2.67	0.1615	-0.15	0.1684	1.15	0.1767	-0.4
	0.1675	1.075	0.1631	-0.975	0.1683	2.75	0.1496	-2.635	0.162	-0.145	0.169	1.135	0.1772	-0.4
	0.1681	1.07	0.1636	-0.97	0.1689	2.765	0.1501	-2.51	0.1625	-0.15	0.1696	1.125	0.1778	-0.4
	0.1687	1.085	0.1641	-0.97	0.1695	2.775	0.1506	-2.525	0.163	-0.15	0.1702	1.115	0.1783	-0.405
	0.1693	1.08	0.1646	-0.97	0.1701	2.77	0.1511	-2.51	0.1635	-0.145	0.1708	1.11	0.1789	-0.4
	0.1698	1.075	0.1651	-0.97	0.1707	2.765	0.1516	-2.5	0.164	-0.145	0.1714	1.11	0.1795	-0.4
	0.1704	1.085	0.1656	-0.965	0.1713	2.8	0.1521	-2.505	0.1645	-0.145	0.172	1.07	0.18	-0.4
	0.171	1.095	0.1661	-0.965	0.1719	2.84	0.1525	-2.535	0.165	-0.14	0.1726	1.045	0.1806	-0.395
	0.1716	1.085	0.1666	-0.965	0.1725	2.845	0.153	-2.575	0.1655	-0.14	0.1732	1.06	0.1811	-0.395
	0.1722	1.07	0.1671	-0.97	0.1731	2.845	0.1535	-2.57	0.166	-0.14	0.1738	1.065	0.1817	-0.395
	0.1727	1.08	0.1676	-0.97	0.1737	2.845	0.154	-2.545	0.1665	-0.14	0.1744	1.03	0.1823	-0.395
	0.1733	1.085	0.1682	-0.965	0.1743	2.855	0.1545	-2.53	0.167	-0.14	0.175	0.99	0.1828	-0.39
	0.1739	1.085	0.1687	-0.96	0.1749	2.855	0.155	-2.53	0.1675	-0.14	0.1756	0.975	0.1834	-0.39
	0.1745	1.095	0.1692	-0.95	0.1755	2.855	0.1555	-2.54	0.168	-0.14	0.1762	0.945	0.1839	-0.39
	0.1751	1.09	0.1697	-0.945	0.1761	2.85	0.156	-2.515	0.1685	-0.135	0.1768	0.91	0.1845	-0.39
	0.1757	1.085	0.1702	-0.94	0.1767	2.84	0.1564	-2.5	0.169	-0.14	0.1774	0.905	0.185	-0.385
	0.1762	1.085	0.1707	-0.93	0.1773	2.835	0.1569	-2.485	0.1695	-0.14	0.178	0.87	0.1856	-0.36
	0.1768	1.085	0.1712	-0.925	0.178	2.83	0.1574	-2.45	0.17	-0.135	0.1786	0.815	0.1861	-0.36
	0.1774	1.085	0.1717	-0.92	0.1786	2.83	0.1579	-2.42	0.1705	-0.14	0.1792	0.795	0.1866	-0.36
	0.178	1.07	0.1722	-0.915	0.1792	2.805	0.1584	-2.395	0.171	-0.14	0.1798	0.785	0.1871	-0.36
	0.1786	1.07	0.1727	-0.92	0.1798	2.795	0.1589	-2.37	0.1715	-0.14	0.1804	0.71	0.1876	-0.355
	0.1791	1.085	0.1732	-0.915	0.1804	2.82	0.1594	-2.385	0.172	-0.14	0.181	0.635	0.1882	-0.355
	0.1797	1.08	0.1737	-0.915	0.181	2.835	0.1598	-2.395	0.1725	-0.145	0.1816	0.615	0.1887	-0.35
	0.1803	1.07	0.1742	-0.915	0.1816	2.845	0.1603	-2.395	0.173	-0.145	0.1822	0.6	0.1892	-0.35
	0.1809	1.065	0.1747	-0.92	0.1822	2.87	0.1608	-2.4	0.1735	-0.145	0.1828	0.555	0.1897	-0.35
	0.1815	1.05	0.1753	-0.92	0.1828	2.895	0.1613	-2.39	0.1741	-0.145	0.1834	0.5	0.1902	-0.355
	0.1821	1.045	0.176	-0.915	0.1834	2.915	0.1618	-2.385	0.1746	-0.15	0.184	0.46	0.1908	-0.35
	0.1826	1.05	0.1766	-0.92	0.184	2.925	0.1623	-2.39	0.1751	-0.145	0.1846	0.405	0.1913	-0.35
	0.1832	1.045	0.1772	-0.92	0.1846	2.92	0.1628	-2.41	0.1756	-0.145	0.1852	0.35	0.1918	-0.35
	0.1838	1.03	0.1779	-0.915	0.1852	2.92	0.1632	-2.425	0.1761	-0.145	0.1858	0.31	0.1923	-0.35
	0.1844	1.03	0.1785	-0.91	0.1858	2.915	0.1637	-2.425	0.1766	-0.145	0.1864	0.27	0.1928	-0.345
	0.185	1.04	0.1791	-0.905	0.1864	2.915	0.1642	-2.43	0.1771	-0.145	0.187	0.215	0.1933	-0.345
	0.1855	1.035	0.1797	-0.9	0.187	2.9	0.1647	-2.46	0.1776	-0.145	0.1876	0.165	0.1939	-0.345
	0.1861	1.01	0.1804	-0.9	0.1876	2.89	0.1652	-2.495	0.1781	-0.14	0.1882	0.135	0.1944	-0.345
	0.1867	1.02	0.181	-0.895	0.1882	2.885	0.1657	-2.53	0.1786	-0.14	0.1888	0.085	0.1949	-0.34
	0.1873	1.03	0.1816	-0.89	0.1888	2.895	0.1662	-2.55	0.1791	-0.14	0.1893	0.01	0.1954	-0.34
	0.1879	1.015	0.1822	-0.89	0.1895	2.915	0.1666	-2.54	0.1796	-0.135	0.1899	-0.035	0.1959	-0.34
	0.1884	1.025	0.1829	-0.895	0.1901	2.925	0.1671	-2.52	0.1801	-0.135	0.1905	-0.06	0.1965	-0.34
	0.189	1.02	0.1835	-0.89	0.1907	2.965	0.1676	-2.495	0.1806	-0.13	0.1911	-0.1	0.197	-0.34
	0.1896	1.005	0.1841	-0.885	0.1913	2.99	0.1681	-2.49	0.1811	-0.13	0.1917	-0.135	0.1975	-0.34
	0.1902	1	0.1848	-0.885	0.1919	3.005	0.1686	-2.5	0.1816	-0.13	0.1923	-0.16	0.198	-0.34
	0.1908	1.015	0.1854	-0.885	0.1925	3.01	0.1691	-2.48	0.1821	-0.125	0.1929	-0.185	0.1985	-0.34
	0.1914	1.015	0.186	-0.88	0.1931	3.015	0.1696	-2.455	0.1826	-0.125	0.1935	-0.225	0.1991	-0.34
	0.1919	1.01	0.1866	-0.875	0.1937	3.02	0.1701	-2.43	0.1831	-0.125	0.1941	-0.23	0.1996	-0.345
	0.1925	1.02	0.1873	-0.875	0.1943	2.995	0.1705	-2.39	0.1836	-0.07	0.1947	-0.225	0.2001	-0.345
	0.193	0.92	0.1879	-0.87	0.1949	2.97	0.171	-2.35	0.1841	-0.07	0.1953	-0.235	0.2006	-0.345
	0.1935	0.895	0.1885	-0.865	0.1955	2.93	0.1715	-2.31	0.1846	-0.065	0.1959	-0.25	0.2011	-0.345
	0.194	0.895	0.1891	-0.86	0.1961	2.875	0.172	-2.295	0.1851	-0.065	0.1964	-0.145	0.2017	-0.345
	0.1945	0.88	0.1898	-0.855	0.1967	2.835	0.1725	-2.285	0.1856	-0.06	0.1969	-0.13	0.2022	-0.345
	0.195	0.855	0.1904	-0.855	0.1973	2.8	0.173	-2.285	0.1861	-0.065	0.1974	-0.125	0.2027	-0.34
	0.1955	0.855	0.191	-0.85	0.1979	2.755	0.1735	-2.275	0.1866	-0.06	0.1979	-0.13	0.2032	-0.345
	0.196	0.855	0.1917	-0.84	0.1985	2.715	0.1739	-2.26	0.1871	-0.055	0.1984	-0.125	0.2037	-0.34
	0.1965	0.84	0.1923	-0.84	0.1991	2.68	0.1744	-2.265	0.1876	-0.055	0.1989	-0.115	0.2042	-0.34
	0.1971	0.835	0.1929	-0.84	0.1997	2.645	0.1749	-2.295	0.1881	-0.055	0.1995	-0.105	0.2048	-0.34
	0.1976	0.835	0.1935	-0.835	0.2003	2.63	0.1754	-2.31	0.1886	-0.05	0.2	-0.095	0.2053	-0.34
	0.1981	0.825	0.1942	-0.835	0.2009	2.625	0.1759	-2.29	0.1891	-0.055	0.2005	-0.09	0.2058	-0.335
	0.1986	0.8	0.1948	-0.835	0.2016	2.62	0.1764	-2.28	0.1896	-0.055	0.201	-0.085	0.2063	-0.34
	0.1991	0.79	0.1954	-0.83	0.2022	2.62	0.1769	-2.265	0.1901	-0.05	0.2015	-0.08	0.2068	-0.335
	0.1996	0.79	0.1961	-0.83	0.2028	2.61	0.1773	-2.255	0.1907	-0.055	0.202	-0.065	0.2074	-0.335
	0.2001	0.775	0.1967	-0.83	0.2034	2.62	0.1778	-2.265	0.1912	-0.055	0.2025	-0.05	0.2079	-0.335
	0.2006	0.76	0.1973	-0.825	0.204	2.625	0.1783	-2.285	0.1917	-0.055	0.203	-0.05	0.2084	-0.335
	0.2011	0.745	0.1979	-0.825	0.2046	2.62	0.1788	-2.31	0.1922	-0.055	0.2035	-0.055	0.2089	-0.34
	0.2016	0.74	0.1986	-0.82	0.2052	2.63	0.1793	-2.315	0.1927	-0.055	0.204	-0.035	0.2094	-0.335
	0.2021	0.75	0.1992	-0.825	0.2058	2.635	0.1798	-2.32	0.1932	-0.055	0.2045	-0.03	0.21	-0.335
	0.2026	0.755	0.1998	-0.825	0.2064	2.62	0.1803	-2.315	0.1937	-0.055	0.205	-0.04	0.2105	-0.335
	0.2031	0.745	0.2004	-0.82	0.207	2.595	0.1808	-2.31	0.1942	-0.055	0.2055	-0.035	0.211	-0.335
	0.2036	0.73	0.2011	-0.82	0.2076	2.575	0.1812	-2.32	0.1947	-0.05	0.206	-0.02	0.2115	-0.335
	0.2041	0.725	0.2017	-0.815	0.2082	2.56	0.1817	-2.355	0.1952	-0.055	0.2065	-0.02	0.212	-0.335
	0.2046	0.735	0.2023	-0.815	0.2088	2.535	0.1822	-2.38	0.1957	-0.06	0.207	-0.025	0.2126	-0.33
	0.2051	0.755	0.203	-0.815	0.2094	2.515	0.1827	-2.38	0.1962	-0.055	0.2075	-0.03	0.2131	-0.325
	0.2056	0.755	0.2036	-0.815	0.2099	2.875	0.1832	-2.375	0.1967	-0.055	0.208	-0.025	0.2136	-0.325
	0.2061	0.74	0.2042	-0.81	0.2104	2.955	0.1837	-2.36	0.1972	-0.06	0.2085	-0.035	0.2141	-0.32
	0.2066	0.725	0.2048	-0.81	0.2109	3.035	0.1842	-2.375	0.1977	-0.055	0.209	-0.03	0.2146	-0.315
	0.2071	0.72	0.2055	-0.81	0.2114	3.105	0.1846	-2.405	0.1982	-0.05	0.2095	-0.035	0.2151	-0.315
	0.2076	0.73	0.2061	-0.815	0.2119	3.18	0.1851	-2.425	0.1987	-0.055	0.21	-0.055	0.2157	-0.31
	0.2081	0.745	0.2067	-0.815	0.2124	3.245	0.1856	-2.45	0.1992	-0.06	0.2105	-0.07	0.2162	-0.31
	0.2086	0.75	0.2073	-0.82	0.2129	3.295	0.1861	-2.46	0.1997	-0.055	0.211	-0.06	0.2167	-0.305
	0.2091	0.755	0.208	-0.815	0.2134	3.335	0.1866	-2.46	0.2002	-0.06	0.2115	-0.065	0.2172	-0.305
	0.2096	0.75	0.2086	-0.82	0.2139	3.39	0.1871	-2.435	0.2007	-0.06	0.212	-0.085	0.2177	-0.305
	0.2101	0.75	0.2092	-0.82	0.2144	3.435	0.1876	-2.39	0.2012	-0.055	0.2125	-0.09	0.2183	-0.3
	0.2106	0.75	0.2099	-0.815	0.215	3.465	0.188	-2.34	0.2017	-0.055	0.213	-0.09	0.2188	-0.3
	0.2111	0.77	0.2105	-0.815	0.2155	3.475	0.1885	-2.295	0.2022	-0.055	0.2135	-0.105	0.2193	-0.305
	0.2116	0.785	0.2111	-0.815	0.216	3.48	0.189	-2.28	0.2027	-0.055	0.214	-0.125	0.2198	-0.3
	0.2121	0.78	0.2117	-0.815	0.2165	3.495	0.1895	-2.275	0.2032	-0.05	0.2146	-0.12	0.2203	-0.3
	0.2126	0.775	0.2124	-0.815	0.217	3.5	0.19	-2.26	0.2037	-0.05	0.2151	-0.115	0.2209	-0.3
	0.2132	0.765	0.213	-0.815	0.2175	3.485	0.1905	-2.27	0.2042	-0.05	0.2156	-0.13	0.2214	-0.3
	0.2137	0.755	0.2136	-0.81	0.218	3.45	0.191	-2.29	0.2047	-0.045	0.2161	-0.135	0.2219	-0.3
	0.2142	0.765	0.2142	-0.81	0.2185	3.405	0.1915	-2.305	0.2052	-0.045	0.2166	-0.145	0.2224	-0.3
	0.2147	0.78	0.2149	-0.81	0.219	3.39	0.1919	-2.34	0.2057	-0.045	0.2171	-0.155	0.2229	-0.295
	0.2152	0.77	0.2155	-0.805	0.2195	3.395	0.1924	-2.37	0.2063	-0.045	0.2176	-0.155	0.2235	-0.295
	0.2157	0.77	0.2161	-0.805	0.22	3.42	0.1929	-2.385	0.2068	-0.045	0.2181	-0.16	0.224	-0.295
	0.2162	0.78	0.2168	-0.8	0.2205	3.43	0.1934	-2.385	0.2073	-0.04	0.2186	-0.165	0.2245	-0.295
	0.2167	0.775	0.2174	-0.8	0.221	3.44	0.1939	-2.385	0.2078	-0.04	0.2191	-0.18	0.225	-0.29
	0.2172	0.765	0.218	-0.79	0.2215	3.46	0.1944	-2.39	0.2083	-0.035	0.2196	-0.185	0.2255	-0.295
	0.2177	0.78	0.2186	-0.79	0.222	3.475	0.1949	-2.405	0.2088	-0.04	0.2201	-0.185	0.226	-0.29
	0.2182	0.795	0.2193	-0.79	0.2225	3.485	0.1953	-2.39	0.2093	-0.04	0.2206	-0.19	0.2266	-0.29
	0.2187	0.785	0.2199	-0.785	0.223	3.47	0.1958	-2.355	0.2098	-0.04	0.2211	-0.21	0.2271	-0.29
	0.2192	0.78	0.2205	-0.785	0.2235	3.44	0.1963	-2.325	0.2103	-0.04	0.2216	-0.235	0.2276	-0.29
	0.2197	0.785	0.2212	-0.78	0.224	3.395	0.1968	-2.305	0.2108	-0.035	0.2221	-0.235	0.2281	-0.295
	0.2202	0.775	0.2218	-0.78	0.2245	3.33	0.1973	-2.3	0.2113	-0.035	0.2226	-0.245	0.2286	-0.295
	0.2207	0.765	0.2224	-0.775	0.225	3.255	0.1978	-2.315	0.2118	-0.03	0.2231	-0.265	0.2292	-0.295
	0.2212	0.76	0.223	-0.77	0.2255	3.175	0.1983	-2.345	0.2123	-0.025	0.2236	-0.275	0.2297	-0.3
	0.2217	0.78	0.2237	-0.77	0.226	3.095	0.1987	-2.375	0.2128	-0.025	0.2241	-0.29	0.2302	-0.3
	0.2222	0.78	0.2243	-0.765	0.2265	3.015	0.1992	-2.39	0.2133	-0.02	0.2246	-0.295	0.2307	-0.3
	0.2227	0.76	0.2249	-0.765	0.227	2.95	0.1997	-2.385	0.2138	-0.02	0.2251	-0.315	0.2312	-0.3
	0.2232	0.76	0.2255	-0.76	0.2275	2.9	0.2002	-2.37	0.2143	-0.02	0.2256	-0.34	0.2318	-0.3
	0.2237	0.775	0.2262	-0.755	0.228	2.875	0.2007	-2.33	0.2148	-0.02	0.2261	-0.355	0.2323	-0.3
	0.2242	0.765	0.2268	-0.75	0.2285	2.885	0.2012	-2.29	0.2153	-0.015	0.2266	-0.375	0.2328	-0.3
	0.2247	0.765	0.2274	-0.74	0.229	2.885	0.2017	-2.28	0.2158	-0.015	0.2271	-0.385	0.2333	-0.3
	0.2252	0.765	0.2281	-0.735	0.2295	2.88	0.2021	-2.28	0.2163	-0.015	0.2276	-0.4	0.2338	-0.305
	0.2257	0.755	0.2287	-0.73	0.23	2.895	0.2026	-2.315	0.2168	-0.02	0.2281	-0.42	0.2344	-0.3
	0.2262	0.74	0.2293	-0.725	0.2305	2.895	0.2031	-2.38	0.2173	-0.02	0.2286	-0.445	0.2349	-0.295
	0.2267	0.725	0.2299	-0.725	0.231	2.89	0.2036	-2.41	0.2178	-0.02	0.2292	-0.47	0.2354	-0.3
	0.2272	0.715	0.2306	-0.72	0.2315	2.885	0.2041	-2.415	0.2183	-0.025	0.2297	-0.485	0.2359	-0.3
	0.2277	0.72	0.2312	-0.72	0.232	2.88	0.2046	-2.415	0.2188	-0.025	0.2302	-0.5	0.2364	-0.3
	0.2282	0.715	0.2318	-0.715	0.2325	2.865	0.2051	-2.4	0.2193	-0.03	0.2307	-0.515	0.2369	-0.3
	0.2287	0.715	0.2324	-0.71	0.233	2.855	0.2056	-2.365	0.2198	-0.035	0.2312	-0.54	0.2375	-0.3
	0.2293	0.715	0.2331	-0.71	0.2335	2.85	0.206	-2.32	0.2203	-0.035	0.2317	-0.565	0.238	-0.3
	0.2298	0.7	0.2337	-0.705	0.234	2.845	0.2065	-2.29	0.2208	-0.035	0.2322	-0.575	0.2385	-0.3
	0.2303	0.695	0.2343	-0.695	0.2345	2.835	0.207	-2.26	0.2213	-0.035	0.2327	-0.6	0.239	-0.305
	0.2308	0.7	0.235	-0.685	0.2351	2.84	0.2075	-2.22	0.2218	-0.04	0.2332	-0.625	0.2395	-0.305
	0.2313	0.695	0.2356	-0.685	0.2356	2.825	0.208	-2.185	0.2224	-0.04	0.2337	-0.63	0.2401	-0.3
	0.2318	0.685	0.2362	-0.685	0.2361	2.8	0.2085	-2.165	0.2229	-0.04	0.2342	-0.65	0.2406	-0.3
	0.2323	0.68	0.2368	-0.685	0.2366	2.8	0.209	-2.175	0.2234	-0.04	0.2347	-0.675	0.2411	-0.3
	0.2328	0.665	0.2375	-0.68	0.2371	2.805	0.2094	-2.195	0.2239	-0.035	0.2352	-0.695	0.2416	-0.3
	0.2333	0.65	0.2381	-0.675	0.2376	2.795	0.2099	-2.21	0.2244	-0.04	0.2357	-0.72	0.2421	-0.295
	0.2338	0.65	0.2387	-0.67	0.2381	2.78	0.2104	-2.195	0.2249	-0.035	0.2362	-0.735	0.2427	-0.295
	0.2343	0.655	0.2393	-0.67	0.2386	2.76	0.2109	-2.17	0.2254	-0.03	0.2367	-0.75	0.2432	-0.295
	0.2348	0.665	0.24	-0.67	0.2391	2.75	0.2114	-2.17	0.2259	-0.04	0.2372	-0.775	0.2437	-0.29
	0.2353	0.67	0.2406	-0.665	0.2396	2.76	0.2119	-2.325	0.2264	-0.035	0.2377	-0.8	0.2442	-0.285
	0.2358	0.665	0.2412	-0.665	0.2401	2.755	0.2124	-2.295	0.2269	-0.035	0.2382	-0.825	0.2447	-0.285
	0.2363	0.64	0.2419	-0.66	0.2406	2.73	0.2129	-2.26	0.2274	-0.04	0.2387	-0.85	0.2452	-0.285
	0.2368	0.645	0.2425	-0.66	0.2411	2.71	0.2134	-2.245	0.2279	-0.035	0.2392	-0.865	0.2458	-0.28
	0.2373	0.675	0.2431	-0.66	0.2416	2.7	0.2139	-2.24	0.2284	-0.035	0.2397	-0.87	0.2463	-0.28
	0.2378	0.675	0.2437	-0.66	0.2421	2.685	0.2144	-2.24	0.2289	-0.04	0.2402	-0.895	0.2468	-0.275
	0.2383	0.655	0.2444	-0.655	0.2426	2.675	0.2149	-2.225	0.2294	-0.04	0.2407	-0.93	0.2473	-0.28
	0.2388	0.65	0.245	-0.655	0.2431	2.66	0.2154	-2.21	0.2299	-0.04	0.2412	-0.955	0.2478	-0.28
	0.2393	0.645	0.2456	-0.655	0.2436	2.645	0.2159	-2.21	0.2304	-0.045	0.2417	-0.965	0.2484	-0.28
	0.2398	0.645	0.2463	-0.655	0.2441	2.645	0.2164	-2.205	0.2309	-0.045	0.2422	-0.98	0.2489	-0.28
	0.2403	0.665	0.2469	-0.65	0.2446	2.66	0.2169	-2.2	0.2314	-0.045	0.2427	-1	0.2494	-0.28
	0.2408	0.685	0.2475	-0.65	0.2451	2.68	0.2174	-2.195	0.2319	-0.045	0.2432	-1.02	0.2499	-0.28
	0.2413	0.69	0.2481	-0.64	0.2456	2.685	0.2179	-2.19	0.2324	-0.045	0.2438	-1.055	0.2504	-0.28
	0.2418	0.69	0.2488	-0.645	0.2461	2.695	0.2185	-2.175	0.2329	-0.045	0.2443	-1.08	0.251	-0.28
	0.2423	0.69	0.2494	-0.645	0.2466	2.725	0.219	-2.14	0.2334	-0.045	0.2448	-1.085	0.2514	-0.29
	0.2428	0.695	0.25	-0.64	0.2471	2.745	0.2195	-2.095	0.2339	-0.05	0.2453	-1.1	0.2519	-0.29
	0.2433	0.705	0.2506	-0.635	0.2476	2.735	0.22	-2.075	0.2344	-0.05	0.2458	-1.115	0.2524	-0.295
	0.2438	0.725	0.2513	-0.635	0.2481	2.74	0.2205	-2.1	0.2349	-0.05	0.2463	-1.13	0.2529	-0.29
	0.2443	0.725	0.2519	-0.63	0.2486	2.76	0.221	-2.13	0.2354	-0.05	0.2468	-1.165	0.2534	-0.29
	0.2448	0.72	0.2525	-0.63	0.2491	2.77	0.2215	-2.175	0.2359	-0.05	0.2473	-1.19	0.2538	-0.29
	0.2454	0.71	0.2532	-0.63	0.2496	2.77	0.222	-2.21	0.2364	-0.05	0.2478	-1.205	0.2543	-0.29
	0.2459	0.7	0.2538	-0.63	0.2501	2.775	0.2225	-2.22	0.2369	-0.055	0.2483	-1.215	0.2548	-0.295
	0.2464	0.685	0.2544	-0.625	0.2506	2.77	0.223	-2.2	0.2374	-0.055	0.2488	-1.22	0.2553	-0.295
	0.2469	0.695	0.255	-0.515	0.2511	2.75	0.2235	-2.175	0.238	-0.045	0.2493	-1.245	0.2558	-0.29
	0.2474	0.71	0.2555	-0.515	0.2516	2.745	0.224	-2.155	0.2385	-0.045	0.2498	-1.275	0.2562	-0.295
	0.2479	0.705	0.2561	-0.515	0.2521	2.755	0.2245	-2.14	0.239	-0.04	0.2503	-1.295	0.2567	-0.29
	0.2484	0.69	0.2566	-0.52	0.2526	2.74	0.225	-2.135	0.2395	-0.025	0.2508	-1.315	0.2572	-0.29
	0.2489	0.67	0.2572	-0.52	0.2531	2.725	0.2255	-2.13	0.24	-0.015	0.2513	-1.325	0.2577	-0.29
	0.2494	0.675	0.2578	-0.52	0.2536	2.72	0.226	-2.115	0.2405	0.005	0.2518	-1.33	0.2582	-0.285
	0.2499	0.685	0.2583	-0.52	0.2541	2.73	0.2265	-2.11	0.241	0.02	0.2523	-1.355	0.2586	-0.285
	0.2504	0.675	0.2589	-0.52	0.2546	2.73	0.227	-2.09	0.2415	0.04	0.2528	-1.38	0.2591	-0.28
	0.2509	0.67	0.2594	-0.515	0.2552	2.705	0.2275	-2.07	0.242	0.055	0.2533	-1.395	0.2596	-0.28
	0.2514	0.67	0.26	-0.515	0.2557	2.705	0.228	-2.04	0.2425	0.075	0.2538	-1.41	0.2601	-0.28
	0.2519	0.65	0.2606	-0.515	0.2562	2.705	0.2285	-2.005	0.243	0.09	0.2543	-1.41	0.2606	-0.28
	0.2524	0.63	0.2611	-0.515	0.2567	2.69	0.229	-1.985	0.2435	0.105	0.2548	-1.41	0.261	-0.28
	0.2529	0.63	0.2617	-0.51	0.2572	2.685	0.2295	-1.985	0.244	0.125	0.2553	-1.415	0.2615	-0.275
	0.2534	0.625	0.2622	-0.51	0.2577	2.67	0.23	-2.005	0.2445	0.14	0.2558	-1.44	0.262	-0.275
	0.2539	0.62	0.2628	-0.51	0.2582	2.655	0.2305	-2.015	0.245	0.16	0.2563	-1.455	0.2625	-0.275
	0.2544	0.61	0.2634	-0.515	0.2587	2.635	0.231	-2.02	0.2455	0.17	0.2568	-1.46	0.2629	-0.275
	0.2549	0.6	0.2639	-0.51	0.2592	2.63	0.2315	-2.01	0.246	0.18	0.2573	-1.46	0.2634	-0.275
	0.2554	0.6	0.2645	-0.51	0.2597	2.62	0.232	-1.99	0.2465	0.19	0.2578	-1.47	0.2639	-0.275
	0.2559	0.59	0.265	-0.51	0.2602	2.62	0.2326	-1.97	0.247	0.2	0.2583	-1.49	0.2644	-0.275
	0.2564	0.575	0.2656	-0.51	0.2607	2.63	0.2331	-1.945	0.2476	0.575	0.2589	-1.515	0.2649	-0.275
	0.257	0.575	0.2662	-0.51	0.2612	2.65	0.2336	-1.935	0.2482	0.585	0.2594	-1.545	0.2653	-0.275
	0.2575	0.575	0.2667	-0.51	0.2617	2.685	0.2341	-1.925	0.2487	0.59	0.2599	-1.55	0.2658	-0.275
	0.2581	0.57	0.2673	-0.51	0.2622	2.725	0.2346	-1.93	0.2493	0.585	0.2604	-1.69	0.2663	-0.275
	0.2586	0.575	0.2678	-0.51	0.2627	2.76	0.2351	-1.935	0.2499	0.605	0.2609	-1.715	0.2668	-0.275
	0.2591	0.565	0.2684	-0.505	0.2632	2.81	0.2356	-1.95	0.2505	0.615	0.2614	-1.75	0.2673	-0.275
	0.2597	0.565	0.269	-0.505	0.2637	2.865	0.2361	-1.995	0.251	0.625	0.2619	-1.805	0.2677	-0.28
	0.2602	0.59	0.2695	-0.5	0.2642	2.93	0.2366	-2.05	0.2516	0.625	0.2624	-1.835	0.2682	-0.28
	0.2608	0.6	0.2701	-0.505	0.2647	2.97	0.2371	-2.07	0.2522	0.62	0.2629	-1.835	0.2687	-0.28
	0.2613	0.595	0.2706	-0.5	0.2652	3	0.2376	-2.07	0.2528	0.625	0.2634	-1.82	0.2692	-0.275
	0.2619	0.6	0.2712	-0.495	0.2657	3.005	0.2381	-2.045	0.2533	0.63	0.2639	-1.825	0.2697	-0.28
	0.2624	0.615	0.2717	-0.495	0.2662	2.995	0.2386	-2.025	0.2539	0.645	0.2644	-1.86	0.2701	-0.285
	0.2629	0.625	0.2723	-0.49	0.2667	2.96	0.2391	-1.99	0.2545	0.65	0.2649	-1.905	0.2706	-0.285
	0.2635	0.615	0.2729	-0.49	0.2672	2.92	0.2396	-1.955	0.2551	0.65	0.2654	-1.93	0.2711	-0.285
	0.264	0.605	0.2734	-0.49	0.2677	2.87	0.2401	-1.945	0.2556	0.65	0.2659	-1.915	0.2716	-0.285
	0.2646	0.58	0.274	-0.49	0.2682	2.805	0.2406	-1.96	0.2562	0.66	0.2664	-1.905	0.2721	-0.285
	0.2651	0.58	0.2745	-0.485	0.2687	2.755	0.2411	-1.975	0.2568	0.665	0.2669	-1.92	0.2725	-0.285
	0.2657	0.6	0.2751	-0.485	0.2692	2.735	0.2416	-1.985	0.2574	0.67	0.2674	-1.945	0.273	-0.29
	0.2662	0.595	0.2757	-0.485	0.2697	2.685	0.2421	-1.98	0.2579	0.675	0.2679	-1.985	0.2735	-0.295
	0.2667	0.58	0.2762	-0.485	0.2702	2.65	0.2426	-1.975	0.2585	0.68	0.2685	-2.015	0.274	-0.295
	0.2673	0.595	0.2768	-0.485	0.2707	2.625	0.2431	-1.99	0.2591	0.69	0.269	-2.01	0.2745	-0.3
	0.2678	0.6	0.2773	-0.485	0.2712	2.605	0.2436	-2.055	0.2596	0.695	0.2695	-1.995	0.2749	-0.3
	0.2684	0.585	0.2779	-0.485	0.2717	2.605	0.2441	-2.11	0.2602	0.695	0.27	-2.01	0.2754	-0.3
	0.2689	0.58	0.2785	-0.48	0.2722	2.615	0.2446	-2.115	0.2608	0.71	0.2705	-2.025	0.2759	-0.305
	0.2694	0.595	0.279	-0.48	0.2727	2.62	0.2451	-2.105	0.2614	0.715	0.271	-2.01	0.2764	-0.305
	0.27	0.605	0.2796	-0.48	0.2732	2.63	0.2456	-2.07	0.2619	0.72	0.2715	-2.005	0.2769	-0.305
	0.2705	0.59	0.2801	-0.48	0.2738	2.335	0.2461	-2.05	0.2625	0.735	0.272	-2.015	0.2773	-0.305
	0.2711	0.575	0.2807	-0.48	0.2743	2.345	0.2467	-2.05	0.2631	0.735	0.2725	-2.03	0.2778	-0.305
	0.2716	0.56	0.2813	-0.475	0.2749	2.355	0.2472	-2.045	0.2637	0.74	0.273	-2.045	0.2783	-0.305
	0.2722	0.545	0.2818	-0.475	0.2754	2.365	0.2477	-2.035	0.2642	0.745	0.2735	-2.02	0.2788	-0.31
	0.2727	0.55	0.2824	-0.475	0.276	2.405	0.2482	-2.02	0.2648	0.76	0.274	-2.005	0.2793	-0.31
	0.2732	0.555	0.2829	-0.47	0.2765	2.41	0.2487	-2.005	0.2654	0.76	0.2745	-2.015	0.2797	-0.305
	0.2738	0.525	0.2835	-0.47	0.277	2.4	0.2492	-1.985	0.266	0.775	0.275	-2.01	0.2802	-0.305
	0.2743	0.5	0.2841	-0.47	0.2776	2.425	0.2497	-1.96	0.2665	0.78	0.2755	-2	0.2807	-0.305
	0.2749	0.5	0.2846	-0.47	0.2781	2.475	0.2502	-1.96	0.2671	0.79	0.276	-2.015	0.2812	-0.305
	0.2754	0.5	0.2852	-0.465	0.2787	2.485	0.2507	-1.97	0.2677	0.805	0.2765	-2.05	0.2816	-0.305
	0.276	0.485	0.2857	-0.47	0.2792	2.485	0.2512	-2.005	0.2683	0.82	0.277	-2.085	0.2821	-0.305
	0.2765	0.46	0.2863	-0.47	0.2798	2.48	0.2517	-2.05	0.2688	0.825	0.2775	-2.125	0.2826	-0.305
	0.277	0.43	0.2869	-0.47	0.2803	2.475	0.2522	-2.065	0.2694	0.84	0.278	-2.18	0.2831	-0.305
	0.2776	0.415	0.2874	-0.47	0.2808	2.47	0.2527	-2.05	0.27	0.855	0.2785	-2.19	0.2836	-0.305
	0.2781	0.405	0.288	-0.47	0.2814	2.46	0.2532	-2.025	0.2706	0.87	0.2791	-2.2	0.284	-0.305
	0.2787	0.39	0.2885	-0.47	0.2819	2.445	0.2537	-2	0.2711	0.885	0.2796	-2.195	0.2845	-0.305
	0.2792	0.36	0.2891	-0.47	0.2825	2.425	0.2542	-1.985	0.2717	0.9	0.2801	-2.215	0.285	-0.305
	0.2798	0.32	0.2897	-0.47	0.283	2.415	0.2547	-1.97	0.2723	0.91	0.2806	-2.265	0.2855	-0.3
	0.2803	0.31	0.2902	-0.465	0.2836	2.405	0.2552	-1.96	0.2729	0.925	0.2811	-2.305	0.286	-0.3
	0.2808	0.295	0.2908	-0.465	0.2841	2.405	0.2557	-1.95	0.2734	0.935	0.2816	-2.275	0.2864	-0.295
	0.2814	0.245	0.2913	-0.465	0.2846	2.415	0.2562	-1.945	0.274	0.945	0.2821	-2.225	0.2869	-0.295
	0.2819	0.2	0.2919	-0.46	0.2852	2.41	0.2567	-1.95	0.2746	0.955	0.2826	-2.18	0.2874	-0.295
	0.2825	0.185	0.2924	-0.46	0.2857	2.425	0.2572	-1.975	0.2752	0.97	0.2831	-2.145	0.2879	-0.295
	0.283	0.16	0.293	-0.46	0.2863	2.46	0.2577	-2.025	0.2757	0.98	0.2836	-2.15	0.2884	-0.295
	0.2836	0.115	0.2936	-0.46	0.2868	2.465	0.2582	-2.075	0.2763	0.99	0.2841	-2.175	0.2888	-0.29
	0.2841	0.08	0.2941	-0.46	0.2874	2.455	0.2587	-2.11	0.2769	1.005	0.2846	-2.17	0.2893	-0.295
	0.2846	0.055	0.2947	-0.46	0.2879	2.46	0.2592	-2.115	0.2775	1.02	0.2851	-2.135	0.2898	-0.29
	0.2852	0.01	0.2952	-0.46	0.2884	2.455	0.2597	-2.095	0.278	1.025	0.2856	-2.09	0.2903	-0.29
	0.2857	-0.02	0.2958	-0.46	0.289	2.44	0.2602	-2.07	0.2786	1.04	0.2861	-2.055	0.2908	-0.29
	0.2863	-0.05	0.2964	-0.46	0.2895	2.425	0.2608	-2.05	0.2792	1.05	0.2866	-2.04	0.2912	-0.29
	0.2868	-0.095	0.2969	-0.46	0.2901	2.435	0.2613	-2.035	0.2797	1.065	0.2871	-2.06	0.2917	-0.295
	0.2874	-0.125	0.2975	-0.46	0.2906	2.44	0.2618	-2.01	0.2803	1.075	0.2876	-2.08	0.2922	-0.295
	0.2879	-0.145	0.298	-0.46	0.2912	2.44	0.2623	-1.975	0.2809	1.09	0.2881	-2.08	0.2927	-0.295
	0.2884	-0.175	0.2986	-0.46	0.2917	2.45	0.2628	-1.94	0.2815	1.1	0.2886	-2.09	0.2932	-0.295
	0.289	-0.195	0.2992	-0.455	0.2922	2.445	0.2633	-1.915	0.282	1.11	0.2891	-2.13	0.2936	-0.295
	0.2895	-0.21	0.2997	-0.455	0.2928	2.435	0.2638	-1.905	0.2826	1.125	0.2897	-2.18	0.2941	-0.295
	0.2901	-0.22	0.3003	-0.455	0.2933	2.43	0.2643	-1.9	0.2832	1.14	0.2902	-2.22	0.2946	-0.295
	0.2906	-0.235	0.3008	-0.455	0.2939	2.445	0.2648	-1.885	0.2838	1.145	0.2907	-2.25	0.2951	-0.29
	0.2912	-0.245	0.3014	-0.45	0.2944	2.445	0.2653	-1.875	0.2843	1.15	0.2912	-2.265	0.2956	-0.29
	0.2917	-0.245	0.302	-0.45	0.295	2.435	0.2658	-1.87	0.2849	1.16	0.2917	-2.27	0.296	-0.29
	0.2922	-0.24	0.3025	-0.45	0.2955	2.435	0.2663	-1.87	0.2855	1.17	0.2922	-2.26	0.2965	-0.29
	0.2928	-0.25	0.3031	-0.445	0.296	2.44	0.2668	-1.87	0.2861	1.175	0.2927	-2.255	0.297	-0.29
	0.2933	-0.235	0.3036	-0.445	0.2966	2.445	0.2673	-1.885	0.2866	1.19	0.2932	-2.23	0.2975	-0.295
	0.2939	-0.23	0.3042	-0.445	0.2971	2.465	0.2678	-1.91	0.2872	1.19	0.2937	-2.205	0.298	-0.295
	0.2944	-0.245	0.3048	-0.44	0.2977	2.475	0.2683	-1.93	0.2878	1.195	0.2942	-2.215	0.2984	-0.295
	0.295	-0.24	0.3053	-0.44	0.2982	2.465	0.2688	-1.95	0.2884	1.205	0.2947	-2.245	0.2989	-0.295
	0.2955	-0.22	0.3059	-0.44	0.2988	2.465	0.2693	-1.94	0.2889	1.22	0.2952	-2.235	0.2994	-0.295
	0.296	-0.21	0.3064	-0.435	0.2993	2.445	0.2698	-1.915	0.2895	1.225	0.2957	-2.22	0.2999	-0.29
	0.2966	-0.215	0.307	-0.44	0.2998	2.41	0.2703	-1.885	0.2901	1.24	0.2962	-2.225	0.3003	-0.29
	0.2971	-0.205	0.3076	-0.44	0.3004	2.385	0.2708	-1.865	0.2907	1.245	0.2967	-2.215	0.3008	-0.295
	0.2977	-0.185	0.3081	-0.44	0.3009	2.37	0.2713	-1.845	0.2912	1.245	0.2972	-2.185	0.3013	-0.295
	0.2982	-0.19	0.3087	-0.445	0.3015	2.355	0.2718	-1.815	0.2918	1.25	0.2977	-2.175	0.3018	-0.295
	0.2988	-0.185	0.3092	-0.44	0.302	2.36	0.2723	-1.81	0.2924	1.265	0.2982	-2.205	0.3023	-0.295
	0.2993	-0.175	0.3098	-0.44	0.3025	2.38	0.2728	-1.825	0.293	1.275	0.2987	-2.275	0.3027	-0.295
	0.2998	-0.165	0.3103	-0.44	0.3031	2.405	0.2733	-1.86	0.2935	1.285	0.2992	-2.395	0.3032	-0.3
	0.3004	-0.165	0.3109	-0.44	0.3036	2.425	0.2738	-1.875	0.2941	1.29	0.2998	-2.475	0.3037	-0.295
	0.3009	-0.155	0.3115	-0.44	0.3042	2.455	0.2743	-1.9	0.2947	1.31	0.3003	-2.495	0.3042	-0.295
	0.3015	-0.145	0.312	-0.44	0.3047	2.465	0.2749	-1.92	0.2953	1.315	0.3008	-2.495	0.3047	-0.295
	0.302	-0.135	0.3126	-0.44	0.3053	2.46	0.2754	-1.915	0.2958	1.325	0.3013	-2.485	0.3051	-0.3
	0.3026	-0.13	0.3131	-0.435	0.3058	2.475	0.2758	-1.825	0.2964	1.335	0.3018	-2.47	0.3056	-0.295
	0.3031	-0.125	0.3137	-0.44	0.3063	2.49	0.2763	-1.815	0.297	1.345	0.3023	-2.46	0.3061	-0.295
	0.3036	-0.12	0.3143	-0.44	0.3069	2.49	0.2768	-1.8	0.2976	1.355	0.3028	-2.45	0.3066	-0.295
	0.3042	-0.115	0.3148	-0.44	0.3074	2.485	0.2773	-1.775	0.2981	1.365	0.3033	-2.45	0.3071	-0.295
	0.3047	-0.1	0.3154	-0.445	0.308	2.46	0.2778	-1.75	0.2987	1.385	0.3038	-2.46	0.3075	-0.29
	0.3053	-0.09	0.3159	-0.44	0.3085	2.45	0.2782	-1.73	0.2993	1.385	0.3043	-2.44	0.308	-0.29
	0.3058	-0.095	0.3165	-0.44	0.3091	2.46	0.2787	-1.71	0.2998	1.4	0.3048	-2.405	0.3085	-0.29
	0.3064	-0.08	0.3171	-0.44	0.3096	2.46	0.2792	-1.695	0.3004	1.41	0.3053	-2.365	0.309	-0.29
	0.3069	-0.06	0.3176	-0.44	0.3101	2.45	0.2797	-1.685	0.301	1.42	0.3058	-2.315	0.3095	-0.285
	0.3074	-0.06	0.3182	-0.445	0.3107	2.445	0.2802	-1.685	0.3016	1.435	0.3063	-2.295	0.3099	-0.285
	0.308	-0.055	0.3187	-0.445	0.3112	2.435	0.2806	-1.68	0.3021	1.45	0.3068	-2.315	0.3104	-0.285
	0.3085	-0.05	0.3193	-0.45	0.3118	2.41	0.2811	-1.68	0.3027	1.465	0.3073	-2.34	0.3109	-0.285
	0.3091	-0.045	0.3199	-0.445	0.3123	2.405	0.2816	-1.695	0.3033	1.475	0.3078	-2.34	0.3114	-0.28
	0.3096	-0.035	0.3204	-0.445	0.3129	2.4	0.2821	-1.72	0.3039	1.48	0.3083	-2.375	0.3119	-0.28
	0.3102	-0.025	0.321	-0.45	0.3134	2.42	0.2826	-1.74	0.3044	1.495	0.3088	-2.43	0.3124	-0.265
	0.3107	-0.02	0.3215	-0.445	0.3139	2.475	0.283	-1.765	0.305	1.5	0.3093	-2.45	0.3129	-0.26
	0.3112	-0.04	0.3221	-0.445	0.3145	2.535	0.2835	-1.78	0.3056	1.51	0.3098	-2.445	0.3134	-0.265
	0.3118	-0.045	0.3227	-0.445	0.315	2.58	0.284	-1.79	0.3062	1.52	0.3104	-2.41	0.3139	-0.265
	0.3123	-0.02	0.3232	-0.45	0.3156	2.625	0.2845	-1.8	0.3067	1.535	0.3109	-2.37	0.3144	-0.265
	0.3129	-0.015	0.3238	-0.445	0.3161	2.675	0.285	-1.805	0.3073	1.535	0.3114	-2.37	0.3149	-0.265
	0.3134	-0.03	0.3243	-0.445	0.3167	2.72	0.2854	-1.805	0.3079	1.53	0.3119	-2.4	0.3154	-0.26
	0.314	-0.04	0.3249	-0.445	0.3172	2.75	0.2859	-1.8	0.3085	1.54	0.3124	-2.41	0.3159	-0.26
	0.3145	-0.03	0.3255	-0.44	0.3177	2.75	0.2864	-1.775	0.309	1.545	0.3129	-2.39	0.3164	-0.26
	0.315	-0.035	0.326	-0.415	0.3183	2.765	0.2869	-1.74	0.3096	1.56	0.3134	-2.385	0.3169	-0.265
	0.3156	-0.04	0.3266	-0.415	0.3188	2.785	0.2874	-1.725	0.3102	1.555	0.3139	-2.445	0.3174	-0.26
	0.3161	-0.045	0.3272	-0.42	0.3194	2.795	0.2878	-1.715	0.3108	1.555	0.3144	-2.51	0.3179	-0.26
	0.3167	-0.065	0.3278	-0.415	0.3199	2.79	0.2883	-1.705	0.3113	1.565	0.3149	-2.53	0.3184	-0.265
	0.3172	-0.08	0.3284	-0.415	0.3205	2.77	0.2888	-1.7	0.3119	1.575	0.3154	-2.54	0.3189	-0.265
	0.3177	-0.065	0.3289	-0.42	0.321	2.75	0.2893	-1.69	0.3125	1.575	0.3159	-2.55	0.3194	-0.265
	0.3183	-0.07	0.3295	-0.42	0.3215	2.75	0.2898	-1.675	0.3131	1.59	0.3164	-2.555	0.3199	-0.265
	0.3188	-0.09	0.3301	-0.415	0.3221	2.745	0.2902	-1.66	0.3136	1.6	0.3169	-2.54	0.3204	-0.265
	0.3194	-0.11	0.3307	-0.42	0.3226	2.75	0.2907	-1.65	0.3142	1.61	0.3174	-2.52	0.3209	-0.26
	0.3199	-0.115	0.3313	-0.415	0.3232	2.74	0.2912	-1.65	0.3148	1.625	0.3179	-2.525	0.3214	-0.26
	0.3205	-0.12	0.3318	-0.415	0.3237	2.735	0.2917	-1.675	0.3154	1.635	0.3184	-2.545	0.3219	-0.26
	0.321	-0.135	0.3324	-0.41	0.3243	2.745	0.2922	-1.71	0.3159	1.645	0.3189	-2.545	0.3224	-0.265
	0.3215	-0.15	0.333	-0.41	0.3248	2.76	0.2926	-1.745	0.3165	1.65	0.3194	-2.535	0.3229	-0.26
	0.3221	-0.15	0.3336	-0.41	0.3253	2.745	0.2931	-1.765	0.3171	1.655	0.3199	-2.53	0.3234	-0.26
	0.3226	-0.17	0.3342	-0.41	0.3259	2.74	0.2936	-1.78	0.3177	1.66	0.3204	-2.525	0.3239	-0.26
	0.3232	-0.175	0.3347	-0.41	0.3264	2.77	0.2941	-1.775	0.3182	1.665	0.321	-2.515	0.3244	-0.255
	0.3237	-0.18	0.3353	-0.405	0.327	2.765	0.2946	-1.75	0.3188	1.665	0.3215	-2.505	0.3249	-0.255
	0.3243	-0.185	0.3359	-0.4	0.3275	2.735	0.295	-1.725	0.3194	1.67	0.322	-2.49	0.3254	-0.255
	0.3248	-0.205	0.3365	-0.4	0.3281	2.705	0.2955	-1.7	0.32	1.68	0.3225	-2.49	0.3259	-0.25
	0.3253	-0.22	0.3371	-0.4	0.3286	2.68	0.296	-1.685	0.3205	1.925	0.323	-2.515	0.3265	-0.25
	0.3259	-1.1	0.3376	-0.4	0.3291	2.65	0.2965	-1.665	0.321	1.925	0.3235	-2.56	0.327	-0.25
	0.3265	-1.14	0.3382	-0.4	0.3297	2.65	0.297	-1.66	0.3215	1.935	0.324	-2.59	0.3275	-0.25
	0.3271	-1.19	0.3388	-0.4	0.3302	2.655	0.2974	-1.685	0.322	1.95	0.3245	-2.695	0.328	-0.245
	0.3276	-1.205	0.3394	-0.4	0.3308	2.635	0.2979	-1.735	0.3225	1.965	0.325	-2.65	0.3285	-0.245
	0.3282	-1.23	0.34	-0.4	0.3313	2.62	0.2984	-1.795	0.323	1.98	0.3255	-2.62	0.329	-0.245
	0.3288	-1.255	0.3405	-0.4	0.3319	2.63	0.2989	-1.83	0.3235	1.99	0.326	-2.61	0.3295	-0.25
	0.3294	-1.295	0.3411	-0.395	0.3324	2.64	0.2994	-1.855	0.324	1.995	0.3265	-2.615	0.33	-0.25
	0.3299	-1.335	0.3417	-0.395	0.3329	2.63	0.2998	-1.855	0.3245	2.005	0.327	-2.63	0.3305	-0.245
	0.3305	-1.375	0.3423	-0.395	0.3335	2.62	0.3003	-1.825	0.325	2.02	0.3275	-2.645	0.331	-0.245
	0.3311	-1.395	0.3429	-0.39	0.334	2.61	0.3008	-1.79	0.3255	2.02	0.328	-2.645	0.3315	-0.24
	0.3317	-1.41	0.3434	-0.385	0.3346	2.59	0.3013	-1.75	0.326	2.015	0.3285	-2.645	0.332	-0.24
	0.3322	-1.44	0.344	-0.39	0.3351	2.57	0.3018	-1.715	0.3265	2.01	0.329	-2.665	0.3325	-0.24
	0.3328	-1.475	0.3446	-0.385	0.3357	2.58	0.3022	-1.69	0.327	2.02	0.3295	-2.715	0.333	-0.235
	0.3334	-1.505	0.3452	-0.385	0.3362	2.58	0.3027	-1.685	0.3275	2.03	0.33	-2.79	0.3335	-0.235
	0.3339	-1.525	0.3458	-0.385	0.3367	2.58	0.3032	-1.68	0.328	2.035	0.3305	-2.915	0.334	-0.235
	0.3345	-1.55	0.3463	-0.38	0.3373	2.575	0.3037	-1.67	0.3285	2.035	0.331	-3.02	0.3345	-0.23
	0.3351	-1.575	0.3469	-0.38	0.3378	2.565	0.3042	-1.655	0.329	2.04	0.3315	-3.055	0.335	-0.23
	0.3357	-1.61	0.3475	-0.38	0.3384	2.53	0.3046	-1.635	0.3295	2.04	0.332	-3.045	0.3355	-0.23
	0.3362	-1.645	0.3481	-0.38	0.3389	2.525	0.3051	-1.615	0.33	2.045	0.3325	-3.015	0.336	-0.225
	0.3368	-1.68	0.3487	-0.38	0.3395	2.525	0.3056	-1.605	0.3305	2.06	0.333	-2.985	0.3365	-0.225
	0.3374	-1.705	0.3492	-0.38	0.34	2.51	0.3061	-1.6	0.331	2.07	0.3335	-2.93	0.337	-0.23
	0.338	-1.73	0.3498	-0.38	0.3405	2.46	0.3066	-1.59	0.3315	2.08	0.334	-2.895	0.3375	-0.23
	0.3385	-1.76	0.3504	-0.38	0.3411	2.4	0.307	-1.575	0.332	2.1	0.3345	-2.87	0.338	-0.23
	0.3391	-1.81	0.351	-0.38	0.3416	2.37	0.3075	-1.56	0.3325	2.11	0.335	-2.855	0.3385	-0.235
	0.3397	-1.845	0.3516	-0.38	0.3422	2.36	0.308	-1.545	0.333	2.115	0.3355	-2.845	0.339	-0.245
	0.3403	-1.875	0.3521	-0.38	0.3427	2.23	0.3085	-1.53	0.3335	2.115	0.336	-2.865	0.3395	-0.245
	0.3408	-1.905	0.3527	-0.38	0.3432	2.225	0.309	-1.535	0.334	2.12	0.3365	-2.9	0.34	-0.235
	0.3414	-1.945	0.3533	-0.385	0.3437	2.21	0.3094	-1.555	0.3345	2.13	0.337	-2.895	0.3405	-0.23
	0.342	-1.985	0.3539	-0.38	0.3442	2.2	0.3099	-1.58	0.335	2.16	0.3375	-2.84	0.341	-0.235
	0.3425	-2.025	0.3545	-0.38	0.3447	2.2	0.3104	-1.61	0.3355	2.18	0.3381	-2.77	0.3415	-0.23
	0.3431	-2.05	0.355	-0.38	0.3451	2.205	0.3109	-1.625	0.336	2.19	0.3386	-2.745	0.342	-0.225
	0.3437	-2.085	0.3556	-0.38	0.3456	2.2	0.3114	-1.645	0.3365	2.2	0.3391	-2.76	0.3426	-0.215
	0.3443	-2.115	0.3562	-0.375	0.3461	2.195	0.3118	-1.66	0.337	2.205	0.3396	-2.81	0.3431	-0.215
	0.3448	-2.15	0.3568	-0.375	0.3466	2.185	0.3123	-1.65	0.3376	2.22	0.3401	-2.875	0.3436	-0.215
	0.3454	-2.19	0.3574	-0.375	0.3471	2.18	0.3128	-1.635	0.3381	2.225	0.3406	-2.91	0.3441	-0.215
	0.346	-2.2	0.3579	-0.375	0.3476	2.175	0.3133	-1.635	0.3386	2.235	0.3411	-2.915	0.3446	-0.21
	0.3466	-2.22	0.3585	-0.375	0.3481	2.18	0.3138	-1.645	0.3391	2.235	0.3416	-2.9	0.3451	-0.205
	0.3471	-2.25	0.3591	-0.375	0.3486	2.175	0.3142	-1.665	0.3396	2.24	0.3421	-2.89	0.3456	-0.2
	0.3477	-2.28	0.3597	-0.375	0.3491	2.16	0.3147	-1.68	0.3401	2.23	0.3426	-2.87	0.3461	-0.205
	0.3483	-2.315	0.3603	-0.375	0.3496	2.155	0.3152	-1.675	0.3406	2.225	0.3431	-2.835	0.3466	-0.205
	0.3489	-2.345	0.3608	-0.375	0.3501	2.15	0.3157	-1.655	0.3411	2.23	0.3436	-2.815	0.3471	-0.205
	0.3494	-2.37	0.3614	-0.375	0.3506	2.155	0.3162	-1.645	0.3416	2.235	0.3441	-2.805	0.3476	-0.205
	0.35	-2.445	0.362	-0.375	0.3511	2.15	0.3166	-1.65	0.3421	2.23	0.3446	-2.79	0.3481	-0.21
	0.3506	-2.575	0.3626	-0.375	0.3516	2.15	0.3171	-1.645	0.3426	2.23	0.3451	-2.815	0.3486	-0.215
	0.3511	-2.63	0.3632	-0.375	0.3521	2.145	0.3176	-1.63	0.3431	2.235	0.3456	-2.875	0.3491	-0.215
	0.3517	-2.635	0.3637	-0.37	0.3526	2.145	0.3181	-1.625	0.3436	2.24	0.3461	-2.94	0.3496	-0.21
	0.3523	-2.63	0.3643	-0.37	0.3531	2.14	0.3186	-1.63	0.3441	2.24	0.3466	-2.965	0.3501	-0.21
	0.3529	-2.665	0.3649	-0.365	0.3536	2.14	0.319	-1.63	0.3446	2.235	0.3471	-2.96	0.3506	-0.21
	0.3534	-2.685	0.3655	-0.365	0.3541	2.125	0.3195	-1.635	0.3451	2.23	0.3476	-2.93	0.3511	-0.21
	0.354	-2.68	0.3661	-0.36	0.3546	2.115	0.32	-1.65	0.3456	2.215	0.3481	-2.92	0.3516	-0.205
	0.3546	-2.675	0.3666	-0.36	0.3551	2.115	0.3205	-1.665	0.3461	2.215	0.3486	-2.93	0.3521	-0.2
	0.3552	-2.705	0.3672	-0.355	0.3555	2.13	0.321	-1.7	0.3466	2.225	0.3491	-2.91	0.3526	-0.205
	0.3557	-2.775	0.3678	-0.355	0.356	2.135	0.3214	-1.725	0.3471	2.23	0.3496	-2.935	0.3531	-0.205
	0.3563	-2.82	0.3684	-0.35	0.3565	2.125	0.3219	-1.73	0.3476	2.235	0.3501	-2.95	0.3536	-0.205
	0.3569	-2.83	0.369	-0.35	0.357	2.12	0.3224	-1.715	0.3481	2.225	0.3506	-2.89	0.3541	-0.205
	0.3575	-2.815	0.3695	-0.35	0.3575	2.11	0.3229	-1.685	0.3486	2.235	0.3511	-2.83	0.3546	-0.21
	0.358	-2.785	0.3701	-0.35	0.358	2.12	0.3234	-1.655	0.3491	2.24	0.3516	-2.8	0.3551	-0.21
	0.3586	-2.77	0.3707	-0.345	0.3585	2.11	0.3238	-1.625	0.3496	2.25	0.3521	-2.755	0.3556	-0.21
	0.3592	-2.77	0.3713	-0.345	0.359	2.095	0.3243	-1.6	0.3501	2.26	0.3526	-2.715	0.3561	-0.21
	0.3597	-2.79	0.3719	-0.35	0.3595	2.1	0.3248	-1.615	0.3506	2.275	0.3531	-2.695	0.3566	-0.215
	0.3603	-2.845	0.3724	-0.35	0.36	2.1	0.3253	-1.665	0.3511	2.28	0.3536	-2.705	0.3571	-0.215
	0.3609	-2.9	0.373	-0.35	0.3605	2.08	0.3258	-1.725	0.3516	2.28	0.3541	-2.725	0.3576	-0.22
	0.3615	-2.935	0.3736	-0.345	0.361	2.075	0.3262	-1.76	0.3521	2.275	0.3546	-2.715	0.3581	-0.22
	0.362	-2.98	0.3742	-0.345	0.3615	2.085	0.3267	-1.765	0.3526	2.275	0.3551	-2.685	0.3587	-0.225
	0.3626	-3.05	0.3748	-0.345	0.362	2.075	0.3272	-1.74	0.3531	2.29	0.3556	-2.675	0.3592	-0.23
	0.3632	-3.12	0.3753	-0.345	0.3625	2.045	0.3277	-1.705	0.3536	2.305	0.3561	-2.705	0.3597	-0.23
	0.3638	-3.145	0.3759	-0.34	0.363	2.045	0.3282	-1.675	0.3541	2.295	0.3566	-2.73	0.3602	-0.235
	0.3643	-3.14	0.3765	-0.345	0.3635	2.045	0.3286	-1.64	0.3547	2.29	0.3571	-2.72	0.3607	-0.23
	0.3649	-3.105	0.3771	-0.34	0.364	2.015	0.3291	-1.595	0.3552	2.29	0.3576	-2.685	0.3612	-0.23
	0.3655	-3.115	0.3777	-0.335	0.3645	2	0.3296	-1.56	0.3557	2.29	0.3581	-2.67	0.3617	-0.23
	0.3661	-3.09	0.3782	-0.335	0.365	2.005	0.3301	-1.545	0.3562	2.29	0.3586	-2.675	0.3622	-0.23
	0.3666	-3.045	0.3788	-0.34	0.3654	2	0.3306	-1.545	0.3567	2.285	0.3591	-2.705	0.3627	-0.23
	0.3672	-3.04	0.3794	-0.335	0.3659	1.99	0.331	-1.58	0.3572	2.275	0.3596	-2.755	0.3632	-0.235
	0.3678	-3.06	0.38	-0.335	0.3664	1.985	0.3315	-1.63	0.3577	2.275	0.3601	-2.86	0.3637	-0.23
	0.3683	-3.08	0.3806	-0.335	0.3669	2	0.332	-1.66	0.3582	2.285	0.3606	-2.92	0.3642	-0.225
	0.3689	-3.11	0.3811	-0.335	0.3674	1.995	0.3325	-1.68	0.3587	2.29	0.3612	-2.915	0.3647	-0.225
	0.3695	-3.135	0.3817	-0.335	0.3679	1.99	0.333	-1.685	0.3592	2.295	0.3617	-2.89	0.3652	-0.225
	0.3701	-3.15	0.3823	-0.335	0.3684	1.99	0.3334	-1.69	0.3597	2.3	0.3622	-2.885	0.3657	-0.22
	0.3706	-3.16	0.3829	-0.34	0.3689	1.98	0.3339	-1.685	0.3602	2.3	0.3627	-2.885	0.3662	-0.22
	0.3712	-3.16	0.3835	-0.34	0.3694	1.97	0.3344	-1.67	0.3607	2.295	0.3632	-2.88	0.3667	-0.215
	0.3718	-3.135	0.384	-0.34	0.3699	1.975	0.3349	-1.64	0.3612	2.295	0.3637	-2.875	0.3672	-0.215
	0.3724	-3.1	0.3846	-0.34	0.3704	1.99	0.3354	-1.59	0.3617	2.3	0.3642	-2.86	0.3677	-0.215
	0.3729	-3.08	0.3852	-0.34	0.3709	1.995	0.3358	-1.545	0.3622	2.305	0.3647	-2.865	0.3682	-0.215
	0.3735	-3.085	0.3858	-0.34	0.3714	1.98	0.3363	-1.51	0.3627	2.3	0.3652	-2.85	0.3687	-0.205
	0.3741	-3.09	0.3864	-0.34	0.3719	1.965	0.3368	-1.45	0.3632	2.29	0.3657	-2.815	0.3692	-0.205
	0.3747	-3.08	0.3869	-0.34	0.3724	1.965	0.3373	-1.43	0.3637	2.29	0.3662	-2.8	0.3697	-0.2
	0.3752	-3.055	0.3875	-0.34	0.3729	1.975	0.3378	-1.42	0.3642	2.29	0.3667	-2.82	0.3702	-0.195
	0.3758	-3.04	0.3881	-0.335	0.3734	1.985	0.3383	-1.415	0.3647	2.29	0.3672	-2.845	0.3707	-0.195
	0.3764	-3.025	0.3887	-0.335	0.3739	1.985	0.3388	-1.405	0.3652	2.29	0.3677	-2.855	0.3712	-0.19
	0.3769	-3.015	0.3893	-0.335	0.3744	1.995	0.3393	-1.4	0.3657	2.3	0.3682	-2.85	0.3717	-0.19
	0.3775	-3.005	0.3898	-0.335	0.3749	1.995	0.3398	-1.41	0.3662	2.305	0.3687	-2.86	0.3722	-0.185
	0.3781	-2.985	0.3904	-0.34	0.3753	1.995	0.3403	-1.43	0.3667	2.3	0.3692	-2.915	0.3727	-0.185
	0.3787	-2.96	0.391	-0.335	0.3758	2.005	0.3408	-1.455	0.3672	2.3	0.3697	-3	0.3732	-0.185
	0.3792	-2.935	0.3916	-0.335	0.3763	2	0.3413	-1.465	0.3677	2.31	0.3702	-3.045	0.3737	-0.18
	0.3798	-2.925	0.3922	-0.335	0.3768	2.025	0.3418	-1.465	0.3682	2.31	0.3707	-3.065	0.3742	-0.175
	0.3804	-2.945	0.3928	-0.34	0.3773	2.05	0.3422	-1.46	0.3687	2.305	0.3712	-3.125	0.3748	-0.18
	0.381	-2.965	0.3933	-0.34	0.3778	2.045	0.3427	-1.445	0.3692	2.31	0.3717	-3.175	0.3753	-0.185
	0.3815	-2.98	0.3939	-0.34	0.3783	2.035	0.3432	-1.44	0.3697	2.31	0.3722	-3.18	0.3758	-0.18
	0.3821	-2.985	0.3945	-0.34	0.3788	2.045	0.3437	-1.425	0.3702	2.305	0.3727	-3.17	0.3763	-0.215
	0.3827	-2.995	0.3951	-0.34	0.3793	2.06	0.3442	-1.41	0.3707	2.31	0.3732	-3.095	0.3768	-0.215
	0.3833	-3.01	0.3957	-0.34	0.3798	2.05	0.3447	-1.41	0.3712	2.315	0.3737	-3.02	0.3773	-0.215
	0.3838	-3.055	0.3962	-0.34	0.3803	2.045	0.3452	-1.405	0.3717	2.31	0.3742	-3.02	0.3778	-0.215
	0.3844	-3.105	0.3968	-0.335	0.3808	2.03	0.3457	-1.42	0.3723	2.305	0.3747	-3.06	0.3783	-0.215
	0.385	-3.125	0.3974	-0.335	0.3813	2.025	0.3462	-1.43	0.3728	2.31	0.3752	-3.06	0.3788	-0.215
	0.3855	-3.11	0.398	-0.335	0.3818	2.015	0.3467	-1.465	0.3733	2.315	0.3757	-3.055	0.3793	-0.215
	0.3861	-3.08	0.3986	-0.33	0.3823	2.01	0.3472	-1.52	0.3738	2.31	0.3762	-3.065	0.3798	-0.21
	0.3867	-3.065	0.3991	-0.325	0.3828	2	0.3477	-1.585	0.3743	2.315	0.3767	-3.025	0.3803	-0.21
	0.3873	-3.05	0.3996	-0.32	0.3833	1.99	0.3482	-1.635	0.3748	2.335	0.3772	-2.965	0.3808	-0.215
	0.3878	-3.05	0.4002	-0.32	0.3838	1.965	0.3487	-1.66	0.3753	2.34	0.3777	-2.95	0.3813	-0.21
	0.3884	-3.075	0.4007	-0.32	0.3843	1.96	0.3492	-1.665	0.3758	2.34	0.3782	-2.955	0.3818	-0.21
	0.389	-3.12	0.4012	-0.32	0.3848	1.965	0.3497	-1.66	0.3763	2.34	0.3787	-2.925	0.3823	-0.21
	0.3896	-3.165	0.4017	-0.32	0.3853	1.95	0.3502	-1.655	0.3768	2.35	0.3792	-2.88	0.3828	-0.21
	0.3901	-3.165	0.4022	-0.32	0.3857	1.95	0.3507	-1.63	0.3773	2.36	0.3797	-2.835	0.3833	-0.21
	0.3907	-3.15	0.4027	-0.32	0.3862	1.94	0.3511	-1.6	0.3778	2.36	0.3802	-2.83	0.3838	-0.21
	0.3913	-3.13	0.4032	-0.32	0.3867	1.925	0.3516	-1.575	0.3783	2.355	0.3807	-2.875	0.3843	-0.21
	0.3919	-3.09	0.4037	-0.325	0.3872	1.915	0.3521	-1.56	0.3788	2.36	0.3812	-2.935	0.3848	-0.21
	0.3924	-3.065	0.4043	-0.32	0.3877	1.92	0.3526	-1.53	0.3793	2.36	0.3817	-3.01	0.3853	-0.21
	0.393	-3.06	0.4048	-0.32	0.3882	1.92	0.3531	-1.495	0.3798	2.365	0.3822	-3.075	0.3858	-0.21
	0.3936	-3.05	0.4053	-0.325	0.3887	1.92	0.3536	-1.465	0.3803	2.38	0.3827	-3.125	0.3863	-0.205
	0.3941	-3.045	0.4058	-0.325	0.3892	1.91	0.3541	-1.435	0.3808	2.38	0.3832	-3.135	0.3868	-0.21
	0.3947	-3.04	0.4063	-0.325	0.3897	1.905	0.3546	-1.4	0.3813	2.375	0.3838	-3.1	0.3873	-0.205
	0.3953	-3.03	0.4068	-0.325	0.3902	1.885	0.3551	-1.365	0.3818	2.39	0.3843	-3.03	0.3878	-0.2
	0.3959	-3.025	0.4073	-0.325	0.3907	1.88	0.3556	-1.345	0.3823	2.41	0.3848	-2.945	0.3884	-0.2
	0.3964	-3.05	0.4078	-0.325	0.3912	1.89	0.3561	-1.335	0.3828	2.425	0.3853	-2.88	0.3889	-0.195
	0.397	-3.1	0.4083	-0.325	0.3917	1.895	0.3566	-1.345	0.3833	2.44	0.3858	-2.89	0.3894	-0.19
	0.3976	-3.1	0.4089	-0.325	0.3922	1.88	0.3571	-1.365	0.3838	2.445	0.3863	-2.925	0.3899	-0.185
	0.3982	-3.125	0.4094	-0.32	0.3927	1.885	0.3576	-1.39	0.3843	2.36	0.3868	-2.95	0.3904	-0.18
	0.3987	-3.19	0.4099	-0.32	0.3932	1.89	0.3581	-1.435	0.3848	2.355	0.3873	-2.925	0.3909	-0.175
	0.3993	-3.185	0.4104	-0.315	0.3937	1.88	0.3586	-1.47	0.3853	2.36	0.3878	-2.925	0.3914	-0.175
	0.3999	-3.155	0.4109	-0.32	0.3942	1.875	0.3591	-1.495	0.3858	2.365	0.3883	-2.97	0.3919	-0.17
	0.4005	-3.115	0.4114	-0.32	0.3947	1.87	0.3596	-1.475	0.3863	2.38	0.3888	-2.92	0.3924	-0.165
	0.4011	-3.065	0.4119	-0.315	0.3952	1.87	0.36	-1.45	0.3868	2.385	0.3893	-2.845	0.3929	-0.165
	0.4017	-3.045	0.4124	-0.315	0.3956	1.86	0.3605	-1.435	0.3873	2.38	0.3898	-2.78	0.3934	-0.16
	0.4022	-3.05	0.413	-0.315	0.3961	1.87	0.361	-1.425	0.3878	2.385	0.3903	-2.73	0.3939	-0.155
	0.4028	-3.055	0.4135	-0.315	0.3966	1.875	0.3615	-1.415	0.3883	2.385	0.3908	-2.69	0.3944	-0.15
	0.4034	-3.07	0.414	-0.315	0.3971	1.88	0.362	-1.41	0.3889	2.4	0.3913	-2.68	0.3949	-0.145
	0.404	-3.07	0.4145	-0.315	0.3976	1.87	0.3625	-1.405	0.3894	2.405	0.3918	-2.675	0.3954	-0.145
	0.4046	-3.05	0.415	-0.315	0.3981	1.86	0.363	-1.395	0.3899	2.41	0.3923	-2.675	0.3959	-0.14
	0.4052	-3.01	0.4155	-0.315	0.3986	1.865	0.3635	-1.38	0.3904	2.42	0.3928	-2.705	0.3964	-0.135
	0.4057	-3.015	0.416	-0.32	0.3991	1.85	0.364	-1.36	0.3909	2.43	0.3933	-2.725	0.3969	-0.135
	0.4063	-3.075	0.4165	-0.32	0.3996	1.835	0.3645	-1.335	0.3914	2.435	0.3938	-2.745	0.3974	-0.13
	0.4069	-3.12	0.417	-0.32	0.4001	1.855	0.365	-1.32	0.3919	2.445	0.3943	-2.77	0.3979	-0.125
	0.4075	-3.135	0.4176	-0.325	0.4006	1.86	0.3655	-1.31	0.3924	2.45	0.3948	-2.785	0.3984	-0.12
	0.4081	-3.13	0.4181	-0.32	0.4011	1.845	0.366	-1.295	0.3929	2.455	0.3953	-2.805	0.3989	-0.12
	0.4086	-3.145	0.4186	-0.32	0.4016	1.835	0.3665	-1.28	0.3934	2.465	0.3958	-2.835	0.3994	-0.115
	0.4092	-3.18	0.4191	-0.32	0.4021	1.825	0.367	-1.26	0.3939	2.48	0.3963	-2.83	0.3999	-0.11
	0.4098	-3.225	0.4196	-0.32	0.4026	1.81	0.3675	-1.24	0.3944	2.495	0.3968	-2.77	0.4004	-0.105
	0.4104	-3.24	0.4201	-0.32	0.4031	1.805	0.368	-1.22	0.3949	2.51	0.3973	-2.72	0.4009	-0.105
	0.411	-3.27	0.4206	-0.32	0.4036	1.82	0.3685	-1.205	0.3954	2.525	0.3978	-2.73	0.4014	-0.105
	0.4116	-3.325	0.4211	-0.32	0.4041	1.82	0.3689	-1.2	0.3959	2.55	0.3983	-2.815	0.4019	-0.1
	0.4121	-3.315	0.4217	-0.32	0.4046	1.81	0.3694	-1.195	0.3964	2.575	0.3988	-2.915	0.4025	-0.1
	0.4127	-3.275	0.4222	-0.315	0.4051	1.815	0.3699	-1.18	0.3969	2.59	0.3993	-2.995	0.403	-0.1
	0.4133	-3.245	0.4227	-0.32	0.4056	1.805	0.3704	-1.18	0.3974	2.605	0.3998	-3.05	0.4035	-0.1
	0.4139	-3.215	0.4232	-0.32	0.4061	1.805	0.3709	-1.195	0.3979	2.62	0.4003	-3.08	0.404	-0.1
	0.4145	-3.18	0.4237	-0.32	0.4066	1.84	0.3714	-1.225	0.3984	2.625	0.4008	-3.045	0.4045	-0.1
	0.4151	-3.18	0.4242	-0.32	0.4071	1.855	0.3719	-1.26	0.3989	2.635	0.4013	-2.98	0.405	-0.095
	0.4156	-3.18	0.4247	-0.32	0.4076	1.85	0.3724	-1.265	0.3994	2.64	0.4018	-2.925	0.4055	-0.1
	0.4162	-3.15	0.4252	-0.325	0.4081	1.865	0.3729	-1.265	0.3999	2.63	0.4023	-2.86	0.406	-0.1
	0.4168	-3.12	0.4257	-0.33	0.4086	1.88	0.3734	-1.26	0.4004	2.62	0.4028	-2.79	0.4065	-0.095
	0.4174	-3.115	0.4263	-0.33	0.4091	1.885	0.3739	-1.25	0.4009	2.635	0.4033	-2.735	0.407	-0.095
	0.418	-3.155	0.4268	-0.33	0.4096	1.89	0.3744	-1.23	0.4014	2.68	0.4038	-2.695	0.4075	-0.095
	0.4185	-3.2	0.4273	-0.33	0.4101	1.905	0.3749	-1.205	0.4019	2.74	0.4043	-2.68	0.408	-0.095
	0.4191	-3.225	0.4278	-0.33	0.4106	1.915	0.3754	-1.175	0.4024	2.805	0.4048	-2.695	0.4085	-0.095
	0.4197	-3.24	0.4283	-0.335	0.4111	1.925	0.3759	-1.16	0.4029	2.875	0.4053	-2.74	0.409	-0.095
	0.4203	-3.24	0.4288	-0.335	0.4116	1.94	0.3764	-1.165	0.4034	2.925	0.4058	-2.745	0.4095	-0.095
	0.4209	-3.17	0.4293	-0.335	0.4121	1.945	0.3769	-1.17	0.4039	2.98	0.4063	-2.685	0.41	-0.09
	0.4215	-3.1	0.4298	-0.335	0.4126	1.945	0.3774	-1.16	0.4045	3.04	0.4068	-2.63	0.4105	-0.095
	0.422	-3.05	0.4304	-0.335	0.4131	1.935	0.3779	-1.145	0.405	3.085	0.4074	-2.605	0.411	-0.095
	0.4226	-3.04	0.4309	-0.335	0.4136	1.945	0.3783	-1.14	0.4055	3.12	0.4079	-2.605	0.4115	-0.095
	0.4232	-3.055	0.4314	-0.335	0.4141	1.955	0.3788	-1.14	0.406	3.14	0.4084	-2.595	0.412	-0.095
	0.4238	-3.09	0.4319	-0.33	0.4146	1.94	0.3793	-1.145	0.4065	3.155	0.4089	-2.59	0.4125	-0.095
	0.4244	-3.125	0.4324	-0.33	0.4151	1.93	0.3798	-1.14	0.407	3.165	0.4094	-2.59	0.413	-0.095
	0.425	-3.115	0.4329	-0.33	0.4156	1.93	0.3803	-1.125	0.4075	3.155	0.4099	-2.58	0.4135	-0.095
	0.4255	-3.085	0.4334	-0.33	0.4161	1.93	0.3808	-1.11	0.408	3.125	0.4104	-2.555	0.414	-0.09
	0.4261	-3.06	0.4339	-0.33	0.4166	1.925	0.3813	-1.105	0.4085	3.08	0.4109	-2.535	0.4145	-0.095
	0.4267	-3.035	0.4344	-0.325	0.4171	1.91	0.3818	-1.105	0.409	3.04	0.4114	-2.515	0.415	-0.095
	0.4273	-3.01	0.435	-0.33	0.4176	1.9	0.3823	-1.115	0.4095	3.01	0.4119	-2.515	0.4155	-0.095
	0.4279	-2.99	0.4355	-0.33	0.4181	1.895	0.3828	-1.115	0.41	2.98	0.4124	-2.535	0.416	-0.095
	0.4284	-2.96	0.436	-0.335	0.4186	1.875	0.3833	-1.125	0.4105	2.93	0.4129	-2.575	0.4166	-0.09
	0.429	-2.925	0.4365	-0.335	0.4191	1.855	0.3838	-1.135	0.411	2.885	0.4134	-2.605	0.4171	-0.09
	0.4296	-2.905	0.437	-0.335	0.4196	1.845	0.3843	-1.145	0.4115	2.84	0.4139	-2.63	0.4176	-0.085
	0.4302	-2.89	0.4375	-0.335	0.4201	1.825	0.3848	-1.15	0.412	2.805	0.4144	-2.65	0.4181	-0.085
	0.4308	-2.895	0.438	-0.335	0.4207	1.82	0.3853	-1.145	0.4125	2.785	0.4149	-2.675	0.4186	-0.085
	0.4314	-2.985	0.4385	-0.335	0.4212	1.82	0.3858	-1.145	0.413	2.785	0.4154	-2.72	0.4191	-0.075
	0.4319	-3.085	0.4391	-0.33	0.4217	1.81	0.3863	-1.13	0.4135	2.785	0.4159	-2.755	0.4196	-0.075
	0.4325	-3.135	0.4396	-0.33	0.4222	1.79	0.3868	-1.115	0.414	2.8	0.4164	-2.735	0.4201	-0.07
	0.4331	-3.15	0.4401	-0.33	0.4227	1.77	0.3872	-1.1	0.4145	2.84	0.4169	-2.635	0.4206	-0.065
	0.4337	-3.11	0.4406	-0.33	0.4232	1.76	0.3877	-1.09	0.415	2.89	0.4174	-2.54	0.4211	-0.065
	0.4343	-3.09	0.4411	-0.33	0.4237	1.755	0.3882	-1.085	0.4155	2.945	0.4179	-2.48	0.4216	-0.06
	0.4349	-3.13	0.4416	-0.33	0.4242	1.74	0.3887	-1.08	0.416	3.02	0.4184	-2.455	0.4221	-0.055
	0.4354	-3.18	0.4421	-0.33	0.4247	1.74	0.3892	-1.075	0.4165	3.1	0.4189	-2.455	0.4226	-0.055
	0.436	-3.195	0.4426	-0.33	0.4252	1.74	0.3897	-1.08	0.417	3.165	0.4194	-2.475	0.4231	-0.055
	0.4366	-3.19	0.4431	-0.33	0.4257	1.725	0.3902	-1.095	0.4175	3.22	0.4199	-2.505	0.4236	-0.05
	0.4372	-3.18	0.4437	-0.325	0.4262	1.71	0.3907	-1.1	0.418	3.275	0.4204	-2.53	0.4241	-0.05
	0.4378	-3.145	0.4442	-0.33	0.4267	1.715	0.3912	-1.1	0.4185	3.32	0.4209	-2.54	0.4246	-0.05
	0.4383	-3.1	0.4447	-0.33	0.4272	1.7	0.3917	-1.1	0.419	3.355	0.4214	-2.575	0.4251	-0.05
	0.4389	-3.04	0.4452	-0.33	0.4277	1.68	0.3922	-1.105	0.4195	3.4	0.4219	-2.63	0.4256	-0.05
	0.4395	-2.995	0.4457	-0.325	0.4282	1.67	0.3927	-1.125	0.4201	3.445	0.4224	-2.665	0.4261	-0.05
	0.4401	-2.97	0.4462	-0.33	0.4287	1.66	0.3932	-1.145	0.4206	3.46	0.4229	-2.675	0.4266	-0.045
	0.4407	-2.975	0.4467	-0.33	0.4292	1.655	0.3937	-1.15	0.4211	3.485	0.4234	-2.69	0.4271	-0.05
	0.4413	-2.965	0.4472	-0.325	0.4297	1.64	0.3942	-1.165	0.4216	3.5	0.4239	-2.72	0.4276	-0.045
	0.4418	-2.955	0.4478	-0.325	0.4302	1.64	0.3947	-1.19	0.4221	3.51	0.4244	-2.73	0.4281	-0.045
	0.4424	-2.94	0.4483	-0.32	0.4307	1.63	0.3952	-1.2	0.4226	3.51	0.4249	-2.745	0.4286	-0.04
	0.443	-2.9	0.4488	-0.32	0.4312	1.605	0.3957	-1.195	0.4231	3.535	0.4254	-2.73	0.4291	-0.04
	0.4436	-2.86	0.4493	-0.315	0.4317	1.605	0.3961	-1.17	0.4236	3.54	0.4259	-2.705	0.4296	-0.035
	0.4442	-2.86	0.4498	-0.315	0.4322	1.6	0.3966	-1.145	0.4241	3.515	0.4264	-2.67	0.4302	-0.025
	0.4448	-2.905	0.4503	-0.315	0.4327	1.58	0.3971	-1.135	0.4246	3.49	0.4269	-2.66	0.4307	-0.03
	0.4453	-2.945	0.4508	-0.31	0.4332	1.57	0.3976	-1.13	0.4251	3.475	0.4274	-2.65	0.4312	-0.02
	0.4459	-2.98	0.4513	-0.305	0.4337	1.565	0.3981	-1.125	0.4256	3.435	0.4279	-2.655	0.4317	-0.02
	0.4465	-3.045	0.4518	-0.305	0.4342	1.545	0.3986	-1.125	0.4261	3.385	0.4284	-2.66	0.4322	-0.02
	0.4471	-3.08	0.4524	-0.305	0.4347	1.515	0.3991	-1.12	0.4266	3.345	0.4289	-2.635	0.4327	-0.015
	0.4477	-3.07	0.4529	-0.305	0.4352	1.51	0.3997	-1.01	0.4271	3.29	0.4294	-2.61	0.4332	-0.02
	0.4482	-3.045	0.4534	-0.305	0.4357	1.505	0.4002	-1.005	0.4276	3.21	0.4299	-2.605	0.4337	-0.015
	0.4488	-3.035	0.4539	-0.305	0.4362	1.475	0.4008	-0.995	0.4281	3.125	0.4304	-2.615	0.4342	-0.02
	0.4494	-3.05	0.4544	-0.3	0.4367	1.475	0.4014	-0.98	0.4286	3.04	0.431	-2.605	0.4347	-0.02
	0.45	-3.015	0.4549	-0.305	0.4372	1.48	0.4019	-0.96	0.4291	2.98	0.4315	-2.565	0.4352	-0.02
	0.4506	-2.96	0.4554	-0.305	0.4378	1.465	0.4025	-0.945	0.4296	2.94	0.432	-2.53	0.4357	-0.02
	0.4512	-2.91	0.4559	-0.305	0.4383	1.45	0.4031	-0.94	0.4301	2.95	0.4325	-2.515	0.4362	-0.02
	0.4517	-2.855	0.4565	-0.3	0.4388	1.445	0.4036	-0.925	0.4306	2.97	0.433	-2.52	0.4367	-0.025
	0.4523	-2.8	0.457	-0.295	0.4393	1.43	0.4042	-0.92	0.4311	2.98	0.4335	-2.545	0.4372	-0.02
	0.4529	-2.77	0.4575	-0.3	0.4398	1.405	0.4048	-0.92	0.4316	3.025	0.434	-2.55	0.4377	-0.03
	0.4535	-2.75	0.458	-0.295	0.4403	1.405	0.4053	-0.93	0.4321	3.075	0.4345	-2.565	0.4382	-0.035
	0.4541	-2.74	0.4585	-0.295	0.4408	1.405	0.4059	-0.935	0.4326	3.125	0.435	-2.615	0.4387	-0.035
	0.4547	-2.73	0.459	-0.29	0.4413	1.4	0.4065	-0.945	0.4331	3.155	0.4355	-2.655	0.4392	-0.035
	0.4552	-2.7	0.4595	-0.29	0.4418	1.4	0.407	-0.94	0.4336	3.17	0.436	-2.655	0.4397	-0.035
	0.4558	-2.69	0.46	-0.29	0.4423	1.395	0.4076	-0.935	0.4341	3.175	0.4365	-2.645	0.4402	-0.07
	0.4564	-2.72	0.4606	-0.285	0.4428	1.39	0.4082	-0.93	0.4346	3.15	0.437	-2.625	0.4407	-0.075
	0.457	-2.77	0.4611	-0.28	0.4433	1.39	0.4087	-0.92	0.4351	3.125	0.4375	-2.595	0.4412	-0.08
	0.4576	-2.78	0.4616	-0.275	0.4438	1.385	0.4093	-0.915	0.4356	3.055	0.438	-2.575	0.4417	-0.08
	0.4581	-2.77	0.4621	-0.275	0.4443	1.38	0.4099	-0.905	0.4362	2.98	0.4385	-2.585	0.4422	-0.08
	0.4587	-2.755	0.4626	-0.27	0.4448	1.39	0.4104	-0.9	0.4367	2.925	0.439	-2.605	0.4427	-0.08
	0.4593	-2.73	0.4631	-0.27	0.4453	1.395	0.411	-0.895	0.4372	2.89	0.4395	-2.595	0.4432	-0.08
	0.4599	-2.735	0.4636	-0.27	0.4458	1.385	0.4116	-0.89	0.4377	2.85	0.44	-2.575	0.4437	-0.08
	0.4605	-2.745	0.4641	-0.27	0.4463	1.38	0.4121	-0.88	0.4382	2.825	0.4405	-2.545	0.4442	-0.08
	0.4611	-2.75	0.4647	-0.235	0.4468	1.385	0.4127	-0.87	0.4387	2.845	0.441	-2.525	0.4447	-0.08
	0.4616	-2.75	0.4653	-0.235	0.4473	1.385	0.4133	-0.86	0.4392	2.88	0.4415	-2.535	0.4452	-0.08
	0.4622	-2.73	0.4659	-0.235	0.4478	1.395	0.4138	-0.855	0.4397	2.945	0.442	-2.56	0.4458	-0.085
	0.4628	-2.705	0.4665	-0.235	0.4483	1.405	0.4144	-0.85	0.4402	3.025	0.4425	-2.555	0.4463	-0.085
	0.4634	-2.7	0.4671	-0.235	0.4488	1.41	0.415	-0.845	0.4407	3.13	0.443	-2.54	0.4468	-0.085
	0.464	-2.74	0.4677	-0.235	0.4493	1.41	0.4155	-0.85	0.4412	3.21	0.4435	-2.535	0.4473	-0.08
	0.4645	-2.81	0.4683	-0.235	0.4498	1.4	0.4161	-0.855	0.4417	3.28	0.444	-2.555	0.4478	-0.08
	0.4651	-2.865	0.4689	-0.235	0.4503	1.405	0.4167	-0.86	0.4422	3.335	0.4445	-2.545	0.4483	-0.075
	0.4657	-2.885	0.4695	-0.24	0.4508	1.395	0.4172	-0.87	0.4427	3.37	0.445	-2.525	0.4488	-0.075
	0.4663	-2.865	0.4701	-0.235	0.4513	1.385	0.4178	-0.87	0.4432	3.38	0.4455	-2.52	0.4493	-0.08
	0.4669	-2.835	0.4707	-0.235	0.4518	1.39	0.4184	-0.87	0.4437	3.385	0.446	-2.52	0.4498	-0.075
	0.4675	-2.82	0.4713	-0.235	0.4523	1.39	0.4189	-0.865	0.4442	3.39	0.4465	-2.515	0.4503	-0.075
	0.468	-2.805	0.4719	-0.235	0.4528	1.38	0.4195	-0.86	0.4447	3.365	0.447	-2.48	0.4508	-0.08
	0.4686	-2.84	0.4725	-0.235	0.4533	1.385	0.4201	-0.855	0.4452	3.35	0.4475	-2.46	0.4513	-0.075
	0.4692	-2.89	0.4731	-0.24	0.4538	1.38	0.4206	-0.85	0.4457	3.345	0.448	-2.455	0.4518	-0.075
	0.4698	-2.895	0.4737	-0.24	0.4544	1.375	0.4212	-0.845	0.4462	3.33	0.4485	-2.46	0.4523	-0.08
	0.4704	-2.87	0.4743	-0.24	0.4549	1.365	0.4218	-0.845	0.4467	3.29	0.449	-2.45	0.4528	-0.08
	0.471	-2.85	0.4749	-0.24	0.4554	1.36	0.4223	-0.845	0.4472	3.265	0.4495	-2.435	0.4533	-0.07
	0.4715	-2.825	0.4755	-0.245	0.4559	1.36	0.4229	-0.845	0.4477	3.24	0.45	-2.425	0.4538	-0.065
	0.4721	-2.805	0.4761	-0.245	0.4564	1.365	0.4235	-0.835	0.4483	2.925	0.4505	-2.405	0.4543	-0.055
	0.4726	-2.485	0.4767	-0.25	0.4569	1.355	0.424	-0.825	0.4489	2.935	0.451	-2.39	0.4548	-0.04
	0.4731	-2.475	0.4773	-0.255	0.4574	1.35	0.4246	-0.825	0.4495	2.94	0.4515	-2.39	0.4553	-0.01
	0.4736	-2.445	0.4779	-0.255	0.4579	1.335	0.4252	-0.825	0.4501	2.95	0.452	-2.29	0.4558	0.01
	0.4741	-2.43	0.4785	-0.25	0.4584	1.33	0.4257	-0.82	0.4506	2.94	0.4525	-2.29	0.4563	0.035
	0.4746	-2.43	0.4791	-0.255	0.4589	1.325	0.4263	-0.815	0.4512	2.96	0.453	-2.32	0.4568	0.065
	0.4751	-2.43	0.4797	-0.255	0.4594	1.33	0.4269	-0.815	0.4518	2.97	0.4535	-2.355	0.4573	0.1
	0.4756	-2.415	0.4803	-0.255	0.4599	1.325	0.4274	-0.82	0.4524	2.96	0.4541	-2.345	0.4578	0.13
	0.4761	-2.395	0.4808	-0.255	0.4604	1.325	0.428	-0.825	0.453	2.94	0.4546	-2.345	0.4583	0.165
	0.4766	-2.39	0.4814	-0.255	0.4609	1.33	0.4286	-0.83	0.4536	2.945	0.4551	-2.345	0.4588	0.195
	0.4771	-2.41	0.482	-0.255	0.4614	1.325	0.4291	-0.825	0.4541	2.96	0.4556	-2.335	0.4593	0.23
	0.4777	-2.45	0.4826	-0.255	0.4619	1.31	0.4297	-0.825	0.4547	2.975	0.4561	-2.315	0.4598	0.26
	0.4782	-2.49	0.4832	-0.255	0.4624	1.315	0.4303	-0.825	0.4553	2.975	0.4566	-2.3	0.4603	0.29
	0.4787	-2.515	0.4838	-0.255	0.4629	1.32	0.4308	-0.82	0.4559	2.975	0.4571	-2.3	0.4608	0.32
	0.4792	-2.525	0.4844	-0.255	0.4634	1.305	0.4314	-0.815	0.4565	2.975	0.4576	-2.295	0.4613	0.34
	0.4797	-2.54	0.485	-0.255	0.4639	1.31	0.432	-0.805	0.457	2.985	0.4581	-2.29	0.4618	0.355
	0.4802	-2.56	0.4856	-0.255	0.4644	1.315	0.4325	-0.8	0.4576	3.005	0.4586	-2.29	0.4623	0.375
	0.4807	-2.575	0.4862	-0.255	0.4649	1.305	0.4331	-0.8	0.4582	3.01	0.4591	-2.29	0.4628	0.39
	0.4812	-2.56	0.4868	-0.255	0.4654	1.31	0.4337	-0.795	0.4588	3.005	0.4596	-2.285	0.4633	0.395
	0.4817	-2.535	0.4874	-0.26	0.4659	1.295	0.4342	-0.79	0.4594	3.01	0.4601	-2.285	0.4638	0.41
	0.4822	-2.52	0.488	-0.26	0.4664	1.27	0.4348	-0.785	0.46	3.025	0.4606	-2.325	0.4643	0.425
	0.4827	-2.52	0.4886	-0.255	0.4669	1.26	0.4354	-0.78	0.4605	3.03	0.4611	-2.395	0.4649	0.425
	0.4832	-2.51	0.4892	-0.255	0.4674	1.255	0.4359	-0.775	0.4611	3.015	0.4616	-2.445	0.4654	0.44
	0.4837	-2.49	0.4898	-0.25	0.4679	1.265	0.4365	-0.77	0.4617	3.015	0.4621	-2.445	0.4659	0.455
	0.4842	-2.45	0.4904	-0.25	0.4684	1.25	0.4371	-0.77	0.4623	3	0.4626	-2.425	0.4664	0.465
	0.4847	-2.405	0.491	-0.245	0.4689	1.225	0.4376	-0.77	0.4629	2.985	0.4631	-2.41	0.4669	0.475
	0.4852	-2.4	0.4916	-0.245	0.4694	1.095	0.4382	-0.77	0.4634	2.98	0.4636	-2.38	0.4674	0.49
	0.4857	-2.415	0.4922	-0.24	0.4699	1.115	0.4388	-0.77	0.464	2.975	0.4641	-2.35	0.4679	0.51
	0.4862	-2.42	0.4928	-0.235	0.4704	1.1	0.4393	-0.77	0.4646	2.965	0.4646	-2.33	0.4684	0.535
	0.4867	-2.425	0.4934	-0.23	0.4709	1.08	0.4399	-0.775	0.4652	2.97	0.4651	-2.315	0.4689	0.54
	0.4872	-2.445	0.494	-0.23	0.4714	1.08	0.4405	-0.785	0.4658	2.965	0.4656	-2.3	0.4694	0.545
	0.4877	-2.48	0.4946	-0.225	0.4719	1.095	0.441	-0.785	0.4664	2.965	0.4661	-2.29	0.4699	0.565
	0.4882	-2.475	0.4952	-0.22	0.4724	1.085	0.4416	-0.785	0.4669	2.965	0.4666	-2.29	0.4704	0.59
	0.4887	-2.435	0.4958	-0.215	0.4728	1.07	0.4422	-0.785	0.4675	2.985	0.4671	-2.33	0.4709	0.61
	0.4892	-2.42	0.4964	-0.21	0.4733	1.07	0.4427	-0.785	0.4681	3.015	0.4676	-2.38	0.4714	0.615
	0.4897	-2.42	0.497	-0.205	0.4738	1.065	0.4433	-0.785	0.4687	3.03	0.4681	-2.39	0.4719	0.615
	0.4902	-2.44	0.4976	-0.2	0.4743	1.075	0.4439	-0.775	0.4693	3.035	0.4686	-2.365	0.4724	0.635
	0.4907	-2.48	0.4982	-0.2	0.4748	1.095	0.4444	-0.775	0.4698	3.035	0.4691	-2.335	0.4729	0.665
	0.4912	-2.54	0.4988	-0.2	0.4753	1.095	0.445	-0.775	0.4704	3.03	0.4696	-2.305	0.4734	0.69
	0.4917	-2.58	0.4994	-0.195	0.4758	1.06	0.4456	-0.77	0.471	3.045	0.4701	-2.3	0.4739	0.69
	0.4922	-2.625	0.4999	-0.19	0.4763	1.07	0.4461	-0.765	0.4716	3.035	0.4706	-2.31	0.4744	0.7
	0.4927	-2.66	0.5005	-0.19	0.4767	1.1	0.4467	-0.76	0.4722	3.035	0.4711	-2.315	0.4749	0.715
	0.4932	-2.655	0.5011	-0.18	0.4772	1.095	0.4473	-0.76	0.4728	3.025	0.4716	-2.305	0.4754	0.745
	0.4937	-2.625	0.5017	-0.175	0.4777	1.07	0.4478	-0.76	0.4733	3.02	0.4721	-2.28	0.4759	0.76
	0.4942	-2.605	0.5023	-0.175	0.4782	1.075	0.4484	-0.76	0.4739	3.01	0.4727	-2.25	0.4764	0.77
	0.4947	-2.585	0.5029	-0.17	0.4787	1.07	0.449	-0.76	0.4745	3.02	0.4732	-2.22	0.4769	0.78
	0.4952	-2.555	0.5035	-0.17	0.4792	1.065	0.4495	-0.76	0.4751	3.025	0.4737	-2.235	0.4774	0.795
	0.4957	-2.505	0.5041	-0.165	0.4797	1.08	0.4501	-0.76	0.4757	3.005	0.4742	-2.265	0.4779	0.81
	0.4962	-2.455	0.5047	-0.17	0.4802	1.08	0.4507	-0.76	0.4762	2.99	0.4747	-2.28	0.4784	0.825
	0.4967	-2.42	0.5053	-0.17	0.4806	1.06	0.4512	-0.765	0.4768	2.985	0.4752	-2.295	0.4789	0.83
	0.4972	-2.39	0.5059	-0.165	0.4811	1.055	0.4518	-0.765	0.4774	2.98	0.4757	-2.305	0.4794	0.84
	0.4977	-2.37	0.5065	-0.165	0.4816	1.06	0.4523	-0.765	0.478	2.99	0.4762	-2.31	0.4799	0.855
	0.4982	-2.34	0.5071	-0.165	0.4821	1.045	0.4529	-0.765	0.4786	2.99	0.4767	-2.315	0.4804	0.875
	0.4987	-2.315	0.5077	-0.17	0.4826	1.025	0.4535	-0.765	0.4792	2.99	0.4772	-2.355	0.4809	0.87
	0.4992	-2.295	0.5083	-0.17	0.4831	1.015	0.454	-0.76	0.4797	2.98	0.4777	-2.43	0.4814	0.875
	0.4997	-2.275	0.5089	-0.175	0.4836	1.005	0.4546	-0.755	0.4803	2.97	0.4782	-2.495	0.4819	0.875
	0.5002	-2.26	0.5095	-0.18	0.4841	0.99	0.4552	-0.75	0.4809	2.98	0.4787	-2.515	0.4824	0.885
	0.5008	-2.28	0.5101	-0.185	0.4845	0.98	0.4557	-0.745	0.4815	2.985	0.4792	-2.505	0.4829	0.895
	0.5013	-2.35	0.5107	-0.195	0.485	0.97	0.4563	-0.74	0.4821	2.98	0.4797	-2.46	0.4834	0.91
	0.5018	-2.415	0.5113	-0.2	0.4855	0.965	0.4569	-0.735	0.4827	2.965	0.4802	-2.44	0.4839	0.905
	0.5023	-2.45	0.5119	-0.2	0.486	0.955	0.4574	-0.735	0.4832	2.965	0.4807	-2.45	0.4845	0.915
	0.5028	-2.45	0.5125	-0.205	0.4865	0.955	0.458	-0.73	0.4838	2.955	0.4812	-2.445	0.485	0.925
	0.5033	-2.44	0.5131	-0.205	0.487	0.94	0.4586	-0.73	0.4844	2.925	0.4817	-2.42	0.4855	0.94
	0.5038	-2.43	0.5137	-0.215	0.4875	0.925	0.4591	-0.73	0.485	2.915	0.4822	-2.375	0.486	0.94
	0.5043	-2.435	0.5143	-0.21	0.488	0.92	0.4597	-0.725	0.4856	2.905	0.4827	-2.32	0.4865	0.945
	0.5048	-2.445	0.5149	-0.21	0.4884	0.91	0.4603	-0.725	0.4861	2.9	0.4832	-2.265	0.487	0.955
	0.5053	-2.46	0.5155	-0.22	0.4889	0.9	0.4608	-0.725	0.4867	2.895	0.4837	-2.22	0.4875	0.97
	0.5058	-2.49	0.5161	-0.22	0.4894	0.89	0.4614	-0.72	0.4873	2.9	0.4842	-2.195	0.488	0.98
	0.5063	-2.5	0.5167	-0.225	0.4899	0.875	0.462	-0.72	0.4879	2.905	0.4847	-2.19	0.4885	0.985
	0.5068	-2.505	0.5173	-0.225	0.4904	0.87	0.4625	-0.72	0.4885	2.905	0.4852	-2.215	0.489	0.985
	0.5073	-2.505	0.5179	-0.225	0.4909	0.86	0.4631	-0.72	0.4891	2.91	0.4857	-2.24	0.4895	0.985
	0.5078	-2.48	0.5185	-0.225	0.4914	0.86	0.4637	-0.72	0.4896	2.885	0.4862	-2.24	0.49	0.995
	0.5083	-2.455	0.519	-0.225	0.4919	0.865	0.4642	-0.72	0.4902	2.87	0.4867	-2.215	0.4905	1.005
	0.5088	-2.42	0.5196	-0.225	0.4923	0.865	0.4648	-0.72	0.4908	2.88	0.4872	-2.19	0.491	1
	0.5093	-2.37	0.5202	-0.225	0.4928	0.855	0.4654	-0.715	0.4914	2.905	0.4877	-2.2	0.4915	1
	0.5098	-2.34	0.5208	-0.225	0.4933	0.84	0.4659	-0.715	0.492	2.925	0.4882	-2.21	0.492	1.005
	0.5103	-2.34	0.5214	-0.225	0.4938	0.83	0.4665	-0.715	0.4925	2.94	0.4887	-2.21	0.4925	1.005
	0.5108	-2.365	0.522	-0.225	0.4943	0.825	0.4671	-0.71	0.4931	2.98	0.4892	-2.18	0.493	1.01
	0.5113	-2.39	0.5226	-0.23	0.4948	0.83	0.4676	-0.71	0.4937	3.03	0.4897	-2.165	0.4935	1.02
	0.5118	-2.39	0.5232	-0.225	0.4953	0.83	0.4682	-0.705	0.4943	3.09	0.4902	-2.165	0.494	1.03
	0.5123	-2.38	0.5238	-0.225	0.4957	0.83	0.4688	-0.705	0.4949	3.135	0.4907	-2.165	0.4945	1.035
	0.5128	-2.37	0.5244	-0.22	0.4962	0.825	0.4693	-0.7	0.4955	3.16	0.4913	-2.195	0.495	1.05
	0.5133	-2.375	0.525	-0.215	0.4967	0.815	0.4699	-0.695	0.496	3.19	0.4918	-2.215	0.4955	1.06
	0.5138	-2.395	0.5256	-0.21	0.4972	0.815	0.4705	-0.695	0.4966	3.18	0.4923	-2.205	0.496	1.07
	0.5143	-2.395	0.5262	-0.205	0.4977	0.825	0.471	-0.69	0.4972	3.19	0.4928	-2.195	0.4965	1.08
	0.5148	-2.385	0.5268	-0.2	0.4982	0.825	0.4716	-0.64	0.4978	3.175	0.4933	-2.17	0.497	1.105
	0.5153	-2.385	0.5274	-0.195	0.4987	0.82	0.4722	-0.635	0.4984	3.14	0.4938	-2.16	0.4975	1.11
	0.5158	-2.39	0.528	-0.185	0.4992	0.81	0.4727	-0.63	0.4989	3.115	0.4943	-2.17	0.498	1.115
	0.5163	-2.4	0.5286	-0.18	0.4996	0.79	0.4733	-0.63	0.4995	3.09	0.4948	-2.185	0.4985	1.125
	0.5168	-2.425	0.5292	-0.175	0.5001	0.8	0.4739	-0.63	0.5001	3.07	0.4953	-2.185	0.499	1.14
	0.5173	-2.455	0.5298	-0.17	0.5006	0.805	0.4744	-0.63	0.5007	3.025	0.4958	-2.17	0.4995	1.145
	0.5178	-2.48	0.5304	-0.165	0.5011	0.795	0.475	-0.63	0.5013	2.985	0.4963	-2.165	0.5	1.155
	0.5183	-2.515	0.531	-0.16	0.5016	0.8	0.4756	-0.63	0.5019	2.965	0.4968	-2.15	0.5005	1.17
	0.5188	-2.535	0.5316	-0.155	0.5021	0.79	0.4761	-0.63	0.5024	2.92	0.4973	-2.135	0.501	1.17
	0.5193	-2.54	0.5322	-0.15	0.5026	0.79	0.4767	-0.625	0.503	2.875	0.4978	-2.11	0.5015	1.175
	0.5198	-2.545	0.5328	-0.145	0.5031	0.795	0.4773	-0.625	0.5036	2.85	0.4983	-2.09	0.502	1.19
	0.5203	-2.55	0.5334	-0.14	0.5035	0.8	0.4778	-0.63	0.5042	2.82	0.4988	-2.095	0.5025	1.205
	0.5208	-2.55	0.534	-0.135	0.504	0.795	0.4784	-0.625	0.5048	2.76	0.4993	-2.12	0.503	1.205
	0.5213	-2.52	0.5346	-0.13	0.5045	0.79	0.479	-0.63	0.5053	2.725	0.4998	-2.17	0.5036	1.215
	0.5218	-2.495	0.5352	-0.125	0.505	0.79	0.4795	-0.63	0.5059	2.725	0.5003	-2.205	0.504	1.365
	0.5223	-2.48	0.5358	-0.115	0.5055	0.775	0.4801	-0.63	0.5065	2.72	0.5008	-2.205	0.5045	1.355
	0.5228	-2.465	0.5364	-0.11	0.506	0.775	0.4807	-0.635	0.5071	2.72	0.5013	-2.18	0.505	1.365
	0.5234	-2.435	0.537	-0.105	0.5065	0.77	0.4812	-0.63	0.5077	2.725	0.5018	-2.145	0.5055	1.375
	0.5239	-2.415	0.5376	-0.1	0.507	0.76	0.4818	-0.635	0.5083	2.73	0.5023	-2.11	0.506	1.37
	0.5244	-2.415	0.5382	-0.095	0.5074	0.745	0.4824	-0.63	0.5088	2.72	0.5028	-2.07	0.5064	1.375
	0.5249	-2.415	0.5387	-0.09	0.5079	0.725	0.4829	-0.635	0.5094	2.725	0.5033	-2.03	0.5069	1.385
	0.5254	-2.405	0.5393	-0.085	0.5084	0.72	0.4835	-0.63	0.51	2.755	0.5038	-2.01	0.5074	1.395
	0.5259	-2.41	0.5399	-0.08	0.5089	0.73	0.4841	-0.63	0.5106	2.775	0.5043	-2.01	0.5079	1.395
	0.5264	-2.43	0.5404	-0.08	0.5094	0.735	0.4846	-0.63	0.5112	2.765	0.5048	-2.015	0.5084	1.4
	0.5269	-2.44	0.541	-0.08	0.5099	0.73	0.4852	-0.63	0.5117	2.775	0.5053	-2.015	0.5088	1.4
	0.5274	-2.435	0.5415	-0.08	0.5104	0.71	0.4858	-0.63	0.5123	2.785	0.5058	-2.015	0.5093	1.41
	0.5279	-2.405	0.542	-0.085	0.5109	0.705	0.4863	-0.625	0.5129	2.785	0.5063	-1.995	0.5098	1.425
	0.5284	-2.36	0.5425	-0.08	0.5113	0.695	0.4869	-0.625	0.5135	2.785	0.5068	-1.97	0.5103	1.425
	0.5289	-2.305	0.543	-0.085	0.5118	0.7	0.4875	-0.625	0.5141	2.79	0.5073	-1.94	0.5108	1.435
	0.5294	-2.265	0.5435	-0.085	0.5123	0.695	0.488	-0.62	0.5147	2.805	0.5078	-1.91	0.5112	1.44
	0.5299	-2.24	0.544	-0.085	0.5128	0.675	0.4886	-0.62	0.5152	2.81	0.5083	-1.895	0.5117	1.44
	0.5304	-2.235	0.5445	-0.085	0.5133	0.655	0.4891	-0.62	0.5158	2.79	0.5088	-1.895	0.5122	1.44
	0.5309	-2.24	0.545	-0.08	0.5138	0.65	0.4897	-0.62	0.5164	2.765	0.5093	-1.91	0.5127	1.44
	0.5314	-2.255	0.5455	-0.085	0.5143	0.65	0.4903	-0.62	0.517	2.725	0.5099	-1.915	0.5132	1.44
	0.5319	-2.265	0.546	-0.085	0.5148	0.645	0.4908	-0.62	0.5176	2.69	0.5104	-1.92	0.5137	1.44
	0.5324	-2.255	0.5465	-0.08	0.5152	0.655	0.4914	-0.62	0.5181	2.685	0.5109	-1.925	0.5141	1.45
	0.5329	-2.21	0.547	-0.085	0.5157	0.65	0.492	-0.62	0.5187	2.705	0.5114	-1.93	0.5146	1.45
	0.5334	-2.155	0.5475	-0.085	0.5162	0.63	0.4925	-0.615	0.5193	2.76	0.5119	-1.935	0.5151	1.45
	0.5339	-2.095	0.548	-0.08	0.5167	0.64	0.4931	-0.61	0.5199	2.86	0.5124	-1.92	0.5156	1.445
	0.5344	-2.05	0.5485	-0.085	0.5172	0.64	0.4937	-0.615	0.5205	2.96	0.5129	-1.91	0.5161	1.45
	0.5349	-2.035	0.549	-0.085	0.5177	0.65	0.4942	-0.61	0.5211	3.065	0.5134	-1.9	0.5165	1.46
	0.5354	-2.03	0.5495	-0.085	0.5182	0.655	0.4948	-0.605	0.5216	3.155	0.5139	-1.89	0.517	1.465
	0.5359	-2.03	0.55	-0.085	0.5187	0.655	0.4954	-0.605	0.5221	3.28	0.5144	-1.895	0.5175	1.46
	0.5365	-1.925	0.5505	-0.085	0.5191	0.655	0.4959	-0.6	0.5227	3.26	0.5149	-1.89	0.518	1.47
	0.537	-1.925	0.551	-0.09	0.5196	0.635	0.4965	-0.595	0.5232	3.245	0.5154	-1.895	0.5185	1.48
	0.5375	-1.925	0.5515	-0.09	0.5201	0.625	0.4971	-0.59	0.5237	3.2	0.516	-1.83	0.5189	1.485
	0.5381	-1.915	0.552	-0.085	0.5206	0.66	0.4976	-0.585	0.5242	3.125	0.5166	-1.8	0.5194	1.495
	0.5386	-1.905	0.5525	-0.085	0.5211	0.67	0.4982	-0.585	0.5247	3.065	0.5172	-1.78	0.5199	1.5
	0.5392	-1.895	0.553	-0.085	0.5216	0.66	0.4988	-0.58	0.5252	3.005	0.5178	-1.755	0.5204	1.495
	0.5397	-1.875	0.5535	-0.085	0.5221	0.655	0.4993	-0.575	0.5257	2.97	0.5183	-1.75	0.5209	1.495
	0.5403	-1.85	0.554	-0.08	0.5226	0.655	0.4999	-0.57	0.5262	2.95	0.5189	-1.74	0.5213	1.515
	0.5408	-1.82	0.5545	-0.08	0.523	0.645	0.5005	-0.57	0.5267	2.935	0.5195	-1.72	0.5218	1.52
	0.5414	-1.81	0.555	-0.08	0.5235	0.65	0.501	-0.575	0.5272	2.925	0.5201	-1.69	0.5223	1.52
	0.5419	-1.835	0.5555	-0.075	0.524	0.665	0.5016	-0.575	0.5277	2.92	0.5207	-1.67	0.5228	1.515
	0.5424	-1.88	0.556	-0.075	0.5245	0.64	0.5022	-0.57	0.5282	2.91	0.5213	-1.665	0.5233	1.51
	0.543	-1.925	0.5565	-0.075	0.525	0.61	0.5027	-0.57	0.5287	2.915	0.5219	-1.665	0.5237	1.505
	0.5435	-1.96	0.557	-0.08	0.5255	0.615	0.5033	-0.57	0.5292	2.915	0.5225	-1.665	0.5242	1.515
	0.5441	-2.01	0.5576	-0.075	0.526	0.63	0.5039	-0.57	0.5297	2.91	0.5231	-1.675	0.5247	1.525
	0.5446	-2.065	0.5581	-0.075	0.5264	0.625	0.5044	-0.565	0.5302	2.9	0.5237	-1.69	0.5252	1.54
	0.5452	-2.11	0.5586	-0.075	0.5269	0.635	0.505	-0.565	0.5307	2.88	0.5242	-1.725	0.5257	1.55
	0.5457	-2.11	0.5591	-0.075	0.5274	0.645	0.5056	-0.565	0.5312	2.855	0.5248	-1.78	0.5262	1.555
	0.5463	-2.105	0.5596	-0.08	0.5279	0.65	0.5061	-0.565	0.5317	2.83	0.5254	-1.825	0.5266	1.56
	0.5468	-2.15	0.5601	-0.075	0.5284	0.645	0.5067	-0.56	0.5322	2.81	0.526	-1.855	0.5271	1.57
	0.5473	-2.23	0.5606	-0.08	0.5289	0.66	0.5073	-0.555	0.5327	2.79	0.5266	-1.86	0.5276	1.58
	0.5479	-2.29	0.5611	-0.07	0.5294	0.685	0.5078	-0.56	0.5332	2.75	0.5272	-1.83	0.5281	1.59
	0.5484	-2.28	0.5616	-0.07	0.5299	0.685	0.5084	-0.555	0.5337	2.72	0.5278	-1.815	0.5286	1.605
	0.549	-2.235	0.5621	-0.07	0.5303	0.675	0.5089	-0.55	0.5342	2.69	0.5284	-1.815	0.529	1.605
	0.5495	-2.17	0.5626	-0.06	0.5308	0.68	0.5095	-0.55	0.5347	2.685	0.529	-1.825	0.5295	1.6
	0.5501	-2.075	0.5631	-0.055	0.5313	0.61	0.5101	-0.545	0.5352	2.675	0.5296	-1.865	0.53	1.62
	0.5506	-1.97	0.5636	-0.035	0.5318	0.61	0.5106	-0.545	0.5358	2.66	0.5302	-1.9	0.5305	1.63
	0.5511	-1.87	0.5641	-0.015	0.5323	0.61	0.5112	-0.545	0.5363	2.63	0.5307	-1.88	0.531	1.63
	0.5517	-1.795	0.5646	0	0.5328	0.63	0.5118	-0.55	0.5368	2.62	0.5313	-1.81	0.5314	1.63
	0.5522	-1.745	0.5651	0.03	0.5333	0.64	0.5123	-0.545	0.5373	2.625	0.5319	-1.745	0.5319	1.64
	0.5528	-1.71	0.5656	0.05	0.5338	0.615	0.5129	-0.55	0.5378	2.635	0.5325	-1.705	0.5324	1.64
	0.5533	-1.695	0.5661	0.075	0.5342	0.61	0.5135	-0.55	0.5383	2.655	0.5331	-1.7	0.5329	1.655
	0.5539	-1.685	0.5666	0.105	0.5347	0.64	0.514	-0.555	0.5388	2.705	0.5337	-1.73	0.5334	1.655
	0.5544	-1.67	0.5671	0.125	0.5352	0.64	0.5146	-0.555	0.5393	2.755	0.5343	-1.75	0.5338	1.66
	0.555	-1.66	0.5676	0.145	0.5357	0.615	0.5152	-0.555	0.5398	2.81	0.5349	-1.73	0.5343	1.655
	0.5555	-1.655	0.5681	0.165	0.5362	0.615	0.5157	-0.555	0.5403	2.88	0.5355	-1.715	0.5348	1.665
	0.556	-1.66	0.5686	0.19	0.5367	0.63	0.5163	-0.555	0.5408	2.965	0.5361	-1.715	0.5353	1.685
	0.5566	-1.665	0.5691	0.21	0.5372	0.605	0.5169	-0.555	0.5413	3.045	0.5367	-1.71	0.5358	1.69
	0.5571	-1.665	0.5696	0.23	0.5377	0.575	0.5174	-0.55	0.5418	3.12	0.5372	-1.7	0.5362	1.69
	0.5577	-1.66	0.5701	0.25	0.5382	0.58	0.518	-0.555	0.5423	3.195	0.5378	-1.685	0.5367	1.71
	0.5582	-1.645	0.5706	0.265	0.5386	0.615	0.5186	-0.555	0.5428	3.24	0.5384	-1.665	0.5372	1.72
	0.5588	-1.635	0.5711	0.285	0.5391	0.61	0.5191	-0.555	0.5433	3.275	0.539	-1.655	0.5377	1.715
	0.5593	-1.625	0.5716	0.29	0.5396	0.57	0.5197	-0.55	0.5438	3.325	0.5396	-1.645	0.5382	1.72
	0.5599	-1.62	0.5721	0.305	0.5401	0.55	0.5203	-0.555	0.5443	3.345	0.5402	-1.625	0.5386	1.73
	0.5604	-1.625	0.5726	0.31	0.5406	0.56	0.5208	-0.55	0.5448	3.32	0.5408	-1.615	0.5391	1.73
	0.5609	-1.635	0.5731	0.32	0.5411	0.565	0.5214	-0.55	0.5453	3.3	0.5414	-1.61	0.5396	1.74
	0.5615	-1.64	0.5737	0.335	0.5416	0.57	0.522	-0.55	0.5458	3.28	0.542	-1.595	0.5401	1.745
	0.562	-1.635	0.5742	0.34	0.5421	0.53	0.5225	-0.55	0.5463	3.22	0.5426	-1.6	0.5406	1.75
	0.5626	-1.625	0.5747	0.355	0.5425	0.505	0.5231	-0.55	0.5468	3.16	0.5431	-1.61	0.5411	1.76
	0.5631	-1.62	0.5752	0.37	0.543	0.515	0.5237	-0.55	0.5473	3.11	0.5437	-1.635	0.5415	1.765
	0.5637	-1.615	0.5757	0.38	0.5435	0.515	0.5242	-0.55	0.5478	3.06	0.5443	-1.67	0.542	1.78
	0.5642	-1.6	0.5762	0.39	0.544	0.52	0.5248	-0.555	0.5483	3.015	0.5449	-1.685	0.5425	1.78
	0.5647	-1.595	0.5767	0.405	0.5445	0.54	0.5254	-0.55	0.5489	2.98	0.5455	-1.7	0.543	1.775
	0.5653	-1.595	0.5772	0.42	0.545	0.57	0.5259	-0.55	0.5494	2.965	0.5461	-1.725	0.5435	1.795
	0.5658	-1.61	0.5777	0.425	0.5455	0.565	0.5265	-0.55	0.5499	2.925	0.5467	-1.73	0.5439	1.805
	0.5664	-1.625	0.5782	0.445	0.546	0.545	0.5271	-0.55	0.5504	2.9	0.5473	-1.705	0.5444	1.805
	0.5669	-1.63	0.5787	0.45	0.5464	0.555	0.5276	-0.55	0.5509	2.91	0.5479	-1.685	0.5449	1.805
	0.5675	-1.64	0.5792	0.46	0.5469	0.59	0.5282	-0.55	0.5514	2.925	0.5485	-1.665	0.5454	1.8
	0.568	-1.67	0.5797	0.475	0.5474	0.615	0.5287	-0.545	0.5519	2.945	0.5491	-1.65	0.5459	1.8
	0.5686	-1.695	0.5802	0.48	0.5479	0.605	0.5293	-0.545	0.5524	2.96	0.5496	-1.625	0.5463	1.81
	0.5691	-1.68	0.5807	0.485	0.5484	0.6	0.5299	-0.545	0.5529	2.98	0.5502	-1.61	0.5468	1.825
	0.5696	-1.655	0.5812	0.495	0.5489	0.605	0.5304	-0.54	0.5534	2.98	0.5508	-1.59	0.5473	1.835
	0.5702	-1.63	0.5817	0.505	0.5494	0.61	0.531	-0.54	0.5539	2.985	0.5514	-1.58	0.5478	1.835
	0.5707	-1.62	0.5822	0.52	0.5499	0.63	0.5316	-0.54	0.5544	3.015	0.552	-1.585	0.5483	1.83
	0.5713	-1.62	0.5827	0.545	0.5503	0.655	0.5321	-0.54	0.5549	3.015	0.5526	-1.595	0.5487	1.835
	0.5718	-1.62	0.5832	0.575	0.5508	0.65	0.5327	-0.54	0.5554	2.975	0.5532	-1.615	0.5492	1.84
	0.5724	-1.625	0.5837	0.59	0.5513	0.63	0.5333	-0.535	0.5559	2.935	0.5538	-1.63	0.5497	1.85
	0.5729	-1.63	0.5842	0.585	0.5518	0.63	0.5338	-0.535	0.5564	2.93	0.5544	-1.63	0.5502	1.855
	0.5735	-1.645	0.5847	0.595	0.5523	0.665	0.5344	-0.535	0.5569	2.915	0.555	-1.64	0.5507	1.865
	0.574	-1.645	0.5852	0.62	0.5528	0.67	0.535	-0.535	0.5574	2.885	0.5555	-1.65	0.5511	1.86
	0.5745	-1.645	0.5857	0.66	0.5533	0.655	0.5355	-0.54	0.5579	2.85	0.5561	-1.66	0.5516	1.87
	0.5751	-1.65	0.5862	0.665	0.5538	0.645	0.5361	-0.54	0.5584	2.815	0.5567	-1.67	0.5521	1.885
	0.5756	-1.675	0.5867	0.68	0.5542	0.655	0.5367	-0.54	0.5589	2.77	0.5573	-1.675	0.5526	1.885
	0.5762	-1.73	0.5872	0.69	0.5547	0.655	0.5372	-0.54	0.5594	2.74	0.5579	-1.67	0.5531	1.895
	0.5767	-1.785	0.5877	0.71	0.5552	0.65	0.5378	-0.54	0.5599	2.71	0.5585	-1.655	0.5536	1.895
	0.5773	-1.825	0.5882	0.73	0.5557	0.65	0.5384	-0.535	0.5604	2.68	0.5591	-1.64	0.554	1.9
	0.5778	-1.825	0.5887	0.75	0.5562	0.675	0.5389	-0.54	0.5609	2.66	0.5597	-1.615	0.5545	1.9
	0.5783	-1.78	0.5892	0.75	0.5567	0.685	0.5395	-0.54	0.5615	2.645	0.5603	-1.6	0.555	1.905
	0.5789	-1.74	0.5898	0.765	0.5572	0.665	0.5401	-0.54	0.562	2.625	0.5609	-1.595	0.5555	1.92
	0.5794	-1.705	0.5903	0.775	0.5577	0.66	0.5406	-0.54	0.5625	2.59	0.5615	-1.595	0.556	1.925
	0.58	-1.665	0.5908	0.785	0.5581	0.665	0.5412	-0.535	0.563	2.56	0.562	-1.59	0.5564	1.925
	0.5805	-1.645	0.5913	0.795	0.5586	0.67	0.5418	-0.54	0.5635	2.54	0.5626	-1.6	0.5569	1.935
	0.5811	-1.65	0.5918	0.81	0.5591	0.66	0.5423	-0.535	0.564	2.535	0.5632	-1.615	0.5574	1.945
	0.5816	-1.69	0.5923	0.825	0.5596	0.65	0.5429	-0.535	0.5645	2.52	0.5638	-1.615	0.5579	1.945
	0.5822	-1.73	0.5928	0.835	0.5601	0.62	0.5435	-0.51	0.565	2.49	0.5644	-1.605	0.5584	1.955
	0.5827	-1.75	0.5933	0.86	0.5606	0.585	0.544	-0.515	0.5655	2.475	0.565	-1.59	0.5588	1.97
	0.5832	-1.755	0.5938	0.855	0.5611	0.59	0.5446	-0.515	0.566	2.48	0.5656	-1.58	0.5593	1.97
	0.5838	-1.755	0.5943	0.865	0.5616	0.585	0.5451	-0.515	0.5665	2.46	0.5662	-1.565	0.5598	1.955
	0.5843	-1.725	0.5948	0.87	0.562	0.57	0.5457	-0.515	0.567	2.445	0.5668	-1.56	0.5603	1.95
	0.5849	-1.69	0.5953	0.89	0.5625	0.555	0.5463	-0.515	0.5675	2.45	0.5674	-1.59	0.5608	1.96
	0.5854	-1.66	0.5958	0.9	0.563	0.545	0.5468	-0.52	0.568	2.45	0.5679	-1.63	0.5612	1.96
	0.586	-1.645	0.5963	0.92	0.5635	0.53	0.5474	-0.515	0.5685	2.45	0.5685	-1.69	0.5617	1.955
	0.5865	-1.62	0.5968	0.92	0.564	0.5	0.5479	-0.515	0.569	2.475	0.5691	-1.74	0.5622	1.955
	0.5871	-1.585	0.5973	0.93	0.5645	0.49	0.5485	-0.52	0.5695	2.495	0.5697	-1.77	0.5627	1.955
	0.5876	-1.55	0.5978	0.94	0.565	0.465	0.5491	-0.52	0.57	2.48	0.5703	-1.775	0.5632	1.945
	0.5881	-1.535	0.5983	0.95	0.5655	0.42	0.5496	-0.52	0.5705	2.485	0.5709	-1.77	0.5636	1.955
	0.5887	-1.525	0.5988	0.96	0.5659	0.385	0.5502	-0.525	0.571	2.505	0.5715	-1.75	0.5641	1.965
	0.5892	-1.52	0.5993	0.965	0.5664	0.365	0.5507	-0.52	0.5715	2.54	0.5721	-1.725	0.5646	1.965
	0.5898	-1.51	0.5998	0.975	0.5669	0.33	0.5513	-0.52	0.572	2.56	0.5727	-1.715	0.5651	2.02
	0.5903	-1.505	0.6003	0.98	0.5674	0.275	0.5519	-0.52	0.5725	2.565	0.5733	-1.715	0.5656	2.035
	0.5909	-1.515	0.6008	0.99	0.5679	0.23	0.5524	-0.52	0.573	2.58	0.5739	-1.705	0.5661	2.055
	0.5914	-1.525	0.6013	0.995	0.5684	0.19	0.553	-0.52	0.5735	2.59	0.5744	-1.68	0.5666	2.06
	0.5919	-1.525	0.6018	1	0.5689	0.16	0.5536	-0.525	0.574	2.585	0.575	-1.655	0.5671	2.05
	0.5925	-1.53	0.6023	1	0.5694	0.105	0.5541	-0.52	0.5746	2.595	0.5756	-1.615	0.5676	2.04
	0.593	-1.525	0.6028	1.005	0.5699	0.05	0.5547	-0.52	0.5751	2.615	0.5762	-1.57	0.5681	2.05
	0.5936	-1.51	0.6033	1.02	0.5703	0.015	0.5552	-0.52	0.5756	2.62	0.5768	-1.55	0.5686	2.065
	0.5941	-1.5	0.6038	1.035	0.5708	-0.035	0.5558	-0.525	0.5761	2.615	0.5774	-1.55	0.5691	2.07
	0.5947	-1.5	0.6044	1.415	0.5713	-0.09	0.5564	-0.525	0.5766	2.62	0.578	-1.535	0.5696	2.08
	0.5952	-1.495	0.605	1.42	0.5718	-0.115	0.5569	-0.53	0.5771	2.625	0.5786	-1.505	0.5701	2.08
	0.5958	-1.505	0.6056	1.435	0.5723	-0.13	0.5575	-0.53	0.5776	2.635	0.5792	-1.495	0.5706	2.08
	0.5963	-1.52	0.6062	1.45	0.5728	-0.18	0.558	-0.53	0.5781	2.655	0.5798	-1.495	0.5711	2.09
	0.5968	-1.51	0.6068	1.455	0.5733	-0.21	0.5586	-0.53	0.5786	2.665	0.5803	-1.505	0.5716	2.095
	0.5974	-1.495	0.6073	1.47	0.5738	-0.21	0.5592	-0.53	0.5791	2.67	0.5809	-1.5	0.5721	2.1
	0.5979	-1.485	0.6079	1.485	0.5742	-0.225	0.5597	-0.53	0.5796	2.68	0.5815	-1.485	0.5726	2.11
	0.5985	-1.48	0.6085	1.49	0.5747	-0.26	0.5603	-0.53	0.5801	2.69	0.5821	-1.485	0.5732	2.115
	0.599	-1.48	0.6091	1.49	0.5752	-0.265	0.5608	-0.53	0.5806	2.7	0.5827	-1.485	0.5737	2.125
	0.5996	-1.49	0.6097	1.51	0.5757	-0.255	0.5614	-0.53	0.5811	2.695	0.5833	-1.47	0.5742	2.125
	0.6001	-1.505	0.6102	1.525	0.5762	-0.28	0.562	-0.53	0.5816	2.685	0.5839	-1.45	0.5747	2.13
	0.6007	-1.5	0.6108	1.54	0.5767	-0.28	0.5625	-0.53	0.5821	2.695	0.5845	-1.435	0.5752	2.14
	0.6012	-1.5	0.6114	1.545	0.5772	-0.255	0.5631	-0.525	0.5826	2.68	0.5851	-1.435	0.5757	2.145
	0.6017	-1.5	0.612	1.565	0.5777	-0.25	0.5636	-0.53	0.5831	2.675	0.5857	-1.435	0.5762	2.14
	0.6023	-1.505	0.6126	1.565	0.5781	-0.275	0.5642	-0.525	0.5836	2.685	0.5863	-1.435	0.5767	2.14
	0.6028	-1.53	0.6132	1.57	0.5786	-0.27	0.5648	-0.525	0.5841	2.7	0.5868	-1.43	0.5772	2.15
	0.6034	-1.55	0.6137	1.58	0.5791	-0.245	0.5653	-0.52	0.5846	2.69	0.5874	-1.42	0.5777	2.16
	0.6039	-1.55	0.6143	1.585	0.5796	-0.235	0.5659	-0.52	0.5851	2.68	0.588	-1.42	0.5782	2.16
	0.6045	-1.545	0.6149	1.585	0.5801	-0.23	0.5664	-0.52	0.5856	2.7	0.5886	-1.435	0.5787	2.15
	0.605	-1.53	0.6155	1.6	0.5806	-0.22	0.567	-0.515	0.5862	2.58	0.5892	-1.46	0.5792	2.155
	0.6056	-1.295	0.6161	1.6	0.5811	-0.215	0.5676	-0.515	0.5867	2.595	0.5898	-1.485	0.5797	2.15
	0.6062	-1.26	0.6167	1.61	0.5816	-0.22	0.5681	-0.515	0.5873	2.605	0.5904	-1.505	0.5802	2.15
	0.6068	-1.235	0.6172	1.615	0.582	-0.21	0.5687	-0.515	0.5878	2.6	0.5909	-1.65	0.5807	2.155
	0.6074	-1.21	0.6178	1.625	0.5825	-0.18	0.5692	-0.515	0.5884	2.59	0.5914	-1.615	0.5812	2.165
	0.608	-1.185	0.6184	1.62	0.583	-0.175	0.5698	-0.515	0.5889	2.595	0.5919	-1.585	0.5817	2.155
	0.6085	-1.17	0.619	1.63	0.5835	-0.19	0.5704	-0.515	0.5894	2.6	0.5924	-1.55	0.5822	2.145
	0.6091	-1.155	0.6196	1.645	0.584	-0.165	0.5709	-0.51	0.59	2.59	0.5929	-1.52	0.5827	2.15
	0.6097	-1.145	0.6201	1.65	0.5845	-0.15	0.5715	-0.505	0.5905	2.585	0.5934	-1.495	0.5832	2.15
	0.6103	-1.13	0.6207	1.655	0.585	-0.17	0.572	-0.505	0.5911	2.58	0.5939	-1.465	0.5837	2.135
	0.6109	-1.12	0.6213	1.66	0.5855	-0.155	0.5726	-0.505	0.5916	2.575	0.5944	-1.44	0.5842	2.13
	0.6115	-1.12	0.6219	1.66	0.5859	-0.125	0.5732	-0.5	0.5921	2.59	0.5949	-1.42	0.5847	2.13
	0.6121	-1.115	0.6225	1.66	0.5864	-0.14	0.5737	-0.5	0.5927	2.6	0.5954	-1.4	0.5852	2.13
	0.6127	-1.11	0.6231	1.67	0.5869	-0.145	0.5743	-0.5	0.5932	2.59	0.5959	-1.385	0.5857	2.125
	0.6132	-1.1	0.6236	1.675	0.5874	-0.12	0.5749	-0.5	0.5938	2.575	0.5964	-1.375	0.5862	2.115
	0.6138	-1.095	0.6242	1.68	0.5879	-0.1	0.5754	-0.495	0.5943	2.56	0.5969	-1.36	0.5867	2.11
	0.6144	-1.08	0.6248	1.68	0.5884	-0.11	0.576	-0.5	0.5949	2.565	0.5974	-1.345	0.5872	2.105
	0.615	-1.07	0.6254	1.69	0.5889	-0.11	0.5765	-0.5	0.5954	2.57	0.5979	-1.34	0.5877	2.105
	0.6156	-1.075	0.626	1.695	0.5894	-0.085	0.5771	-0.495	0.5959	2.56	0.5984	-1.33	0.5882	2.105
	0.6162	-1.085	0.6266	1.69	0.5898	-0.09	0.5777	-0.495	0.5965	2.54	0.599	-1.31	0.5887	2.11
	0.6168	-1.095	0.6271	1.705	0.5903	-0.095	0.5782	-0.495	0.597	2.525	0.5995	-1.305	0.5892	2.105
	0.6174	-1.115	0.6277	1.705	0.5908	-0.065	0.5788	-0.495	0.5976	2.515	0.6	-1.31	0.5897	2.095
	0.618	-1.135	0.6283	1.71	0.5913	-0.05	0.5793	-0.495	0.5981	2.515	0.6005	-1.335	0.5902	2.095
	0.6185	-1.17	0.6289	1.715	0.5918	-0.06	0.5799	-0.5	0.5986	2.515	0.601	-1.37	0.5907	2.1
	0.6191	-1.2	0.6295	1.735	0.5923	-0.06	0.5805	-0.5	0.5992	2.5	0.6015	-1.42	0.5912	2.1
	0.6197	-1.215	0.6301	1.755	0.5928	-0.05	0.581	-0.5	0.5997	2.51	0.602	-1.475	0.5917	2.095
	0.6203	-1.21	0.6306	1.76	0.5933	-0.125	0.5816	-0.5	0.6003	2.53	0.6025	-1.49	0.5922	2.1
	0.6209	-1.195	0.6312	1.77	0.5939	-0.125	0.5821	-0.5	0.6008	2.54	0.603	-1.495	0.5927	2.1
	0.6215	-1.175	0.6318	1.79	0.5945	-0.13	0.5827	-0.505	0.6014	2.545	0.6035	-1.485	0.5932	2.09
	0.6221	-1.15	0.6324	1.81	0.595	-0.13	0.5833	-0.5	0.6019	2.55	0.604	-1.465	0.5937	2.1
	0.6227	-1.125	0.633	1.81	0.5956	-0.14	0.5838	-0.5	0.6024	2.55	0.6045	-1.455	0.5942	2.12
	0.6233	-1.11	0.6335	1.83	0.5961	-0.15	0.5844	-0.5	0.603	2.57	0.605	-1.44	0.5947	2.115
	0.6238	-1.095	0.6341	1.835	0.5967	-0.155	0.5849	-0.5	0.6035	2.585	0.6055	-1.415	0.5952	2.115
	0.6244	-1.095	0.6347	1.855	0.5972	-0.155	0.5855	-0.5	0.6041	2.585	0.606	-1.39	0.5957	2.12
	0.625	-1.11	0.6353	1.885	0.5978	-0.16	0.5861	-0.5	0.6046	2.595	0.6065	-1.37	0.5963	2.14
	0.6256	-1.12	0.6359	1.895	0.5984	-0.17	0.5866	-0.505	0.6051	2.615	0.607	-1.345	0.5968	2.15
	0.6262	-1.125	0.6365	1.9	0.5989	-0.185	0.5872	-0.5	0.6057	2.625	0.6075	-1.32	0.5973	2.15
	0.6268	-1.115	0.637	1.92	0.5995	-0.215	0.5877	-0.5	0.6062	2.615	0.608	-1.295	0.5978	2.155
	0.6274	-1.105	0.6376	1.93	0.6	-0.215	0.5883	-0.5	0.6068	2.615	0.6085	-1.29	0.5983	2.165
	0.628	-1.1	0.6382	1.95	0.6006	-0.21	0.5889	-0.505	0.6073	2.63	0.609	-1.29	0.5988	2.185
	0.6286	-1.1	0.6388	1.965	0.6012	-0.225	0.5894	-0.5	0.6079	2.63	0.6095	-1.29	0.5993	2.21
	0.6291	-1.105	0.6394	1.985	0.6017	-0.245	0.59	-0.505	0.6084	2.63	0.61	-1.28	0.5998	2.22
	0.6297	-1.105	0.64	2.005	0.6023	-0.255	0.5905	-0.505	0.6089	2.64	0.6105	-1.275	0.6003	2.23
	0.6303	-1.1	0.6405	2.03	0.6028	-0.265	0.5911	-0.505	0.6095	2.64	0.611	-1.275	0.6008	2.24
	0.6309	-1.09	0.6411	2.055	0.6034	-0.295	0.5917	-0.505	0.61	2.62	0.6115	-1.265	0.6013	2.255
	0.6315	-1.08	0.6417	2.085	0.6039	-0.315	0.5922	-0.51	0.6106	2.62	0.612	-1.265	0.6018	2.26
	0.6321	-1.06	0.6423	2.105	0.6045	-0.32	0.5928	-0.51	0.6111	2.615	0.6126	-1.275	0.6023	2.255
	0.6327	-1.045	0.6429	2.13	0.6051	-0.345	0.5933	-0.505	0.6117	2.595	0.6131	-1.28	0.6028	2.26
	0.6333	-1.025	0.6434	2.16	0.6056	-0.375	0.5939	-0.5	0.6122	2.58	0.6136	-1.285	0.6033	2.25
	0.6338	-1.005	0.644	2.18	0.6062	-0.385	0.5945	-0.5	0.6127	2.59	0.6141	-1.295	0.6038	2.245
	0.6344	-0.99	0.6446	2.21	0.6067	-0.41	0.595	-0.495	0.6133	2.595	0.6146	-1.3	0.6043	2.25
	0.635	-0.975	0.6452	2.23	0.6073	-0.445	0.5956	-0.495	0.6138	2.57	0.6151	-1.3	0.6048	2.235
	0.6356	-0.97	0.6458	2.24	0.6078	-0.455	0.5961	-0.495	0.6144	2.555	0.6156	-1.295	0.6053	2.22
	0.6362	-0.97	0.6464	2.25	0.6084	-0.475	0.5967	-0.495	0.6149	2.545	0.6161	-1.29	0.6058	2.215
	0.6368	-0.975	0.6469	2.275	0.609	-0.52	0.5973	-0.49	0.6154	2.53	0.6166	-1.27	0.6063	2.205
	0.6374	-0.985	0.6475	2.3	0.6095	-0.545	0.5978	-0.49	0.616	2.51	0.6171	-1.255	0.6068	2.205
	0.638	-0.985	0.6481	2.31	0.6101	-0.55	0.5984	-0.49	0.6165	2.495	0.6176	-1.24	0.6073	2.205
	0.6386	-0.98	0.6487	2.325	0.6106	-0.57	0.599	-0.49	0.6171	2.5	0.6181	-1.23	0.6078	2.205
	0.6391	-0.97	0.6493	2.35	0.6112	-0.59	0.5995	-0.49	0.6176	2.47	0.6186	-1.225	0.6083	2.2
	0.6397	-0.955	0.6499	2.37	0.6118	-0.605	0.6001	-0.49	0.6182	2.435	0.6191	-1.21	0.6088	2.195
	0.6403	-0.945	0.6504	2.39	0.6123	-0.64	0.6006	-0.485	0.6187	2.415	0.6196	-1.195	0.6093	2.195
	0.6409	-0.93	0.651	2.41	0.6129	-0.66	0.6012	-0.49	0.6192	2.4	0.6201	-1.165	0.6098	2.21
	0.6415	-0.925	0.6516	2.425	0.6134	-0.67	0.6018	-0.49	0.6198	2.4	0.6206	-1.135	0.6103	2.21
	0.6421	-0.925	0.6522	2.445	0.614	-0.675	0.6023	-0.485	0.6203	2.45	0.6211	-1.11	0.6108	2.205
	0.6427	-0.935	0.6528	2.48	0.6145	-0.68	0.6029	-0.485	0.6209	2.525	0.6216	-1.11	0.6113	2.205
	0.6433	-0.935	0.6534	2.505	0.6151	-0.72	0.6034	-0.485	0.6214	2.6	0.6221	-1.11	0.6118	2.21
	0.6439	-0.94	0.6539	2.535	0.6157	-0.74	0.604	-0.485	0.6219	2.66	0.6226	-1.11	0.6123	2.19
	0.6444	-0.94	0.6545	2.555	0.6162	-0.755	0.6046	-0.48	0.6225	2.73	0.6231	-1.12	0.6128	2.195
	0.645	-0.93	0.6551	2.58	0.6168	-0.795	0.6051	-0.48	0.623	2.795	0.6236	-1.125	0.6133	2.2
	0.6456	-0.93	0.6557	2.61	0.6173	-0.81	0.6057	-0.475	0.6236	2.825	0.6241	-1.125	0.6138	2.185
	0.6462	-0.925	0.6563	2.635	0.6179	-0.81	0.6062	-0.475	0.6241	2.87	0.6246	-1.12	0.6143	2.165
	0.6468	-0.92	0.6568	2.66	0.6184	-0.845	0.6068	-0.475	0.6247	2.915	0.6251	-1.115	0.6148	2.16
	0.6474	-0.915	0.6574	2.68	0.619	-0.88	0.6074	-0.475	0.6252	2.94	0.6256	-1.115	0.6153	2.145
	0.648	-0.91	0.658	2.7	0.6196	-0.9	0.6079	-0.47	0.6257	2.94	0.6261	-1.115	0.6158	2.135
	0.6486	-0.91	0.6586	2.725	0.6201	-0.92	0.6085	-0.465	0.6263	2.965	0.6267	-1.095	0.6163	2.135
	0.6492	-0.915	0.6592	2.74	0.6207	-0.935	0.609	-0.47	0.6268	2.99	0.6272	-1.085	0.6168	2.135
	0.6497	-0.925	0.6598	2.755	0.6212	-0.965	0.6096	-0.465	0.6274	3	0.6277	-1.08	0.6173	2.13
	0.6503	-0.93	0.6603	2.775	0.6218	-0.975	0.6102	-0.47	0.6279	2.99	0.6282	-1.085	0.6178	2.14
	0.6509	-0.935	0.6609	2.795	0.6224	-0.995	0.6107	-0.47	0.6285	2.99	0.6287	-1.11	0.6183	2.16
	0.6515	-0.94	0.6615	2.835	0.6229	-1.04	0.6113	-0.47	0.629	3.005	0.6292	-1.14	0.6189	2.18
	0.6521	-0.935	0.6621	2.865	0.6235	-1.055	0.6118	-0.475	0.6295	2.995	0.6297	-1.165	0.6194	2.185
	0.6527	-0.935	0.6627	2.885	0.624	-1.075	0.6124	-0.47	0.6301	3.01	0.6302	-1.185	0.6199	2.195
	0.6533	-0.93	0.6633	2.9	0.6246	-1.115	0.613	-0.47	0.6306	3.03	0.6307	-1.185	0.6204	2.215
	0.6539	-0.925	0.6638	2.915	0.6251	-1.14	0.6135	-0.475	0.6312	3	0.6312	-1.18	0.6209	2.22
	0.6545	-0.92	0.6644	2.945	0.6257	-1.16	0.6141	-0.475	0.6317	2.97	0.6317	-1.175	0.6214	2.24
	0.655	-0.915	0.665	2.98	0.6263	-1.19	0.6147	-0.44	0.6322	2.975	0.6322	-1.165	0.6219	2.265
	0.6556	-0.91	0.6656	3	0.6268	-1.215	0.6152	-0.44	0.6328	3	0.6327	-1.15	0.6224	2.27
	0.6562	-0.915	0.6662	3.01	0.6274	-1.25	0.6158	-0.44	0.6333	3	0.6332	-1.13	0.6229	2.28
	0.6568	-0.925	0.6667	3.025	0.6279	-1.275	0.6164	-0.44	0.6339	2.975	0.6337	-1.115	0.6234	2.295
	0.6574	-0.94	0.6673	3.04	0.6285	-1.3	0.617	-0.44	0.6344	2.985	0.6342	-1.1	0.6239	2.31
	0.658	-0.955	0.6679	3.055	0.6291	-1.34	0.6176	-0.44	0.635	2.995	0.6347	-1.085	0.6244	2.315
	0.6586	-0.965	0.6685	3.065	0.6296	-1.37	0.6181	-0.435	0.6355	2.975	0.6352	-1.075	0.6249	2.325
	0.6592	-0.97	0.6691	3.085	0.6302	-1.395	0.6187	-0.435	0.636	2.97	0.6357	-1.06	0.6254	2.335
	0.6597	-0.965	0.6697	3.1	0.6307	-1.415	0.6193	-0.435	0.6366	2.98	0.6362	-1.05	0.6259	2.34
	0.6603	-0.965	0.6702	3.1	0.6313	-1.43	0.6199	-0.435	0.6371	2.975	0.6367	-1.04	0.6264	2.335
	0.6609	-0.95	0.6708	3.125	0.6318	-1.45	0.6205	-0.44	0.6377	2.97	0.6372	-1.035	0.6269	2.335
	0.6615	-0.945	0.6714	3.15	0.6324	-1.48	0.621	-0.44	0.6382	2.995	0.6377	-1.03	0.6274	2.355
	0.6621	-0.94	0.672	3.16	0.633	-1.51	0.6216	-0.44	0.6387	3.005	0.6382	-1.025	0.6279	2.36
	0.6627	-0.935	0.6726	3.165	0.6335	-1.53	0.6222	-0.44	0.6393	2.995	0.6387	-1.03	0.6284	2.365
	0.6633	-0.925	0.6732	3.18	0.6341	-1.55	0.6228	-0.445	0.6398	2.985	0.6392	-1.03	0.6289	2.345
	0.6639	-0.925	0.6737	3.2	0.6346	-1.56	0.6234	-0.445	0.6404	3	0.6397	-1.03	0.6294	2.34
	0.6645	-0.915	0.6743	3.215	0.6352	-1.59	0.6239	-0.44	0.6409	3	0.6402	-1.03	0.6298	2.32
	0.665	-0.91	0.6749	3.225	0.6357	-1.605	0.6245	-0.44	0.6415	2.985	0.6408	-1.025	0.6303	2.295
	0.6656	-0.905	0.6755	3.24	0.6363	-1.615	0.6251	-0.44	0.642	2.995	0.6413	-1.015	0.6308	2.28
	0.6662	-0.895	0.6761	3.25	0.6369	-1.635	0.6257	-0.435	0.6425	3.015	0.6418	-1.015	0.6313	2.285
	0.6668	-0.89	0.6767	3.255	0.6374	-1.645	0.6263	-0.435	0.6431	3	0.6423	-1.025	0.6317	2.285
	0.6674	-0.885	0.6772	3.26	0.638	-1.665	0.6268	-0.435	0.6436	2.99	0.6428	-1.04	0.6322	2.305
	0.668	-0.89	0.6778	3.265	0.6385	-1.685	0.6274	-0.435	0.6442	2.98	0.6433	-1.05	0.6327	2.32
	0.6686	-0.9	0.6783	3.555	0.6391	-1.69	0.628	-0.435	0.6447	2.975	0.6438	-1.05	0.6332	2.325
	0.6692	-0.91	0.6788	3.575	0.6397	-1.705	0.6286	-0.435	0.6453	2.975	0.6443	-1.04	0.6337	2.33
	0.6698	-0.91	0.6793	3.6	0.6402	-1.735	0.6292	-0.43	0.6458	2.98	0.6448	-1.02	0.6341	2.35
	0.6703	-0.91	0.6798	3.61	0.6408	-1.74	0.6297	-0.43	0.6463	2.975	0.6453	-1.01	0.6346	2.37
	0.6709	-0.895	0.6803	3.625	0.6413	-1.75	0.6303	-0.43	0.6469	2.965	0.6458	-0.99	0.6351	2.36
	0.6715	-0.885	0.6808	3.625	0.6419	-1.76	0.6309	-0.43	0.6474	2.975	0.6463	-0.98	0.6356	2.365
	0.6721	-0.87	0.6813	3.625	0.6424	-1.755	0.6315	-0.43	0.648	2.995	0.6468	-0.98	0.6361	2.36
	0.6727	-0.86	0.6819	3.62	0.643	-1.765	0.6321	-0.43	0.6485	3.01	0.6473	-0.98	0.6365	2.35
	0.6733	-0.85	0.6824	3.64	0.6436	-1.785	0.6326	-0.43	0.649	3.015	0.6478	-0.98	0.637	2.325
	0.6739	-0.845	0.6829	3.655	0.6441	-1.785	0.6332	-0.43	0.6496	3.025	0.6483	-0.985	0.6375	2.33
	0.6745	-0.84	0.6834	3.655	0.6447	-1.785	0.6338	-0.425	0.6501	3.025	0.6488	-0.99	0.638	2.335
	0.6751	-0.83	0.6839	3.655	0.6452	-1.79	0.6344	-0.425	0.6507	3.035	0.6493	-0.99	0.6385	2.32
	0.6756	-0.825	0.6844	3.665	0.6458	-1.81	0.635	-0.425	0.6512	3.045	0.6498	-0.995	0.6389	2.3
	0.6762	-0.815	0.6849	3.66	0.6463	-1.83	0.6355	-0.415	0.6518	3.06	0.6503	-0.995	0.6394	2.305
	0.6768	-0.8	0.6854	3.65	0.6469	-1.86	0.6361	-0.415	0.6523	3.045	0.6508	-0.99	0.6399	2.305
	0.6774	-0.79	0.6859	3.64	0.6475	-1.865	0.6367	-0.415	0.6528	3.02	0.6513	-0.995	0.6404	2.305
	0.678	-0.78	0.6864	3.64	0.648	-1.88	0.6373	-0.415	0.6534	3.01	0.6518	-1	0.6408	2.315
	0.6786	-0.765	0.6869	3.655	0.6486	-1.88	0.6379	-0.415	0.6539	2.99	0.6523	-1.01	0.6413	2.32
	0.6792	-0.76	0.6874	3.68	0.6491	-1.9	0.6384	-0.41	0.6545	2.98	0.6528	-1.03	0.6418	2.305
	0.6798	-0.755	0.6879	3.705	0.6497	-1.93	0.639	-0.41	0.655	2.52	0.6533	-1.04	0.6423	2.3
	0.6803	-0.785	0.6884	3.735	0.6503	-1.98	0.6396	-0.405	0.6555	2.495	0.6538	-1.04	0.6428	2.315
	0.6809	-0.79	0.6889	3.745	0.6508	-2.08	0.6402	-0.4	0.656	2.46	0.6543	-1.035	0.6432	2.325
	0.6815	-0.79	0.6894	3.755	0.6514	-2.19	0.6407	-0.405	0.6565	2.41	0.655	-0.89	0.6437	2.315
	0.682	-0.795	0.6899	3.78	0.6519	-2.24	0.6413	-0.405	0.657	2.355	0.6556	-0.885	0.6442	2.31
	0.6826	-0.8	0.6904	3.795	0.6525	-2.23	0.6419	-0.405	0.6575	2.32	0.6562	-0.875	0.6447	2.31
	0.6832	-0.805	0.6909	3.825	0.653	-2.19	0.6425	-0.41	0.658	2.3	0.6569	-0.875	0.6452	2.325
	0.6837	-0.8	0.6914	3.88	0.6536	-2.15	0.6431	-0.41	0.6585	2.28	0.6575	-0.865	0.6456	2.34
	0.6843	-0.795	0.6919	3.92	0.6542	-2.125	0.6436	-0.41	0.659	2.26	0.6581	-0.86	0.6461	2.34
	0.6849	-0.795	0.6924	3.955	0.6547	-2.11	0.6442	-0.415	0.6595	2.24	0.6587	-0.86	0.6466	2.335
	0.6854	-0.795	0.693	3.995	0.6553	-2.09	0.6448	-0.415	0.66	2.215	0.6594	-0.855	0.6471	2.325
	0.686	-0.795	0.6935	4.045	0.6558	-2.085	0.6454	-0.415	0.6605	2.205	0.66	-0.84	0.6476	2.335
	0.6866	-0.795	0.694	4.095	0.6564	-2.145	0.646	-0.415	0.661	2.21	0.6606	-0.835	0.648	2.345
	0.6871	-0.79	0.6945	4.13	0.657	-2.22	0.6465	-0.42	0.6615	2.21	0.6613	-0.825	0.6485	2.345
	0.6877	-0.79	0.695	4.145	0.6575	-2.275	0.6471	-0.42	0.662	2.185	0.6619	-0.82	0.649	2.345
	0.6883	-0.785	0.6955	4.16	0.6581	-2.275	0.6477	-0.42	0.6625	2.175	0.6625	-0.815	0.6495	2.33
	0.6888	-0.785	0.696	4.17	0.6586	-2.255	0.6483	-0.42	0.663	2.195	0.6631	-0.81	0.6499	2.325
	0.6894	-0.79	0.6965	4.17	0.6592	-2.225	0.6489	-0.425	0.6635	2.2	0.6638	-0.805	0.6504	2.315
	0.6899	-0.785	0.697	4.18	0.6597	-2.19	0.6494	-0.425	0.664	2.185	0.6644	-0.805	0.6509	2.305
	0.6905	-0.785	0.6975	4.18	0.6603	-2.175	0.65	-0.42	0.6645	2.17	0.665	-0.805	0.6514	2.295
	0.6911	-0.78	0.698	4.17	0.6609	-2.155	0.6506	-0.42	0.665	2.16	0.6656	-0.8	0.6519	2.28
	0.6916	-0.78	0.6985	4.135	0.6614	-2.12	0.6512	-0.425	0.6655	2.16	0.6663	-0.805	0.6523	2.27
	0.6922	-0.775	0.699	4.085	0.662	-2.115	0.6518	-0.425	0.666	2.155	0.6669	-0.805	0.6528	2.27
	0.6928	-0.77	0.6995	4.03	0.6625	-2.145	0.6523	-0.425	0.6665	2.16	0.6675	-0.81	0.6533	2.26
	0.6933	-0.77	0.7	3.965	0.6631	-2.2	0.6529	-0.435	0.667	2.15	0.6682	-0.805	0.6538	2.26
	0.6939	-0.76	0.7005	3.9	0.6636	-2.255	0.6535	-0.435	0.6675	2.14	0.6688	-0.81	0.6543	2.27
	0.6945	-0.755	0.701	3.845	0.6641	-2.525	0.6541	-0.44	0.668	2.15	0.6694	-0.815	0.6547	2.265
	0.695	-0.75	0.7015	3.81	0.6646	-2.52	0.6547	-0.44	0.6686	2.15	0.67	-0.815	0.6552	2.25
	0.6956	-0.74	0.702	3.795	0.6651	-2.515	0.6552	-0.44	0.6691	2.125	0.6707	-0.82	0.6557	2.255
	0.6962	-0.735	0.7025	3.82	0.6656	-2.54	0.6558	-0.44	0.6696	2.105	0.6713	-0.82	0.6562	2.275
	0.6967	-0.725	0.703	3.835	0.6661	-2.58	0.6564	-0.44	0.6701	2.105	0.6719	-0.815	0.6567	2.3
	0.6973	-0.725	0.7035	3.86	0.6666	-2.595	0.657	-0.44	0.6706	2.115	0.6726	-0.82	0.6571	2.325
	0.6979	-0.715	0.7041	3.895	0.6671	-2.575	0.6576	-0.435	0.6711	2.11	0.6732	-0.82	0.6576	2.35
	0.6984	-0.715	0.7046	3.925	0.6676	-2.545	0.6581	-0.435	0.6716	2.115	0.6738	-0.825	0.6581	2.375
	0.699	-0.71	0.7051	3.94	0.668	-2.55	0.6587	-0.435	0.6721	2.13	0.6744	-0.83	0.6586	2.405
	0.6996	-0.705	0.7056	3.95	0.6685	-2.595	0.6593	-0.43	0.6726	2.14	0.6751	-0.83	0.659	2.44
	0.7001	-0.7	0.7061	3.97	0.669	-2.63	0.6599	-0.43	0.6731	2.145	0.6757	-0.83	0.6595	2.465
	0.7007	-0.695	0.7066	3.985	0.6695	-2.635	0.6605	-0.43	0.6736	2.14	0.6763	-0.825	0.66	2.485
	0.7013	-0.695	0.7071	4.01	0.67	-2.635	0.661	-0.43	0.6741	2.13	0.6769	-0.82	0.6605	2.485
	0.7018	-0.695	0.7076	4.03	0.6705	-2.695	0.6616	-0.425	0.6746	2.13	0.6776	-0.82	0.661	2.49
	0.7024	-0.69	0.7081	4.05	0.671	-2.76	0.6622	-0.42	0.6751	2.15	0.6782	-0.82	0.6614	2.525
	0.703	-0.69	0.7086	4.08	0.6715	-2.815	0.6628	-0.425	0.6756	2.14	0.6788	-0.82	0.6619	2.55
	0.7035	-0.69	0.7091	4.135	0.6719	-2.88	0.6634	-0.425	0.6761	2.13	0.6795	-0.815	0.6624	2.565
	0.7041	-0.685	0.7096	4.195	0.6724	-2.94	0.6639	-0.42	0.6766	2.125	0.6801	-0.81	0.6629	2.57
	0.7047	-0.685	0.7101	4.27	0.6729	-2.935	0.6645	-0.42	0.6771	2.095	0.6807	-0.815	0.6634	2.58
	0.7052	-0.68	0.7106	4.34	0.6734	-2.915	0.6651	-0.42	0.6776	2.085	0.6813	-0.815	0.6638	2.595
	0.7058	-0.68	0.7111	4.42	0.6739	-2.925	0.6657	-0.42	0.6781	2.09	0.682	-0.81	0.6643	2.615
	0.7063	-0.68	0.7116	4.495	0.6744	-2.94	0.6663	-0.415	0.6786	2.08	0.6826	-0.81	0.6648	2.64
	0.7069	-0.675	0.7121	4.545	0.6749	-2.995	0.6668	-0.415	0.6791	2.065	0.6832	-0.81	0.6653	2.645
	0.7075	-0.675	0.7126	4.55	0.6754	-3.02	0.6674	-0.41	0.6796	2.055	0.6838	-0.81	0.6658	2.65
	0.708	-0.675	0.7131	4.535	0.6758	-3	0.668	-0.41	0.6801	2.055	0.6845	-0.81	0.6662	2.64
	0.7086	-0.675	0.7136	4.495	0.6763	-2.98	0.6686	-0.405	0.6806	2.025	0.6851	-0.81	0.6667	2.64
	0.7092	-0.675	0.7141	4.45	0.6768	-2.985	0.6691	-0.405	0.6811	2.01	0.6857	-0.815	0.6672	2.64
	0.7097	-0.675	0.7146	4.41	0.6773	-2.97	0.6697	-0.4	0.6816	2.015	0.6864	-0.81	0.6677	2.635
	0.7103	-0.68	0.7152	4.38	0.6778	-2.955	0.6703	-0.4	0.6821	2.005	0.687	-0.81	0.6681	2.635
	0.7109	-0.68	0.7157	4.36	0.6783	-2.96	0.6709	-0.4	0.6826	1.99	0.6876	-0.81	0.6686	2.62
	0.7114	-0.685	0.7162	4.32	0.6788	-2.955	0.6715	-0.395	0.6831	1.99	0.6882	-0.805	0.6691	2.62
	0.712	-0.685	0.7167	4.285	0.6793	-3.005	0.672	-0.395	0.6836	1.995	0.6889	-0.8	0.6696	2.61
	0.7126	-0.69	0.7172	4.26	0.6798	-3.06	0.6726	-0.39	0.6841	1.995	0.6895	-0.795	0.6701	2.595
	0.7131	-0.69	0.7177	4.24	0.6802	-3.055	0.6732	-0.39	0.6846	1.985	0.6901	-0.8	0.6705	2.6
	0.7137	-0.695	0.7182	4.23	0.6807	-3.025	0.6738	-0.39	0.6852	1.975	0.6907	-0.795	0.671	2.6
	0.7143	-0.69	0.7187	4.225	0.6812	-3.045	0.6744	-0.39	0.6857	1.965	0.6914	-0.795	0.6715	2.595
	0.7148	-0.695	0.7192	4.225	0.6817	-3.115	0.6749	-0.39	0.6862	1.96	0.692	-0.795	0.672	2.58
	0.7154	-0.69	0.7197	4.22	0.6822	-3.165	0.6755	-0.39	0.6867	1.97	0.6926	-0.795	0.6725	2.58
	0.716	-0.69	0.7202	4.215	0.6827	-3.185	0.6761	-0.395	0.6872	1.97	0.6933	-0.795	0.6729	2.58
	0.7165	-0.69	0.7207	4.22	0.6832	-3.185	0.6767	-0.39	0.6877	1.965	0.6939	-0.79	0.6734	2.56
	0.7171	-0.69	0.7212	4.25	0.6837	-3.175	0.6773	-0.39	0.6882	1.95	0.6945	-0.79	0.6739	2.535
	0.7177	-0.69	0.7217	4.295	0.6841	-3.175	0.6778	-0.39	0.6887	1.945	0.6951	-0.785	0.6744	2.51
	0.7182	-0.685	0.7222	4.315	0.6846	-3.2	0.6784	-0.39	0.6892	1.94	0.6958	-0.785	0.6749	2.49
	0.7188	-0.685	0.7227	4.335	0.6851	-3.245	0.679	-0.39	0.6897	1.935	0.6964	-0.785	0.6753	2.48
	0.7194	-0.685	0.7232	4.365	0.6856	-3.245	0.6796	-0.39	0.6902	1.945	0.697	-0.775	0.6758	2.47
	0.7199	-0.68	0.7237	4.37	0.6861	-3.19	0.6802	-0.39	0.6907	1.96	0.6976	-0.77	0.6763	2.435
	0.7205	-0.675	0.7242	4.37	0.6866	-3.13	0.6807	-0.39	0.6912	1.96	0.6983	-0.77	0.6768	2.4
	0.7211	-0.67	0.7247	4.365	0.6871	-3.075	0.6813	-0.39	0.6917	1.95	0.6989	-0.765	0.6772	2.4
	0.7216	-0.67	0.7252	4.365	0.6876	-3.055	0.6819	-0.39	0.6922	1.935	0.6995	-0.76	0.6777	2.39
	0.7222	-0.665	0.7257	4.36	0.688	-3.1	0.6825	-0.39	0.6927	1.94	0.7002	-0.76	0.6782	2.37
	0.7228	-0.665	0.7262	4.375	0.6885	-3.14	0.6831	-0.385	0.6932	1.945	0.7008	-0.755	0.6787	2.34
	0.7233	-0.665	0.7268	4.375	0.689	-3.185	0.6836	-0.39	0.6937	1.955	0.7014	-0.75	0.6792	2.335
	0.7239	-0.66	0.7273	4.35	0.6895	-3.245	0.6842	-0.385	0.6942	1.96	0.702	-0.745	0.6796	2.345
	0.7244	-0.655	0.7278	4.31	0.69	-3.265	0.6848	-0.385	0.6947	1.95	0.7027	-0.745	0.6801	2.345
	0.725	-0.655	0.7283	4.275	0.6905	-3.275	0.6854	-0.39	0.6952	1.95	0.7033	-0.745	0.6806	2.37
	0.7256	-0.655	0.7288	4.275	0.691	-3.275	0.686	-0.385	0.6957	1.95	0.7039	-0.745	0.6811	2.38
	0.7261	-0.65	0.7293	4.335	0.6915	-3.27	0.6865	-0.39	0.6962	1.94	0.7045	-0.74	0.6816	2.37
	0.7267	-0.645	0.7298	4.425	0.692	-3.33	0.6871	-0.39	0.6967	1.955	0.7052	-0.74	0.682	2.375
	0.7273	-0.64	0.7303	4.51	0.6924	-3.385	0.6877	-0.39	0.6972	1.975	0.7058	-0.74	0.6825	2.39
	0.7278	-0.63	0.7308	4.61	0.6929	-3.44	0.6882	-0.33	0.6977	1.975	0.7064	-0.74	0.683	2.38
	0.7284	-0.63	0.7313	4.695	0.6934	-3.48	0.6887	-0.335	0.6982	1.97	0.7071	-0.745	0.6835	2.375
	0.729	-0.625	0.7318	4.78	0.6939	-3.47	0.6892	-0.33	0.6987	1.975	0.7077	-0.74	0.6839	2.39
	0.7295	-0.62	0.7323	4.87	0.6944	-3.435	0.6896	-0.33	0.6992	1.965	0.7083	-0.735	0.6844	2.385
	0.7301	-0.61	0.7328	4.97	0.6949	-3.42	0.6901	-0.33	0.6997	1.97	0.7089	-0.735	0.6849	2.38
	0.7307	-0.605	0.7333	5.09	0.6954	-3.44	0.6906	-0.33	0.7002	1.975	0.7096	-0.735	0.6854	2.36
	0.7312	-0.6	0.7338	5.19	0.6959	-3.45	0.6911	-0.325	0.7007	1.985	0.7102	-0.735	0.6859	2.36
	0.7318	-0.595	0.7343	5.25	0.6963	-3.465	0.6916	-0.33	0.7012	1.97	0.7108	-0.73	0.6863	2.355
	0.7324	-0.595	0.7348	5.315	0.6968	-3.48	0.692	-0.325	0.7017	1.94	0.7114	-0.73	0.6868	2.355
	0.7329	-0.59	0.7353	5.37	0.6973	-3.445	0.6925	-0.325	0.7023	1.945	0.7121	-0.73	0.6873	2.34
	0.7335	-0.59	0.7358	5.41	0.6978	-3.41	0.693	-0.325	0.7028	1.94	0.7127	-0.73	0.6878	2.335
	0.7341	-0.59	0.7363	5.425	0.6983	-3.37	0.6935	-0.325	0.7033	1.925	0.7133	-0.73	0.6883	2.34
	0.7346	-0.59	0.7368	5.425	0.6988	-3.345	0.694	-0.32	0.7038	1.925	0.714	-0.735	0.6887	2.34
	0.7352	-0.585	0.7373	5.395	0.6993	-3.335	0.6944	-0.32	0.7043	1.915	0.7146	-0.735	0.6892	2.335
	0.7358	-0.58	0.7379	5.31	0.6998	-3.34	0.6949	-0.32	0.7048	1.895	0.7152	-0.74	0.6897	2.375
	0.7363	-0.575	0.7384	5.185	0.7002	-3.3	0.6954	-0.32	0.7053	1.88	0.7158	-0.745	0.6902	2.39
	0.7369	-0.575	0.7389	5.055	0.7007	-3.265	0.6959	-0.32	0.7058	1.885	0.7165	-0.755	0.6907	2.375
	0.7375	-0.57	0.7394	4.915	0.7012	-3.245	0.6964	-0.32	0.7063	1.875	0.7171	-0.755	0.6912	2.365
	0.738	-0.57	0.7399	4.785	0.7017	-3.215	0.6969	-0.325	0.7068	1.855	0.7177	-0.755	0.6917	2.37
	0.7386	-0.57	0.7404	4.725	0.7022	-3.19	0.6973	-0.325	0.7073	1.84	0.7183	-0.755	0.6922	2.37
	0.7392	-0.565	0.7409	4.715	0.7027	-3.185	0.6978	-0.32	0.7078	1.83	0.719	-0.755	0.6927	2.385
	0.7397	-0.565	0.7414	4.745	0.7032	-3.165	0.6983	-0.325	0.7083	1.82	0.7196	-0.755	0.6932	2.39
	0.7403	-0.56	0.7419	4.82	0.7037	-3.14	0.6988	-0.32	0.7088	1.83	0.7202	-0.755	0.6937	2.39
	0.7409	-0.565	0.7424	5.53	0.7042	-3.125	0.6993	-0.315	0.7093	1.845	0.7209	-0.755	0.6942	2.385
	0.7414	-0.565	0.7429	5.34	0.7046	-3.11	0.6997	-0.315	0.7098	1.845	0.7215	-0.755	0.6947	2.39
	0.742	-0.56	0.7434	5.01	0.7051	-3.125	0.7002	-0.315	0.7103	1.82	0.7221	-0.755	0.6952	2.39
	0.7425	-0.555	0.7439	4.66	0.7056	-3.16	0.7007	-0.31	0.7108	1.81	0.7227	-0.75	0.6957	2.395
	0.7431	-0.555	0.7444	4.38	0.7061	-3.205	0.7012	-0.31	0.7113	1.815	0.7234	-0.755	0.6962	2.39
	0.7437	-0.555	0.7449	4.225	0.7066	-3.2	0.7017	-0.3	0.7118	1.81	0.724	-0.75	0.6967	2.4
	0.7442	-0.56	0.7454	4.22	0.7071	-3.19	0.7022	-0.3	0.7123	1.8	0.7246	-0.745	0.6972	2.4
	0.7448	-0.565	0.7459	4.305	0.7076	-3.16	0.7026	-0.295	0.7128	1.805	0.7252	-0.745	0.6977	2.4
	0.7454	-0.565	0.7464	4.42	0.7081	-3.13	0.7031	-0.29	0.7133	1.79	0.7259	-0.74	0.6982	2.405
	0.7459	-0.565	0.7469	4.5	0.7085	-3.14	0.7036	-0.285	0.7138	1.765	0.7265	-0.74	0.6987	2.395
	0.7465	-0.565	0.7474	4.55	0.709	-3.175	0.7041	-0.28	0.7143	1.77	0.7271	-0.735	0.6991	2.395
	0.7471	-0.565	0.7479	4.605	0.7095	-3.21	0.7046	-0.275	0.7148	1.77	0.7278	-0.73	0.6996	2.395
	0.7476	-0.565	0.7484	4.67	0.71	-3.205	0.705	-0.275	0.7153	1.76	0.7284	-0.73	0.7001	2.385
	0.7482	-0.565	0.7489	4.73	0.7105	-3.185	0.7055	-0.27	0.7158	1.76	0.729	-0.725	0.7006	2.375
	0.7488	-0.56	0.7494	4.795	0.711	-3.185	0.706	-0.27	0.7163	1.76	0.7296	-0.725	0.7011	2.38
	0.7493	-0.565	0.7499	4.845	0.7115	-3.175	0.7065	-0.265	0.7168	1.76	0.7303	-0.725	0.7016	2.38
	0.7499	-0.56	0.7504	4.855	0.712	-3.15	0.707	-0.26	0.7173	1.755	0.7309	-0.725	0.7021	2.37
	0.7505	-0.56	0.7509	4.865	0.7124	-3.165	0.7075	-0.255	0.7178	1.765	0.7315	-0.72	0.7026	2.355
	0.751	-0.56	0.7514	4.885	0.7129	-3.17	0.7079	-0.255	0.7183	1.75	0.7321	-0.715	0.7031	2.36
	0.7516	-0.56	0.752	4.915	0.7134	-3.16	0.7084	-0.25	0.7189	1.66	0.7328	-0.71	0.7036	2.375
	0.7522	-0.475	0.7525	4.97	0.7139	-3.25	0.7089	-0.245	0.7194	1.665	0.7334	-0.71	0.7041	2.365
	0.7527	-0.475	0.753	5.035	0.7144	-3.325	0.7094	-0.24	0.7199	1.675	0.734	-0.705	0.7046	2.36
	0.7533	-0.48	0.7535	5.11	0.7149	-3.295	0.7099	-0.235	0.7204	1.665	0.7346	-0.69	0.7051	2.355
	0.7538	-0.475	0.754	5.2	0.7154	-3.235	0.7103	-0.235	0.7209	1.66	0.7352	-0.69	0.7056	2.34
	0.7544	-0.475	0.7545	5.27	0.7159	-3.2	0.7108	-0.23	0.7214	1.665	0.7358	-0.69	0.7061	2.33
	0.755	-0.475	0.755	5.33	0.7164	-3.18	0.7113	-0.225	0.7219	1.67	0.7364	-0.69	0.7066	2.325
	0.7555	-0.475	0.7555	5.39	0.7168	-3.135	0.7118	-0.225	0.7224	1.66	0.7369	-0.685	0.7071	2.33
	0.7561	-0.475	0.756	5.41	0.7173	-3.1	0.7123	-0.22	0.7229	1.655	0.7375	-0.685	0.7076	2.32
	0.7566	-0.475	0.7565	5.41	0.7178	-3.085	0.7128	-0.22	0.7234	1.66	0.7381	-0.685	0.7081	2.31
	0.7572	-0.48	0.757	5.425	0.7183	-3.085	0.7132	-0.22	0.7239	1.665	0.7387	-0.685	0.7086	2.3
	0.7578	-0.48	0.7575	5.425	0.7188	-3.11	0.7137	-0.215	0.7244	1.66	0.7393	-0.675	0.7091	2.29
	0.7583	-0.48	0.758	5.425	0.7193	-3.175	0.7142	-0.215	0.7249	1.67	0.7399	-0.68	0.7096	2.295
	0.7589	-0.48	0.7585	5.41	0.7198	-3.21	0.7147	-0.215	0.7254	1.675	0.7404	-0.675	0.7101	2.285
	0.7594	-0.475	0.759	5.415	0.7203	-3.19	0.7152	-0.22	0.7259	1.655	0.741	-0.67	0.7106	2.265
	0.76	-0.475	0.7595	5.42	0.7207	-3.17	0.7156	-0.22	0.7264	1.655	0.7416	-0.665	0.7111	2.265
	0.7606	-0.47	0.76	5.41	0.7212	-3.175	0.7161	-0.22	0.7269	1.67	0.7422	-0.665	0.7115	2.26
	0.7611	-0.47	0.7605	5.395	0.7217	-3.215	0.7166	-0.22	0.7274	1.67	0.7428	-0.66	0.712	2.26
	0.7617	-0.47	0.761	5.39	0.7222	-3.255	0.7171	-0.225	0.7279	1.65	0.7434	-0.66	0.7125	2.265
	0.7622	-0.47	0.7615	5.375	0.7227	-3.295	0.7176	-0.225	0.7284	1.645	0.7439	-0.66	0.713	2.26
	0.7628	-0.465	0.762	5.365	0.7232	-3.355	0.718	-0.22	0.7289	1.64	0.7445	-0.655	0.7135	2.24
	0.7634	-0.47	0.7625	5.395	0.7237	-3.38	0.7185	-0.225	0.7294	1.64	0.7451	-0.655	0.714	2.235
	0.7639	-0.465	0.763	5.435	0.7242	-3.385	0.719	-0.225	0.7299	1.645	0.7457	-0.65	0.7145	2.25
	0.7645	-0.46	0.7635	5.495	0.7246	-3.375	0.7195	-0.225	0.7304	1.63	0.7463	-0.65	0.715	2.25
	0.765	-0.46	0.764	5.535	0.7251	-3.325	0.72	-0.225	0.7309	1.625	0.7469	-0.65	0.7155	2.245
	0.7656	-0.46	0.7645	5.565	0.7256	-3.275	0.7205	-0.225	0.7314	1.63	0.7474	-0.645	0.716	2.23
	0.7662	-0.455	0.765	5.585	0.7261	-3.12	0.7209	-0.23	0.7319	1.615	0.748	-0.64	0.7165	2.215
	0.7667	-0.455	0.7655	5.595	0.7266	-3.12	0.7214	-0.225	0.7324	1.605	0.7486	-0.635	0.717	2.21
	0.7673	-0.46	0.766	5.585	0.7271	-3.1	0.7219	-0.23	0.7329	1.61	0.7492	-0.63	0.7175	2.205
	0.7678	-0.455	0.7665	5.595	0.7276	-3.085	0.7224	-0.23	0.7334	1.605	0.7498	-0.625	0.718	2.19
	0.7684	-0.455	0.767	5.625	0.7281	-3.095	0.7229	-0.23	0.734	1.585	0.7503	-0.625	0.7185	2.185
	0.769	-0.455	0.7675	5.64	0.7286	-3.085	0.7233	-0.23	0.7345	1.57	0.7509	-0.62	0.719	2.19
	0.7695	-0.45	0.768	5.65	0.7291	-3.08	0.7238	-0.235	0.735	1.585	0.7515	-0.615	0.7195	2.195
	0.7701	-0.45	0.7685	5.64	0.7296	-3.11	0.7243	-0.24	0.7355	1.575	0.7521	-0.615	0.72	2.195
	0.7706	-0.445	0.769	5.63	0.7302	-3.15	0.7248	-0.24	0.736	1.57	0.7527	-0.61	0.7205	2.21
	0.7712	-0.445	0.7695	5.635	0.7307	-3.185	0.7253	-0.235	0.7365	1.57	0.7533	-0.61	0.721	2.215
	0.7718	-0.44	0.77	5.66	0.7312	-3.21	0.7258	-0.235	0.737	1.54	0.7538	-0.605	0.7215	2.22
	0.7723	-0.44	0.7705	5.675	0.7317	-3.175	0.7262	-0.235	0.7375	1.5	0.7544	-0.6	0.722	2.23
	0.7729	-0.44	0.771	5.69	0.7322	-3.135	0.7267	-0.235	0.738	1.485	0.755	-0.6	0.7225	2.235
	0.7734	-0.44	0.7715	5.7	0.7327	-3.155	0.7272	-0.24	0.7385	1.505	0.7556	-0.6	0.723	2.23
	0.774	-0.435	0.7721	5.7	0.7332	-3.165	0.7277	-0.235	0.739	1.495	0.7562	-0.6	0.7235	2.245
	0.7746	-0.435	0.7726	5.695	0.7337	-3.125	0.7282	-0.235	0.7395	1.47	0.7568	-0.6	0.7239	2.245
	0.7751	-0.435	0.7731	5.645	0.7342	-3.07	0.7286	-0.235	0.74	1.465	0.7573	-0.6	0.7244	2.25
	0.7757	-0.435	0.7736	5.585	0.7347	-3.045	0.7291	-0.23	0.7405	1.47	0.7579	-0.6	0.7249	2.245
	0.7762	-0.435	0.7741	5.55	0.7352	-3.03	0.7296	-0.23	0.741	1.465	0.7585	-0.595	0.7254	2.24
	0.7768	-0.435	0.7746	5.515	0.7357	-3.015	0.7301	-0.23	0.7415	1.46	0.7591	-0.595	0.7259	2.23
	0.7774	-0.44	0.7751	5.47	0.7362	-3.015	0.7306	-0.225	0.742	1.47	0.7597	-0.595	0.7264	2.23
	0.7779	-0.44	0.7756	5.46	0.7367	-3.03	0.7311	-0.225	0.7425	1.48	0.7603	-0.6	0.7269	2.23
	0.7785	-0.44	0.7761	5.45	0.7372	-3.065	0.7315	-0.225	0.743	1.5	0.7608	-0.6	0.7274	2.235
	0.779	-0.44	0.7766	5.445	0.7377	-3.09	0.732	-0.22	0.7435	1.53	0.7614	-0.6	0.7279	2.24
	0.7796	-0.44	0.7771	5.39	0.7382	-3.095	0.7325	-0.22	0.744	1.54	0.762	-0.6	0.7284	2.225
	0.7802	-0.44	0.7776	5.24	0.7387	-3.11	0.733	-0.22	0.7445	1.565	0.7626	-0.6	0.7289	2.225
	0.7807	-0.44	0.7781	5.07	0.7392	-3.145	0.7335	-0.22	0.745	1.575	0.7632	-0.605	0.7294	2.235
	0.7813	-0.44	0.7786	4.99	0.7397	-3.165	0.7339	-0.22	0.7455	1.585	0.7638	-0.605	0.7299	2.225
	0.7818	-0.44	0.7791	4.99	0.7402	-3.185	0.7344	-0.215	0.746	1.605	0.7643	-0.61	0.7304	2.215
	0.7824	-0.44	0.7796	5.03	0.7407	-3.18	0.7349	-0.215	0.7465	1.61	0.7649	-0.61	0.7309	2.225
	0.783	-0.445	0.7801	5.075	0.7412	-3.175	0.7354	-0.215	0.747	1.61	0.7655	-0.61	0.7314	2.23
	0.7835	-0.445	0.7806	5.125	0.7417	-3.2	0.7359	-0.21	0.7475	1.635	0.7661	-0.615	0.7319	2.23
	0.7841	-0.445	0.7811	5.2	0.7422	-3.235	0.7363	-0.205	0.748	1.68	0.7667	-0.62	0.7324	2.25
	0.7846	-0.445	0.7816	5.24	0.7427	-3.265	0.7368	-0.2	0.7485	1.685	0.7673	-0.62	0.7329	2.265
	0.7852	-0.44	0.7821	5.265	0.7432	-3.24	0.7373	-0.2	0.749	1.67	0.7678	-0.625	0.7334	2.255
	0.7858	-0.445	0.7826	5.31	0.7437	-3.205	0.7378	-0.195	0.7495	1.69	0.7684	-0.63	0.7339	2.25
	0.7863	-0.445	0.7831	5.35	0.7442	-3.175	0.7383	-0.195	0.75	1.705	0.769	-0.625	0.7344	2.26
	0.7869	-0.445	0.7836	5.375	0.7447	-3.185	0.7388	-0.195	0.7506	1.685	0.7696	-0.625	0.7349	2.285
	0.7874	-0.45	0.7841	5.395	0.7452	-3.215	0.7392	-0.195	0.7511	1.695	0.7702	-0.63	0.7354	2.295
	0.788	-0.45	0.7846	5.415	0.7457	-3.255	0.7397	-0.185	0.7516	1.725	0.7707	-0.625	0.7359	2.295
	0.7886	-0.45	0.7851	5.425	0.7462	-3.3	0.7402	-0.185	0.7521	1.705	0.7713	-0.625	0.7363	2.29
	0.7891	-0.45	0.7856	5.44	0.7467	-3.3	0.7407	-0.185	0.7526	1.69	0.7719	-0.625	0.7368	2.29
	0.7897	-0.455	0.7861	5.47	0.7472	-3.27	0.7412	-0.19	0.7531	1.695	0.7725	-0.625	0.7373	2.295
	0.7902	-0.455	0.7866	5.51	0.7477	-3.25	0.7416	-0.19	0.7536	1.695	0.7731	-0.625	0.7378	2.3
	0.7908	-0.455	0.7871	5.525	0.7482	-3.21	0.7421	-0.185	0.7541	1.675	0.7737	-0.625	0.7383	2.3
	0.7914	-0.455	0.7876	5.48	0.7487	-3.17	0.7426	-0.19	0.7546	1.68	0.7742	-0.62	0.7388	2.29
	0.7919	-0.45	0.7881	5.405	0.7492	-3.19	0.7431	-0.19	0.7551	1.675	0.7748	-0.62	0.7393	2.295
	0.7925	-0.455	0.7886	5.35	0.7497	-3.245	0.7436	-0.19	0.7556	1.655	0.7754	-0.62	0.7398	2.295
	0.793	-0.45	0.7891	5.295	0.7502	-3.265	0.7441	-0.195	0.7561	1.62	0.776	-0.615	0.7403	2.3
	0.7936	-0.445	0.7896	5.27	0.7507	-3.26	0.7445	-0.19	0.7566	1.61	0.7766	-0.615	0.7408	2.305
	0.7942	-0.445	0.7901	5.26	0.7512	-3.265	0.745	-0.19	0.7571	1.605	0.7772	-0.615	0.7413	2.3
	0.7947	-0.445	0.7906	5.26	0.7517	-3.255	0.7455	-0.19	0.7576	1.595	0.7777	-0.615	0.7418	2.29
	0.7953	-0.44	0.7911	5.27	0.7523	-3.23	0.746	-0.195	0.7581	1.58	0.7783	-0.615	0.7423	2.295
	0.7958	-0.44	0.7916	5.29	0.7528	-3.22	0.7465	-0.195	0.7586	1.55	0.7789	-0.61	0.7428	2.31
	0.7964	-0.44	0.7922	5.32	0.7533	-3.2	0.7469	-0.19	0.7591	1.535	0.7795	-0.605	0.7433	2.3
	0.797	-0.44	0.7927	5.34	0.7538	-3.18	0.7474	-0.19	0.7596	1.525	0.7801	-0.605	0.7438	2.295
	0.7975	-0.44	0.7932	5.325	0.7543	-3.14	0.7479	-0.195	0.7601	1.525	0.7807	-0.605	0.7443	2.29
	0.7981	-0.435	0.7937	5.3	0.7548	-3.07	0.7484	-0.195	0.7606	1.515	0.7812	-0.605	0.7448	2.27
	0.7986	-0.435	0.7942	5.245	0.7553	-3.03	0.7489	-0.195	0.7611	1.505	0.7818	-0.6	0.7453	2.25
	0.7992	-0.435	0.7947	5.185	0.7558	-3.05	0.7494	-0.21	0.7616	1.5	0.7824	-0.595	0.7458	2.23
	0.7998	-0.435	0.7952	5.16	0.7563	-3.07	0.7498	-0.205	0.7621	1.48	0.783	-0.595	0.7463	2.23
	0.8003	-0.435	0.7957	5.185	0.7568	-3.075	0.7503	-0.2	0.7626	1.46	0.7836	-0.59	0.7468	2.225
	0.8009	-0.43	0.7962	5.21	0.7573	-3.1	0.7508	-0.2	0.7631	1.445	0.7842	-0.59	0.7473	2.21
	0.8014	-0.43	0.7967	5.235	0.7578	-3.095	0.7513	-0.195	0.7636	1.435	0.7847	-0.585	0.7478	2.2
	0.802	-0.43	0.7972	5.26	0.7583	-3.065	0.7518	-0.195	0.7641	1.425	0.7853	-0.585	0.7483	2.195
	0.8026	-0.425	0.7977	5.29	0.7588	-3.055	0.7523	-0.195	0.7646	1.415	0.7859	-0.58	0.7487	2.19
	0.8031	-0.425	0.7982	5.325	0.7593	-3.035	0.7528	-0.19	0.7651	1.4	0.7865	-0.58	0.7492	2.18
	0.8037	-0.425	0.7987	5.35	0.7598	-3.04	0.7532	-0.19	0.7656	1.395	0.7871	-0.575	0.7497	2.185
	0.8042	-0.425	0.7992	5.355	0.7603	-3.02	0.7537	-0.185	0.7661	1.375	0.7877	-0.57	0.7502	2.185
	0.8048	-0.425	0.7997	5.34	0.7608	-2.97	0.7542	-0.185	0.7667	1.38	0.7882	-0.57	0.7507	2.175
	0.8054	-0.42	0.8002	5.315	0.7613	-2.93	0.7547	-0.18	0.7672	1.385	0.7888	-0.565	0.7512	2.185
	0.8059	-0.415	0.8007	5.29	0.7618	-2.915	0.7552	-0.18	0.7677	1.385	0.7894	-0.565	0.7517	2.195
	0.8065	-0.42	0.8012	5.305	0.7623	-2.905	0.7557	-0.18	0.7682	1.38	0.79	-0.565	0.7522	2.175
	0.807	-0.425	0.8017	5.335	0.7628	-2.89	0.7562	-0.18	0.7687	1.37	0.7906	-0.565	0.7527	2.27
	0.8076	-0.42	0.8022	5.355	0.7633	-2.875	0.7566	-0.175	0.7692	1.38	0.7912	-0.565	0.7532	2.295
	0.8082	-0.425	0.8027	5.355	0.7638	-2.865	0.7571	-0.17	0.7697	1.4	0.7917	-0.555	0.7536	2.335
	0.8087	-0.425	0.8032	5.36	0.7643	-2.85	0.7576	-0.17	0.7702	1.405	0.7923	-0.56	0.7541	2.345
	0.8093	-0.425	0.8037	5.37	0.7648	-2.88	0.7581	-0.165	0.7707	1.39	0.7929	-0.555	0.7546	2.36
	0.8098	-0.43	0.8042	5.365	0.7653	-2.935	0.7586	-0.165	0.7712	1.395	0.7935	-0.555	0.7551	2.395
	0.8104	-0.435	0.8047	5.335	0.7658	-2.935	0.7591	-0.16	0.7717	1.385	0.7941	-0.555	0.7555	2.415
	0.811	-0.43	0.8052	5.285	0.7663	-2.915	0.7596	-0.16	0.7722	1.375	0.7946	-0.555	0.756	2.42
	0.8115	-0.435	0.8057	5.235	0.7668	-2.91	0.76	-0.16	0.7727	1.385	0.7952	-0.55	0.7565	2.43
	0.8121	-0.435	0.8062	4.625	0.7673	-2.94	0.7605	-0.155	0.7732	1.395	0.7958	-0.555	0.757	2.45
	0.8126	-0.435	0.8067	4.635	0.7678	-2.955	0.761	-0.15	0.7737	1.38	0.7964	-0.555	0.7574	2.47
	0.8132	-0.435	0.8072	4.65	0.7683	-2.95	0.7615	-0.155	0.7742	1.365	0.797	-0.555	0.7579	2.46
	0.8138	-0.435	0.8077	4.62	0.7688	-2.995	0.762	-0.15	0.7747	1.355	0.7976	-0.555	0.7584	2.465
	0.8143	-0.44	0.8082	4.55	0.7693	-3.05	0.7625	-0.15	0.7752	1.345	0.7981	-0.55	0.7588	2.485
	0.8149	-0.445	0.8087	4.45	0.7698	-3.065	0.7629	-0.155	0.7757	1.315	0.7987	-0.555	0.7593	2.495
	0.8154	-0.445	0.8092	4.34	0.7703	-3.015	0.7634	-0.155	0.7762	1.31	0.7993	-0.555	0.7598	2.515
	0.816	-0.445	0.8098	4.24	0.7708	-2.95	0.7639	-0.16	0.7767	1.325	0.7999	-0.555	0.7603	2.545
	0.8166	-0.445	0.8103	4.205	0.7713	-2.905	0.7644	-0.16	0.7772	1.3	0.8005	-0.555	0.7607	2.565
	0.8171	-0.445	0.8108	4.24	0.7718	-2.89	0.7649	-0.16	0.7777	1.265	0.8011	-0.56	0.7612	2.57
	0.8177	-0.45	0.8113	4.31	0.7723	-2.92	0.7654	-0.16	0.7782	1.265	0.8016	-0.56	0.7617	2.595
	0.8182	-0.45	0.8118	4.39	0.7728	-2.96	0.7659	-0.16	0.7787	1.265	0.8022	-0.565	0.7622	2.625
	0.8188	-0.45	0.8123	4.48	0.7733	-2.975	0.7663	-0.165	0.7792	1.245	0.8028	-0.565	0.7626	2.645
	0.8194	-0.45	0.8128	4.555	0.7739	-2.985	0.7668	-0.16	0.7797	1.25	0.8034	-0.57	0.7631	2.665
	0.8199	-0.455	0.8133	4.61	0.7744	-2.99	0.7673	-0.165	0.7802	1.245	0.804	-0.57	0.7636	2.675
	0.8205	-0.455	0.8138	4.635	0.7749	-2.99	0.7678	-0.165	0.7807	1.215	0.8046	-0.565	0.764	2.685
	0.821	-0.455	0.8143	4.65	0.7754	-2.98	0.7683	-0.165	0.7812	1.21	0.8051	-0.57	0.7645	2.69
	0.8216	-0.46	0.8148	4.615	0.7759	-2.955	0.7688	-0.165	0.7817	1.225	0.8057	-0.57	0.765	2.71
	0.8222	-0.46	0.8153	4.59	0.7764	-2.95	0.7693	-0.165	0.7822	1.205	0.8063	-0.57	0.7655	2.72
	0.8227	-0.46	0.8158	4.615	0.7769	-2.98	0.7697	-0.165	0.7828	1.235	0.8069	-0.57	0.7659	2.72
	0.8233	-0.395	0.8163	4.68	0.7774	-3.05	0.7702	-0.165	0.7833	1.235	0.8075	-0.57	0.7664	2.735
	0.8239	-0.4	0.8168	4.745	0.7779	-3.05	0.7707	-0.17	0.7839	1.23	0.8081	-0.565	0.7669	2.76
	0.8245	-0.4	0.8173	4.79	0.7784	-3.005	0.7712	-0.17	0.7844	1.24	0.8086	-0.52	0.7674	2.765
	0.825	-0.4	0.8178	4.83	0.7789	-3	0.7717	-0.17	0.785	1.255	0.8092	-0.52	0.7678	2.775
	0.8256	-0.4	0.8183	4.86	0.7794	-3.025	0.7722	-0.175	0.7855	1.25	0.8098	-0.52	0.7683	2.795
	0.8262	-0.4	0.8188	4.87	0.7799	-3.095	0.7727	-0.18	0.7861	1.245	0.8104	-0.525	0.7688	2.805
	0.8267	-0.4	0.8193	4.9	0.7804	-3.12	0.7731	-0.18	0.7866	1.25	0.811	-0.53	0.7692	2.795
	0.8273	-0.4	0.8198	4.905	0.7809	-3.095	0.7736	-0.185	0.7871	1.245	0.8116	-0.525	0.7697	2.82
	0.8279	-0.4	0.8203	4.9	0.7814	-3.025	0.7741	-0.185	0.7877	1.245	0.8121	-0.53	0.7702	2.84
	0.8285	-0.395	0.8208	4.865	0.7819	-2.955	0.7746	-0.185	0.7882	1.245	0.8127	-0.53	0.7707	2.825
	0.829	-0.4	0.8213	4.84	0.7824	-2.93	0.7751	-0.185	0.7888	1.25	0.8133	-0.53	0.7711	2.83
	0.8296	-0.4	0.8218	4.815	0.7829	-2.975	0.7756	-0.19	0.7893	1.235	0.8139	-0.53	0.7716	2.85
	0.8302	-0.4	0.8223	4.79	0.7834	-3.08	0.776	-0.185	0.7899	1.23	0.8145	-0.53	0.7721	2.86
	0.8308	-0.4	0.8228	4.765	0.7839	-3.165	0.7765	-0.185	0.7904	1.235	0.8151	-0.525	0.7726	2.85
	0.8313	-0.405	0.8233	4.735	0.7844	-3.19	0.777	-0.185	0.7909	1.215	0.8156	-0.53	0.773	2.86
	0.8319	-0.405	0.8238	4.695	0.7849	-3.21	0.7775	-0.18	0.7915	1.195	0.8162	-0.53	0.7735	2.88
	0.8325	-0.405	0.8243	4.67	0.7854	-3.195	0.778	-0.18	0.792	1.2	0.8168	-0.525	0.774	2.88
	0.8331	-0.41	0.8248	4.66	0.7859	-3.125	0.7785	-0.18	0.7926	1.215	0.8174	-0.525	0.7744	2.88
	0.8336	-0.41	0.8253	4.655	0.7864	-3.025	0.779	-0.175	0.7931	1.2	0.818	-0.52	0.7749	2.88
	0.8342	-0.405	0.8258	4.625	0.7869	-2.945	0.7794	-0.17	0.7937	1.18	0.8185	-0.525	0.7754	2.885
	0.8348	-0.4	0.8263	4.595	0.7874	-2.9	0.7799	-0.17	0.7942	1.195	0.8191	-0.525	0.7759	2.875
	0.8353	-0.4	0.8268	4.58	0.7879	-2.875	0.7804	-0.165	0.7947	1.19	0.8197	-0.52	0.7763	2.875
	0.8359	-0.395	0.8273	4.565	0.7884	-2.86	0.7809	-0.16	0.7953	1.165	0.8203	-0.52	0.7768	2.885
	0.8365	-0.395	0.8278	4.55	0.7889	-2.875	0.7814	-0.155	0.7958	1.16	0.8209	-0.515	0.7773	2.885
	0.8371	-0.395	0.8284	4.55	0.7894	-2.885	0.7819	-0.155	0.7964	1.165	0.8215	-0.515	0.7778	2.88
	0.8376	-0.395	0.8289	4.53	0.7899	-2.75	0.7824	-0.15	0.7969	1.14	0.822	-0.515	0.7782	2.86
	0.8382	-0.39	0.8294	4.515	0.7904	-2.715	0.7828	-0.145	0.7974	1.13	0.8226	-0.51	0.7787	2.85
	0.8388	-0.39	0.8299	4.51	0.7909	-2.73	0.7833	-0.14	0.798	1.16	0.8232	-0.51	0.7792	2.845
	0.8394	-0.385	0.8304	4.505	0.7914	-2.8	0.7838	-0.135	0.7985	1.16	0.8238	-0.51	0.7796	2.84
	0.8399	-0.38	0.8309	4.495	0.7919	-2.9	0.7843	-0.135	0.7991	1.11	0.8244	-0.505	0.7801	2.82
	0.8405	-0.385	0.8314	4.48	0.7924	-2.945	0.7848	-0.13	0.7996	1.12	0.8249	-0.5	0.7806	2.81
	0.8411	-0.38	0.8319	4.48	0.7929	-2.96	0.7853	-0.125	0.8002	1.14	0.8255	-0.5	0.7811	2.805
	0.8416	-0.38	0.8324	4.48	0.7934	-2.995	0.7858	-0.12	0.8007	1.135	0.8261	-0.495	0.7815	2.785
	0.8422	-0.38	0.8329	4.465	0.7939	-3.015	0.7862	-0.115	0.8012	1.11	0.8267	-0.495	0.782	2.785
	0.8428	-0.38	0.8334	4.43	0.7944	-3	0.7867	-0.11	0.8018	1.14	0.8273	-0.495	0.7825	2.78
	0.8434	-0.38	0.8339	4.375	0.7949	-2.965	0.7872	-0.105	0.8023	1.16	0.8279	-0.49	0.783	2.77
	0.8439	-0.375	0.8344	4.295	0.7954	-2.94	0.7877	-0.1	0.8029	1.145	0.8284	-0.49	0.7834	2.75
	0.8445	-0.375	0.8349	4.2	0.7959	-2.915	0.7882	-0.095	0.8034	1.16	0.829	-0.485	0.7839	2.75
	0.8451	-0.375	0.8354	4.09	0.7964	-2.89	0.7887	-0.09	0.804	1.18	0.8296	-0.485	0.7844	2.76
	0.8457	-0.375	0.8359	3.965	0.7969	-2.9	0.7892	-0.09	0.8045	1.18	0.8302	-0.485	0.7848	2.76
	0.8462	-0.37	0.8364	3.85	0.7974	-2.905	0.7896	-0.09	0.805	1.18	0.8308	-0.485	0.7853	2.76
	0.8468	-0.37	0.8369	3.805	0.7979	-2.885	0.7901	-0.09	0.8056	1.19	0.8314	-0.485	0.7858	2.765
	0.8474	-0.37	0.8374	3.795	0.7984	-2.87	0.7906	-0.085	0.8061	1.21	0.8319	-0.48	0.7863	2.77
	0.848	-0.37	0.8379	3.8	0.7988	-2.835	0.7911	-0.085	0.8067	1.215	0.8325	-0.485	0.7867	2.78
	0.8485	-0.365	0.8384	3.825	0.7993	-2.755	0.7916	-0.09	0.8072	1.21	0.8331	-0.485	0.7872	2.805
	0.8491	-0.365	0.8389	3.875	0.7998	-2.7	0.7921	-0.095	0.8078	1.22	0.8337	-0.485	0.7877	2.815
	0.8497	-0.365	0.8394	3.925	0.8003	-2.665	0.7925	-0.095	0.8083	1.215	0.8343	-0.485	0.7882	2.815
	0.8502	-0.365	0.8399	3.96	0.8008	-2.65	0.793	-0.095	0.8088	1.215	0.8348	-0.485	0.7886	2.83
	0.8508	-0.365	0.8404	4.01	0.8013	-2.66	0.7935	-0.095	0.8094	1.215	0.8354	-0.485	0.7891	2.85
	0.8514	-0.37	0.8409	4.035	0.8018	-2.67	0.794	-0.095	0.8099	1.2	0.836	-0.485	0.7896	2.855
	0.852	-0.37	0.8414	4.055	0.8023	-2.665	0.7945	-0.1	0.8105	1.2	0.8366	-0.485	0.79	2.865
	0.8525	-0.375	0.8419	4.09	0.8028	-2.68	0.795	-0.1	0.811	1.215	0.8372	-0.485	0.7905	2.885
	0.8531	-0.375	0.8424	4.125	0.8033	-2.68	0.7955	-0.1	0.8115	1.235	0.8378	-0.485	0.791	2.88
	0.8537	-0.38	0.8429	4.1	0.8038	-2.7	0.7959	-0.105	0.8121	1.22	0.8383	-0.485	0.7915	2.885
	0.8543	-0.38	0.8434	4.07	0.8043	-2.745	0.7964	-0.105	0.8126	1.185	0.8389	-0.485	0.7919	2.91
	0.8548	-0.38	0.8439	4.06	0.8048	-2.74	0.7969	-0.105	0.8132	1.18	0.8395	-0.485	0.7924	2.915
	0.8554	-0.385	0.8444	4.075	0.8053	-2.69	0.7974	-0.11	0.8137	1.185	0.8401	-0.485	0.7929	2.91
	0.856	-0.385	0.8449	4.115	0.8058	-2.63	0.7979	-0.115	0.8143	1.175	0.8407	-0.48	0.7934	2.93
	0.8566	-0.385	0.8454	4.175	0.8063	-2.57	0.7984	-0.115	0.8148	1.185	0.8412	-0.48	0.7938	2.95
	0.8571	-0.385	0.8459	4.245	0.8068	-2.535	0.7989	-0.12	0.8153	1.165	0.8418	-0.485	0.7943	2.955
	0.8577	-0.385	0.8464	4.295	0.8073	-2.52	0.7993	-0.12	0.8159	1.13	0.8424	-0.485	0.7948	2.965
	0.8583	-0.39	0.847	4.335	0.8078	-2.51	0.7998	-0.12	0.8164	1.125	0.843	-0.485	0.7952	2.975
	0.8588	-0.39	0.8475	4.39	0.8083	-2.515	0.8003	-0.125	0.817	1.105	0.8436	-0.485	0.7957	2.985
	0.8594	-0.39	0.848	4.435	0.8088	-2.525	0.8008	-0.13	0.8175	1.095	0.8442	-0.485	0.7962	2.995
	0.86	-0.39	0.8485	4.465	0.8093	-2.52	0.8013	-0.13	0.8181	1.085	0.8447	-0.485	0.7967	3
	0.8606	-0.39	0.849	4.475	0.8098	-2.515	0.8018	-0.13	0.8186	1.06	0.8453	-0.49	0.7971	3.015
	0.8611	-0.39	0.8495	4.47	0.8102	-2.55	0.8023	-0.13	0.8191	1.065	0.8459	-0.49	0.7976	3.015
	0.8617	-0.395	0.85	4.445	0.8107	-2.61	0.8027	-0.135	0.8197	1.06	0.8465	-0.49	0.7981	3.01
	0.8623	-0.39	0.8505	4.415	0.8112	-2.65	0.8032	-0.135	0.8202	1.02	0.8471	-0.49	0.7986	3.01
	0.8629	-0.395	0.851	4.385	0.8117	-2.665	0.8037	-0.135	0.8208	1.005	0.8476	-0.485	0.799	2.99
	0.8634	-0.4	0.8515	4.36	0.8122	-2.65	0.8042	-0.135	0.8213	1.02	0.8482	-0.49	0.7995	2.975
	0.864	-0.4	0.852	4.35	0.8127	-2.625	0.8047	-0.135	0.8219	1.025	0.8488	-0.485	0.8	2.965
	0.8646	-0.4	0.8525	4.345	0.8132	-2.615	0.8052	-0.135	0.8224	1.01	0.8494	-0.485	0.8004	2.95
	0.8651	-0.4	0.853	4.365	0.8137	-2.615	0.8056	-0.135	0.8229	1.01	0.85	-0.485	0.8009	2.935
	0.8657	-0.4	0.8535	4.4	0.8142	-2.625	0.8061	-0.135	0.8235	1.015	0.8506	-0.485	0.8014	2.925
	0.8663	-0.395	0.854	4.455	0.8147	-2.625	0.8066	-0.13	0.824	1.01	0.8511	-0.48	0.8019	2.9
	0.8669	-0.395	0.8545	4.485	0.8152	-2.61	0.8071	-0.13	0.8246	1	0.8517	-0.475	0.8023	2.89
	0.8674	-0.395	0.855	4.495	0.8157	-2.59	0.8076	-0.135	0.8251	0.99	0.8523	-0.475	0.8028	2.89
	0.868	-0.395	0.8555	4.475	0.8162	-2.575	0.8081	-0.135	0.8257	0.97	0.8529	-0.47	0.8033	2.88
	0.8686	-0.395	0.856	4.415	0.8167	-2.56	0.8086	-0.13	0.8262	0.96	0.8535	-0.465	0.8038	2.86
	0.8692	-0.39	0.8565	4.365	0.8172	-2.57	0.809	-0.13	0.8267	0.95	0.8541	-0.465	0.8042	2.855
	0.8697	-0.39	0.857	4.335	0.8177	-2.575	0.8095	-0.13	0.8273	0.945	0.8546	-0.465	0.8047	2.845
	0.8703	-0.385	0.8575	4.34	0.8182	-2.57	0.81	-0.13	0.8278	0.92	0.8552	-0.46	0.8052	2.83
	0.8709	-0.38	0.858	4.305	0.8187	-2.59	0.8105	-0.13	0.8284	0.895	0.8558	-0.455	0.8056	2.815
	0.8715	-0.38	0.8585	4.265	0.8192	-2.59	0.811	-0.09	0.8289	0.895	0.8564	-0.455	0.8061	2.8
	0.872	-0.375	0.859	4.3	0.8197	-2.59	0.8114	-0.085	0.8294	0.89	0.857	-0.455	0.8066	2.795
	0.8726	-0.375	0.8595	4.355	0.8202	-2.6	0.8119	-0.08	0.83	0.87	0.8575	-0.45	0.8071	2.78
	0.8732	-0.37	0.86	4.38	0.8207	-2.595	0.8124	-0.075	0.8305	0.86	0.8581	-0.445	0.8075	2.76
	0.8737	-0.37	0.8605	4.36	0.8211	-2.56	0.8129	-0.07	0.8311	0.865	0.8587	-0.445	0.808	2.76
	0.8743	-0.37	0.861	4.315	0.8216	-2.525	0.8133	-0.07	0.8316	0.855	0.8593	-0.44	0.8085	2.755
	0.8749	-0.37	0.8615	4.275	0.8221	-2.515	0.8138	-0.07	0.8322	0.83	0.8599	-0.435	0.809	2.75
	0.8755	-0.37	0.862	4.25	0.8226	-2.55	0.8143	-0.06	0.8327	0.825	0.8605	-0.43	0.8094	2.74
	0.876	-0.365	0.8625	4.25	0.8231	-2.58	0.8148	-0.06	0.8332	0.805	0.861	-0.425	0.8099	2.76
	0.8766	-0.365	0.863	4.245	0.8236	-2.63	0.8152	-0.06	0.8338	0.77	0.8616	-0.42	0.8104	2.76
	0.8772	-0.365	0.8635	4.24	0.8241	-2.655	0.8157	-0.055	0.8343	0.78	0.8622	-0.42	0.8108	2.745
	0.8778	-0.365	0.864	4.25	0.8246	-2.645	0.8162	-0.06	0.8349	0.76	0.8628	-0.42	0.8113	2.76
	0.8783	-0.36	0.8645	4.265	0.8251	-2.595	0.8166	-0.055	0.8354	0.69	0.8634	-0.415	0.8118	2.775
	0.8789	-0.365	0.865	4.285	0.8256	-2.55	0.8171	-0.05	0.836	0.645	0.8639	-0.41	0.8123	2.76
	0.8795	-0.36	0.8656	4.31	0.8261	-2.52	0.8176	-0.05	0.8365	0.65	0.8645	-0.41	0.8127	2.755
	0.8801	-0.36	0.8661	4.315	0.8266	-2.48	0.8181	-0.05	0.837	0.625	0.8651	-0.41	0.8132	2.755
	0.8806	-0.36	0.8666	4.305	0.8271	-2.435	0.8185	-0.05	0.8376	0.56	0.8657	-0.405	0.8137	2.745
	0.8812	-0.355	0.8671	4.3	0.8276	-2.395	0.819	-0.05	0.8381	0.515	0.8663	-0.405	0.8142	2.735
	0.8818	-0.36	0.8676	4.31	0.8281	-2.38	0.8195	-0.045	0.8387	0.485	0.8669	-0.4	0.8147	2.73
	0.8823	-0.36	0.8681	4.3	0.8286	-2.38	0.8199	-0.045	0.8392	0.44	0.8674	-0.405	0.8151	2.72
	0.8829	-0.36	0.8686	4.28	0.8291	-2.39	0.8204	-0.05	0.8398	0.4	0.868	-0.405	0.8156	2.715
	0.8835	-0.36	0.8691	4.25	0.8296	-2.395	0.8209	-0.05	0.8403	0.355	0.8686	-0.405	0.8161	2.72
	0.8841	-0.365	0.8696	4.215	0.8301	-2.395	0.8214	-0.05	0.8408	0.275	0.8692	-0.4	0.8166	2.695
	0.8846	-0.365	0.8702	2.77	0.8306	-2.41	0.8218	-0.05	0.8414	0.22	0.8698	-0.4	0.817	2.65
	0.8852	-0.365	0.8707	2.75	0.8311	-2.41	0.8223	-0.05	0.8419	0.205	0.8704	-0.395	0.8175	2.64
	0.8858	-0.37	0.8713	2.73	0.8316	-2.42	0.8228	-0.055	0.8425	0.16	0.8709	-0.395	0.818	2.62
	0.8864	-0.37	0.8719	2.715	0.8321	-2.44	0.8233	-0.055	0.843	0.09	0.8715	-0.395	0.8185	2.595
	0.8869	-0.37	0.8725	2.685	0.8325	-2.49	0.8237	-0.06	0.8436	0.03	0.8721	-0.395	0.819	2.59
	0.8875	-0.375	0.873	2.66	0.833	-2.585	0.8242	-0.055	0.8441	-0.015	0.8727	-0.395	0.8194	2.575
	0.8881	-0.375	0.8736	2.65	0.8335	-2.66	0.8247	-0.055	0.8446	-0.06	0.8733	-0.395	0.8199	2.545
	0.8887	-0.375	0.8742	2.63	0.834	-2.695	0.8251	-0.055	0.8452	-0.1	0.8738	-0.39	0.8204	2.5
	0.8892	-0.375	0.8748	2.605	0.8345	-2.71	0.8256	-0.05	0.8457	-0.135	0.8744	-0.39	0.8209	2.475
	0.8898	-0.375	0.8754	2.59	0.835	-2.69	0.8261	-0.055	0.8463	-0.175	0.875	-0.39	0.8214	2.455
	0.8904	-0.375	0.8759	2.585	0.8355	-2.65	0.8266	-0.06	0.8468	-0.2	0.8756	-0.39	0.8218	2.44
	0.8909	-0.375	0.8765	2.575	0.836	-2.62	0.827	-0.06	0.8473	-0.215	0.8762	-0.39	0.8223	2.42
	0.8915	-0.375	0.8771	2.555	0.8365	-2.605	0.8275	-0.06	0.8479	-0.23	0.8768	-0.39	0.8228	2.41
	0.8921	-0.375	0.8777	2.55	0.837	-2.615	0.828	-0.06	0.8484	-0.25	0.8773	-0.39	0.8233	2.395
	0.8927	-0.375	0.8782	2.555	0.8375	-2.61	0.8284	-0.055	0.849	-0.255	0.8779	-0.39	0.8237	2.365
	0.8932	-0.375	0.8788	2.565	0.838	-2.565	0.8289	-0.065	0.8495	-0.24	0.8785	-0.39	0.8242	2.34
	0.8938	-0.375	0.8794	2.6	0.8385	-2.51	0.8294	-0.065	0.8501	-0.225	0.8791	-0.39	0.8247	2.33
	0.8944	-0.375	0.88	2.68	0.839	-2.485	0.8299	-0.065	0.8506	-0.23	0.8797	-0.39	0.8252	2.335
	0.895	-0.375	0.8806	2.785	0.8395	-2.49	0.8303	-0.07	0.8511	-0.23	0.8802	-0.385	0.8257	2.33
	0.8955	-0.375	0.8811	2.89	0.84	-2.455	0.8308	-0.07	0.8517	-0.045	0.8808	-0.385	0.8261	2.325
	0.896	-0.365	0.8817	2.985	0.8405	-2.415	0.8313	-0.075	0.8522	-0.04	0.8814	-0.38	0.8266	2.32
	0.8965	-0.365	0.8823	3.065	0.841	-2.395	0.8318	-0.075	0.8528	-0.04	0.882	-0.375	0.8271	2.31
	0.897	-0.365	0.8829	3.14	0.8415	-2.375	0.8322	-0.08	0.8533	-0.02	0.8825	-0.32	0.8276	2.3
	0.8975	-0.37	0.8834	3.205	0.842	-2.34	0.8327	-0.075	0.8539	0	0.8829	-0.315	0.828	2.31
	0.8979	-0.375	0.884	3.235	0.8425	-2.325	0.8332	-0.075	0.8544	0.005	0.8834	-0.32	0.8285	2.3
	0.8984	-0.37	0.8846	3.225	0.843	-2.345	0.8336	-0.08	0.855	0.005	0.8839	-0.32	0.829	2.275
	0.8989	-0.37	0.8852	3.175	0.8435	-2.405	0.8341	-0.075	0.8555	0.005	0.8844	-0.315	0.8295	2.255
	0.8994	-0.37	0.8858	3.08	0.8439	-2.475	0.8346	-0.08	0.856	0.02	0.8848	-0.31	0.83	2.265
	0.8999	-0.37	0.8863	2.96	0.8444	-2.52	0.8351	-0.08	0.8566	0.025	0.8853	-0.31	0.8304	2.26
	0.9004	-0.37	0.8869	2.875	0.8449	-2.55	0.8355	-0.075	0.8571	0.03	0.8858	-0.31	0.8309	2.22
	0.9008	-0.365	0.8875	2.795	0.8454	-2.565	0.836	-0.075	0.8577	0.02	0.8862	-0.305	0.8314	2.175
	0.9013	-0.365	0.8881	2.735	0.8459	-2.56	0.8365	-0.075	0.8582	0	0.8867	-0.3	0.8319	2.155
	0.9018	-0.365	0.8886	2.705	0.8464	-2.525	0.8369	-0.07	0.8587	-0.005	0.8872	-0.3	0.8324	2.135
	0.9023	-0.365	0.8892	2.695	0.8469	-2.5	0.8374	-0.075	0.8593	0	0.8877	-0.3	0.8328	2.105
	0.9028	-0.37	0.8898	2.7	0.8474	-2.49	0.8379	-0.07	0.8598	-0.005	0.8881	-0.3	0.8333	2.085
	0.9033	-0.365	0.8904	2.695	0.8479	-2.495	0.8384	-0.07	0.8604	-0.02	0.8886	-0.3	0.8338	2.07
	0.9037	-0.36	0.891	2.7	0.8484	-2.505	0.8388	-0.075	0.8609	-0.035	0.8891	-0.3	0.8343	2.055
	0.9042	-0.36	0.8915	2.715	0.8489	-2.5	0.8393	-0.075	0.8615	-0.04	0.8896	-0.3	0.8347	2.045
	0.9047	-0.36	0.8921	2.7	0.8494	-2.465	0.8398	-0.08	0.862	-0.05	0.89	-0.3	0.8352	2.04
	0.9052	-0.36	0.8927	2.685	0.8499	-2.41	0.8403	-0.085	0.8625	-0.065	0.8905	-0.295	0.8357	2.015
	0.9057	-0.36	0.8933	2.685	0.8504	-2.355	0.8407	-0.09	0.8631	-0.075	0.891	-0.295	0.8362	1.99
	0.9062	-0.36	0.8938	2.67	0.8509	-2.31	0.8412	-0.09	0.8636	-0.09	0.8914	-0.29	0.8367	1.995
	0.9066	-0.365	0.8944	2.645	0.8514	-2.275	0.8417	-0.095	0.8642	-0.1	0.8919	-0.29	0.8371	2.01
	0.9071	-0.36	0.895	2.62	0.8519	-2.255	0.8421	-0.09	0.8647	-0.09	0.8924	-0.285	0.8376	2
	0.9076	-0.36	0.8956	2.605	0.8524	-2.25	0.8426	-0.09	0.8653	-0.095	0.8929	-0.28	0.8381	1.975
	0.9081	-0.36	0.8962	2.6	0.8529	-2.155	0.8431	-0.095	0.8658	-0.135	0.8933	-0.28	0.8386	1.97
	0.9086	-0.355	0.8967	2.585	0.8533	-2.17	0.8436	-0.09	0.8663	-0.14	0.8938	-0.28	0.839	1.985
	0.9091	-0.35	0.8973	2.595	0.8538	-2.2	0.844	-0.095	0.8669	-0.135	0.8943	-0.275	0.8395	1.985
	0.9095	-0.345	0.8979	2.595	0.8543	-2.22	0.8445	-0.09	0.8674	-0.15	0.8947	-0.275	0.84	1.985
	0.91	-0.345	0.8985	2.6	0.8548	-2.24	0.845	-0.085	0.868	-0.17	0.8952	-0.27	0.8405	2.015
	0.9105	-0.34	0.899	2.615	0.8553	-2.255	0.8454	-0.08	0.8685	-0.175	0.8957	-0.27	0.841	2.02
	0.911	-0.34	0.8996	2.635	0.8557	-2.245	0.8459	-0.065	0.8691	-0.185	0.8962	-0.265	0.8414	2.01
	0.9115	-0.335	0.9002	2.665	0.8562	-2.235	0.8464	-0.05	0.8696	-0.205	0.8966	-0.265	0.8419	2.02
	0.9119	-0.33	0.9008	2.72	0.8567	-2.215	0.8469	-0.025	0.8701	-0.205	0.8971	-0.265	0.8424	2.035
	0.9124	-0.325	0.9014	2.745	0.8572	-2.18	0.8473	-0.005	0.8707	-0.215	0.8976	-0.265	0.8429	2.05
	0.9129	-0.32	0.9019	2.755	0.8577	-2.14	0.8478	0.015	0.8712	-0.235	0.898	-0.26	0.8434	2.065
	0.9134	-0.315	0.9025	2.765	0.8581	-2.105	0.8483	0.04	0.8718	-0.25	0.8985	-0.26	0.8438	2.09
	0.9139	-0.315	0.9031	2.75	0.8586	-2.085	0.8488	0.055	0.8723	-0.26	0.899	-0.26	0.8443	2.09
	0.9144	-0.31	0.9037	2.74	0.8591	-2.07	0.8492	0.08	0.8729	-0.275	0.8995	-0.255	0.8448	2.085
	0.9148	-0.31	0.9042	2.71	0.8596	-2.075	0.8497	0.095	0.8734	-0.29	0.8999	-0.26	0.8453	2.11
	0.9153	-0.31	0.9048	2.65	0.8601	-2.08	0.8502	0.115	0.8739	-0.32	0.9004	-0.26	0.8457	2.13
	0.9158	-0.305	0.9054	2.6	0.8605	-2.08	0.8506	0.135	0.8745	-0.335	0.9009	-0.255	0.8462	2.12
	0.9163	-0.305	0.906	2.555	0.861	-2.08	0.8511	0.155	0.875	-0.36	0.9013	-0.26	0.8467	2.125
	0.9168	-0.305	0.9065	2.52	0.8615	-2.075	0.8516	0.18	0.8756	-0.39	0.9018	-0.255	0.8472	2.13
	0.9173	-0.305	0.9071	2.465	0.862	-2.065	0.8521	0.19	0.8761	-0.41	0.9023	-0.255	0.8477	2.125
	0.9177	-0.3	0.9077	2.43	0.8625	-2.07	0.8525	0.215	0.8766	-0.42	0.9028	-0.255	0.8481	2.115
	0.9182	-0.3	0.9083	2.39	0.8629	-2.09	0.853	0.22	0.8772	-0.44	0.9032	-0.255	0.8486	2.125
	0.9187	-0.295	0.9089	2.35	0.8634	-2.115	0.8535	0.235	0.8777	-0.47	0.9037	-0.255	0.8491	2.13
	0.9192	-0.295	0.9094	2.315	0.8639	-2.13	0.8539	0.25	0.8783	-0.495	0.9042	-0.255	0.8496	2.115
	0.9197	-0.295	0.91	2.295	0.8644	-2.13	0.8544	0.255	0.8788	-0.525	0.9046	-0.255	0.85	2.11
	0.9202	-0.29	0.9106	2.31	0.8649	-2.125	0.8549	0.265	0.8794	-0.53	0.9051	-0.255	0.8505	2.12
	0.9206	-0.29	0.9112	2.35	0.8653	-2.13	0.8554	0.275	0.8799	-0.525	0.9056	-0.255	0.851	2.105
	0.9211	-0.29	0.9117	2.425	0.8658	-2.155	0.8558	0.29	0.8804	-0.555	0.9061	-0.255	0.8515	2.085
	0.9216	-0.285	0.9123	2.53	0.8663	-2.2	0.8563	0.295	0.881	-0.58	0.9065	-0.255	0.852	2.08
	0.9221	-0.285	0.9129	2.62	0.8668	-2.24	0.8568	0.305	0.8815	-0.595	0.907	-0.26	0.8524	2.08
	0.9226	-0.285	0.9135	2.695	0.8673	-2.265	0.8573	0.315	0.8821	-0.61	0.9075	-0.265	0.8529	2.07
	0.9231	-0.285	0.9141	2.795	0.8677	-2.28	0.8577	0.325	0.8826	-0.625	0.908	-0.265	0.8534	2.05
	0.9235	-0.29	0.9146	2.87	0.8682	-2.33	0.8582	0.335	0.8832	-0.64	0.9084	-0.265	0.8539	2.05
	0.924	-0.29	0.9152	2.91	0.8687	-2.395	0.8587	0.34	0.8837	-0.65	0.9089	-0.265	0.8544	2.05
	0.9245	-0.29	0.9158	2.95	0.8692	-2.425	0.8591	0.345	0.8842	-0.675	0.9094	-0.265	0.8548	2.05
	0.925	-0.295	0.9164	2.995	0.8697	-2.4	0.8596	0.355	0.8848	-0.69	0.9098	-0.27	0.8553	2.035
	0.9255	-0.29	0.9169	3.015	0.8701	-2.345	0.8601	0.365	0.8853	-0.705	0.9103	-0.27	0.8558	2.015
	0.9259	-0.295	0.9175	3.015	0.8706	-2.275	0.8606	0.37	0.8859	-0.72	0.9108	-0.27	0.8563	2.01
	0.9264	-0.295	0.9181	3.03	0.8711	-2.23	0.861	0.38	0.8864	-0.735	0.9113	-0.27	0.8567	2.005
	0.9269	-0.29	0.9187	3.02	0.8716	-2.2	0.8615	0.385	0.887	-0.76	0.9117	-0.27	0.8572	2
	0.9274	-0.29	0.9193	3.005	0.8721	-2.185	0.862	0.39	0.8875	-0.78	0.9122	-0.27	0.8577	1.99
	0.9279	-0.29	0.9198	2.995	0.8725	-2.18	0.8624	0.4	0.888	-0.81	0.9127	-0.27	0.8582	1.98
	0.9284	-0.29	0.9204	2.985	0.873	-2.185	0.8629	0.395	0.8886	-0.83	0.9131	-0.27	0.8587	1.965
	0.9288	-0.285	0.921	2.94	0.8735	-2.19	0.8634	0.4	0.8891	-0.835	0.9136	-0.27	0.8591	1.965
	0.9293	-0.285	0.9216	2.9	0.874	-2.17	0.8639	0.41	0.8897	-0.835	0.9141	-0.27	0.8596	1.985
	0.9298	-0.29	0.9221	2.855	0.8745	-2.13	0.8643	0.41	0.8902	-0.865	0.9146	-0.27	0.8601	1.985
	0.9303	-0.285	0.9227	2.825	0.875	-2.12	0.8648	0.42	0.8908	-0.89	0.915	-0.27	0.8606	1.965
	0.9308	-0.285	0.9233	2.795	0.8754	-2.135	0.8653	0.435	0.8913	-0.91	0.9155	-0.27	0.8611	1.96
	0.9313	-0.28	0.9239	2.74	0.8759	-2.165	0.8657	0.435	0.8918	-0.925	0.916	-0.27	0.8615	1.955
	0.9317	-0.28	0.9245	2.67	0.8764	-2.195	0.8662	0.44	0.8924	-0.93	0.9164	-0.27	0.862	1.955
	0.9322	-0.28	0.925	2.6	0.8769	-2.225	0.8667	0.43	0.8929	-0.945	0.9169	-0.27	0.8625	1.95
	0.9327	-0.275	0.9256	2.54	0.8774	-2.25	0.8672	0.445	0.8935	-0.955	0.9174	-0.27	0.863	1.95
	0.9332	-0.275	0.9262	2.46	0.8778	-2.245	0.8676	0.46	0.894	-0.975	0.9179	-0.265	0.8634	1.95
	0.9337	-0.275	0.9268	2.415	0.8783	-2.19	0.8681	0.475	0.8945	-1.015	0.9183	-0.265	0.8639	1.955
	0.9342	-0.275	0.9273	2.365	0.8788	-2.13	0.8686	0.485	0.8951	-1.02	0.9188	-0.26	0.8644	1.95
	0.9346	-0.275	0.9279	2.32	0.8793	-2.08	0.8691	0.485	0.8956	-1.025	0.9193	-0.255	0.8649	1.95
	0.9351	-0.27	0.9285	2.295	0.8798	-2.05	0.8695	0.49	0.8962	-1.05	0.9197	-0.255	0.8654	1.945
	0.9356	-0.265	0.9291	2.26	0.8802	-2.015	0.87	0.51	0.8967	-1.065	0.9202	-0.255	0.8658	1.945
	0.9361	-0.265	0.9297	2.215	0.8807	-1.995	0.8705	0.53	0.8973	-1.09	0.9207	-0.25	0.8663	1.945
	0.9366	-0.265	0.9302	2.205	0.8812	-2.005	0.8709	0.645	0.8978	-1.115	0.9212	-0.25	0.8668	1.945
	0.9371	-0.26	0.9308	2.22	0.8817	-2.035	0.8714	0.65	0.8983	-1.14	0.9216	-0.245	0.8673	1.945
	0.9375	-0.255	0.9314	2.225	0.8822	-2.055	0.8719	0.665	0.8989	-1.16	0.9221	-0.245	0.8677	1.945
	0.938	-0.25	0.932	2.2	0.8826	-2.085	0.8724	0.675	0.8994	-1.18	0.9226	-0.24	0.8682	1.945
	0.9385	-0.25	0.9325	2.195	0.8831	-2.125	0.8728	0.685	0.9	-1.2	0.923	-0.24	0.8687	1.945
	0.939	-0.245	0.9331	2.195	0.8836	-2.145	0.8733	0.695	0.9005	-1.235	0.9235	-0.235	0.8692	1.94
	0.9395	-0.245	0.9337	2.19	0.8841	-2.11	0.8738	0.705	0.9011	-1.265	0.924	-0.235	0.8697	1.945
	0.9399	-0.245	0.9343	2.2	0.8846	-2.045	0.8743	0.725	0.9016	-1.29	0.9245	-0.235	0.8701	1.96
	0.9404	-0.24	0.9349	2.205	0.885	-1.99	0.8747	0.74	0.9021	-1.31	0.9249	-0.23	0.8706	1.97
	0.9409	-0.24	0.9354	2.185	0.8855	-1.97	0.8752	0.745	0.9027	-1.32	0.9254	-0.235	0.8711	1.97
	0.9414	-0.24	0.936	2.165	0.886	-1.985	0.8757	0.75	0.9032	-1.345	0.9259	-0.235	0.8716	1.97
	0.9419	-0.24	0.9366	2.175	0.8865	-2.02	0.8761	0.76	0.9038	-1.39	0.9264	-0.235	0.8721	1.975
	0.9424	-0.24	0.9372	2.175	0.887	-2.05	0.8766	0.77	0.9043	-1.415	0.9268	-0.23	0.8725	1.975
	0.9428	-0.24	0.9377	2.17	0.8874	-2.09	0.8771	0.78	0.9049	-1.44	0.9273	-0.23	0.873	1.98
	0.9433	-0.24	0.9383	2.16	0.8879	-2.105	0.8776	0.785	0.9054	-1.46	0.9278	-0.225	0.8735	1.935
	0.9438	-0.24	0.9389	2.145	0.8884	-2.11	0.878	0.795	0.9059	-1.475	0.9282	-0.225	0.874	1.935
	0.9443	-0.24	0.9395	2.125	0.8889	-2.115	0.8785	0.795	0.9065	-1.505	0.9287	-0.225	0.8745	1.93
	0.9448	-0.245	0.94	2.125	0.8894	-2.145	0.879	0.805	0.907	-1.525	0.9292	-0.225	0.875	1.925
	0.9453	-0.245	0.9406	2.14	0.8898	-2.15	0.8795	0.81	0.9076	-1.55	0.9297	-0.225	0.8755	1.93
	0.9457	-0.245	0.9412	2.14	0.8903	-2.135	0.8799	0.815	0.9081	-1.57	0.9301	-0.22	0.8759	1.915
	0.9462	-0.245	0.9418	2.145	0.8908	-2.125	0.8804	0.82	0.9087	-1.57	0.9306	-0.22	0.8764	1.91
	0.9467	-0.245	0.9424	2.16	0.8913	-2.125	0.8809	0.83	0.9092	-1.575	0.9311	-0.225	0.8769	1.92
	0.9472	-0.245	0.9429	2.165	0.8918	-2.115	0.8813	0.835	0.9097	-1.59	0.9315	-0.22	0.8774	1.92
	0.9477	-0.245	0.9435	1.815	0.8922	-2.1	0.8818	0.84	0.9103	-1.61	0.932	-0.22	0.8779	1.91
	0.9482	-0.25	0.944	1.815	0.8927	-2.105	0.8823	0.84	0.9108	-1.65	0.9325	-0.225	0.8784	1.89
	0.9486	-0.255	0.9446	1.795	0.8932	-2.1	0.8828	0.855	0.9114	-1.685	0.933	-0.225	0.8789	1.895
	0.9491	-0.255	0.9451	1.775	0.8937	-2.095	0.8832	0.87	0.9119	-1.69	0.9334	-0.225	0.8794	1.9
	0.9496	-0.255	0.9456	1.76	0.8942	-2.07	0.8837	0.87	0.9124	-1.695	0.9339	-0.23	0.8799	1.885
	0.9501	-0.26	0.9462	1.735	0.8946	-2.03	0.8842	0.88	0.913	-1.705	0.9344	-0.225	0.8803	1.875
	0.9506	-0.26	0.9467	1.715	0.8951	-1.995	0.8847	0.885	0.9135	-1.72	0.9348	-0.23	0.8808	1.885
	0.9511	-0.26	0.9473	1.72	0.8956	-1.975	0.8851	0.885	0.9141	-1.745	0.9353	-0.23	0.8813	1.87
	0.9515	-0.27	0.9478	1.715	0.8961	-1.985	0.8856	0.905	0.9146	-1.755	0.9358	-0.23	0.8818	1.85
	0.952	-0.27	0.9483	1.685	0.8966	-1.99	0.8861	0.915	0.9152	-1.735	0.9363	-0.235	0.8823	1.87
	0.9525	-0.27	0.9489	1.67	0.897	-1.985	0.8865	0.915	0.9157	-1.695	0.9367	-0.235	0.8828	1.88
	0.953	-0.275	0.9494	1.665	0.8975	-2	0.887	0.925	0.9162	-1.705	0.9372	-0.235	0.8833	1.85
	0.9535	-0.28	0.9499	1.655	0.898	-2.04	0.8875	0.935	0.9168	-1.78	0.9377	-0.235	0.8838	1.84
	0.954	-0.28	0.9505	1.635	0.8985	-2.09	0.888	0.945	0.9173	-1.86	0.9381	-0.235	0.8843	1.855
	0.9544	-0.28	0.951	1.635	0.899	-2.105	0.8884	0.945	0.9179	-1.89	0.9386	-0.235	0.8847	1.85
	0.9549	-0.285	0.9516	1.62	0.8994	-2.095	0.8889	0.955	0.9184	-1.9	0.9391	-0.235	0.8852	1.835
	0.9554	-0.285	0.9521	1.565	0.8999	-2.06	0.8894	0.965	0.919	-1.915	0.9396	-0.24	0.8857	1.84
	0.9559	-0.285	0.9526	1.53	0.9004	-2.015	0.8899	0.965	0.9195	-1.945	0.94	-0.235	0.8862	1.85
	0.9564	-0.285	0.9532	1.555	0.9009	-2	0.8903	0.98	0.92	-1.995	0.9405	-0.235	0.8867	1.84
	0.9568	-0.285	0.9537	1.545	0.9014	-2.02	0.8908	0.995	0.9206	-2.24	0.941	-0.235	0.8872	1.85
	0.9574	-0.24	0.9543	1.51	0.9018	-2.05	0.8913	1.005	0.9211	-2.215	0.9414	-0.24	0.8877	1.885
	0.958	-0.235	0.9548	1.495	0.9023	-2.06	0.8917	1.015	0.9217	-2.205	0.9419	-0.24	0.8882	1.91
	0.9585	-0.235	0.9553	1.485	0.9028	-2.035	0.8922	1.03	0.9222	-2.22	0.9424	-0.235	0.8887	1.91
	0.9591	-0.235	0.9559	1.45	0.9033	-1.99	0.8927	1.04	0.9228	-2.235	0.9429	-0.235	0.8891	1.92
	0.9596	-0.235	0.9564	1.435	0.9038	-1.935	0.8932	1.055	0.9233	-2.245	0.9434	-0.24	0.8896	1.925
	0.9602	-0.235	0.9569	1.44	0.9042	-1.89	0.8936	1.065	0.9238	-2.25	0.9439	-0.24	0.8901	1.92
	0.9608	-0.235	0.9575	1.435	0.9047	-1.85	0.8941	1.075	0.9244	-2.225	0.9444	-0.24	0.8906	1.935
	0.9613	-0.235	0.958	1.41	0.9052	-1.815	0.8946	1.09	0.9249	-2.205	0.9449	-0.235	0.8911	1.975
	0.9619	-0.23	0.9586	1.395	0.9057	-1.81	0.8951	1.1	0.9255	-2.205	0.9454	-0.235	0.8916	1.985
	0.9624	-0.23	0.9591	1.4	0.9062	-1.83	0.8955	1.11	0.926	-2.22	0.9459	-0.235	0.8921	1.99
	0.963	-0.23	0.9596	1.395	0.9066	-1.855	0.896	1.12	0.9266	-2.275	0.9464	-0.235	0.8926	2.005
	0.9636	-0.23	0.9602	1.385	0.9071	-1.87	0.8965	1.12	0.9271	-2.34	0.9469	-0.23	0.8931	2.015
	0.9641	-0.23	0.9607	1.395	0.9076	-1.905	0.8969	1.13	0.9276	-2.385	0.9474	-0.23	0.8935	2.025
	0.9647	-0.23	0.9613	1.39	0.9081	-1.96	0.8974	1.14	0.9282	-2.42	0.9479	-0.225	0.894	2.04
	0.9652	-0.23	0.9618	1.365	0.9086	-2.015	0.8979	1.15	0.9287	-2.46	0.9484	-0.225	0.8945	2.05
	0.9658	-0.23	0.9623	1.355	0.909	-2.055	0.8984	1.16	0.9293	-2.5	0.9489	-0.225	0.895	2.045
	0.9663	-0.23	0.9629	1.375	0.9095	-2.045	0.8988	1.17	0.9298	-2.51	0.9495	-0.22	0.8955	2.055
	0.9669	-0.23	0.9634	1.39	0.91	-2.025	0.8993	1.175	0.9303	-2.5	0.95	-0.22	0.896	2.065
	0.9675	-0.23	0.9639	1.395	0.9105	-1.98	0.8998	1.18	0.9309	-2.48	0.9505	-0.22	0.8965	2.075
	0.968	-0.23	0.9645	1.39	0.911	-1.93	0.9003	1.185	0.9314	-2.445	0.951	-0.22	0.897	2.065
	0.9686	-0.235	0.965	1.38	0.9114	-1.88	0.9007	1.2	0.932	-2.415	0.9515	-0.225	0.8975	2.06
	0.9691	-0.235	0.9656	1.375	0.9119	-1.84	0.9012	1.21	0.9325	-2.395	0.952	-0.225	0.8979	2.05
	0.9697	-0.24	0.9661	1.385	0.9124	-1.815	0.9017	1.225	0.9331	-2.395	0.9525	-0.225	0.8984	2.035
	0.9702	-0.245	0.9666	1.38	0.9129	-1.805	0.9021	1.225	0.9336	-2.395	0.953	-0.225	0.8989	2.02
	0.9708	-0.245	0.9672	1.385	0.9134	-1.805	0.9026	1.24	0.9341	-2.415	0.9535	-0.225	0.8994	2.01
	0.9714	-0.25	0.9677	1.385	0.9139	-1.81	0.9031	1.245	0.9347	-2.44	0.954	-0.225	0.8999	2.01
	0.9719	-0.25	0.9683	1.375	0.9144	-1.8	0.9036	1.255	0.9352	-2.445	0.9545	-0.225	0.9004	2
	0.9725	-0.25	0.9688	1.355	0.9149	-1.8	0.904	1.26	0.9358	-2.415	0.955	-0.225	0.9009	1.975
	0.973	-0.255	0.9693	1.35	0.9154	-1.8	0.9045	1.265	0.9363	-2.395	0.9555	-0.22	0.9014	1.965
	0.9736	-0.255	0.9699	1.35	0.9159	-1.795	0.905	1.27	0.9369	-2.385	0.956	-0.22	0.9019	1.95
	0.9742	-0.255	0.9704	1.33	0.9164	-1.77	0.9054	1.27	0.9374	-2.375	0.9565	-0.22	0.9023	1.955
	0.9747	-0.255	0.9709	1.31	0.9169	-1.735	0.9059	1.27	0.9379	-2.37	0.957	-0.22	0.9028	1.965
	0.9753	-0.26	0.9715	1.295	0.9174	-1.72	0.9064	1.275	0.9385	-2.35	0.9575	-0.22	0.9033	1.97
	0.9758	-0.26	0.972	1.27	0.9179	-1.725	0.9069	1.28	0.939	-2.355	0.958	-0.22	0.9038	1.955
	0.9764	-0.255	0.9726	1.24	0.9184	-1.755	0.9073	1.28	0.9396	-2.405	0.9585	-0.22	0.9043	1.955
	0.9769	-0.26	0.9731	1.245	0.9189	-1.795	0.9078	1.275	0.9401	-2.47	0.959	-0.215	0.9048	1.97
	0.9775	-0.26	0.9736	1.24	0.9194	-1.82	0.9083	1.28	0.9407	-2.52	0.9595	-0.215	0.9053	1.985
	0.9781	-0.255	0.9742	1.22	0.9199	-1.825	0.9088	1.285	0.9412	-2.56	0.96	-0.215	0.9058	1.99
	0.9786	-0.255	0.9747	1.195	0.9204	-1.84	0.9092	1.285	0.9417	-2.61	0.9605	-0.215	0.9063	1.995
	0.9792	-0.255	0.9753	1.19	0.9209	-1.855	0.9097	1.29	0.9423	-2.68	0.961	-0.215	0.9067	2.005
	0.9797	-0.255	0.9758	1.19	0.9214	-1.845	0.9102	1.29	0.9428	-2.75	0.9615	-0.22	0.9072	2
	0.9803	-0.255	0.9763	1.17	0.9219	-1.82	0.9106	1.295	0.9434	-2.79	0.962	-0.215	0.9077	2.005
	0.9809	-0.255	0.9769	1.155	0.9224	-1.78	0.9111	1.295	0.9439	-2.775	0.9625	-0.215	0.9082	2.02
	0.9814	-0.255	0.9774	1.155	0.9229	-1.755	0.9116	1.31	0.9444	-2.72	0.963	-0.215	0.9087	2.025
	0.982	-0.255	0.9779	1.145	0.9234	-1.735	0.9121	1.315	0.945	-2.655	0.9635	-0.215	0.9092	2.02
	0.9825	-0.255	0.9785	1.145	0.9239	-1.71	0.9125	1.315	0.9455	-2.61	0.964	-0.215	0.9097	2.03
	0.9831	-0.25	0.979	1.14	0.9244	-1.7	0.913	1.32	0.9461	-2.585	0.9645	-0.215	0.9102	2.03
	0.9836	-0.25	0.9796	1.13	0.925	-1.7	0.9135	1.335	0.9466	-2.57	0.965	-0.22	0.9107	2.01
	0.9842	-0.245	0.9801	1.115	0.9255	-1.705	0.914	1.335	0.9472	-2.555	0.9655	-0.22	0.9111	2.02
	0.9848	-0.245	0.9806	1.095	0.926	-1.69	0.9144	1.33	0.9477	-2.565	0.966	-0.22	0.9116	2.045
	0.9853	-0.24	0.9812	1.115	0.9265	-1.66	0.9149	1.33	0.9482	-2.56	0.9665	-0.215	0.9121	2.04
	0.9859	-0.24	0.9817	1.13	0.927	-1.63	0.9154	1.335	0.9488	-2.54	0.967	-0.215	0.9126	2.035
	0.9864	-0.24	0.9822	1.12	0.9275	-1.6	0.9158	1.34	0.9493	-2.52	0.9675	-0.215	0.9131	2.045
	0.987	-0.24	0.9828	1.1	0.928	-1.56	0.9163	1.345	0.9499	-2.55	0.968	-0.215	0.9136	2.055
	0.9875	-0.235	0.9833	1.125	0.9285	-1.535	0.9168	1.355	0.9504	-2.59	0.9685	-0.22	0.9141	2.06
	0.9881	-0.24	0.9839	1.125	0.929	-1.52	0.9173	1.35	0.951	-2.63	0.969	-0.22	0.9146	2.06
	0.9887	-0.235	0.9844	1.105	0.9295	-1.515	0.9177	1.36	0.9515	-2.68	0.9695	-0.22	0.9151	2.04
	0.9892	-0.235	0.9849	1.105	0.93	-1.515	0.9182	1.365	0.952	-2.73	0.97	-0.22	0.9155	2.02
	0.9898	-0.24	0.9855	1.115	0.9305	-1.53	0.9187	1.38	0.9526	-2.75	0.9705	-0.22	0.916	2.01
	0.9903	-0.24	0.986	1.105	0.931	-1.545	0.9192	1.39	0.9531	-2.755	0.971	-0.225	0.9165	2.01
	0.9909	-0.24	0.9866	1.1	0.9315	-1.565	0.9196	1.4	0.9537	-2.76	0.9715	-0.225	0.917	2
	0.9915	-0.24	0.9871	1.105	0.932	-1.59	0.9201	1.415	0.9542	-2.76	0.972	-0.225	0.9175	1.995
	0.992	-0.245	0.9876	1.11	0.9325	-1.62	0.9206	1.43	0.9548	-2.745	0.9725	-0.225	0.918	1.98
	0.9926	-0.245	0.9882	1.09	0.933	-1.635	0.921	1.44	0.9553	-2.715	0.973	-0.225	0.9185	1.97
	0.9931	-0.245	0.9887	1.09	0.9335	-1.63	0.9215	1.445	0.9558	-2.725	0.9735	-0.225	0.919	1.965
	0.9937	-0.245	0.9892	1.12	0.934	-1.6	0.922	1.465	0.9564	-2.745	0.974	-0.225	0.9195	1.965
	0.9942	-0.245	0.9898	1.115	0.9345	-1.565	0.9225	1.47	0.9569	-2.765	0.9745	-0.225	0.9199	1.95
	0.9948	-0.25	0.9903	1.08	0.935	-1.535	0.9229	1.48	0.9575	-2.82	0.975	-0.225	0.9204	1.945
	0.9954	-0.25	0.9909	1.085	0.9355	-1.51	0.9234	1.49	0.958	-2.865	0.9755	-0.225	0.9209	1.94
	0.9959	-0.25	0.9914	1.125	0.936	-1.5	0.9239	1.5	0.9585	-2.86	0.976	-0.225	0.9214	1.93
	0.9965	-0.25	0.9919	1.115	0.9365	-1.505	0.9244	1.51	0.9591	-2.82	0.9765	-0.22	0.9219	1.915
	0.997	-0.25	0.9925	1.1	0.937	-1.51	0.9248	1.515	0.9596	-2.775	0.977	-0.22	0.9224	1.915
	0.9976	-0.25	0.993	1.12	0.9375	-1.53	0.9253	1.52	0.9602	-2.745	0.9775	-0.215	0.9229	1.915
	0.9981	-0.25	0.9936	1.12	0.938	-1.545	0.9258	1.525	0.9607	-2.74	0.978	-0.215	0.9234	1.91
	0.9987	-0.255	0.9941	1.1	0.9385	-1.555	0.9262	1.54	0.9613	-2.73	0.9785	-0.215	0.9239	1.9
	0.9993	-0.255	0.9946	1.12	0.9391	-1.57	0.9267	1.55	0.9618	-2.695	0.979	-0.22	0.9243	1.895
	0.9998	-0.255	0.9952	1.145	0.9396	-1.565	0.9272	1.555	0.9623	-2.68	0.9795	-0.215	0.9248	1.895
	1.0004	-0.255	0.9957	1.135	0.9401	-1.56	0.9277	1.555	0.9629	-2.69	0.98	-0.215	0.9253	1.88
	1.0009	-0.255	0.9962	1.12	0.9406	-1.55	0.9281	1.57	0.9634	-2.715	0.9805	-0.215	0.9258	1.875
	1.0015	-0.26	0.9968	1.145	0.9411	-1.545	0.9286	1.57	0.964	-2.74	0.981	-0.22	0.9263	1.875
	1.0021	-0.26	0.9973	1.145	0.9416	-1.535	0.9291	1.58	0.9645	-2.76	0.9815	-0.22	0.9268	1.875
	1.0026	-0.265	0.9979	1.105	0.9421	-1.545	0.9296	1.59	0.9651	-2.76	0.982	-0.22	0.9273	1.86
	1.0032	-0.265	0.9984	1.1	0.9426	-1.57	0.93	1.595	0.9656	-2.76	0.9825	-0.22	0.9278	1.86
	1.0037	-0.265	0.9989	1.12	0.9431	-1.61	0.9305	1.59	0.9661	-2.745	0.983	-0.215	0.9283	1.875
	1.0043	-0.265	0.9995	1.11	0.9436	-1.65	0.931	1.655	0.9667	-2.725	0.9835	-0.215	0.9287	1.875
	1.0048	-0.265	1	1.09	0.9441	-1.68	0.9315	1.65	0.9672	-2.715	0.984	-0.215	0.9292	1.855
	1.0054	-0.265	1.0006	1.09	0.9446	-1.685	0.932	1.655	0.9678	-2.71	0.9845	-0.215	0.9297	1.855
	1.006	-0.265	1.0011	1.075	0.9451	-1.685	0.9325	1.675	0.9683	-2.715	0.985	-0.215	0.9302	1.87
	1.0065	-0.265	1.0016	1.06	0.9456	-1.69	0.933	1.68	0.9689	-2.76	0.9856	-0.21	0.9307	1.865
	1.0071	-0.26	1.0022	1.065	0.9461	-1.71	0.9335	1.685	0.9694	-2.82	0.9861	-0.21	0.9312	1.855
	1.0076	-0.26	1.0027	1.06	0.9466	-1.72	0.934	1.695	0.9699	-2.905	0.9866	-0.21	0.9317	1.87
	1.0082	-0.255	1.0032	1.04	0.9471	-1.72	0.9345	1.71	0.9705	-2.945	0.9871	-0.205	0.9322	1.875
	1.0088	-0.255	1.0038	1.045	0.9476	-1.72	0.935	1.725	0.971	-2.945	0.9876	-0.205	0.9327	1.875
	1.0093	-0.255	1.0043	1.045	0.9481	-1.705	0.9354	1.745	0.9716	-2.915	0.9881	-0.205	0.9331	1.88
	1.0099	-0.255	1.0049	1.035	0.9486	-1.69	0.9359	1.77	0.9721	-2.885	0.9886	-0.205	0.9336	1.88
	1.0104	-0.25	1.0054	1.025	0.9491	-1.68	0.9364	1.78	0.9726	-2.86	0.9891	-0.205	0.9341	1.875
	1.011	-0.25	1.0059	1.01	0.9496	-1.67	0.9369	1.785	0.9732	-2.825	0.9896	-0.205	0.9346	1.86
	1.0115	-0.25	1.0065	0.99	0.9501	-1.665	0.9374	1.8	0.9737	-2.8	0.9901	-0.205	0.9351	1.865
	1.0121	-0.245	1.007	0.99	0.9506	-1.655	0.9379	1.82	0.9743	-2.805	0.9906	-0.2	0.9356	1.765
	1.0127	-0.245	1.0076	0.99	0.9511	-1.64	0.9384	1.84	0.9748	-2.825	0.9911	-0.2	0.9361	1.76
	1.0132	-0.245	1.0081	0.975	0.9516	-1.62	0.9389	1.86	0.9754	-2.845	0.9916	-0.2	0.9366	1.74
	1.0138	-0.245	1.0086	0.965	0.9521	-1.61	0.9394	1.885	0.9759	-2.89	0.9921	-0.2	0.9371	1.725
	1.0143	-0.245	1.0092	0.94	0.9526	-1.615	0.9399	1.9	0.9764	-2.94	0.9926	-0.195	0.9376	1.72
	1.0149	-0.245	1.0097	0.935	0.9531	-1.64	0.9404	1.905	0.977	-2.945	0.9931	-0.2	0.9381	1.7
	1.0154	-0.245	1.0102	0.94	0.9537	-1.66	0.9409	1.91	0.9775	-2.935	0.9936	-0.195	0.9386	1.675
	1.016	-0.24	1.0108	0.925	0.9542	-1.675	0.9414	1.905	0.9781	-2.92	0.9941	-0.19	0.9391	1.68
	1.0166	-0.24	1.0113	0.905	0.9547	-1.66	0.9419	1.88	0.9786	-2.9	0.9946	-0.19	0.9396	1.685
	1.0171	-0.24	1.012	0.695	0.9552	-1.655	0.9424	1.87	0.9792	-2.905	0.9951	-0.19	0.9401	1.67
	1.0177	-0.24	1.0126	0.67	0.9557	-1.65	0.9429	1.865	0.9797	-2.905	0.9956	-0.19	0.9405	1.66
	1.0182	-0.235	1.0132	0.67	0.9562	-1.635	0.9434	1.86	0.9802	-2.9	0.9961	-0.185	0.941	1.65
	1.0188	-0.235	1.0139	0.68	0.9567	-1.615	0.9439	1.845	0.9808	-2.93	0.9966	-0.18	0.9415	1.655
	1.0194	-0.235	1.0145	0.69	0.9572	-1.605	0.9443	1.84	0.9813	-2.945	0.9971	-0.18	0.942	1.645
	1.0199	-0.235	1.0151	0.71	0.9577	-1.6	0.9448	1.825	0.9819	-2.965	0.9976	-0.18	0.9425	1.63
	1.0205	-0.23	1.0157	0.715	0.9582	-1.58	0.9453	1.825	0.9824	-2.97	0.9981	-0.18	0.943	1.64
	1.021	-0.23	1.0164	0.695	0.9587	-1.56	0.9458	1.83	0.983	-2.96	0.9986	-0.175	0.9435	1.64
	1.0216	-0.23	1.017	0.695	0.9592	-1.555	0.9463	1.83	0.9835	-2.975	0.9991	-0.175	0.944	1.625
	1.0221	-0.235	1.0176	0.7	0.9597	-1.54	0.9468	1.835	0.984	-2.985	0.9996	-0.175	0.9445	1.63
	1.0227	-0.24	1.0183	0.695	0.9602	-1.52	0.9473	1.835	0.9846	-2.945	1.0001	-0.175	0.945	1.635
	1.0233	-0.24	1.0189	0.685	0.9607	-1.495	0.9478	1.84	0.9851	-2.9	1.0006	-0.17	0.9455	1.625
	1.0238	-0.24	1.0195	0.68	0.9612	-1.475	0.9483	1.835	0.9857	-2.875	1.0011	-0.17	0.946	1.635
	1.0244	-0.24	1.0202	0.68	0.9617	-1.475	0.9488	1.845	0.9862	-2.86	1.0016	-0.17	0.9465	1.65
	1.0249	-0.245	1.0208	0.645	0.9622	-1.5	0.9493	1.85	0.9867	-2.875	1.0021	-0.165	0.947	1.64
	1.0255	-0.245	1.0214	0.625	0.9627	-1.51	0.9498	1.85	0.9873	-2.925	1.0026	-0.165	0.9475	1.625
	1.026	-0.245	1.0221	0.64	0.9632	-1.5	0.9503	1.835	0.9878	-3	1.0031	-0.165	0.948	1.62
	1.0266	-0.245	1.0227	0.655	0.9637	-1.48	0.9508	1.84	0.9884	-3.055	1.0036	-0.16	0.9484	1.635
	1.0272	-0.245	1.0233	0.655	0.9642	-1.45	0.9513	1.845	0.9889	-3.065	1.0041	-0.165	0.9489	1.64
	1.0277	-0.245	1.0239	0.65	0.9647	-1.44	0.9518	1.845	0.9895	-3.235	1.0046	-0.16	0.9494	1.625
	1.0282	-0.24	1.0246	0.655	0.9652	-1.43	0.9523	1.845	0.99	-3.22	1.0051	-0.16	0.9499	1.615
	1.0287	-0.24	1.0252	0.65	0.9657	-1.445	0.9527	1.835	0.9905	-3.19	1.0056	-0.16	0.9504	1.62
	1.0293	-0.235	1.0258	0.645	0.9662	-1.47	0.9532	1.835	0.9911	-3.185	1.0062	-0.14	0.9509	1.625
	1.0298	-0.23	1.0265	0.655	0.9667	-1.505	0.9537	1.85	0.9916	-3.225	1.0068	-0.14	0.9514	1.625
	1.0303	-0.23	1.0271	0.66	0.9672	-1.545	0.9542	1.845	0.9921	-3.24	1.0073	-0.135	0.9519	1.625
	1.0308	-0.225	1.0277	0.645	0.9678	-1.575	0.9547	1.84	0.9927	-3.195	1.0079	-0.13	0.9524	1.64
	1.0313	-0.225	1.0284	0.61	0.9683	-1.59	0.9552	1.85	0.9932	-3.125	1.0085	-0.125	0.9529	1.645
	1.0318	-0.225	1.029	0.615	0.9688	-1.59	0.9557	1.855	0.9937	-3.1	1.0091	-0.125	0.9534	1.635
	1.0323	-0.215	1.0296	0.64	0.9693	-1.575	0.9562	1.855	0.9943	-3.13	1.0096	-0.125	0.9539	1.66
	1.0328	-0.22	1.0303	0.66	0.9698	-1.565	0.9567	1.87	0.9948	-3.195	1.0102	-0.125	0.9544	1.67
	1.0333	-0.22	1.0309	0.675	0.9703	-1.55	0.9572	1.875	0.9954	-3.245	1.0108	-0.125	0.9549	1.65
	1.0338	-0.215	1.0315	0.675	0.9708	-1.515	0.9577	1.88	0.9959	-3.225	1.0114	-0.125	0.9554	1.65
	1.0343	-0.215	1.0321	0.63	0.9713	-1.485	0.9582	1.875	0.9964	-3.24	1.0119	-0.125	0.9559	1.67
	1.0348	-0.215	1.0328	0.595	0.9718	-1.46	0.9587	1.88	0.997	-3.325	1.0125	-0.125	0.9564	1.66
	1.0353	-0.215	1.0334	0.635	0.9723	-1.45	0.9592	1.875	0.9975	-3.32	1.0131	-0.12	0.9568	1.64
	1.0359	-0.22	1.034	0.665	0.9728	-1.45	0.9597	1.865	0.998	-3.27	1.0137	-0.12	0.9573	1.64
	1.0364	-0.22	1.0347	0.63	0.9733	-1.455	0.9602	1.855	0.9986	-3.23	1.0142	-0.12	0.9578	1.66
	1.0369	-0.225	1.0353	0.595	0.9738	-1.455	0.9607	1.875	0.9991	-3.19	1.0148	-0.12	0.9583	1.625
	1.0374	-0.225	1.0359	0.6	0.9743	-1.45	0.9612	1.885	0.9996	-3.165	1.0154	-0.115	0.9588	1.6
	1.0379	-0.225	1.0366	0.6	0.9748	-1.435	0.9616	1.88	1.0002	-3.175	1.016	-0.115	0.9593	1.63
	1.0384	-0.23	1.0372	0.58	0.9753	-1.42	0.9621	1.875	1.0007	-3.18	1.0165	-0.12	0.9598	1.62
	1.0389	-0.235	1.0378	0.59	0.9758	-1.395	0.9626	1.875	1.0012	-3.195	1.0171	-0.115	0.9603	1.595
	1.0394	-0.235	1.0385	0.615	0.9763	-1.37	0.9631	1.885	1.0018	-3.23	1.0177	-0.115	0.9608	1.605
	1.0399	-0.235	1.0391	0.61	0.9768	-1.35	0.9636	1.89	1.0023	-3.23	1.0183	-0.115	0.9613	1.595
	1.0404	-0.235	1.0397	0.59	0.9773	-1.325	0.9641	1.9	1.0028	-3.24	1.0188	-0.115	0.9618	1.57
	1.0409	-0.235	1.0403	0.59	0.9779	-1.24	0.9646	1.915	1.0034	-3.23	1.0194	-0.11	0.9623	1.565
	1.0414	-0.24	1.041	0.59	0.9785	-1.23	0.9651	1.91	1.0039	-3.185	1.02	-0.11	0.9628	1.58
	1.0419	-0.24	1.0416	0.575	0.9791	-1.225	0.9656	1.92	1.0045	-3.155	1.0206	-0.11	0.9633	1.565
	1.0424	-0.24	1.0422	0.56	0.9796	-1.225	0.9661	1.925	1.005	-3.135	1.0211	-0.11	0.9638	1.535
	1.043	-0.245	1.0429	0.57	0.9802	-1.23	0.9666	1.925	1.0055	-3.145	1.0217	-0.115	0.9643	1.55
	1.0435	-0.245	1.0435	0.56	0.9808	-1.225	0.9671	1.93	1.0061	-3.155	1.0223	-0.115	0.9648	1.53
	1.044	-0.25	1.0441	0.515	0.9814	-1.215	0.9676	1.945	1.0066	-3.16	1.0229	-0.115	0.9652	1.51
	1.0445	-0.25	1.0448	0.49	0.982	-1.19	0.9681	1.95	1.0071	-3.16	1.0234	-0.11	0.9657	1.495
	1.045	-0.25	1.0454	0.505	0.9826	-1.175	0.9686	1.95	1.0077	-3.185	1.024	-0.115	0.9662	1.49
	1.0455	-0.255	1.046	0.54	0.9831	-1.17	0.9691	1.955	1.0082	-3.19	1.0246	-0.11	0.9667	1.485
	1.046	-0.255	1.0466	0.52	0.9837	-1.16	0.9696	1.96	1.0087	-3.19	1.0252	-0.11	0.9672	1.475
	1.0465	-0.255	1.0473	0.49	0.9843	-1.155	0.9701	1.975	1.0093	-3.19	1.0257	-0.105	0.9677	1.475
	1.047	-0.26	1.0479	0.485	0.9849	-1.155	0.9705	1.975	1.0098	-3.19	1.0263	-0.1	0.9682	1.465
	1.0475	-0.26	1.0485	0.49	0.9855	-1.145	0.971	1.98	1.0103	-3.185	1.0269	-0.1	0.9687	1.46
	1.048	-0.26	1.0492	0.5	0.986	-1.145	0.9715	1.97	1.0109	-3.2	1.0275	-0.1	0.9692	1.465
	1.0485	-0.26	1.0498	0.51	0.9866	-1.14	0.972	1.97	1.0114	-3.2	1.028	-0.095	0.9697	1.475
	1.049	-0.26	1.0504	0.52	0.9872	-1.145	0.9725	1.99	1.0119	-3.185	1.0286	-0.095	0.9702	1.475
	1.0496	-0.26	1.0511	0.505	0.9878	-1.135	0.973	2.01	1.0125	-3.185	1.0292	-0.095	0.9707	1.465
	1.0501	-0.255	1.0517	0.495	0.9884	-1.13	0.9735	2.015	1.013	-3.215	1.0298	-0.09	0.9712	1.49
	1.0506	-0.255	1.0523	0.5	0.989	-1.13	0.974	2.015	1.0136	-3.24	1.0303	-0.09	0.9717	1.52
	1.0511	-0.25	1.053	0.505	0.9895	-1.125	0.9745	2.015	1.0141	-3.28	1.0309	-0.09	0.9722	1.535
	1.0516	-0.25	1.0536	0.515	0.9901	-1.115	0.975	2.01	1.0146	-3.29	1.0315	-0.09	0.9727	1.525
	1.0521	-0.245	1.0542	0.515	0.9907	-1.105	0.9755	2.02	1.0152	-3.245	1.0321	-0.09	0.9731	1.53
	1.0526	-0.245	1.0548	0.525	0.9913	-1.095	0.976	2.03	1.0157	-3.215	1.0326	-0.09	0.9736	1.545
	1.0531	-0.24	1.0555	0.51	0.9919	-1.085	0.9765	2.035	1.0162	-3.195	1.0332	-0.095	0.9741	1.55
	1.0536	-0.235	1.0561	0.49	0.9924	-1.07	0.977	2.04	1.0168	-3.19	1.0338	-0.09	0.9746	1.555
	1.0541	-0.235	1.0567	0.495	0.993	-1.06	0.9775	2.045	1.0173	-3.17	1.0343	-0.095	0.9751	1.545
	1.0546	-0.23	1.0574	0.505	0.9936	-1.05	0.978	2.04	1.0178	-3.15	1.0349	-0.09	0.9756	1.545
	1.0551	-0.23	1.058	0.5	0.9942	-1.045	0.9785	2.06	1.0184	-3.135	1.0355	-0.09	0.9761	1.535
	1.0556	-0.225	1.0586	0.49	0.9948	-1.045	0.9789	2.065	1.0189	-3.135	1.0361	-0.09	0.9766	1.535
	1.0561	-0.225	1.0593	0.485	0.9954	-1.045	0.9794	2.07	1.0194	-3.095	1.0366	-0.09	0.9771	1.54
	1.0567	-0.22	1.0599	0.465	0.9959	-1.035	0.9799	2.08	1.02	-3.08	1.0372	-0.095	0.9776	1.535
	1.0572	-0.22	1.0605	0.47	0.9965	-1.025	0.9804	2.08	1.0205	-3.1	1.0378	-0.095	0.9781	1.505
	1.0577	-0.215	1.0612	0.5	0.9971	-1.01	0.9809	2.095	1.0211	-3.095	1.0384	-0.105	0.9786	1.495
	1.0582	-0.215	1.0618	0.51	0.9977	-1	0.9814	2.095	1.0216	-3.07	1.0389	-0.11	0.9791	1.51
	1.0587	-0.21	1.0624	0.48	0.9983	-0.985	0.9819	2.1	1.0221	-3.055	1.0395	-0.105	0.9796	1.48
	1.0592	-0.21	1.063	0.445	0.9988	-0.975	0.9824	2.1	1.0227	-3.13	1.0401	-0.1	0.9801	1.45
	1.0597	-0.205	1.0637	0.455	0.9994	-0.96	0.9829	2.11	1.0232	-3.22	1.0407	-0.1	0.9806	1.445
	1.0602	-0.205	1.0643	0.47	1	-0.96	0.9834	2.105	1.0237	-3.2	1.0412	-0.11	0.9811	1.46
	1.0607	-0.2	1.0649	0.455	1.0006	-0.97	0.9839	2.1	1.0243	-3.155	1.0418	-0.115	0.9815	1.445
	1.0612	-0.2	1.0656	0.435	1.0012	-0.985	0.9844	2.11	1.0248	-3.135	1.0424	-0.105	0.982	1.43
	1.0617	-0.2	1.0662	0.43	1.0018	-1	0.9849	2.125	1.0253	-3.11	1.043	-0.095	0.9825	1.42
	1.0622	-0.195	1.0668	0.415	1.0023	-1	0.9854	2.135	1.0259	-3.065	1.0435	-0.095	0.983	1.4
	1.0627	-0.195	1.0675	0.41	1.0029	-1	0.9859	2.115	1.0264	-3.06	1.0441	-0.1	0.9835	1.38
	1.0633	-0.19	1.0681	0.425	1.0035	-0.99	0.9864	2.11	1.0269	-3.085	1.0447	-0.1	0.984	1.37
	1.0638	-0.195	1.0687	0.415	1.0041	-0.98	0.9869	2.11	1.0275	-3.11	1.0453	-0.095	0.9845	1.38
	1.0643	-0.2	1.0693	0.385	1.0047	-0.975	0.9874	2.12	1.028	-3.115	1.0458	-0.09	0.985	1.355
	1.0648	-0.2	1.07	0.405	1.0052	-0.97	0.9878	2.13	1.0285	-3.1	1.0464	-0.09	0.9855	1.315
	1.0653	-0.2	1.0706	0.42	1.0058	-0.965	0.9883	2.14	1.0291	-3.075	1.047	-0.09	0.986	1.32
	1.0658	-0.205	1.0712	0.395	1.0064	-0.965	0.9888	2.13	1.0296	-3.065	1.0476	-0.085	0.9865	1.315
	1.0663	-0.205	1.0719	0.38	1.007	-0.97	0.9893	2.115	1.0302	-3.085	1.0481	-0.08	0.987	1.27
	1.0668	-0.205	1.0725	0.39	1.0076	-0.96	0.9898	2.13	1.0307	-3.12	1.0487	-0.075	0.9875	1.265
	1.0673	-0.205	1.0731	0.39	1.0082	-0.95	0.9903	2.15	1.0312	-3.18	1.0493	-0.075	0.988	1.29
	1.0678	-0.205	1.0738	0.385	1.0087	-0.945	0.9908	2.145	1.0318	-3.225	1.0499	-0.07	0.9885	1.29
	1.0683	-0.21	1.0744	0.4	1.0093	-0.935	0.9913	2.145	1.0323	-3.255	1.0504	-0.065	0.989	1.255
	1.0688	-0.21	1.075	0.405	1.0099	-0.93	0.9918	2.165	1.0328	-3.25	1.051	-0.055	0.9895	1.255
	1.0693	-0.21	1.0757	0.385	1.0105	-0.93	0.9923	2.18	1.0334	-3.265	1.0516	-0.055	0.9899	1.245
	1.0698	-0.21	1.0763	0.395	1.0111	-0.93	0.9928	2.185	1.0339	-3.26	1.0522	-0.05	0.9904	1.225
	1.0704	-0.21	1.0769	0.41	1.0116	-0.925	0.9933	2.205	1.0344	-3.235	1.0527	-0.05	0.9909	1.235
	1.0709	-0.215	1.0775	0.4	1.0122	-0.93	0.9938	2.21	1.035	-3.205	1.0533	-0.05	0.9914	1.26
	1.0714	-0.21	1.0782	0.395	1.0128	-0.935	0.9942	2.22	1.0355	-3.175	1.0539	-0.045	0.9919	1.24
	1.0719	-0.215	1.0788	0.4	1.0134	-0.93	0.9947	2.225	1.036	-3.135	1.0545	-0.04	0.9924	1.205
	1.0724	-0.215	1.0794	0.4	1.014	-0.925	0.9952	2.23	1.0366	-3.145	1.055	-0.035	0.9929	1.205
	1.0729	-0.215	1.0801	0.39	1.0146	-0.92	0.9956	2.23	1.0371	-3.17	1.0556	-0.035	0.9934	1.23
	1.0734	-0.215	1.0807	0.4	1.0151	-0.91	0.9961	2.23	1.0376	-3.13	1.0562	-0.03	0.9939	1.215
	1.0739	-0.22	1.0813	0.4	1.0157	-0.905	0.9966	2.23	1.0382	-3.06	1.0568	-0.025	0.9944	1.18
	1.0744	-0.225	1.082	0.385	1.0163	-0.9	0.9971	2.23	1.0387	-3.03	1.0573	-0.02	0.9949	1.21
	1.0749	-0.225	1.0826	0.385	1.0169	-0.89	0.9975	2.25	1.0393	-3.005	1.0579	-0.025	0.9954	1.23
	1.0754	-0.225	1.0832	0.385	1.0175	-0.875	0.998	2.265	1.0398	-3.015	1.0585	-0.02	0.9959	1.205
	1.0759	-0.225	1.0839	0.355	1.018	-0.87	0.9985	2.27	1.0403	-3.1	1.0591	-0.02	0.9964	1.22
	1.0764	-0.23	1.0845	0.36	1.0186	-0.865	0.999	2.29	1.0409	-3.19	1.0596	-0.02	0.9969	1.24
	1.077	-0.23	1.0851	0.365	1.0192	-0.86	0.9994	2.315	1.0414	-3.215	1.0602	-0.015	0.9974	1.22
	1.0775	-0.23	1.0857	0.34	1.0198	-0.86	0.9999	2.32	1.0419	-3.2	1.0608	-0.02	0.9978	1.215
	1.078	-0.225	1.0864	0.325	1.0204	-0.855	1.0004	2.32	1.0425	-3.23	1.0614	-0.02	0.9983	1.225
	1.0785	-0.225	1.087	0.33	1.021	-0.845	1.0008	2.34	1.043	-3.235	1.0619	-0.015	0.9988	1.225
	1.079	-0.225	1.0876	0.34	1.0215	-0.84	1.0013	2.375	1.0435	-3.225	1.0625	-0.015	0.9993	1.235
	1.0795	-0.22	1.0883	0.33	1.0221	-0.83	1.0018	2.39	1.0441	-3.2	1.0631	-0.015	0.9998	1.24
	1.08	-0.22	1.0889	0.325	1.0227	-0.825	1.0023	2.39	1.0446	-3.18	1.0637	-0.02	1.0003	1.235
	1.0805	-0.215	1.0895	0.325	1.0233	-0.82	1.0027	2.395	1.0451	-3.165	1.0642	-0.02	1.0008	1.235
	1.081	-0.21	1.0902	0.305	1.0239	-0.815	1.0032	2.4	1.0457	-3.19	1.0648	-0.02	1.0013	1.22
	1.0815	-0.205	1.0908	0.295	1.0244	-0.815	1.0037	2.41	1.0462	-3.215	1.0654	-0.025	1.0018	1.22
	1.082	-0.205	1.0914	0.3	1.025	-0.815	1.0041	2.43	1.0468	-3.225	1.066	-0.03	1.0022	1.225
	1.0825	-0.2	1.092	0.075	1.0256	-0.815	1.0046	2.435	1.0473	-3.235	1.0665	-0.035	1.0027	1.205
	1.083	-0.2	1.0925	0.095	1.0262	-0.815	1.0051	2.42	1.0478	-3.235	1.0671	-0.035	1.0032	1.195
	1.0835	-0.195	1.0931	0.1	1.0268	-0.81	1.0056	2.41	1.0484	-3.21	1.0677	-0.035	1.0037	1.205
	1.0841	-0.195	1.0936	0.095	1.0274	-0.81	1.006	2.415	1.0489	-3.2	1.0683	-0.04	1.0042	1.2
	1.0846	-0.195	1.0941	0.09	1.0279	-0.8	1.0065	2.43	1.0494	-3.175	1.0688	-0.045	1.0047	1.185
	1.0851	-0.19	1.0947	0.115	1.0285	-0.79	1.007	2.455	1.05	-3.16	1.0694	-0.045	1.0052	1.185
	1.0856	-0.19	1.0952	0.115	1.0291	-0.785	1.0075	2.465	1.0505	-3.16	1.07	-0.05	1.0056	1.19
	1.0861	-0.185	1.0958	0.085	1.0297	-0.78	1.0079	2.47	1.051	-3.15	1.0706	-0.055	1.0061	1.18
	1.0866	-0.185	1.0963	0.09	1.0303	-0.775	1.0084	2.51	1.0516	-3.11	1.0711	-0.055	1.0066	1.175
[truncated: 116,210 more rows]
