# Supplementary material for: Efficacy and safety testing of a COVID-19 era emergency ventilator in a healthy rabbit lung model
Source: BMC Biomed Eng. 2022 Mar 14;4:2. doi: 10.1186/s42490-022-00059-x (PMC8919917; doi:10.1186/s42490-022-00059-x)
Supplement: Supplementary file 7 — Additional file 7. Rabbit MV4 Carestation Flow Waveforms. Flow waveforms for rabbit MV4 during Carestation ventilation. [file 42490_2022_59_MOESM7_ESM.xlsx]

## Sheet: MV4 Flow Data Set
	MV4
Ventilation Strategy	Carestation
Timepoint	0		10		20		30		40		50		60
	Time (s)	Flow (slm)	Time (s)	Flow (slm)	Time (s)	Flow (slm)	Time (s)	Flow (slm)	Time (s)	Flow (slm)	Time (s)	Flow (slm)	Time (s)	Flow (slm)
	0.0001	1.49	0.0002	5.525	0.0002	0.25	0.0002	0.82	0.0003	-4.64	0.0002	-0.045	0.0002	-0.63
	0.0007	1.5	0.0007	5.545	0.0007	0.25	0.0007	0.815	0.0008	-4.71	0.0006	-0.04	0.0008	-0.635
	0.0012	1.515	0.0012	5.57	0.0012	0.245	0.0012	0.81	0.0013	-4.83	0.0011	-0.035	0.0014	-0.63
	0.0017	1.525	0.0017	5.59	0.0017	0.245	0.0017	0.805	0.0017	-4.885	0.0016	-0.03	0.0019	-0.63
	0.0022	1.535	0.0022	5.61	0.0021	0.245	0.0022	0.795	0.0022	-4.835	0.0021	-0.03	0.0025	-0.63
	0.0027	1.55	0.0027	5.635	0.0026	0.24	0.0027	0.79	0.0027	-4.775	0.0026	-0.02	0.0031	-0.63
	0.0032	1.565	0.0032	5.655	0.0031	0.24	0.0031	0.785	0.0032	-4.715	0.003	-0.015	0.0037	-0.63
	0.0037	1.575	0.0037	5.66	0.0036	0.24	0.0036	0.78	0.0037	-4.665	0.0035	-0.01	0.0042	-0.63
	0.0042	1.59	0.0042	5.68	0.0041	0.24	0.0041	0.775	0.0042	-4.675	0.004	-0.005	0.0048	-0.625
	0.0047	1.6	0.0047	5.705	0.0045	0.24	0.0046	0.77	0.0047	-4.695	0.0045	0	0.0054	-0.625
	0.0052	1.605	0.0052	5.73	0.005	0.24	0.0051	0.76	0.0051	-4.695	0.005	0.005	0.0059	-0.625
	0.0057	1.62	0.0057	5.75	0.0055	0.24	0.0056	0.75	0.0056	-4.73	0.0054	0.01	0.0065	-0.625
	0.0062	1.63	0.0062	5.775	0.006	0.24	0.0061	0.745	0.0061	-4.76	0.0059	0.015	0.0071	-0.625
	0.0067	1.645	0.0067	5.795	0.0065	0.24	0.0066	0.74	0.0066	-4.805	0.0064	0.025	0.0077	-0.625
	0.0072	1.655	0.0073	5.81	0.0069	0.24	0.0071	0.74	0.0071	-4.815	0.0069	0.03	0.0082	-0.625
	0.0077	1.66	0.0078	5.825	0.0074	0.245	0.0075	0.73	0.0076	-4.81	0.0073	0.035	0.0088	-0.625
	0.0082	1.67	0.0083	5.845	0.0079	0.245	0.008	0.725	0.0081	-4.835	0.0078	0.035	0.0094	-0.62
	0.0087	1.68	0.0088	5.875	0.0084	0.245	0.0085	0.715	0.0085	-4.875	0.0083	0.04	0.01	-0.625
	0.0092	1.69	0.0093	5.89	0.0089	0.245	0.009	0.71	0.009	-4.93	0.0088	0.05	0.0105	-0.62
	0.0097	1.705	0.0098	5.9	0.0093	0.245	0.0095	0.705	0.0095	-4.94	0.0093	0.05	0.0111	-0.62
	0.0102	1.715	0.0103	5.935	0.0098	0.245	0.01	0.695	0.01	-4.96	0.0097	0.055	0.0117	-0.615
	0.0107	1.72	0.0108	5.95	0.0103	0.245	0.0105	0.685	0.0105	-5.02	0.0102	0.06	0.0122	-0.61
	0.0112	1.73	0.0113	5.965	0.0108	0.245	0.011	0.68	0.011	-5.045	0.0107	0.06	0.0128	-0.61
	0.0117	1.74	0.0118	5.99	0.0113	0.245	0.0114	0.675	0.0115	-5.015	0.0112	0.06	0.0134	-0.605
	0.0122	1.75	0.0123	6.005	0.0117	0.245	0.0119	0.67	0.0119	-5.02	0.0117	0.065	0.014	-0.6
	0.0127	1.765	0.0128	6.01	0.0122	0.245	0.0124	0.665	0.0124	-5.025	0.0121	0.07	0.0145	-0.595
	0.0132	1.775	0.0133	6.03	0.0127	0.25	0.0129	0.655	0.0129	-5.025	0.0126	0.07	0.0151	-0.59
	0.0137	1.785	0.0138	6.04	0.0132	0.25	0.0134	0.65	0.0134	-5.06	0.0131	0.075	0.0157	-0.585
	0.0142	1.795	0.0143	6.065	0.0137	0.245	0.0139	0.64	0.0139	-5.06	0.0136	0.075	0.0163	-0.58
	0.0147	1.805	0.0148	6.085	0.0141	0.245	0.0144	0.635	0.0144	-5.02	0.0141	0.08	0.0168	-0.575
	0.0152	1.81	0.0153	6.105	0.0146	0.25	0.0149	0.63	0.0149	-4.95	0.0145	0.085	0.0174	-0.57
	0.0157	1.825	0.0158	6.12	0.0151	0.25	0.0154	0.62	0.0153	-4.88	0.015	0.085	0.018	-0.57
	0.0162	1.835	0.0163	6.135	0.0156	0.25	0.0158	0.62	0.0158	-4.89	0.0155	0.09	0.0186	-0.565
	0.0168	1.85	0.0168	6.15	0.0161	0.25	0.0163	0.61	0.0163	-4.92	0.016	0.09	0.0191	-0.56
	0.0173	1.86	0.0173	6.165	0.0165	0.25	0.0168	0.605	0.0168	-4.91	0.0165	0.095	0.0197	-0.555
	0.0178	1.87	0.0178	6.175	0.017	0.245	0.0173	0.6	0.0173	-4.88	0.0169	0.095	0.0203	-0.55
	0.0183	1.885	0.0183	6.185	0.0175	0.245	0.0178	0.59	0.0178	-4.91	0.0174	0.1	0.0208	-0.54
	0.0188	2.065	0.0188	6.19	0.018	0.245	0.0183	0.585	0.0183	-4.93	0.0179	0.105	0.0214	-0.54
	0.0193	2.085	0.0193	6.19	0.0185	0.24	0.0188	0.575	0.0187	-4.87	0.0184	0.105	0.022	-0.535
	0.0198	2.1	0.0198	6.2	0.0189	0.24	0.0193	0.57	0.0192	-4.81	0.0189	0.105	0.0226	-0.535
	0.0202	2.11	0.0203	6.2	0.0194	0.24	0.0197	0.565	0.0197	-4.74	0.0193	0.105	0.0231	-0.53
	0.0207	2.125	0.0208	6.205	0.0199	0.24	0.0202	0.555	0.0202	-4.68	0.0198	0.11	0.0237	-0.525
	0.0212	2.135	0.0213	6.21	0.0204	0.235	0.0207	0.545	0.0207	-4.69	0.0203	0.11	0.0243	-0.52
	0.0217	2.155	0.0218	6.23	0.0209	0.235	0.0212	0.54	0.0212	-4.69	0.0208	0.11	0.0249	-0.52
	0.0222	2.175	0.0223	6.235	0.0213	0.23	0.0217	0.535	0.0217	-4.69	0.0212	0.115	0.0254	-0.515
	0.0227	2.185	0.0228	6.23	0.0218	0.23	0.0222	0.525	0.0221	-4.69	0.0217	0.115	0.026	-0.51
	0.0232	2.2	0.0233	6.215	0.0223	0.225	0.0227	0.525	0.0226	-4.73	0.0222	0.115	0.0266	-0.51
	0.0237	2.215	0.0238	6.22	0.0228	0.225	0.0232	0.515	0.0231	-4.735	0.0227	0.115	0.0271	-0.51
	0.0242	2.23	0.0243	6.225	0.0233	0.22	0.0237	0.51	0.0236	-4.74	0.0232	0.12	0.0277	-0.505
	0.0247	2.25	0.0248	6.225	0.0237	0.215	0.0241	0.505	0.0241	-4.74	0.0236	0.125	0.0283	-0.5
	0.0252	2.265	0.0253	6.22	0.0242	0.215	0.0246	0.5	0.0246	-4.7	0.0241	0.125	0.0289	-0.5
	0.0257	2.275	0.0258	6.24	0.0247	0.215	0.0251	0.495	0.0251	-4.7	0.0246	0.13	0.0294	-0.495
	0.0262	2.295	0.0263	6.245	0.0252	0.21	0.0256	0.495	0.0255	-4.715	0.0251	0.135	0.03	-0.495
	0.0267	2.305	0.0268	6.24	0.0257	0.21	0.0261	0.49	0.026	-4.67	0.0256	0.135	0.0306	-0.49
	0.0272	2.315	0.0273	6.23	0.0261	0.205	0.0266	0.485	0.0265	-4.645	0.026	0.135	0.0312	-0.49
	0.0277	2.33	0.0278	6.225	0.0266	0.205	0.0271	0.48	0.027	-4.64	0.0265	0.14	0.0317	-0.49
	0.0282	2.34	0.0283	6.23	0.0271	0.205	0.0276	0.475	0.0275	-4.63	0.027	0.145	0.0323	-0.485
	0.0287	2.355	0.0289	6.215	0.0276	0.2	0.028	0.47	0.028	-4.63	0.0275	0.145	0.0329	-0.485
	0.0292	2.365	0.0294	6.21	0.0281	0.195	0.0285	0.465	0.0285	-4.61	0.028	0.145	0.0334	-0.48
	0.0296	2.38	0.0299	6.2	0.0285	0.19	0.029	0.46	0.0289	-4.6	0.0284	0.15	0.034	-0.48
	0.0301	2.39	0.0304	6.19	0.029	0.19	0.0295	0.455	0.0294	-4.65	0.0289	0.15	0.0346	-0.475
	0.0306	2.405	0.0309	6.175	0.0295	0.185	0.03	0.445	0.0299	-4.68	0.0294	0.15	0.0352	-0.47
	0.0311	2.42	0.0314	6.16	0.03	0.185	0.0305	0.44	0.0304	-4.655	0.0299	0.155	0.0357	-0.47
	0.0316	2.435	0.0319	6.14	0.0305	0.18	0.031	0.435	0.0309	-4.62	0.0304	0.155	0.0363	-0.47
	0.0321	2.445	0.0324	6.13	0.0309	0.18	0.0315	0.435	0.0314	-4.655	0.0308	0.155	0.0369	-0.465
	0.0326	2.46	0.0329	6.12	0.0314	0.18	0.032	0.425	0.0319	-4.69	0.0313	0.155	0.0375	-0.465
	0.0331	2.47	0.0334	6.1	0.0319	0.175	0.0324	0.425	0.0323	-4.68	0.0318	0.155	0.038	-0.465
	0.0336	2.475	0.0339	6.075	0.0324	0.175	0.0329	0.42	0.0328	-4.655	0.0323	0.16	0.0386	-0.46
	0.0341	2.495	0.0344	6.06	0.0329	0.17	0.0334	0.415	0.0333	-4.59	0.0328	0.16	0.0392	-0.455
	0.0346	2.505	0.0349	6.05	0.0333	0.17	0.0339	0.41	0.0338	-4.535	0.0332	0.16	0.0397	-0.45
	0.0351	2.515	0.0354	6.02	0.0338	0.17	0.0344	0.405	0.0343	-4.515	0.0337	0.16	0.0403	-0.455
	0.0356	2.53	0.0359	6.005	0.0343	0.17	0.0349	0.4	0.0348	-4.465	0.0342	0.165	0.0409	-0.455
	0.0361	2.545	0.0364	5.99	0.0348	0.165	0.0354	0.4	0.0353	-4.44	0.0347	0.17	0.0415	-0.455
	0.0366	2.555	0.0369	5.975	0.0353	0.165	0.0359	0.395	0.0357	-4.445	0.0352	0.17	0.042	-0.45
	0.0371	2.57	0.0374	5.945	0.0357	0.165	0.0363	0.385	0.0362	-4.44	0.0356	0.165	0.0426	-0.445
	0.0376	2.58	0.0379	5.92	0.0362	0.165	0.0368	0.38	0.0367	-4.44	0.0361	0.17	0.0432	-0.445
	0.0381	2.59	0.0384	5.9	0.0367	0.165	0.0373	0.375	0.0372	-4.46	0.0366	0.17	0.0438	-0.445
	0.0386	2.6	0.0389	5.88	0.0372	0.16	0.0378	0.37	0.0377	-4.48	0.0371	0.17	0.0443	-0.445
	0.039	2.61	0.0394	5.855	0.0377	0.165	0.0383	0.36	0.0382	-4.525	0.0375	0.165	0.0449	-0.44
	0.0395	2.62	0.0399	5.85	0.0381	0.16	0.0388	0.355	0.0387	-4.53	0.038	0.165	0.0455	-0.44
	0.04	2.63	0.0404	5.82	0.0386	0.16	0.0393	0.35	0.0391	-4.555	0.0385	0.165	0.046	-0.435
	0.0405	2.635	0.0409	5.795	0.0391	0.16	0.0398	0.345	0.0396	-4.57	0.039	0.165	0.0466	-0.435
	0.041	2.645	0.0414	5.77	0.0396	0.16	0.0403	0.34	0.0401	-4.55	0.0395	0.165	0.0472	-0.435
	0.0415	2.66	0.0419	5.76	0.0401	0.16	0.0407	0.33	0.0406	-4.515	0.0399	0.165	0.0478	-0.43
	0.042	2.67	0.0424	5.75	0.0405	0.16	0.0412	0.235	0.0411	-4.49	0.0404	0.17	0.0483	-0.425
	0.0425	2.675	0.0429	5.74	0.041	0.165	0.0417	0.225	0.0416	-4.455	0.0409	0.165	0.0489	-0.425
	0.043	2.685	0.0434	5.725	0.0415	0.165	0.0422	0.22	0.0421	-4.435	0.0414	0.165	0.0495	-0.425
	0.0435	2.7	0.0439	5.71	0.042	0.165	0.0427	0.22	0.0425	-4.425	0.0419	0.155	0.0501	-0.425
	0.044	2.71	0.0444	5.71	0.0425	0.165	0.0432	0.21	0.043	-4.45	0.0423	0.15	0.0506	-0.42
	0.0445	2.725	0.0449	5.715	0.0429	0.17	0.0437	0.205	0.0435	-4.495	0.0428	0.145	0.0512	-0.425
	0.045	2.73	0.0454	5.69	0.0434	0.17	0.0442	0.205	0.044	-4.465	0.0433	0.145	0.0518	-0.42
	0.0455	2.74	0.0459	5.68	0.0439	0.17	0.0447	0.2	0.0445	-4.41	0.0438	0.145	0.0523	-0.415
	0.046	2.755	0.0464	5.685	0.0444	0.17	0.0452	0.195	0.045	-4.37	0.0442	0.14	0.0529	-0.42
	0.0465	2.765	0.0469	5.68	0.0449	0.175	0.0457	0.195	0.0454	-4.375	0.0447	0.14	0.0535	-0.42
	0.047	2.775	0.0474	5.68	0.0453	0.175	0.0462	0.19	0.0459	-4.365	0.0452	0.14	0.0541	-0.415
	0.0475	2.785	0.0479	5.675	0.0458	0.175	0.0467	0.185	0.0464	-4.395	0.0457	0.135	0.0546	-0.42
	0.048	2.79	0.0484	5.685	0.0463	0.175	0.0472	0.185	0.0469	-4.48	0.0461	0.135	0.0552	-0.415
	0.0484	2.805	0.0489	5.695	0.0468	0.18	0.0477	0.185	0.0474	-4.49	0.0466	0.135	0.0558	-0.41
	0.0489	2.815	0.0494	5.705	0.0473	0.18	0.0482	0.18	0.0479	-4.485	0.0471	0.135	0.0564	-0.415
	0.0494	2.83	0.0499	5.705	0.0477	0.175	0.0487	0.175	0.0484	-4.47	0.0475	0.135	0.0569	-0.415
	0.0499	2.845	0.0504	5.72	0.0482	0.18	0.0492	0.17	0.0488	-4.43	0.048	0.135	0.0575	-0.415
	0.0504	2.86	0.051	5.725	0.0487	0.18	0.0497	0.165	0.0493	-4.275	0.0485	0.135	0.0581	-0.41
	0.0509	2.875	0.0515	5.725	0.0492	0.18	0.0502	0.165	0.0498	-4.295	0.049	0.13	0.0586	-0.415
	0.0514	2.885	0.052	5.71	0.0497	0.185	0.0507	0.16	0.0503	-4.315	0.0494	0.13	0.0592	-0.415
	0.0519	2.895	0.0525	5.715	0.0501	0.185	0.0512	0.16	0.0508	-4.34	0.0499	0.13	0.0598	-0.41
	0.0524	2.915	0.053	5.73	0.0506	0.185	0.0516	0.155	0.0512	-4.375	0.0504	0.125	0.0604	-0.415
	0.0529	2.925	0.0535	5.745	0.0511	0.185	0.0521	0.155	0.0517	-4.37	0.0509	0.125	0.0609	-0.415
	0.0534	2.93	0.054	5.755	0.0516	0.185	0.0526	0.15	0.0522	-4.365	0.0513	0.13	0.0615	-0.415
	0.0539	2.95	0.0545	5.755	0.0521	0.19	0.0531	0.155	0.0527	-4.4	0.0518	0.125	0.0621	-0.42
	0.0544	2.955	0.055	5.765	0.0525	0.19	0.0536	0.155	0.0532	-4.43	0.0523	0.125	0.0627	-0.415
	0.0549	2.96	0.0555	5.8	0.053	0.195	0.0541	0.15	0.0536	-4.41	0.0527	0.12	0.0632	-0.415
	0.0554	2.975	0.056	5.805	0.0535	0.195	0.0546	0.15	0.0541	-4.37	0.0532	0.12	0.0638	-0.42
	0.0559	2.99	0.0565	5.795	0.054	0.195	0.0551	0.145	0.0546	-4.39	0.0537	0.12	0.0643	-0.35
	0.0564	3	0.057	5.805	0.0545	0.2	0.0556	0.145	0.0551	-4.42	0.0542	0.12	0.0648	-0.35
	0.0569	3.01	0.0575	5.81	0.0549	0.2	0.0561	0.14	0.0555	-4.385	0.0546	0.12	0.0653	-0.345
	0.0573	3.025	0.058	5.815	0.0554	0.2	0.0566	0.14	0.056	-4.31	0.0551	0.115	0.0658	-0.345
	0.0578	3.035	0.0585	5.82	0.0559	0.205	0.0571	0.14	0.0565	-4.24	0.0556	0.115	0.0663	-0.34
	0.0583	3.045	0.059	5.82	0.0564	0.205	0.0576	0.135	0.057	-4.19	0.0561	0.11	0.0667	-0.335
	0.0588	3.055	0.0595	5.795	0.0569	0.205	0.0581	0.13	0.0575	-4.135	0.0565	0.115	0.0672	-0.33
	0.0593	3.07	0.0599	5.785	0.0573	0.2	0.0586	0.13	0.0579	-4.075	0.057	0.115	0.0677	-0.33
	0.0598	3.08	0.0604	5.775	0.0578	0.205	0.0591	0.13	0.0584	-4.045	0.0575	0.115	0.0682	-0.325
	0.0603	3.1	0.0609	5.75	0.0583	0.245	0.0596	0.125	0.0589	-4.045	0.0579	0.11	0.0687	-0.325
	0.0608	3.105	0.0614	5.75	0.0588	0.25	0.0601	0.12	0.0594	-4.08	0.0584	0.11	0.0692	-0.32
	0.0613	3.115	0.0618	5.755	0.0593	0.25	0.0606	0.125	0.0599	-4.145	0.0589	0.105	0.0697	-0.325
	0.0618	3.135	0.0623	5.73	0.0598	0.255	0.0611	0.12	0.0603	-4.155	0.0594	0.105	0.0702	-0.32
	0.0623	3.15	0.0628	5.695	0.0603	0.26	0.0615	0.115	0.0608	-4.13	0.0598	0.1	0.0707	-0.32
	0.0628	3.16	0.0632	5.685	0.0608	0.26	0.062	0.115	0.0613	-4.125	0.0603	0.095	0.0712	-0.32
	0.0633	3.17	0.0637	5.66	0.0613	0.26	0.0625	0.115	0.0618	-4.125	0.0608	0.095	0.0717	-0.315
	0.0638	3.18	0.0642	5.62	0.0618	0.265	0.063	0.115	0.0622	-4.12	0.0613	0.09	0.0721	-0.32
	0.0643	3.195	0.0647	5.59	0.0623	0.265	0.0635	0.11	0.0627	-4.11	0.0617	0.085	0.0726	-0.315
	0.0648	3.205	0.0651	5.56	0.0628	0.265	0.064	0.11	0.0632	-4.1	0.0622	0.08	0.0731	-0.315
	0.0653	3.21	0.0656	5.535	0.0633	0.265	0.0645	0.105	0.0637	-4.085	0.0627	0.08	0.0736	-0.315
	0.0658	3.22	0.0661	5.5	0.0638	0.265	0.065	0.105	0.0642	-4.035	0.0631	0.08	0.0741	-0.315
	0.0663	3.225	0.0665	5.455	0.0643	0.27	0.0655	0.105	0.0646	-3.975	0.0636	0.075	0.0746	-0.315
	0.0667	3.225	0.067	5.42	0.0648	0.27	0.066	0.1	0.0651	-4.01	0.0641	0.07	0.0751	-0.31
	0.0672	3.225	0.0675	5.395	0.0654	0.27	0.0665	0.1	0.0656	-4.09	0.0646	0.07	0.0756	-0.31
	0.0677	3.23	0.068	5.355	0.0659	0.265	0.067	0.1	0.0661	-4.145	0.065	0.07	0.0761	-0.305
	0.0682	3.235	0.0684	5.315	0.0664	0.27	0.0675	0.095	0.0666	-4.185	0.0655	0.07	0.0766	-0.305
	0.0687	3.24	0.0689	5.28	0.0669	0.265	0.068	0.095	0.067	-4.23	0.066	0.07	0.077	-0.305
	0.0692	3.245	0.0694	5.25	0.0674	0.265	0.0685	0.095	0.0675	-4.245	0.0665	0.065	0.0775	-0.305
	0.0697	3.26	0.0698	5.225	0.0679	0.26	0.069	0.09	0.068	-4.265	0.0669	0.065	0.078	-0.3
	0.0702	3.26	0.0703	5.205	0.0684	0.26	0.0695	0.085	0.0685	-4.31	0.0674	0.06	0.0785	-0.3
	0.0707	3.26	0.0708	5.16	0.0689	0.265	0.07	0.085	0.0689	-4.33	0.0679	0.06	0.079	-0.3
	0.0712	3.27	0.0713	5.135	0.0694	0.26	0.0705	0.085	0.0694	-4.295	0.0684	0.06	0.0795	-0.295
	0.0717	3.285	0.0717	5.125	0.0699	0.26	0.071	0.08	0.0699	-4.25	0.0688	0.055	0.08	-0.295
	0.0722	3.305	0.0722	5.11	0.0704	0.255	0.0715	0.08	0.0704	-4.22	0.0693	0.055	0.0805	-0.295
	0.0727	3.32	0.0727	5.095	0.0709	0.255	0.0719	0.08	0.0709	-4.205	0.0698	0.05	0.081	-0.295
	0.0732	3.35	0.0731	5.075	0.0714	0.255	0.0724	0.08	0.0713	-4.185	0.0702	0.05	0.0815	-0.295
	0.0737	3.38	0.0736	5.07	0.0719	0.25	0.0729	0.08	0.0718	-4.155	0.0707	0.045	0.082	-0.295
	0.0742	3.415	0.0741	5.075	0.0724	0.25	0.0734	0.085	0.0723	-4.085	0.0712	0.045	0.0824	-0.29
	0.0747	3.445	0.0746	5.075	0.0729	0.245	0.0739	0.085	0.0728	-3.97	0.0717	0.045	0.0829	-0.285
	0.0752	3.48	0.075	5.085	0.0734	0.245	0.0744	0.085	0.0733	-3.88	0.0721	0.045	0.0834	-0.285
	0.0757	3.525	0.0755	5.095	0.0739	0.24	0.0749	0.085	0.0737	-3.845	0.0726	0.05	0.0839	-0.28
	0.0761	3.565	0.076	5.13	0.0744	0.24	0.0754	0.09	0.0742	-3.81	0.0731	0.05	0.0844	-0.275
	0.0766	3.62	0.0765	5.165	0.0749	0.235	0.0759	0.09	0.0747	-3.75	0.0736	0.045	0.0849	-0.27
	0.0771	3.67	0.0769	5.185	0.0754	0.235	0.0764	0.095	0.0752	-3.72	0.074	0.045	0.0854	-0.265
	0.0776	3.72	0.0774	5.215	0.0759	0.23	0.0769	0.09	0.0756	-3.745	0.0745	0.05	0.0859	-0.265
	0.0781	3.755	0.0779	5.265	0.0764	0.23	0.0774	0.095	0.0761	-3.775	0.075	0.05	0.0864	-0.26
	0.0786	3.775	0.0783	5.305	0.0769	0.225	0.0779	0.095	0.0766	-3.78	0.0754	0.05	0.0869	-0.255
	0.0791	3.79	0.0788	5.36	0.0774	0.225	0.0784	0.1	0.0771	-3.785	0.0759	0.05	0.0874	-0.25
	0.0796	3.795	0.0793	5.41	0.0779	0.225	0.0789	0.1	0.0776	-3.79	0.0764	0.05	0.0878	-0.25
	0.0801	3.805	0.0798	5.465	0.0784	0.22	0.0794	0.105	0.078	-3.8	0.0769	0.05	0.0883	-0.245
	0.0806	3.8	0.0802	5.53	0.0789	0.22	0.0799	0.105	0.0785	-3.795	0.0773	0.055	0.0888	-0.245
	0.0811	3.795	0.0807	5.585	0.0794	0.215	0.0804	0.105	0.079	-3.785	0.0778	0.055	0.0893	-0.24
	0.0816	3.765	0.0812	5.65	0.0799	0.215	0.0809	0.11	0.0795	-3.775	0.0783	0.05	0.0898	-0.24
	0.082	3.77	0.0816	5.72	0.0804	0.22	0.0814	0.11	0.08	-3.81	0.0788	0.05	0.0903	-0.235
	0.0825	3.78	0.0821	5.795	0.0809	0.215	0.0819	0.115	0.0804	-3.84	0.0792	0.055	0.0908	-0.235
	0.083	3.79	0.0826	5.86	0.0814	0.215	0.0823	0.115	0.0809	-3.845	0.0797	0.055	0.0913	-0.23
	0.0835	3.8	0.0831	5.925	0.0819	0.215	0.0828	0.12	0.0814	-3.845	0.0802	0.055	0.0918	-0.23
	0.0839	3.81	0.0835	5.995	0.0824	0.21	0.0833	0.125	0.0819	-3.845	0.0806	0.055	0.0923	-0.225
	0.0844	3.83	0.084	6.075	0.0829	0.21	0.0838	0.125	0.0823	-3.835	0.0811	0.05	0.0927	-0.22
	0.0849	3.855	0.0845	6.14	0.0834	0.21	0.0843	0.125	0.0828	-3.82	0.0816	0.045	0.0932	-0.22
	0.0854	3.87	0.0849	6.19	0.0839	0.21	0.0848	0.125	0.0833	-3.8	0.0821	0.05	0.0937	-0.22
	0.0858	3.905	0.0854	6.24	0.0844	0.21	0.0853	0.13	0.0838	-3.78	0.0825	0.05	0.0942	-0.215
	0.0863	3.92	0.0859	6.305	0.0849	0.205	0.0858	0.13	0.0843	-3.77	0.083	0.05	0.0947	-0.21
	0.0868	3.935	0.0864	6.355	0.0854	0.205	0.0863	0.13	0.0847	-3.795	0.0835	0.045	0.0952	-0.21
	0.0872	3.955	0.0868	6.405	0.0859	0.205	0.0868	0.13	0.0852	-3.81	0.084	0.045	0.0957	-0.21
	0.0877	3.975	0.0873	6.44	0.0865	0.2	0.0873	0.135	0.0857	-3.755	0.0844	0.045	0.0962	-0.205
	0.0882	4.005	0.0878	6.48	0.087	0.2	0.0878	0.135	0.0862	-3.71	0.0849	0.04	0.0967	-0.205
	0.0887	4.025	0.0882	6.54	0.0875	0.2	0.0883	0.135	0.0867	-3.7	0.0854	0.035	0.0972	-0.2
	0.0891	4.045	0.0887	6.575	0.088	0.195	0.0888	0.13	0.0871	-3.705	0.0858	0.035	0.0977	-0.195
	0.0896	4.065	0.0892	6.6	0.0885	0.195	0.0893	0.13	0.0876	-3.735	0.0863	0.03	0.0981	-0.195
	0.0901	4.09	0.0897	6.63	0.089	0.195	0.0898	0.13	0.0881	-3.73	0.0868	0.03	0.0986	-0.195
	0.0906	4.11	0.0901	6.655	0.0895	0.195	0.0903	0.13	0.0886	-3.725	0.0873	0.025	0.0991	-0.19
	0.091	4.14	0.0906	6.665	0.09	0.195	0.0908	0.13	0.089	-3.74	0.0877	0.02	0.0996	-0.19
	0.0915	4.16	0.0911	6.675	0.0905	0.195	0.0913	0.13	0.0895	-3.765	0.0882	0.015	0.1001	-0.195
	0.092	4.18	0.0916	6.695	0.091	0.195	0.0918	0.135	0.09	-3.75	0.0887	0.01	0.1006	-0.195
	0.0924	4.19	0.092	6.71	0.0915	0.19	0.0923	0.135	0.0905	-3.725	0.0892	0.01	0.1011	-0.19
	0.0929	4.215	0.0925	6.715	0.092	0.19	0.0927	0.135	0.091	-3.7	0.0896	0.005	0.1016	-0.19
	0.0934	4.23	0.093	6.72	0.0925	0.185	0.0932	0.135	0.0914	-3.71	0.0901	0	0.1021	-0.185
	0.0939	4.25	0.0934	6.72	0.093	0.185	0.0937	0.135	0.0919	-3.745	0.0906	0	0.1026	-0.185
	0.0943	4.27	0.0939	6.73	0.0935	0.185	0.0942	0.14	0.0924	-3.77	0.0911	0	0.1031	-0.185
	0.0948	4.28	0.0944	6.74	0.094	0.18	0.0947	0.14	0.0929	-3.72	0.0915	-0.01	0.1035	-0.18
	0.0953	4.295	0.0949	6.73	0.0945	0.18	0.0952	0.145	0.0934	-3.63	0.092	-0.01	0.104	-0.18
	0.0958	4.31	0.0953	6.74	0.095	0.18	0.0957	0.14	0.0938	-3.57	0.0925	-0.015	0.1045	-0.18
	0.0962	4.315	0.0958	6.755	0.0955	0.18	0.0962	0.14	0.0943	-3.51	0.0929	-0.015	0.105	-0.18
	0.0967	4.32	0.0963	6.755	0.096	0.175	0.0967	0.14	0.0948	-3.45	0.0934	-0.015	0.1055	-0.18
	0.0972	4.33	0.0967	6.745	0.0965	0.175	0.0972	0.14	0.0953	-3.405	0.0939	-0.025	0.106	-0.18
	0.0976	4.33	0.0972	6.725	0.097	0.175	0.0977	0.14	0.0957	-3.36	0.0944	-0.025	0.1065	-0.175
	0.0981	4.335	0.0977	6.735	0.0975	0.175	0.0982	0.135	0.0962	-3.335	0.0948	-0.03	0.107	-0.175
	0.0986	4.35	0.0982	6.735	0.098	0.175	0.0987	0.135	0.0967	-3.32	0.0953	-0.03	0.1075	-0.175
	0.0991	4.35	0.0986	6.71	0.0985	0.175	0.0992	0.14	0.0972	-3.35	0.0958	-0.035	0.108	-0.175
	0.0995	4.355	0.0991	6.7	0.099	0.175	0.0997	0.14	0.0977	-3.4	0.0963	-0.035	0.1084	-0.175
	0.1	4.36	0.0996	6.705	0.0995	0.17	0.1002	0.14	0.0981	-3.435	0.0967	-0.04	0.1089	-0.17
	0.1005	4.36	0.1	6.69	0.1	0.175	0.1007	0.145	0.0986	-3.41	0.0972	-0.04	0.1094	-0.17
	0.101	4.37	0.1005	6.67	0.1005	0.175	0.1012	0.145	0.0991	-3.365	0.0977	-0.04	0.1099	-0.17
	0.1014	4.365	0.101	6.665	0.101	0.17	0.1017	0.145	0.0996	-3.335	0.0981	-0.04	0.1104	-0.175
	0.1019	4.375	0.1015	6.66	0.1015	0.17	0.1022	0.15	0.1001	-3.3	0.0986	-0.04	0.1109	-0.17
	0.1024	4.37	0.1019	6.65	0.102	0.17	0.1027	0.15	0.1005	-3.275	0.0991	-0.045	0.1114	-0.17
	0.1028	4.375	0.1024	6.65	0.1025	0.17	0.1031	0.15	0.101	-3.275	0.0996	-0.05	0.1119	-0.165
	0.1033	4.37	0.1029	6.66	0.103	0.17	0.1036	0.15	0.1015	-3.29	0.1	-0.045	0.1124	-0.165
	0.1038	4.37	0.1033	6.65	0.1035	0.17	0.1041	0.16	0.102	-3.295	0.1005	-0.045	0.1129	-0.165
	0.1043	4.37	0.1038	6.66	0.104	0.17	0.1046	0.16	0.1024	-3.285	0.101	-0.045	0.1134	-0.16
	0.1047	4.38	0.1043	6.675	0.1045	0.17	0.1051	0.16	0.1029	-3.275	0.1015	-0.045	0.1138	-0.16
	0.1052	4.385	0.1048	6.675	0.105	0.17	0.1056	0.165	0.1034	-3.29	0.102	-0.03	0.1143	-0.155
	0.1057	4.38	0.1052	6.67	0.1055	0.17	0.1061	0.165	0.1039	-3.295	0.1024	-0.03	0.1148	-0.15
	0.1062	4.38	0.1057	6.67	0.106	0.17	0.1066	0.165	0.1044	-3.28	0.1029	-0.03	0.1153	-0.15
	0.1066	4.385	0.1062	6.67	0.1065	0.17	0.1071	0.165	0.1048	-3.265	0.1034	-0.03	0.1158	-0.155
	0.1071	4.385	0.1066	6.665	0.1071	0.17	0.1076	0.165	0.1053	-3.265	0.1039	-0.03	0.1163	-0.15
	0.1076	4.39	0.1071	6.66	0.1076	0.17	0.108	0.165	0.1058	-3.295	0.1044	-0.03	0.1168	-0.15
	0.108	4.405	0.1076	6.665	0.1081	0.17	0.1085	0.165	0.1063	-3.33	0.1049	-0.03	0.1173	-0.15
	0.1085	4.405	0.1081	6.66	0.1086	0.17	0.109	0.165	0.1067	-3.35	0.1054	-0.03	0.1178	-0.15
	0.109	4.405	0.1085	6.64	0.1091	0.175	0.1095	0.165	0.1072	-3.38	0.1059	-0.03	0.1183	-0.15
	0.1095	4.41	0.109	6.64	0.1096	0.175	0.11	0.165	0.1077	-3.375	0.1064	-0.03	0.1188	-0.15
	0.1099	4.415	0.1095	6.635	0.1101	0.175	0.1105	0.165	0.1082	-3.335	0.1069	-0.035	0.1192	-0.15
	0.1104	4.415	0.11	6.62	0.1106	0.18	0.111	0.17	0.1087	-3.295	0.1074	-0.035	0.1197	-0.15
	0.1109	4.42	0.1104	6.59	0.1111	0.18	0.1115	0.17	0.1091	-3.295	0.1079	-0.04	0.1202	-0.15
	0.1114	4.425	0.1109	6.575	0.1116	0.185	0.1119	0.17	0.1096	-3.315	0.1084	-0.035	0.1207	-0.15
	0.1118	4.43	0.1114	6.555	0.1121	0.185	0.1124	0.17	0.1101	-3.04	0.1089	-0.04	0.1212	-0.15
	0.1123	4.435	0.1118	6.525	0.1126	0.185	0.1129	0.17	0.1106	-3.03	0.1094	-0.04	0.1217	-0.15
	0.1128	4.44	0.1123	6.5	0.1131	0.19	0.1134	0.175	0.1111	-3.03	0.1099	-0.04	0.1222	-0.15
	0.1132	4.445	0.1128	6.48	0.1136	0.19	0.1139	0.175	0.1116	-3.025	0.1104	-0.04	0.1227	-0.15
	0.1137	4.45	0.1133	6.45	0.1141	0.19	0.1144	0.175	0.112	-3.045	0.1109	-0.04	0.1232	-0.145
	0.1142	4.45	0.1137	6.42	0.1146	0.195	0.1149	0.175	0.1125	-3.07	0.1113	-0.04	0.1237	-0.145
	0.1147	4.45	0.1142	6.385	0.1151	0.195	0.1154	0.18	0.113	-3.09	0.1118	-0.04	0.1241	-0.145
	0.1151	4.455	0.1147	6.355	0.1156	0.19	0.1159	0.18	0.1135	-3.08	0.1123	-0.04	0.1246	-0.15
	0.1156	4.455	0.1151	6.33	0.1161	0.195	0.1163	0.18	0.114	-3.055	0.1128	-0.04	0.1251	-0.15
	0.1161	4.465	0.1156	6.3	0.1166	0.195	0.1168	0.18	0.1144	-3.03	0.1133	-0.04	0.1256	-0.155
	0.1166	4.485	0.1161	6.26	0.1171	0.2	0.1173	0.18	0.1149	-3.015	0.1138	-0.04	0.1261	-0.155
	0.117	4.495	0.1166	6.23	0.1176	0.2	0.1178	0.18	0.1154	-3.005	0.1143	-0.035	0.1266	-0.165
	0.1175	4.49	0.117	6.2	0.1181	0.205	0.1183	0.185	0.1159	-3.005	0.1148	-0.03	0.1271	-0.16
	0.118	4.485	0.1175	6.175	0.1186	0.205	0.1188	0.185	0.1164	-2.98	0.1153	-0.025	0.1276	-0.16
	0.1184	4.5	0.118	6.14	0.1191	0.21	0.1193	0.18	0.1169	-2.93	0.1158	-0.015	0.1281	-0.16
	0.1189	4.515	0.1184	6.12	0.1196	0.21	0.1198	0.185	0.1173	-2.91	0.1163	-0.005	0.1285	-0.16
	0.1194	4.53	0.1189	6.09	0.1201	0.21	0.1202	0.19	0.1178	-2.915	0.1168	0.015	0.129	-0.16
	0.1199	4.54	0.1194	5.755	0.1206	0.21	0.1207	0.19	0.1183	-2.885	0.1173	0.03	0.1295	-0.16
	0.1203	4.54	0.1199	5.72	0.1211	0.215	0.1212	0.195	0.1188	-2.82	0.1178	0.055	0.13	-0.16
	0.1208	4.545	0.1203	5.69	0.1216	0.215	0.1217	0.195	0.1193	-2.78	0.1183	0.075	0.1305	-0.16
	0.1213	4.56	0.1208	5.63	0.1221	0.215	0.1222	0.2	0.1197	-2.76	0.1188	0.1	0.131	-0.155
	0.1218	4.575	0.1213	5.6	0.1226	0.215	0.1227	0.205	0.1202	-2.775	0.1193	0.13	0.1315	-0.155
	0.1222	4.575	0.1218	5.575	0.1231	0.215	0.1232	0.21	0.1207	-2.825	0.1198	0.155	0.1319	-0.155
	0.1227	4.59	0.1222	5.545	0.1235	0.215	0.1237	0.21	0.1212	-2.865	0.1203	0.18	0.1324	-0.155
	0.1232	4.6	0.1227	5.505	0.124	0.215	0.1241	0.21	0.1217	-2.895	0.1207	0.21	0.1329	-0.15
	0.1236	4.615	0.1232	5.47	0.1245	0.21	0.1246	0.215	0.1222	-2.92	0.1212	0.24	0.1334	-0.15
	0.1241	4.615	0.1236	5.435	0.125	0.21	0.1251	0.215	0.1226	-2.95	0.1217	0.265	0.1339	-0.15
	0.1246	4.63	0.1241	5.395	0.1255	0.21	0.1256	0.22	0.1231	-2.995	0.1222	0.295	0.1344	-0.15
	0.1251	4.64	0.1246	5.355	0.1259	0.21	0.1261	0.225	0.1236	-3.015	0.1227	0.32	0.1348	-0.145
	0.1255	4.65	0.1251	5.32	0.1264	0.215	0.1266	0.23	0.1241	-3.01	0.1232	0.35	0.1353	-0.145
	0.126	4.665	0.1255	5.28	0.1269	0.21	0.1271	0.23	0.1246	-2.995	0.1237	0.38	0.1358	-0.145
	0.1265	4.68	0.126	5.25	0.1274	0.21	0.1276	0.235	0.125	-2.995	0.1242	0.41	0.1363	-0.14
	0.127	4.685	0.1265	5.21	0.1279	0.21	0.1281	0.24	0.1255	-2.985	0.1247	0.445	0.1368	-0.14
	0.1274	4.695	0.127	5.17	0.1283	0.21	0.1285	0.24	0.126	-2.95	0.1252	0.475	0.1373	-0.14
	0.1279	4.715	0.1274	5.13	0.1288	0.21	0.129	0.245	0.1265	-2.925	0.1257	0.505	0.1378	-0.14
	0.1284	4.735	0.1279	5.105	0.1293	0.21	0.1295	0.25	0.127	-2.91	0.1262	0.535	0.1382	-0.135
	0.1288	4.75	0.1284	5.06	0.1298	0.21	0.13	0.255	0.1275	-2.885	0.1267	0.56	0.1387	-0.135
	0.1293	4.77	0.1289	5.02	0.1303	0.21	0.1305	0.26	0.1279	-2.86	0.1272	0.59	0.1392	-0.14
	0.1298	4.79	0.1293	4.975	0.1307	0.215	0.131	0.26	0.1284	-2.83	0.1277	0.625	0.1397	-0.14
	0.1303	4.82	0.1298	4.94	0.1312	0.215	0.1315	0.265	0.1289	-2.825	0.1282	0.665	0.1402	-0.135
	0.1307	4.835	0.1303	4.905	0.1317	0.215	0.132	0.27	0.1294	-2.84	0.1287	0.7	0.1407	-0.135
	0.1312	4.86	0.1307	4.875	0.1322	0.22	0.1324	0.27	0.1299	-2.84	0.1292	0.74	0.1412	-0.135
	0.1317	4.88	0.1312	4.825	0.1327	0.215	0.1329	0.275	0.1303	-2.835	0.1296	0.775	0.1416	-0.135
	0.1322	4.895	0.1317	4.78	0.1331	0.215	0.1334	0.28	0.1308	-2.84	0.1301	0.815	0.1421	-0.135
	0.1326	4.91	0.1322	4.74	0.1336	0.22	0.1339	0.28	0.1313	-2.815	0.1306	0.855	0.1426	-0.135
	0.1331	4.925	0.1326	4.695	0.1341	0.22	0.1344	0.28	0.1318	-2.8	0.1311	0.895	0.1431	-0.135
	0.1336	4.95	0.1331	4.655	0.1346	0.22	0.1349	0.285	0.1323	-2.835	0.1316	0.935	0.1436	-0.135
	0.134	4.975	0.1336	4.615	0.135	0.22	0.1354	0.285	0.1327	-2.835	0.1321	0.98	0.1441	-0.135
	0.1345	4.99	0.1341	4.575	0.1355	0.22	0.1359	0.29	0.1332	-2.785	0.1326	1.025	0.1445	-0.135
	0.135	5.015	0.1345	4.53	0.136	0.22	0.1364	0.29	0.1337	-2.74	0.1331	1.07	0.145	-0.135
	0.1355	5.035	0.135	4.49	0.1365	0.22	0.1368	0.29	0.1342	-2.705	0.1336	1.125	0.1455	-0.135
	0.1359	5.05	0.1355	4.455	0.137	0.22	0.1373	0.295	0.1347	-2.68	0.1341	1.17	0.146	-0.135
	0.1364	5.065	0.1359	4.415	0.1374	0.215	0.1378	0.3	0.1352	-2.655	0.1346	1.22	0.1465	-0.135
	0.1369	5.075	0.1364	4.37	0.1379	0.22	0.1383	0.3	0.1356	-2.63	0.1351	1.27	0.147	-0.135
	0.1374	5.09	0.1369	4.34	0.1384	0.215	0.1388	0.3	0.1361	-2.64	0.1356	1.315	0.1475	-0.14
	0.1378	5.11	0.1374	4.29	0.1389	0.215	0.1393	0.305	0.1366	-2.66	0.1361	1.37	0.1479	-0.14
	0.1383	5.13	0.1378	4.25	0.1394	0.215	0.1398	0.305	0.1371	-2.675	0.1366	1.425	0.1484	-0.14
	0.1388	5.14	0.1383	4.22	0.1398	0.215	0.1403	0.305	0.1376	-2.705	0.1371	1.47	0.1489	-0.14
	0.1392	5.15	0.1388	4.18	0.1403	0.215	0.1407	0.31	0.138	-2.75	0.1376	1.515	0.1494	-0.145
	0.1397	5.15	0.1393	4.135	0.1408	0.215	0.1412	0.31	0.1385	-2.81	0.1381	1.57	0.1499	-0.145
	0.1402	5.175	0.1397	4.095	0.1413	0.215	0.1417	0.31	0.139	-2.835	0.1385	1.63	0.1504	-0.145
	0.1407	5.175	0.1402	4.06	0.1418	0.215	0.1422	0.31	0.1395	-2.8	0.139	1.68	0.1509	-0.145
	0.1411	5.185	0.1407	4.02	0.1422	0.215	0.1427	0.31	0.14	-2.725	0.1395	1.73	0.1513	-0.145
	0.1416	5.06	0.1412	3.98	0.1427	0.215	0.1432	0.31	0.1405	-2.64	0.14	1.775	0.1518	-0.145
	0.1421	5.05	0.1416	3.945	0.1432	0.21	0.1437	0.315	0.1409	-2.59	0.1405	1.825	0.1523	-0.145
	0.1426	5.04	0.1421	3.91	0.1437	0.21	0.1442	0.315	0.1414	-2.585	0.141	1.875	0.1528	-0.145
	0.1431	5.045	0.1426	3.87	0.1442	0.215	0.1446	0.315	0.1419	-2.6	0.1415	1.92	0.1533	-0.15
	0.1436	5.055	0.143	3.84	0.1446	0.21	0.1451	0.315	0.1424	-2.605	0.142	1.97	0.1538	-0.15
	0.1441	5.045	0.1435	3.785	0.1451	0.21	0.1456	0.315	0.1429	-2.6	0.1425	2.025	0.1542	-0.15
	0.1446	5.065	0.144	3.75	0.1456	0.21	0.1461	0.315	0.1433	-2.565	0.143	2.07	0.1547	-0.15
	0.1451	5.075	0.1445	3.715	0.1461	0.21	0.1466	0.315	0.1438	-2.505	0.1435	2.12	0.1552	-0.15
	0.1456	5.07	0.1449	3.67	0.1466	0.205	0.1471	0.315	0.1443	-2.46	0.144	2.165	0.1557	-0.15
	0.1461	5.085	0.1454	3.63	0.147	0.205	0.1476	0.315	0.1448	-2.425	0.1445	2.21	0.1562	-0.15
	0.1466	5.095	0.1459	3.59	0.1475	0.2	0.1481	0.315	0.1453	-2.405	0.145	2.255	0.1567	-0.15
	0.1471	5.105	0.1464	3.56	0.148	0.195	0.1486	0.315	0.1458	-2.39	0.1455	2.295	0.1572	-0.155
	0.1476	5.12	0.1468	3.515	0.1485	0.195	0.149	0.315	0.1462	-2.405	0.146	2.345	0.1576	-0.155
	0.1481	5.13	0.1473	3.48	0.1489	0.2	0.1495	0.315	0.1467	-2.455	0.1465	2.385	0.1581	-0.155
	0.1486	5.14	0.1478	3.44	0.1494	0.195	0.15	0.315	0.1472	-2.49	0.147	2.44	0.1586	-0.155
	0.1491	5.15	0.1482	3.405	0.1499	0.195	0.1505	0.32	0.1477	-2.5	0.1474	2.49	0.1591	-0.155
	0.1495	5.16	0.1487	3.365	0.1504	0.19	0.151	0.32	0.1482	-2.47	0.1479	2.535	0.1596	-0.15
	0.15	5.19	0.1492	3.325	0.1509	0.19	0.1515	0.315	0.1486	-2.425	0.1484	2.575	0.1601	-0.155
	0.1505	5.2	0.1497	3.295	0.1513	0.18	0.152	0.32	0.1491	-2.4	0.1489	2.62	0.1606	-0.15
	0.151	5.215	0.1501	3.255	0.1518	0.17	0.1525	0.315	0.1496	-2.405	0.1494	2.665	0.161	-0.15
	0.1515	5.23	0.1506	3.215	0.1523	0.16	0.1529	0.32	0.1501	-2.42	0.1499	2.71	0.1615	-0.15
	0.152	5.23	0.1511	3.18	0.1528	0.145	0.1534	0.32	0.1506	-2.425	0.1504	2.755	0.162	-0.145
	0.1525	5.255	0.1516	3.135	0.1533	0.135	0.1539	0.32	0.151	-2.42	0.1509	2.8	0.1625	-0.145
	0.153	5.28	0.152	3.105	0.1537	0.12	0.1544	0.315	0.1515	-2.425	0.1514	2.84	0.163	-0.145
	0.1535	5.295	0.1525	3.065	0.1542	0.105	0.1549	0.315	0.152	-2.43	0.1519	2.885	0.1635	-0.145
	0.154	5.29	0.153	3.03	0.1547	0.09	0.1554	0.315	0.1525	-2.44	0.1524	2.935	0.1639	-0.145
	0.1545	5.29	0.1535	2.995	0.1552	0.07	0.1559	0.315	0.153	-2.44	0.1529	2.975	0.1644	-0.145
	0.155	5.31	0.1539	2.96	0.1557	0.05	0.1564	0.315	0.1535	-2.445	0.1534	3.01	0.1649	-0.145
	0.1555	5.32	0.1544	2.92	0.1561	0.03	0.1569	0.31	0.1539	-2.45	0.1539	3.05	0.1654	-0.145
	0.156	5.325	0.1549	2.885	0.1566	0.005	0.1573	0.31	0.1544	-2.46	0.1544	3.085	0.1659	-0.15
	0.1565	5.325	0.1553	2.845	0.1571	-0.025	0.1578	0.315	0.1549	-2.445	0.1549	3.125	0.1664	-0.15
	0.157	5.32	0.1558	2.82	0.1576	-0.05	0.1583	0.315	0.1554	-2.41	0.1554	3.16	0.1669	-0.15
	0.1575	5.34	0.1563	2.785	0.1581	-0.08	0.1588	0.315	0.1559	-2.375	0.1559	3.2	0.1673	-0.15
	0.158	5.35	0.1568	2.75	0.1585	-0.115	0.1593	0.31	0.1563	-2.37	0.1563	3.23	0.1678	-0.15
	0.1585	5.365	0.1572	2.715	0.159	-0.145	0.1598	0.31	0.1568	-2.36	0.1568	3.27	0.1683	-0.15
	0.1589	5.37	0.1577	2.685	0.1595	-0.18	0.1603	0.31	0.1573	-2.33	0.1573	3.305	0.1688	-0.15
	0.1594	5.37	0.1582	2.65	0.16	-0.21	0.1608	0.31	0.1578	-2.285	0.1578	3.34	0.1693	-0.15
	0.1599	5.375	0.1587	2.605	0.1604	-0.24	0.1612	0.305	0.1583	-2.265	0.1583	3.365	0.1698	-0.15
	0.1604	5.39	0.1591	2.575	0.1609	-0.275	0.1617	0.305	0.1588	-2.265	0.1588	3.4	0.1703	-0.15
	0.1609	5.395	0.1596	2.545	0.1614	-0.305	0.1622	0.305	0.1592	-2.28	0.1593	3.43	0.1707	-0.15
	0.1614	5.38	0.1601	2.515	0.1619	-0.345	0.1627	0.3	0.1597	-2.295	0.1598	3.465	0.1712	-0.15
	0.1619	5.38	0.1606	2.475	0.1624	-0.38	0.1632	0.295	0.1602	-2.315	0.1603	3.5	0.1717	-0.15
	0.1624	5.385	0.161	2.44	0.1628	-0.415	0.1637	0.295	0.1607	-2.315	0.1608	3.535	0.1722	-0.155
	0.1629	5.385	0.1615	2.42	0.1633	-0.45	0.1642	0.29	0.1612	-2.295	0.1613	3.57	0.1727	-0.155
	0.1634	5.38	0.162	2.39	0.1638	-0.49	0.1647	0.285	0.1616	-2.28	0.1618	3.6	0.1732	-0.155
	0.1639	5.38	0.1624	2.355	0.1643	-0.525	0.1651	0.29	0.1621	-2.265	0.1623	3.64	0.1736	-0.155
	0.1644	5.385	0.1629	2.33	0.1648	-0.565	0.1656	0.285	0.1626	-2.25	0.1628	3.66	0.1741	-0.155
	0.1649	5.375	0.1634	2.3	0.1652	-0.6	0.1661	0.235	0.1631	-2.2	0.1633	3.7	0.1746	-0.16
	0.1654	5.37	0.1639	2.275	0.1657	-0.635	0.1666	0.23	0.1636	-2.155	0.1638	3.74	0.1751	-0.16
	0.1659	5.375	0.1643	2.245	0.1662	-0.67	0.1671	0.23	0.1641	-2.12	0.1643	3.77	0.1756	-0.16
	0.1664	5.375	0.1648	2.215	0.1667	-0.71	0.1676	0.225	0.1645	-2.1	0.1647	4.11	0.1761	-0.16
	0.1669	5.37	0.1653	2.19	0.1672	-0.755	0.1681	0.225	0.165	-2.105	0.1652	4.14	0.1766	-0.165
	0.1674	5.36	0.1658	2.155	0.1676	-0.795	0.1686	0.22	0.1655	-2.125	0.1657	4.165	0.177	-0.165
	0.1679	5.365	0.1662	2.13	0.1681	-0.83	0.1691	0.22	0.166	-2.165	0.1662	4.205	0.1775	-0.165
	0.1683	5.36	0.1667	2.1	0.1686	-0.87	0.1696	0.22	0.1665	-2.195	0.1666	4.235	0.178	-0.165
	0.1688	5.355	0.1672	2.08	0.1691	-0.915	0.1701	0.22	0.1669	-2.18	0.1671	4.26	0.1785	-0.165
	0.1693	5.355	0.1676	2.05	0.1696	-0.955	0.1706	0.22	0.1674	-2.14	0.1676	4.29	0.179	-0.17
	0.1698	5.365	0.1681	2.03	0.17	-1	0.1711	0.22	0.1679	-2.105	0.168	4.32	0.1795	-0.17
	0.1703	5.37	0.1686	2	0.1705	-1.04	0.1716	0.215	0.1684	-2.08	0.1685	4.34	0.18	-0.17
	0.1708	5.36	0.1691	1.98	0.171	-1.09	0.1721	0.215	0.1689	-2.07	0.169	4.375	0.1804	-0.17
	0.1713	5.355	0.1695	1.96	0.1715	-1.135	0.1726	0.215	0.1694	-2.075	0.1695	4.41	0.1809	-0.165
	0.1718	5.345	0.17	1.93	0.1719	-1.185	0.1731	0.215	0.1698	-2.075	0.1699	4.44	0.1814	-0.165
	0.1723	5.345	0.1705	1.905	0.1724	-1.23	0.1736	0.215	0.1703	-2.07	0.1704	4.475	0.1819	-0.17
	0.1728	5.345	0.171	1.885	0.1729	-1.275	0.1741	0.215	0.1708	-2.06	0.1709	4.505	0.1824	-0.17
	0.1733	5.35	0.1714	1.865	0.1734	-1.32	0.1746	0.215	0.1713	-2.11	0.1714	4.53	0.1829	-0.165
	0.1738	5.36	0.1719	1.835	0.1739	-1.37	0.175	0.215	0.1718	-2.12	0.1718	4.565	0.1833	-0.165
	0.1743	5.35	0.1724	1.82	0.1743	-1.425	0.1755	0.215	0.1723	-2.13	0.1723	4.605	0.1838	-0.165
	0.1748	5.345	0.1729	1.8	0.1748	-1.46	0.176	0.21	0.1728	-2.125	0.1728	4.63	0.1843	-0.165
	0.1753	5.34	0.1733	1.775	0.1753	-1.51	0.1765	0.215	0.1732	-2.115	0.1732	4.645	0.1848	-0.16
	0.1758	5.35	0.1738	1.755	0.1758	-1.56	0.177	0.215	0.1737	-2.09	0.1737	4.685	0.1853	-0.16
	0.1763	5.355	0.1743	1.735	0.1763	-1.615	0.1775	0.215	0.1742	-2.06	0.1742	4.73	0.1858	-0.16
	0.1768	5.33	0.1747	1.715	0.1767	-1.66	0.178	0.215	0.1747	-2.02	0.1747	4.77	0.1863	-0.155
	0.1773	5.325	0.1752	1.7	0.1772	-1.715	0.1785	0.21	0.1752	-1.995	0.1751	4.795	0.1867	-0.155
	0.1777	5.33	0.1757	1.685	0.1777	-1.765	0.179	0.215	0.1757	-1.97	0.1756	4.825	0.1872	-0.155
	0.1782	5.33	0.1762	1.665	0.1782	-1.81	0.1795	0.22	0.1762	-1.935	0.1761	4.86	0.1877	-0.15
	0.1787	5.32	0.1766	1.645	0.1787	-1.86	0.18	0.215	0.1766	-1.91	0.1765	4.88	0.1882	-0.13
	0.1792	5.32	0.1771	1.625	0.1791	-1.9	0.1805	0.22	0.1771	-1.89	0.177	4.905	0.1887	-0.13
	0.1797	5.315	0.1776	1.605	0.1796	-1.95	0.181	0.22	0.1776	-1.88	0.1775	4.935	0.1892	-0.13
	0.1802	5.305	0.1781	1.59	0.1801	-2	0.1815	0.22	0.1781	-1.88	0.178	4.955	0.1897	-0.13
	0.1807	5.305	0.1785	1.575	0.1806	-2.05	0.182	0.22	0.1786	-1.89	0.1784	4.985	0.1902	-0.13
	0.1812	5.3	0.179	1.56	0.1811	-2.09	0.1825	0.22	0.1791	-1.89	0.1789	5.015	0.1906	-0.13
	0.1817	5.3	0.1795	1.415	0.1815	-2.135	0.183	0.22	0.1796	-1.86	0.1794	5.05	0.1911	-0.13
	0.1822	5.29	0.18	1.405	0.182	-2.19	0.1835	0.22	0.18	-1.82	0.1798	5.075	0.1916	-0.13
	0.1827	5.285	0.1805	1.395	0.1825	-2.23	0.184	0.22	0.1805	-1.79	0.1803	5.1	0.1921	-0.125
	0.1832	5.285	0.181	1.39	0.183	-2.925	0.1845	0.22	0.181	-1.775	0.1808	5.12	0.1926	-0.125
	0.1837	5.275	0.1814	1.385	0.1835	-2.98	0.185	0.22	0.1815	-1.77	0.1813	5.15	0.1931	-0.125
	0.1842	5.26	0.1819	1.38	0.184	-3.005	0.1854	0.22	0.182	-1.775	0.1817	5.18	0.1936	-0.125
	0.1847	5.255	0.1824	1.375	0.1844	-3.025	0.1859	0.22	0.1825	-1.785	0.1822	5.205	0.1941	-0.125
	0.1852	5.26	0.1829	1.37	0.1849	-3.04	0.1864	0.22	0.183	-1.795	0.1827	5.225	0.1945	-0.125
	0.1857	5.24	0.1834	1.365	0.1854	-3.08	0.1869	0.22	0.1834	-1.8	0.1832	5.245	0.195	-0.125
	0.1862	5.225	0.1839	1.36	0.1859	-3.115	0.1874	0.22	0.1839	-1.805	0.1836	5.265	0.1955	-0.125
	0.1867	5.225	0.1844	1.36	0.1864	-3.13	0.1879	0.22	0.1844	-1.8	0.1841	5.3	0.196	-0.13
	0.1871	5.215	0.1848	1.35	0.1869	-3.135	0.1884	0.22	0.1849	-1.785	0.1846	5.32	0.1965	-0.13
	0.1876	5.18	0.1853	1.35	0.1874	-3.135	0.1889	0.22	0.1854	-1.775	0.185	5.34	0.197	-0.13
	0.1881	5.16	0.1858	1.345	0.1879	-3.145	0.1894	0.22	0.1859	-1.765	0.1855	5.365	0.1975	-0.13
	0.1886	5.155	0.1863	1.34	0.1884	-3.175	0.1899	0.22	0.1864	-1.765	0.186	5.39	0.198	-0.13
	0.1891	5.135	0.1868	1.335	0.1888	-3.23	0.1904	0.22	0.1868	-1.775	0.1865	5.415	0.1984	-0.13
	0.1896	5.125	0.1873	1.335	0.1893	-3.28	0.1909	0.22	0.1873	-1.775	0.1869	5.43	0.1989	-0.125
	0.1901	5.11	0.1878	1.335	0.1898	-3.295	0.1914	0.225	0.1878	-1.77	0.1874	5.45	0.1994	-0.13
	0.1906	5.09	0.1883	1.335	0.1903	-3.325	0.1919	0.225	0.1883	-1.765	0.1879	5.47	0.1999	-0.125
	0.1911	5.065	0.1887	1.33	0.1908	-3.36	0.1924	0.225	0.1888	-1.765	0.1883	5.485	0.2004	-0.13
	0.1916	5.05	0.1892	1.325	0.1913	-3.395	0.1929	0.225	0.1893	-1.765	0.1888	5.505	0.2009	-0.125
	0.1921	5.03	0.1897	1.325	0.1918	-3.43	0.1934	0.225	0.1898	-1.765	0.1893	5.52	0.2014	-0.125
	0.1926	5.03	0.1902	1.32	0.1923	-3.48	0.1939	0.225	0.1902	-1.755	0.1898	5.54	0.2018	-0.125
	0.1931	5.01	0.1907	1.315	0.1927	-3.515	0.1944	0.22	0.1907	-1.75	0.1902	5.57	0.2023	-0.12
	0.1936	4.99	0.1912	1.315	0.1932	-3.515	0.1949	0.22	0.1912	-1.74	0.1907	5.59	0.2028	-0.12
	0.1941	4.98	0.1917	1.315	0.1937	-3.515	0.1954	0.225	0.1917	-1.73	0.1912	5.605	0.2033	-0.12
	0.1946	4.97	0.1921	1.315	0.1942	-3.545	0.1958	0.22	0.1922	-1.715	0.1917	5.63	0.2038	-0.115
	0.1951	4.97	0.1926	1.31	0.1947	-3.63	0.1963	0.225	0.1927	-1.705	0.1921	5.65	0.2043	-0.115
	0.1956	4.95	0.1931	1.31	0.1952	-3.695	0.1968	0.225	0.1932	-1.69	0.1926	5.675	0.2048	-0.12
	0.1961	4.945	0.1936	1.315	0.1957	-3.745	0.1973	0.23	0.1936	-1.67	0.1931	5.69	0.2053	-0.115
	0.1965	4.94	0.1941	1.31	0.1962	-3.825	0.1978	0.225	0.1941	-1.655	0.1935	5.71	0.2057	-0.115
	0.197	4.925	0.1946	1.31	0.1966	-3.89	0.1983	0.23	0.1946	-1.63	0.194	5.735	0.2062	-0.115
	0.1975	4.92	0.1951	1.31	0.1971	-3.895	0.1988	0.235	0.1951	-1.62	0.1945	5.76	0.2067	-0.11
	0.198	4.91	0.1956	1.31	0.1976	-3.855	0.1993	0.235	0.1956	-1.615	0.195	5.78	0.2072	-0.11
	0.1985	4.905	0.196	1.305	0.1981	-3.83	0.1998	0.235	0.1961	-1.63	0.1954	5.795	0.2077	-0.11
	0.199	4.9	0.1965	1.305	0.1986	-3.815	0.2003	0.235	0.1966	-1.63	0.1959	5.81	0.2082	-0.11
	0.1995	4.895	0.197	1.3	0.1991	-3.79	0.2008	0.235	0.197	-1.62	0.1964	5.835	0.2087	-0.105
	0.2	4.875	0.1975	1.3	0.1996	-3.785	0.2013	0.235	0.1975	-1.6	0.1968	5.855	0.2092	-0.105
	0.2005	4.875	0.198	1.295	0.2001	-3.785	0.2018	0.24	0.198	-1.575	0.1973	5.875	0.2096	-0.1
	0.201	4.865	0.1985	1.295	0.2005	-3.795	0.2023	0.24	0.1985	-1.555	0.1978	5.895	0.2101	-0.1
	0.2015	4.855	0.199	1.29	0.201	-3.815	0.2028	0.24	0.199	-1.53	0.1983	5.905	0.2106	-0.1
	0.202	4.845	0.1994	1.285	0.2015	-3.87	0.2033	0.24	0.1995	-1.51	0.1987	5.93	0.2111	-0.095
	0.2025	4.84	0.1999	1.29	0.202	-3.94	0.2038	0.235	0.2	-1.495	0.1992	5.94	0.2116	-0.095
	0.203	4.825	0.2004	1.285	0.2025	-3.975	0.2043	0.24	0.2004	-1.48	0.1997	5.95	0.2121	-0.09
	0.2035	4.805	0.2009	1.29	0.203	-3.985	0.2048	0.24	0.2009	-1.46	0.2002	5.975	0.2126	-0.095
	0.204	4.785	0.2014	1.285	0.2035	-3.995	0.2053	0.24	0.2014	-1.45	0.2006	5.995	0.2131	-0.095
	0.2045	4.57	0.2019	1.28	0.204	-4.06	0.2057	0.24	0.2019	-1.445	0.2011	6.02	0.2135	-0.09
	0.2049	4.535	0.2024	1.28	0.2044	-4.18	0.2062	0.24	0.2024	-1.44	0.2016	6.035	0.214	-0.09
	0.2054	4.505	0.2029	1.285	0.2049	-4.285	0.2067	0.24	0.2029	-1.435	0.202	6.045	0.2145	-0.085
	0.2059	4.48	0.2033	1.28	0.2054	-4.34	0.2072	0.235	0.2034	-1.425	0.2025	6.06	0.215	-0.09
	0.2064	4.455	0.2038	1.275	0.2059	-4.365	0.2077	0.24	0.2038	-1.425	0.203	6.07	0.2155	-0.09
	0.2069	4.425	0.2043	1.275	0.2064	-4.345	0.2082	0.24	0.2043	-1.42	0.2035	6.07	0.216	-0.085
	0.2073	4.405	0.2048	1.275	0.2069	-4.295	0.2087	0.235	0.2048	-1.405	0.2039	6.08	0.2165	-0.09
	0.2078	4.38	0.2053	1.265	0.2074	-4.27	0.2092	0.235	0.2053	-1.395	0.2044	6.095	0.217	-0.09
	0.2083	4.35	0.2058	1.27	0.2079	-4.28	0.2097	0.24	0.2058	-1.39	0.2049	6.11	0.2174	-0.09
	0.2088	4.32	0.2063	1.27	0.2083	-4.255	0.2102	0.24	0.2063	-1.39	0.2053	6.115	0.2179	-0.085
	0.2093	4.3	0.2068	1.265	0.2088	-4.2	0.2107	0.235	0.2068	-1.395	0.2058	6.125	0.2184	-0.085
	0.2097	4.27	0.2072	1.255	0.2093	-4.2	0.2112	0.235	0.2072	-1.395	0.2063	6.135	0.2189	-0.085
	0.2102	4.25	0.2077	1.26	0.2098	-4.29	0.2117	0.235	0.2077	-1.395	0.2068	6.15	0.2194	-0.085
	0.2107	4.225	0.2082	1.255	0.2103	-4.405	0.2122	0.23	0.2082	-1.395	0.2072	6.16	0.2199	-0.09
	0.2112	4.19	0.2087	1.25	0.2108	-4.445	0.2127	0.23	0.2087	-1.4	0.2077	6.165	0.2204	-0.09
	0.2117	4.17	0.2092	1.245	0.2113	-4.43	0.2132	0.225	0.2092	-1.395	0.2082	6.175	0.2209	-0.09
	0.2121	4.15	0.2097	1.245	0.2118	-4.415	0.2137	0.23	0.2097	-1.39	0.2087	6.185	0.2213	-0.085
	0.2126	4.13	0.2102	1.24	0.2122	-4.39	0.2142	0.225	0.2102	-1.385	0.2091	6.195	0.2218	-0.085
	0.2131	4.105	0.2106	1.235	0.2127	-4.365	0.2147	0.225	0.2106	-1.38	0.2096	6.2	0.2223	-0.085
	0.2136	4.085	0.2111	1.24	0.2132	-4.365	0.2152	0.22	0.2111	-1.39	0.2101	6.2	0.2228	-0.085
	0.2141	4.075	0.2116	1.23	0.2137	-4.38	0.2157	0.22	0.2116	-1.4	0.2105	6.205	0.2233	-0.085
	0.2145	4.055	0.2121	1.225	0.2142	-4.42	0.2161	0.215	0.2121	-1.4	0.211	6.215	0.2238	-0.085
	0.215	4.025	0.2126	1.225	0.2147	-4.52	0.2166	0.215	0.2126	-1.395	0.2115	6.225	0.2243	-0.09
	0.2155	4	0.2131	1.22	0.2152	-4.58	0.2171	0.215	0.2131	-1.4	0.212	6.225	0.2248	-0.09
	0.216	3.995	0.2136	1.22	0.2157	-4.615	0.2176	0.215	0.2136	-1.4	0.2124	6.235	0.2252	-0.09
	0.2165	3.98	0.2141	1.215	0.2161	-4.605	0.2181	0.215	0.214	-1.4	0.2129	6.235	0.2257	-0.09
	0.2169	3.965	0.2145	1.21	0.2166	-4.56	0.2186	0.215	0.2145	-1.4	0.2134	6.23	0.2262	-0.09
	0.2174	3.94	0.215	1.205	0.2171	-4.55	0.2191	0.215	0.215	-1.4	0.2138	6.22	0.2267	-0.09
	0.2179	3.925	0.2155	1.205	0.2176	-4.54	0.2196	0.21	0.2155	-1.405	0.2143	6.205	0.2272	-0.09
	0.2184	3.91	0.216	1.195	0.2181	-4.565	0.2201	0.21	0.216	-1.4	0.2148	6.22	0.2277	-0.09
	0.2189	3.9	0.2165	1.195	0.2186	-4.55	0.2206	0.21	0.2165	-1.4	0.2153	6.21	0.2282	-0.09
	0.2194	3.89	0.217	1.19	0.2191	-4.49	0.2211	0.205	0.217	-1.395	0.2157	6.205	0.2287	-0.09
	0.2198	3.87	0.2175	1.185	0.2196	-4.45	0.2216	0.21	0.2174	-1.385	0.2162	6.185	0.2291	-0.085
	0.2203	3.85	0.2179	1.185	0.2201	-4.445	0.2221	0.205	0.2179	-1.375	0.2167	6.175	0.2296	-0.085
	0.2208	3.84	0.2184	1.18	0.2205	-4.465	0.2226	0.205	0.2184	-1.365	0.2172	6.16	0.2301	-0.085
	0.2213	3.815	0.2189	1.175	0.221	-4.515	0.2231	0.2	0.2189	-1.355	0.2176	6.145	0.2306	-0.085
	0.2218	3.8	0.2194	1.17	0.2215	-4.615	0.2236	0.205	0.2194	-1.35	0.2181	6.15	0.2311	-0.085
	0.2222	3.79	0.2199	1.165	0.222	-4.67	0.2241	0.205	0.2199	-1.33	0.2186	6.13	0.2316	-0.08
	0.2227	3.76	0.2204	1.16	0.2225	-4.635	0.2246	0.205	0.2204	-1.325	0.219	6.13	0.2321	-0.08
	0.2232	3.745	0.2209	1.155	0.223	-4.615	0.2251	0.205	0.2208	-1.315	0.2195	6.135	0.2325	-0.08
	0.2237	3.725	0.2214	1.15	0.2235	-4.565	0.2256	0.2	0.2213	-1.31	0.22	6.115	0.233	-0.075
	0.2242	3.71	0.2218	1.145	0.224	-4.56	0.2261	0.2	0.2218	-1.305	0.2205	6.095	0.2335	-0.075
	0.2246	3.69	0.2223	1.145	0.2244	-4.645	0.2265	0.205	0.2223	-1.3	0.2209	6.085	0.234	-0.08
	0.2251	3.66	0.2228	1.14	0.2249	-4.715	0.227	0.205	0.2228	-1.29	0.2214	6.07	0.2345	-0.075
	0.2256	3.645	0.2233	1.135	0.2254	-4.745	0.2275	0.21	0.2233	-1.285	0.2219	6.04	0.235	-0.075
	0.2261	3.63	0.2238	1.13	0.2259	-4.77	0.228	0.205	0.2238	-1.28	0.2223	6.02	0.2355	-0.075
	0.2266	3.615	0.2243	1.12	0.2264	-4.785	0.2285	0.21	0.2242	-1.275	0.2228	6	0.236	-0.075
	0.227	3.595	0.2248	1.115	0.2269	-4.765	0.229	0.215	0.2247	-1.275	0.2233	5.98	0.2364	-0.075
	0.2275	3.575	0.2253	1.115	0.2274	-4.785	0.2295	0.215	0.2252	-1.27	0.2238	5.965	0.2369	-0.075
	0.228	3.55	0.2257	1.105	0.2279	-4.85	0.23	0.215	0.2257	-1.27	0.2242	5.945	0.2374	-0.075
	0.2285	3.53	0.2262	1.095	0.2283	-4.945	0.2304	0.215	0.2262	-1.265	0.2247	5.755	0.2379	-0.075
	0.229	3.515	0.2267	1.09	0.2288	-4.97	0.2309	0.22	0.2267	-1.255	0.2252	5.755	0.2384	-0.075
	0.2294	3.49	0.2272	1.085	0.2293	-4.93	0.2314	0.22	0.2272	-1.25	0.2257	5.74	0.2389	-0.075
	0.2299	3.475	0.2277	1.08	0.2298	-4.94	0.2319	0.225	0.2276	-1.25	0.2261	5.725	0.2394	-0.075
	0.2304	3.455	0.2282	1.075	0.2303	-4.92	0.2324	0.225	0.2281	-1.24	0.2266	5.715	0.2399	-0.07
	0.2309	3.43	0.2287	1.065	0.2308	-4.905	0.2328	0.22	0.2286	-1.23	0.2271	5.7	0.2403	-0.075
	0.2314	3.415	0.2291	1.055	0.2313	-4.865	0.2333	0.225	0.2291	-1.23	0.2275	5.695	0.2408	-0.075
	0.2318	3.395	0.2296	1.045	0.2318	-4.78	0.2338	0.225	0.2296	-1.225	0.228	5.68	0.2413	-0.075
	0.2323	3.365	0.2301	1.04	0.2322	-4.745	0.2343	0.225	0.2301	-1.21	0.2285	5.685	0.2418	-0.075
	0.2328	3.34	0.2306	1.035	0.2327	-4.755	0.2348	0.22	0.2306	-1.205	0.229	5.685	0.2423	-0.08
	0.2333	3.315	0.2311	1.03	0.2332	-4.77	0.2352	0.225	0.231	-1.2	0.2294	5.69	0.2428	-0.08
	0.2338	3.295	0.2316	1.02	0.2337	-4.74	0.2357	0.225	0.2315	-1.195	0.2299	5.695	0.2433	-0.085
	0.2342	3.275	0.2321	1.015	0.2342	-4.72	0.2362	0.225	0.232	-1.195	0.2304	5.69	0.2438	-0.085
	0.2347	3.25	0.2326	1.01	0.2347	-4.74	0.2367	0.225	0.2325	-1.19	0.2308	5.69	0.2442	-0.09
	0.2352	3.225	0.233	1.005	0.2352	-4.81	0.2372	0.225	0.233	-1.145	0.2313	5.705	0.2447	-0.09
	0.2357	3.2	0.2335	0.995	0.2357	-4.845	0.2376	0.225	0.2336	-1.14	0.2318	5.71	0.2452	-0.095
	0.2362	3.19	0.234	0.985	0.2361	-4.92	0.2381	0.225	0.2341	-1.135	0.2323	5.715	0.2457	-0.1
	0.2366	3.16	0.2345	0.98	0.2366	-5.055	0.2386	0.225	0.2346	-1.13	0.2327	5.725	0.2462	-0.1
	0.2371	3.14	0.235	0.975	0.2371	-5.095	0.2391	0.225	0.2351	-1.13	0.2332	5.73	0.2467	-0.1
	0.2376	3.115	0.2355	0.97	0.2376	-5.115	0.2396	0.23	0.2356	-1.13	0.2337	5.74	0.2472	-0.105
	0.2381	3.085	0.236	0.965	0.2381	-5.12	0.24	0.23	0.2361	-1.13	0.2341	5.76	0.2477	-0.11
	0.2386	3.06	0.2364	0.955	0.2386	-5.045	0.2405	0.225	0.2367	-1.125	0.2346	5.76	0.2481	-0.115
	0.2391	3.04	0.2369	0.945	0.2391	-5.005	0.241	0.225	0.2372	-1.12	0.2351	5.765	0.2486	-0.115
	0.2395	3.015	0.2374	0.935	0.2396	-4.995	0.2415	0.23	0.2377	-1.125	0.2356	5.785	0.2491	-0.12
	0.24	2.99	0.2379	0.935	0.24	-4.93	0.2419	0.23	0.2382	-1.125	0.236	5.79	0.2496	-0.12
	0.2405	2.96	0.2384	0.925	0.2405	-4.875	0.2424	0.23	0.2387	-1.13	0.2365	5.795	0.2501	-0.155
	0.241	2.93	0.2389	0.915	0.241	-4.835	0.2429	0.23	0.2393	-1.13	0.237	5.805	0.2506	-0.155
	0.2415	2.91	0.2394	0.91	0.2415	-4.865	0.2434	0.235	0.2398	-1.14	0.2374	5.825	0.251	-0.15
	0.2419	2.885	0.2399	0.905	0.242	-4.91	0.2439	0.235	0.2403	-1.135	0.2379	5.83	0.2515	-0.155
	0.2424	2.86	0.2403	0.895	0.2425	-4.93	0.2443	0.23	0.2408	-1.13	0.2384	5.83	0.252	-0.155
	0.2429	2.84	0.2408	0.885	0.243	-4.925	0.2448	0.23	0.2413	-1.13	0.2389	5.84	0.2524	-0.155
	0.2434	2.815	0.2413	0.805	0.2435	-4.945	0.2453	0.23	0.2419	-1.12	0.2393	5.86	0.2529	-0.155
	0.2439	2.79	0.2418	0.8	0.2439	-5.015	0.2458	0.235	0.2424	-1.11	0.2398	5.865	0.2534	-0.15
	0.2443	2.77	0.2423	0.79	0.2444	-5.105	0.2463	0.235	0.2429	-1.1	0.2403	5.865	0.2539	-0.15
	0.2448	2.745	0.2427	0.79	0.2449	-5.105	0.2467	0.235	0.2434	-1.095	0.2407	5.875	0.2543	-0.15
	0.2453	2.72	0.2432	0.785	0.2454	-5.115	0.2472	0.24	0.2439	-1.085	0.2412	5.895	0.2548	-0.15
	0.2458	2.7	0.2437	0.78	0.2459	-5.125	0.2477	0.24	0.2445	-1.085	0.2417	5.89	0.2553	-0.15
	0.2463	2.685	0.2442	0.775	0.2464	-5.07	0.2482	0.245	0.245	-1.08	0.2422	5.885	0.2557	-0.15
	0.2467	2.665	0.2447	0.765	0.2468	-5.07	0.2487	0.25	0.2455	-1.08	0.2426	5.88	0.2562	-0.15
	0.2472	2.645	0.2451	0.76	0.2473	-5.09	0.2491	0.25	0.246	-1.065	0.2431	5.9	0.2567	-0.15
	0.2477	2.63	0.2456	0.755	0.2478	-5.12	0.2496	0.25	0.2465	-1.06	0.2436	5.905	0.2572	-0.15
	0.2482	2.615	0.2461	0.745	0.2483	-5.21	0.2501	0.255	0.2471	-1.06	0.244	5.895	0.2576	-0.15
	0.2487	2.595	0.2466	0.74	0.2488	-5.28	0.2506	0.26	0.2476	-1.05	0.2445	5.885	0.2581	-0.15
	0.2491	2.575	0.2471	0.735	0.2492	-5.3	0.251	0.26	0.2481	-1.045	0.245	5.88	0.2586	-0.15
	0.2496	2.56	0.2475	0.73	0.2497	-5.265	0.2515	0.26	0.2486	-1.035	0.2455	5.88	0.259	-0.145
	0.2501	2.54	0.248	0.72	0.2502	-5.21	0.252	0.265	0.2491	-1.025	0.2459	5.88	0.2595	-0.145
	0.2506	2.525	0.2485	0.715	0.2507	-5.14	0.2525	0.265	0.2496	-1.015	0.2464	5.87	0.26	-0.14
	0.2511	2.515	0.249	0.705	0.2512	-5.085	0.253	0.27	0.2502	-1.005	0.2469	5.86	0.2605	-0.14
	0.2515	2.5	0.2494	0.7	0.2516	-5	0.2534	0.275	0.2507	-1	0.2473	5.845	0.2609	-0.135
	0.252	2.485	0.2499	0.695	0.2521	-4.935	0.2539	0.275	0.2512	-0.99	0.2478	5.835	0.2614	-0.135
	0.2525	2.47	0.2504	0.69	0.2526	-4.935	0.2544	0.275	0.2517	-0.985	0.2483	5.83	0.2619	-0.135
	0.253	2.45	0.2509	0.685	0.2531	-4.985	0.2549	0.28	0.2522	-0.975	0.2488	5.815	0.2623	-0.135
	0.2535	2.435	0.2514	0.675	0.2535	-4.97	0.2554	0.28	0.2528	-0.965	0.2492	5.79	0.2628	-0.135
	0.2539	2.42	0.2518	0.67	0.254	-4.96	0.2558	0.28	0.2533	-0.96	0.2497	5.78	0.2633	-0.135
	0.2544	2.415	0.2523	0.665	0.2545	-4.94	0.2563	0.28	0.2538	-0.95	0.2502	5.78	0.2638	-0.13
	0.2549	2.395	0.2528	0.66	0.255	-4.915	0.2568	0.28	0.2543	-0.945	0.2506	5.76	0.2642	-0.13
	0.2554	2.385	0.2533	0.655	0.2555	-4.875	0.2573	0.285	0.2548	-0.94	0.2511	5.72	0.2647	-0.13
	0.2559	2.375	0.2538	0.65	0.2559	-4.86	0.2578	0.285	0.2554	-0.935	0.2516	5.7	0.2652	-0.13
	0.2563	2.355	0.2542	0.645	0.2564	-4.925	0.2582	0.285	0.2559	-0.93	0.2521	5.68	0.2656	-0.13
	0.2568	2.345	0.2547	0.635	0.2569	-4.995	0.2587	0.285	0.2564	-0.925	0.2525	5.65	0.2661	-0.13
	0.2573	2.335	0.2552	0.63	0.2574	-4.995	0.2592	0.29	0.2569	-0.92	0.253	5.61	0.2666	-0.13
	0.2578	2.325	0.2557	0.625	0.2579	-4.99	0.2597	0.29	0.2574	-0.91	0.2535	5.59	0.2671	-0.13
	0.2583	2.31	0.2561	0.62	0.2583	-5.02	0.2601	0.29	0.258	-0.91	0.2539	5.575	0.2675	-0.13
	0.2588	2.29	0.2566	0.61	0.2588	-5.07	0.2606	0.29	0.2585	-0.9	0.2544	5.555	0.268	-0.13
	0.2592	2.275	0.2571	0.61	0.2593	-5.07	0.2611	0.29	0.259	-0.89	0.2549	5.525	0.2685	-0.13
	0.2597	2.26	0.2576	0.6	0.2598	-5	0.2616	0.295	0.2595	-0.89	0.2554	5.495	0.2689	-0.13
	0.2602	2.25	0.2581	0.595	0.2603	-4.97	0.2621	0.29	0.26	-0.885	0.2558	5.485	0.2694	-0.125
	0.2607	2.24	0.2585	0.59	0.2607	-4.985	0.2625	0.29	0.2606	-0.875	0.2563	5.45	0.2699	-0.125
	0.2612	2.225	0.259	0.58	0.2612	-4.995	0.263	0.29	0.2611	-0.87	0.2568	5.41	0.2704	-0.125
	0.2616	2.215	0.2595	0.575	0.2617	-5.03	0.2635	0.285	0.2616	-0.87	0.2572	5.37	0.2708	-0.125
	0.2621	2.2	0.26	0.575	0.2622	-5.055	0.264	0.285	0.2621	-0.865	0.2577	5.34	0.2713	-0.125
	0.2626	2.185	0.2605	0.565	0.2626	-4.965	0.2645	0.29	0.2626	-0.86	0.2582	5.315	0.2718	-0.125
	0.2631	2.18	0.2609	0.56	0.2631	-4.86	0.2649	0.285	0.2631	-0.86	0.2587	5.275	0.2722	-0.125
	0.2636	2.165	0.2614	0.555	0.2636	-4.85	0.2654	0.285	0.2637	-0.85	0.2591	5.24	0.2727	-0.125
	0.264	2.155	0.2619	0.545	0.2641	-4.815	0.2659	0.285	0.2642	-0.845	0.2596	5.21	0.2732	-0.125
	0.2645	2.15	0.2624	0.54	0.2646	-4.765	0.2664	0.285	0.2647	-0.84	0.2601	5.18	0.2737	-0.125
	0.265	2.13	0.2628	0.535	0.265	-4.735	0.2669	0.28	0.2652	-0.84	0.2605	5.14	0.2741	-0.13
	0.2655	2.015	0.2633	0.53	0.2655	-4.725	0.2673	0.28	0.2657	-0.835	0.261	5.105	0.2746	-0.13
	0.266	2.01	0.2638	0.525	0.266	-4.7	0.2678	0.28	0.2663	-0.83	0.2615	5.085	0.2751	-0.13
	0.2664	2.005	0.2643	0.52	0.2665	-4.675	0.2683	0.275	0.2668	-0.825	0.262	5.065	0.2756	-0.13
	0.2669	1.995	0.2648	0.515	0.267	-4.75	0.2688	0.275	0.2673	-0.82	0.2624	5.04	0.276	-0.125
	0.2674	1.985	0.2652	0.51	0.2674	-4.825	0.2692	0.275	0.2678	-0.815	0.2629	5.005	0.2765	-0.125
	0.2679	1.98	0.2657	0.5	0.2679	-4.825	0.2697	0.27	0.2683	-0.81	0.2634	4.995	0.277	-0.125
	0.2684	1.97	0.2662	0.5	0.2684	-4.825	0.2702	0.27	0.2689	-0.805	0.2638	4.995	0.2774	-0.12
	0.2688	1.965	0.2667	0.49	0.2689	-4.855	0.2707	0.27	0.2694	-0.8	0.2643	4.975	0.2779	-0.12
	0.2693	1.96	0.2672	0.485	0.2694	-4.81	0.2712	0.265	0.2699	-0.795	0.2648	4.965	0.2784	-0.12
	0.2698	1.95	0.2676	0.48	0.2698	-4.715	0.2716	0.265	0.2704	-0.785	0.2653	4.98	0.2789	-0.115
	0.2703	1.945	0.2681	0.475	0.2703	-4.65	0.2721	0.26	0.2709	-0.78	0.2657	4.98	0.2793	-0.115
	0.2708	1.94	0.2686	0.47	0.2708	-4.645	0.2726	0.255	0.2715	-0.775	0.2662	4.98	0.2798	-0.115
	0.2712	1.925	0.2691	0.465	0.2713	-4.615	0.2731	0.255	0.272	-0.77	0.2667	4.98	0.2803	-0.115
	0.2717	1.925	0.2695	0.46	0.2717	-4.65	0.2736	0.255	0.2725	-0.765	0.2671	5.005	0.2807	-0.115
	0.2722	1.92	0.27	0.46	0.2722	-4.73	0.274	0.25	0.273	-0.76	0.2676	5.035	0.2812	-0.11
	0.2727	1.915	0.2705	0.45	0.2727	-4.785	0.2745	0.25	0.2735	-0.745	0.2681	5.055	0.2817	-0.11
	0.2732	1.91	0.271	0.45	0.2732	-4.795	0.275	0.25	0.274	-0.745	0.2686	5.085	0.2822	-0.11
	0.2736	1.9	0.2715	0.445	0.2737	-4.795	0.2755	0.25	0.2746	-0.74	0.269	5.125	0.2826	-0.11
	0.2741	1.895	0.2719	0.44	0.2741	-4.84	0.276	0.245	0.2751	-0.73	0.2695	5.175	0.2831	-0.11
	0.2746	1.885	0.2724	0.435	0.2746	-4.86	0.2764	0.245	0.2756	-0.725	0.27	5.21	0.2836	-0.105
	0.2751	1.88	0.2729	0.43	0.2751	-4.79	0.2769	0.245	0.2761	-0.72	0.2704	5.245	0.284	-0.105
	0.2755	1.875	0.2734	0.425	0.2756	-4.69	0.2774	0.245	0.2766	-0.715	0.2709	5.305	0.2845	-0.105
	0.276	1.87	0.2739	0.42	0.2761	-4.63	0.2779	0.245	0.2772	-0.71	0.2714	5.365	0.285	-0.1
	0.2765	1.865	0.2743	0.415	0.2765	-4.625	0.2783	0.245	0.2777	-0.71	0.2719	5.415	0.2855	-0.1
	0.277	1.86	0.2748	0.41	0.277	-4.64	0.2788	0.24	0.2782	-0.705	0.2723	5.455	0.2859	-0.095
	0.2775	1.855	0.2753	0.405	0.2775	-4.715	0.2793	0.24	0.2787	-0.695	0.2728	5.515	0.2864	-0.095
	0.2779	1.85	0.2758	0.4	0.278	-4.72	0.2798	0.24	0.2792	-0.69	0.2733	5.575	0.2869	-0.095
	0.2784	1.85	0.2762	0.395	0.2785	-4.665	0.2803	0.235	0.2798	-0.685	0.2737	5.625	0.2873	-0.09
	0.2789	1.84	0.2767	0.385	0.2789	-4.605	0.2807	0.235	0.2803	-0.68	0.2742	5.67	0.2878	-0.09
	0.2794	1.835	0.2772	0.38	0.2794	-4.585	0.2812	0.235	0.2808	-0.675	0.2747	5.725	0.2883	-0.085
	0.2799	1.835	0.2777	0.375	0.2799	-4.625	0.2817	0.235	0.2813	-0.665	0.2752	5.775	0.2888	-0.085
	0.2803	1.825	0.2782	0.37	0.2804	-4.61	0.2822	0.235	0.2818	-0.66	0.2756	5.84	0.2892	-0.085
	0.2808	1.82	0.2786	0.365	0.2808	-4.595	0.2827	0.23	0.2824	-0.655	0.2761	5.88	0.2897	-0.085
	0.2813	1.825	0.2791	0.355	0.2813	-4.61	0.2831	0.23	0.2829	-0.65	0.2766	5.935	0.2902	-0.08
	0.2818	1.82	0.2796	0.35	0.2818	-4.59	0.2836	0.23	0.2834	-0.645	0.277	5.985	0.2906	-0.08
	0.2823	1.815	0.2801	0.345	0.2823	-4.515	0.2841	0.23	0.2839	-0.64	0.2775	6.035	0.2911	-0.08
	0.2827	1.81	0.2806	0.335	0.2828	-4.405	0.2846	0.23	0.2844	-0.63	0.278	6.07	0.2916	-0.08
	0.2832	1.805	0.281	0.33	0.2832	-4.35	0.2851	0.23	0.285	-0.63	0.2785	6.12	0.2921	-0.085
	0.2837	1.805	0.2815	0.325	0.2837	-4.37	0.2855	0.23	0.2855	-0.625	0.2789	6.145	0.2925	-0.08
	0.2842	1.81	0.282	0.315	0.2842	-4.4	0.286	0.23	0.286	-0.62	0.2794	6.17	0.293	-0.08
	0.2846	1.8	0.2825	0.31	0.2847	-4.425	0.2865	0.225	0.2865	-0.62	0.2799	6.195	0.2935	-0.08
	0.2851	1.8	0.2829	0.3	0.2852	-4.495	0.287	0.225	0.287	-0.615	0.2803	6.23	0.2939	-0.08
	0.2856	1.8	0.2834	0.295	0.2856	-4.525	0.2875	0.225	0.2875	-0.61	0.2808	6.245	0.2944	-0.08
	0.2861	1.8	0.2839	0.29	0.2861	-4.545	0.2879	0.225	0.2881	-0.605	0.2813	6.27	0.2949	-0.075
	0.2866	1.8	0.2844	0.285	0.2866	-4.545	0.2884	0.225	0.2886	-0.605	0.2818	6.285	0.2954	-0.075
	0.287	1.795	0.2849	0.275	0.2871	-4.56	0.2889	0.225	0.2891	-0.6	0.2822	6.295	0.2958	-0.075
	0.2875	1.79	0.2853	0.27	0.2876	-4.535	0.2894	0.225	0.2896	-0.595	0.2827	6.3	0.2963	-0.075
	0.288	1.785	0.2858	0.26	0.288	-4.465	0.2898	0.215	0.2901	-0.59	0.2832	6.31	0.2968	-0.075
	0.2885	1.785	0.2863	0.255	0.2885	-4.395	0.2903	0.215	0.2907	-0.59	0.2836	6.325	0.2972	-0.07
	0.289	1.78	0.2868	0.255	0.289	-4.375	0.2908	0.21	0.2912	-0.585	0.2841	6.325	0.2977	-0.07
	0.2894	1.78	0.2873	0.25	0.2895	-4.37	0.2913	0.215	0.2917	-0.585	0.2846	6.245	0.2982	-0.07
	0.2899	1.78	0.2877	0.245	0.29	-4.39	0.2917	0.21	0.2922	-0.58	0.2851	6.225	0.2987	-0.07
	0.2904	1.77	0.2882	0.245	0.2904	-4.445	0.2922	0.21	0.2927	-0.58	0.2856	6.2	0.2991	-0.065
	0.2909	1.77	0.2887	0.24	0.2909	-4.545	0.2927	0.21	0.2933	-0.58	0.286	6.19	0.2996	-0.065
	0.2914	1.77	0.2892	0.235	0.2914	-4.58	0.2931	0.21	0.2938	-0.575	0.2865	6.18	0.3001	-0.065
	0.2918	1.775	0.2897	0.23	0.2919	-4.53	0.2936	0.205	0.2943	-0.57	0.287	6.165	0.3006	-0.065
	0.2923	1.765	0.2901	0.23	0.2923	-4.46	0.2941	0.205	0.2948	-0.565	0.2875	6.17	0.301	-0.06
	0.2928	1.765	0.2906	0.225	0.2928	-4.39	0.2946	0.21	0.2953	-0.57	0.288	6.16	0.3015	-0.06
	0.2933	1.765	0.2911	0.22	0.2933	-4.325	0.295	0.205	0.2959	-0.565	0.2884	6.14	0.302	-0.055
	0.2937	1.76	0.2916	0.215	0.2938	-4.31	0.2955	0.205	0.2964	-0.565	0.2889	6.14	0.3024	-0.05
	0.2942	1.755	0.292	0.21	0.2943	-4.34	0.296	0.205	0.2969	-0.56	0.2894	6.145	0.3029	-0.045
	0.2947	1.76	0.2925	0.205	0.2947	-4.35	0.2964	0.205	0.2974	-0.56	0.2899	6.135	0.3034	-0.045
	0.2952	1.755	0.293	0.2	0.2952	-4.33	0.2969	0.205	0.2979	-0.555	0.2904	6.125	0.3039	-0.04
	0.2957	1.76	0.2935	0.2	0.2957	-4.325	0.2974	0.21	0.2985	-0.555	0.2908	6.125	0.3043	-0.04
	0.2961	1.755	0.294	0.195	0.2962	-4.32	0.2979	0.21	0.299	-0.485	0.2913	6.115	0.3048	-0.035
	0.2966	1.75	0.2944	0.19	0.2967	-4.335	0.2983	0.21	0.2996	-0.48	0.2918	6.1	0.3053	-0.03
	0.2971	1.745	0.2949	0.185	0.2971	-4.345	0.2988	0.21	0.3001	-0.48	0.2923	6.1	0.3057	-0.025
	0.2976	1.745	0.2954	0.18	0.2976	-4.315	0.2993	0.215	0.3007	-0.48	0.2927	6.09	0.3062	-0.025
	0.2981	1.745	0.2959	0.175	0.2981	-4.3	0.2997	0.22	0.3012	-0.475	0.2932	6.08	0.3067	-0.02
	0.2985	1.74	0.2964	0.17	0.2986	-4.3	0.3002	0.22	0.3018	-0.47	0.2937	6.065	0.3072	-0.01
	0.299	1.74	0.2968	0.17	0.2991	-4.3	0.3007	0.22	0.3024	-0.465	0.2942	6.05	0.3076	-0.005
	0.2995	1.735	0.2973	0.165	0.2995	-4.33	0.3012	0.22	0.3029	-0.47	0.2947	6.035	0.3081	-0.005
	0.3	1.72	0.2978	0.165	0.3	-4.415	0.3016	0.215	0.3035	-0.465	0.2951	6.015	0.3086	0
	0.3005	1.72	0.2983	0.165	0.3005	-4.52	0.3021	0.22	0.304	-0.46	0.2956	6.005	0.309	0.005
	0.3009	1.72	0.2987	0.16	0.301	-4.525	0.3026	0.22	0.3046	-0.46	0.2961	5.98	0.3095	0.01
	0.3014	1.72	0.2992	0.16	0.3014	-4.475	0.3031	0.225	0.3052	-0.46	0.2966	5.96	0.31	0.055
	0.3019	1.715	0.2997	0.155	0.3019	-4.435	0.3035	0.225	0.3057	-0.455	0.2971	5.94	0.3105	0.06
	0.3024	1.71	0.3002	0.155	0.3024	-4.395	0.304	0.225	0.3063	-0.455	0.2975	5.925	0.311	0.065
	0.3028	1.7	0.3007	0.15	0.3029	-4.355	0.3045	0.225	0.3068	-0.46	0.298	5.89	0.3114	0.065
	0.3033	1.7	0.3011	0.15	0.3034	-4.335	0.3049	0.23	0.3074	-0.455	0.2985	5.87	0.3119	0.07
	0.3038	1.695	0.3016	0.15	0.3038	-4.305	0.3054	0.23	0.308	-0.455	0.299	5.86	0.3124	0.075
	0.3043	1.695	0.3021	0.135	0.3043	-4.285	0.3059	0.235	0.3085	-0.45	0.2995	5.84	0.3129	0.075
	0.3048	1.69	0.3026	0.135	0.3048	-4.275	0.3064	0.235	0.3091	-0.445	0.2999	5.81	0.3134	0.08
	0.3052	1.685	0.3031	0.135	0.3053	-4.22	0.3068	0.24	0.3096	-0.45	0.3004	5.785	0.3138	0.08
	0.3057	1.68	0.3035	0.135	0.3058	-3.98	0.3073	0.24	0.3102	-0.45	0.3009	5.765	0.3143	0.085
	0.3062	1.675	0.304	0.13	0.3062	-3.98	0.3078	0.24	0.3108	-0.445	0.3014	5.73	0.3148	0.09
	0.3067	1.675	0.3045	0.135	0.3067	-4.02	0.3082	0.24	0.3113	-0.44	0.3019	5.71	0.3153	0.09
	0.3072	1.665	0.305	0.13	0.3072	-4.055	0.3087	0.245	0.3119	-0.445	0.3023	5.675	0.3157	0.09
	0.3076	1.66	0.3055	0.135	0.3076	-4.07	0.3092	0.245	0.3124	-0.44	0.3028	5.625	0.3162	0.095
	0.3081	1.66	0.3059	0.135	0.3081	-4.035	0.3097	0.245	0.313	-0.435	0.3033	5.6	0.3167	0.1
	0.3086	1.65	0.3064	0.135	0.3086	-3.96	0.3101	0.245	0.3135	-0.435	0.3038	5.57	0.3172	0.105
	0.3091	1.65	0.3069	0.135	0.3091	-3.89	0.3106	0.245	0.3141	-0.435	0.3042	5.54	0.3177	0.11
	0.3096	1.645	0.3074	0.135	0.3095	-3.86	0.3111	0.25	0.3147	-0.43	0.3047	5.515	0.3181	0.115
	0.31	1.64	0.3079	0.14	0.31	-3.875	0.3115	0.25	0.3152	-0.43	0.3052	5.49	0.3186	0.115
	0.3105	1.635	0.3083	0.14	0.3105	-3.905	0.312	0.25	0.3158	-0.43	0.3057	5.445	0.3191	0.12
	0.311	1.63	0.3088	0.145	0.3109	-3.895	0.3125	0.25	0.3163	-0.43	0.3062	5.415	0.3196	0.12
	0.3115	1.625	0.3093	0.145	0.3114	-3.85	0.313	0.25	0.3169	-0.43	0.3066	5.385	0.3201	0.125
	0.312	1.625	0.3098	0.145	0.3119	-3.835	0.3134	0.255	0.3175	-0.425	0.3071	5.35	0.3205	0.13
	0.3124	1.625	0.3103	0.145	0.3124	-3.875	0.3139	0.255	0.318	-0.425	0.3076	5.31	0.321	0.13
	0.3129	1.625	0.3107	0.15	0.3128	-3.945	0.3144	0.25	0.3186	-0.42	0.3081	5.27	0.3215	0.135
	0.3134	1.615	0.3112	0.155	0.3133	-4.015	0.3148	0.255	0.3191	-0.42	0.3086	5.24	0.322	0.135
	0.3139	1.615	0.3117	0.155	0.3138	-4.075	0.3153	0.255	0.3197	-0.415	0.309	5.205	0.3225	0.14
	0.3143	1.61	0.3122	0.16	0.3142	-4.13	0.3158	0.255	0.3203	-0.415	0.3095	5.16	0.3229	0.14
	0.3148	1.61	0.3127	0.165	0.3147	-4.16	0.3163	0.26	0.3208	-0.415	0.31	5.12	0.3234	0.145
	0.3153	1.61	0.3131	0.17	0.3152	-4.18	0.3167	0.26	0.3214	-0.41	0.3105	5.085	0.3239	0.145
	0.3158	1.61	0.3136	0.175	0.3157	-4.13	0.3172	0.26	0.3219	-0.405	0.311	5.04	0.3244	0.15
	0.3163	1.6	0.3141	0.175	0.3161	-4.08	0.3177	0.26	0.3225	-0.405	0.3114	4.985	0.3248	0.15
	0.3167	1.6	0.3146	0.18	0.3166	-4.045	0.3181	0.26	0.323	-0.4	0.3119	4.95	0.3253	0.155
	0.3172	1.595	0.3151	0.185	0.3171	-3.995	0.3186	0.26	0.3236	-0.4	0.3124	4.915	0.3258	0.16
	0.3177	1.595	0.3155	0.185	0.3175	-3.935	0.3191	0.26	0.3242	-0.395	0.3129	4.875	0.3263	0.16
	0.3182	1.59	0.316	0.19	0.318	-3.885	0.3196	0.265	0.3247	-0.395	0.3134	4.83	0.3268	0.165
	0.3187	1.585	0.3165	0.19	0.3185	-3.85	0.32	0.26	0.3253	-0.395	0.3138	4.795	0.3272	0.165
	0.3191	1.59	0.317	0.195	0.319	-3.8	0.3205	0.26	0.3258	-0.39	0.3143	4.76	0.3277	0.17
	0.3196	1.585	0.3175	0.195	0.3194	-3.75	0.321	0.26	0.3264	-0.39	0.3148	4.72	0.3282	0.175
	0.3201	1.585	0.3179	0.2	0.3199	-3.675	0.3215	0.26	0.327	-0.39	0.3153	4.67	0.3287	0.175
	0.3206	1.585	0.3184	0.2	0.3204	-3.61	0.3219	0.255	0.3275	-0.385	0.3157	4.625	0.3292	0.18
	0.3211	1.585	0.3189	0.205	0.3208	-3.58	0.3224	0.26	0.3281	-0.385	0.3162	4.585	0.3296	0.185
	0.3215	1.58	0.3194	0.21	0.3213	-3.565	0.3229	0.26	0.3286	-0.38	0.3167	4.55	0.3301	0.185
	0.322	1.585	0.3199	0.215	0.3218	-3.565	0.3233	0.26	0.3292	-0.38	0.3172	4.51	0.3306	0.19
	0.3225	1.585	0.3203	0.215	0.3223	-3.555	0.3238	0.265	0.3298	-0.38	0.3177	4.47	0.3311	0.195
	0.323	1.585	0.3208	0.22	0.3227	-3.53	0.3243	0.265	0.3303	-0.375	0.3181	4.425	0.3316	0.195
	0.3234	1.585	0.3213	0.225	0.3232	-3.51	0.3248	0.26	0.3309	-0.375	0.3186	4.38	0.332	0.195
	0.3239	1.585	0.3218	0.23	0.3237	-3.475	0.3252	0.265	0.3314	-0.375	0.3191	4.34	0.3325	0.2
	0.3244	1.58	0.3223	0.23	0.3241	-3.46	0.3257	0.265	0.332	-0.375	0.3196	4.295	0.333	0.2
	0.3249	1.585	0.3227	0.235	0.3246	-3.465	0.3262	0.265	0.3325	-0.375	0.3201	4.26	0.3335	0.2
	0.3254	1.58	0.3232	0.235	0.3251	-3.47	0.3266	0.265	0.3331	-0.37	0.3205	4.215	0.3339	0.205
	0.3258	1.585	0.3237	0.24	0.3256	-3.52	0.3271	0.265	0.3337	-0.37	0.321	4.17	0.3344	0.205
	0.3263	1.56	0.3242	0.245	0.326	-3.535	0.3276	0.27	0.3342	-0.375	0.3215	4.135	0.3349	0.205
	0.3268	1.56	0.3247	0.245	0.3265	-3.53	0.3281	0.27	0.3348	-0.37	0.322	4.09	0.3354	0.21
	0.3273	1.56	0.3251	0.25	0.327	-3.55	0.3285	0.27	0.3353	-0.37	0.3225	4.045	0.3359	0.21
	0.3278	1.56	0.3256	0.25	0.3274	-3.585	0.329	0.27	0.3359	-0.37	0.3229	4	0.3363	0.21
	0.3282	1.56	0.3261	0.255	0.3279	-3.62	0.3295	0.265	0.3365	-0.375	0.3234	3.965	0.3368	0.21
	0.3287	1.55	0.3266	0.26	0.3284	-3.62	0.3299	0.265	0.337	-0.375	0.3239	3.935	0.3373	0.215
	0.3292	1.55	0.3271	0.26	0.3289	-3.605	0.3304	0.265	0.3376	-0.375	0.3244	3.89	0.3378	0.215
	0.3297	1.555	0.3275	0.265	0.3293	-3.615	0.3309	0.265	0.3381	-0.375	0.3249	3.84	0.3383	0.21
	0.3302	1.55	0.328	0.27	0.3298	-3.665	0.3314	0.27	0.3387	-0.375	0.3253	3.795	0.3387	0.21
	0.3306	1.545	0.3285	0.27	0.3303	-3.705	0.3318	0.265	0.3393	-0.375	0.3258	3.755	0.3392	0.21
	0.3311	1.55	0.329	0.275	0.3307	-3.72	0.3323	0.26	0.3398	-0.38	0.3263	3.71	0.3397	0.21
	0.3316	1.55	0.3295	0.28	0.3312	-3.75	0.3328	0.26	0.3404	-0.38	0.3268	3.665	0.3402	0.205
	0.3321	1.545	0.3299	0.285	0.3317	-3.77	0.3332	0.265	0.3409	-0.38	0.3272	3.615	0.3407	0.2
	0.3325	1.545	0.3304	0.285	0.3322	-3.785	0.3337	0.265	0.3415	-0.38	0.3277	3.585	0.3411	0.2
	0.333	1.545	0.3309	0.285	0.3326	-3.78	0.3342	0.265	0.342	-0.375	0.3282	3.54	0.3416	0.2
	0.3335	1.545	0.3314	0.285	0.3331	-3.715	0.3347	0.265	0.3426	-0.38	0.3287	3.495	0.3421	0.195
	0.334	1.545	0.3319	0.29	0.3336	-3.635	0.3351	0.265	0.3432	-0.38	0.3292	3.46	0.3426	0.195
	0.3345	1.54	0.3323	0.29	0.334	-3.57	0.3356	0.26	0.3437	-0.38	0.3296	3.415	0.343	0.19
	0.3349	1.545	0.3328	0.295	0.3345	-3.525	0.3361	0.26	0.3443	-0.38	0.3301	3.37	0.3435	0.19
	0.3354	1.545	0.3333	0.295	0.335	-3.5	0.3365	0.255	0.3448	-0.38	0.3306	3.33	0.344	0.19
	0.3359	1.54	0.3338	0.295	0.3355	-3.485	0.337	0.255	0.3454	-0.38	0.3311	3.285	0.3445	0.185
	0.3364	1.54	0.3343	0.3	0.3359	-3.46	0.3375	0.25	0.346	-0.38	0.3316	3.245	0.345	0.185
	0.3369	1.535	0.3347	0.3	0.3364	-3.445	0.338	0.25	0.3465	-0.38	0.332	3.205	0.3454	0.18
	0.3373	1.54	0.3352	0.305	0.3369	-3.42	0.3384	0.245	0.3471	-0.38	0.3325	3.155	0.3459	0.18
	0.3378	1.54	0.3357	0.305	0.3373	-3.35	0.3389	0.24	0.3476	-0.38	0.333	3.125	0.3464	0.18
	0.3383	1.54	0.3362	0.31	0.3378	-3.32	0.3394	0.235	0.3482	-0.38	0.3335	3.085	0.3469	0.175
	0.3388	1.535	0.3367	0.31	0.3383	-3.33	0.3399	0.235	0.3488	-0.38	0.334	3.04	0.3474	0.175
	0.3393	1.535	0.3371	0.31	0.3388	-3.32	0.3403	0.235	0.3493	-0.38	0.3344	3	0.3478	0.17
	0.3397	1.53	0.3376	0.31	0.3392	-3.305	0.3408	0.23	0.3499	-0.385	0.3349	2.965	0.3483	0.17
	0.3402	1.53	0.3381	0.315	0.3397	-3.3	0.3413	0.225	0.3504	-0.385	0.3354	2.92	0.3488	0.165
	0.3407	1.53	0.3386	0.315	0.3402	-3.315	0.3417	0.225	0.351	-0.38	0.3359	2.875	0.3493	0.16
	0.3412	1.535	0.3391	0.315	0.3406	-3.34	0.3422	0.22	0.3515	-0.38	0.3364	2.845	0.3497	0.16
	0.3416	1.53	0.3395	0.32	0.3411	-3.36	0.3427	0.215	0.3521	-0.38	0.3368	2.795	0.3502	0.16
	0.3421	1.525	0.34	0.32	0.3416	-3.365	0.3432	0.215	0.3527	-0.38	0.3373	2.755	0.3507	0.155
	0.3426	1.525	0.3405	0.325	0.3421	-3.355	0.3436	0.215	0.3532	-0.375	0.3378	2.72	0.3512	0.155
	0.3431	1.525	0.341	0.325	0.3425	-3.33	0.3441	0.215	0.3538	-0.37	0.3383	2.68	0.3517	0.15
	0.3436	1.525	0.3415	0.325	0.343	-3.295	0.3446	0.21	0.3543	-0.37	0.3387	2.645	0.3521	0.15
	0.344	1.52	0.3419	0.32	0.3435	-3.23	0.345	0.205	0.3549	-0.37	0.3392	2.6	0.3526	0.15
	0.3445	1.52	0.3424	0.32	0.344	-3.165	0.3455	0.205	0.3555	-0.365	0.3397	2.56	0.3531	0.15
	0.345	1.52	0.3429	0.32	0.3444	-3.11	0.346	0.2	0.356	-0.365	0.3402	2.53	0.3536	0.145
	0.3455	1.52	0.3434	0.32	0.3449	-3.115	0.3465	0.2	0.3566	-0.365	0.3407	2.485	0.3541	0.145
	0.346	1.52	0.3439	0.315	0.3454	-3.155	0.3469	0.195	0.3571	-0.36	0.3411	2.45	0.3545	0.14
	0.3464	1.52	0.3443	0.315	0.3458	-3.185	0.3474	0.195	0.3577	-0.355	0.3416	2.415	0.355	0.14
	0.3469	1.52	0.3448	0.315	0.3463	-3.225	0.3479	0.19	0.3583	-0.355	0.3421	2.38	0.3555	0.14
	0.3474	1.52	0.3453	0.315	0.3468	-3.245	0.3483	0.185	0.3588	-0.355	0.3426	2.345	0.356	0.14
	0.3479	1.51	0.3458	0.315	0.3473	-3.225	0.3488	0.185	0.3594	-0.355	0.3431	2.315	0.3565	0.14
	0.3483	1.505	0.3463	0.315	0.3477	-3.18	0.3493	0.185	0.3599	-0.35	0.3435	2.28	0.3569	0.135
	0.3488	1.505	0.3467	0.31	0.3482	-3.145	0.3498	0.19	0.3605	-0.35	0.344	2.25	0.3574	0.135
	0.3493	1.51	0.3472	0.315	0.3487	-3.14	0.3503	0.19	0.3611	-0.345	0.3445	2.225	0.3579	0.135
	0.3498	1.51	0.3477	0.315	0.3491	-3.135	0.3508	0.19	0.3616	-0.34	0.345	2.19	0.3584	0.135
	0.3503	1.505	0.3482	0.31	0.3496	-3.115	0.3513	0.19	0.3622	-0.34	0.3455	1.85	0.3588	0.135
	0.3507	1.5	0.3487	0.31	0.3501	-3.075	0.3518	0.19	0.3627	-0.335	0.346	1.815	0.3593	0.135
	0.3512	1.5	0.3491	0.305	0.3506	-3.035	0.3523	0.19	0.3633	-0.33	0.3464	1.8	0.3598	0.13
	0.3517	1.5	0.3496	0.305	0.351	-3.015	0.3528	0.19	0.3638	-0.33	0.3469	1.77	0.3603	0.13
	0.3522	1.5	0.3501	0.305	0.3515	-3.03	0.3533	0.19	0.3644	-0.325	0.3474	1.745	0.3608	0.135
	0.3527	1.5	0.3506	0.305	0.352	-3.06	0.3538	0.195	0.365	-0.325	0.3479	1.72	0.3612	0.13
	0.3531	1.5	0.3511	0.305	0.3524	-3.08	0.3543	0.195	0.3655	-0.325	0.3484	1.695	0.3617	0.13
	0.3536	1.495	0.3515	0.305	0.3529	-3.075	0.3548	0.195	0.3661	-0.325	0.3489	1.665	0.3622	0.13
	0.3541	1.49	0.352	0.3	0.3534	-3.07	0.3553	0.195	0.3666	-0.32	0.3493	1.65	0.3627	0.13
	0.3546	1.49	0.3525	0.295	0.3539	-3.045	0.3558	0.19	0.3672	-0.315	0.3498	1.62	0.3632	0.13
	0.3551	1.485	0.353	0.29	0.3543	-2.995	0.3563	0.19	0.3678	-0.315	0.3503	1.6	0.3636	0.13
	0.3555	1.48	0.3535	0.29	0.3548	-2.935	0.3568	0.19	0.3683	-0.315	0.3508	1.585	0.3641	0.13
	0.356	1.485	0.3539	0.29	0.3553	-2.9	0.3573	0.195	0.3689	-0.315	0.3513	1.565	0.3646	0.125
	0.3565	1.48	0.3544	0.285	0.3557	-2.89	0.3579	0.195	0.3694	-0.315	0.3518	1.545	0.3651	0.125
	0.357	1.475	0.3549	0.28	0.3562	-2.895	0.3584	0.195	0.3699	-0.2	0.3522	1.525	0.3656	0.125
	0.3574	1.475	0.3554	0.275	0.3567	-2.895	0.3589	0.19	0.3705	-0.2	0.3527	1.51	0.366	0.125
	0.3579	1.47	0.3559	0.275	0.3572	-2.885	0.3594	0.195	0.371	-0.195	0.3532	1.485	0.3665	0.125
	0.3584	1.475	0.3563	0.27	0.3576	-2.875	0.3599	0.195	0.3715	-0.195	0.3537	1.47	0.367	0.12
	0.3589	1.475	0.3568	0.27	0.3581	-2.85	0.3604	0.195	0.372	-0.195	0.3542	1.455	0.3675	0.12
	0.3594	1.47	0.3573	0.265	0.3586	-2.83	0.3609	0.2	0.3725	-0.19	0.3547	1.435	0.3679	0.12
	0.3598	1.465	0.3578	0.26	0.359	-2.82	0.3614	0.195	0.373	-0.19	0.3551	1.425	0.3684	0.115
	0.3603	1.46	0.3583	0.255	0.3595	-2.81	0.3619	0.2	0.3735	-0.19	0.3556	1.41	0.3689	0.11
	0.3608	1.455	0.3587	0.255	0.36	-2.8	0.3624	0.205	0.374	-0.19	0.3561	1.4	0.3694	0.115
	0.3613	1.455	0.3592	0.255	0.3605	-2.79	0.3629	0.205	0.3745	-0.19	0.3566	1.385	0.3699	0.11
	0.3618	1.455	0.3597	0.25	0.3609	-2.78	0.3634	0.2	0.375	-0.185	0.3571	1.375	0.3703	0.11
	0.3622	1.455	0.3602	0.245	0.3614	-2.765	0.3639	0.2	0.3755	-0.185	0.3576	1.36	0.3708	0.11
	0.3627	1.45	0.3607	0.245	0.3619	-2.745	0.3644	0.2	0.376	-0.18	0.358	1.35	0.3713	0.115
	0.3632	1.445	0.3611	0.245	0.3623	-2.75	0.3649	0.195	0.3765	-0.18	0.3585	1.34	0.3718	0.115
	0.3637	1.445	0.3616	0.24	0.3628	-2.785	0.3654	0.195	0.377	-0.18	0.359	1.33	0.3723	0.115
	0.3642	1.445	0.3621	0.235	0.3633	-2.83	0.3659	0.195	0.3775	-0.175	0.3595	1.32	0.3728	0.12
	0.3646	1.44	0.3626	0.235	0.3638	-2.855	0.3664	0.195	0.378	-0.175	0.36	1.31	0.3732	0.12
	0.3651	1.435	0.3631	0.19	0.3642	-2.845	0.3669	0.195	0.3785	-0.175	0.3604	1.3	0.3737	0.12
	0.3656	1.43	0.3636	0.19	0.3647	-2.8	0.3674	0.195	0.379	-0.17	0.3609	1.285	0.3742	0.125
	0.3661	1.43	0.3641	0.19	0.3652	-2.77	0.3679	0.19	0.3795	-0.165	0.3614	1.285	0.3747	0.13
	0.3665	1.425	0.3646	0.185	0.3657	-2.595	0.3684	0.19	0.38	-0.165	0.3619	1.27	0.3752	0.135
	0.367	1.425	0.3651	0.185	0.3661	-2.595	0.3689	0.185	0.3805	-0.16	0.3624	1.26	0.3756	0.145
	0.3675	1.415	0.3656	0.185	0.3666	-2.615	0.3694	0.185	0.381	-0.165	0.3629	1.25	0.3761	0.15
	0.368	1.41	0.3661	0.185	0.3671	-2.62	0.3699	0.19	0.3815	-0.16	0.3633	1.25	0.3766	0.16
	0.3685	1.405	0.3666	0.185	0.3676	-2.61	0.3704	0.19	0.382	-0.16	0.3638	1.245	0.3771	0.175
	0.3689	1.405	0.3671	0.185	0.3681	-2.6	0.3709	0.19	0.3825	-0.155	0.3643	1.23	0.3776	0.19
	0.3694	1.405	0.3676	0.18	0.3685	-2.59	0.3714	0.185	0.383	-0.155	0.3648	1.22	0.3781	0.2
	0.3699	1.4	0.3681	0.185	0.369	-2.57	0.3719	0.185	0.3835	-0.155	0.3653	1.215	0.3785	0.22
	0.3704	1.4	0.3686	0.185	0.3695	-2.545	0.3724	0.185	0.384	-0.15	0.3658	1.215	0.379	0.24
	0.3709	1.395	0.3691	0.185	0.37	-2.52	0.3729	0.19	0.3845	-0.15	0.3662	1.21	0.3795	0.26
	0.3713	1.39	0.3696	0.18	0.3705	-2.5	0.3734	0.19	0.385	-0.145	0.3667	1.2	0.38	0.28
	0.3718	1.385	0.3701	0.18	0.3709	-2.495	0.3739	0.19	0.3855	-0.145	0.3672	1.2	0.3805	0.3
	0.3723	1.385	0.3706	0.185	0.3714	-2.495	0.3744	0.185	0.386	-0.145	0.3677	1.195	0.3809	0.325
	0.3728	1.38	0.3711	0.185	0.3719	-2.5	0.3749	0.185	0.3865	-0.14	0.3682	1.19	0.3814	0.35
	0.3733	1.375	0.3716	0.185	0.3724	-2.5	0.3755	0.185	0.387	-0.14	0.3687	1.185	0.3819	0.37
	0.3737	1.375	0.3721	0.185	0.3729	-2.515	0.376	0.185	0.3875	-0.14	0.3691	1.175	0.3824	0.395
	0.3742	1.37	0.3726	0.185	0.3733	-2.53	0.3765	0.185	0.388	-0.14	0.3696	1.175	0.3829	0.42
	0.3747	1.36	0.3731	0.185	0.3738	-2.545	0.377	0.185	0.3885	-0.135	0.3701	1.17	0.3834	0.45
	0.3752	1.36	0.3736	0.185	0.3743	-2.54	0.3775	0.185	0.389	-0.135	0.3706	1.165	0.3838	0.475
	0.3756	1.355	0.3742	0.18	0.3748	-2.515	0.378	0.19	0.3895	-0.135	0.3711	1.16	0.3843	0.505
	0.3761	1.35	0.3747	0.185	0.3753	-2.5	0.3785	0.19	0.39	-0.13	0.3716	1.16	0.3848	0.53
	0.3766	1.345	0.3752	0.185	0.3757	-2.51	0.379	0.185	0.3905	-0.13	0.372	1.16	0.3853	0.56
	0.3771	1.34	0.3757	0.185	0.3762	-2.52	0.3795	0.19	0.391	-0.13	0.3725	1.15	0.3858	0.59
	0.3776	1.335	0.3762	0.19	0.3767	-2.54	0.38	0.19	0.3915	-0.13	0.373	1.145	0.3862	0.62
	0.378	1.335	0.3767	0.19	0.3772	-2.555	0.3805	0.19	0.392	-0.125	0.3735	1.14	0.3867	0.645
	0.3785	1.33	0.3772	0.19	0.3777	-2.57	0.381	0.19	0.3926	-0.125	0.374	1.14	0.3872	0.675
	0.379	1.325	0.3777	0.185	0.3781	-2.575	0.3815	0.195	0.3931	-0.125	0.3745	1.135	0.3877	0.705
	0.3795	1.325	0.3782	0.185	0.3786	-2.555	0.382	0.19	0.3936	-0.125	0.3749	1.13	0.3882	0.74
	0.38	1.32	0.3787	0.185	0.3791	-2.515	0.3825	0.195	0.3941	-0.125	0.3754	1.125	0.3887	0.77
	0.3804	1.32	0.3792	0.185	0.3796	-2.475	0.383	0.195	0.3946	-0.12	0.3759	1.12	0.3891	0.8
	0.3809	1.31	0.3797	0.185	0.3801	-2.45	0.3835	0.195	0.3951	-0.12	0.3764	1.12	0.3896	0.835
	0.3814	1.31	0.3802	0.19	0.3805	-2.43	0.384	0.195	0.3956	-0.12	0.3769	1.115	0.3901	0.865
	0.3819	1.305	0.3807	0.19	0.381	-2.42	0.3845	0.195	0.3961	-0.12	0.3774	1.11	0.3906	0.9
	0.3824	1.305	0.3812	0.195	0.3815	-2.395	0.385	0.19	0.3966	-0.115	0.3778	1.105	0.3911	0.94
	0.3828	1.3	0.3817	0.19	0.382	-2.375	0.3855	0.195	0.3971	-0.115	0.3783	1.095	0.3915	0.98
	0.3833	1.3	0.3822	0.19	0.3825	-2.35	0.386	0.195	0.3976	-0.115	0.3788	1.09	0.392	1.02
	0.3838	1.295	0.3827	0.195	0.3829	-2.32	0.3865	0.195	0.3981	-0.115	0.3793	1.085	0.3925	1.06
	0.3843	1.295	0.3832	0.2	0.3834	-2.3	0.387	0.195	0.3986	-0.11	0.3798	1.085	0.393	1.105
	0.3847	1.29	0.3837	0.2	0.3839	-2.29	0.3875	0.195	0.3991	-0.11	0.3803	1.08	0.3935	1.15
	0.3852	1.285	0.3842	0.2	0.3844	-2.285	0.388	0.19	0.3996	-0.115	0.3807	1.07	0.394	1.19
	0.3857	1.285	0.3847	0.195	0.3849	-2.275	0.3885	0.19	0.4001	-0.12	0.3812	1.065	0.3944	1.235
	0.3862	1.285	0.3852	0.2	0.3853	-2.265	0.389	0.195	0.4006	-0.12	0.3817	1.06	0.3949	1.28
	0.3867	1.275	0.3857	0.2	0.3858	-2.25	0.3895	0.19	0.4011	-0.12	0.3822	1.05	0.3954	1.33
	0.3871	1.265	0.3862	0.2	0.3863	-2.235	0.39	0.195	0.4016	-0.12	0.3827	1.05	0.3959	1.375
	0.3876	1.26	0.3867	0.2	0.3868	-2.22	0.3905	0.19	0.4021	-0.125	0.3832	1.05	0.3964	1.42
	0.3881	1.26	0.3872	0.2	0.3873	-2.22	0.391	0.195	0.4026	-0.125	0.3836	1.04	0.3968	1.47
	0.3886	1.255	0.3877	0.2	0.3877	-2.21	0.3915	0.19	0.4031	-0.125	0.3841	1.035	0.3973	1.515
	0.389	1.25	0.3882	0.2	0.3882	-2.205	0.392	0.195	0.4036	-0.125	0.3846	1.035	0.3978	1.565
	0.3895	1.255	0.3887	0.195	0.3887	-2.215	0.3926	0.195	0.4041	-0.13	0.3851	1.03	0.3983	1.615
	0.39	1.255	0.3892	0.195	0.3892	-2.22	0.3931	0.195	0.4046	-0.13	0.3856	1.02	0.3988	1.665
	0.3904	1.25	0.3897	0.195	0.3897	-2.225	0.3936	0.195	0.4051	-0.13	0.3861	1.015	0.3993	1.71
	0.3909	1.25	0.3902	0.195	0.3901	-2.22	0.3941	0.195	0.4056	-0.13	0.3865	1.01	0.3997	1.75
	0.3914	1.25	0.3907	0.195	0.3906	-2.23	0.3946	0.19	0.4061	-0.13	0.387	1	0.4002	1.795
	0.3919	1.25	0.3913	0.195	0.3911	-2.25	0.3951	0.19	0.4066	-0.13	0.3875	1	0.4007	1.85
	0.3923	1.25	0.3918	0.19	0.3916	-2.25	0.3956	0.19	0.4071	-0.125	0.388	1	0.4012	1.895
	0.3928	1.25	0.3923	0.19	0.3921	-2.235	0.3961	0.19	0.4076	-0.125	0.3885	0.995	0.4017	1.94
	0.3933	1.245	0.3928	0.19	0.3925	-2.205	0.3966	0.195	0.4081	-0.125	0.389	0.99	0.4021	1.98
	0.3937	1.24	0.3933	0.19	0.393	-2.19	0.3971	0.195	0.4086	-0.125	0.3894	0.98	0.4026	2.025
	0.3942	1.24	0.3938	0.19	0.3935	-2.165	0.3976	0.19	0.4091	-0.125	0.3899	0.975	0.4031	2.07
	0.3947	1.24	0.3943	0.185	0.394	-2.15	0.3981	0.19	0.4096	-0.125	0.3904	0.975	0.4036	2.12
	0.3952	1.24	0.3948	0.185	0.3945	-2.15	0.3986	0.195	0.4101	-0.13	0.3909	0.97	0.4041	2.165
	0.3956	1.24	0.3953	0.185	0.3949	-2.16	0.3991	0.195	0.4106	-0.125	0.3914	0.965	0.4046	2.2
	0.3961	1.235	0.3958	0.185	0.3954	-2.16	0.3996	0.2	0.4111	-0.125	0.3919	0.96	0.405	2.24
	0.3966	1.23	0.3963	0.185	0.3959	-2.16	0.4001	0.205	0.4116	-0.125	0.3923	0.955	0.4055	2.295
	0.3971	1.23	0.3968	0.18	0.3964	-2.155	0.4006	0.205	0.4121	-0.125	0.3928	0.95	0.406	2.34
	0.3975	1.23	0.3973	0.175	0.3969	-2.16	0.4011	0.205	0.4126	-0.12	0.3933	0.945	0.4065	2.38
	0.398	1.225	0.3978	0.175	0.3973	-2.155	0.4016	0.21	0.4131	-0.12	0.3938	0.94	0.407	2.415
	0.3985	1.225	0.3983	0.175	0.3978	-2.15	0.4021	0.215	0.4136	-0.12	0.3943	0.94	0.4074	2.465
	0.3989	1.225	0.3988	0.17	0.3983	-2.135	0.4026	0.215	0.4142	-0.12	0.3948	0.935	0.4079	2.51
	0.3994	1.225	0.3993	0.165	0.3988	-2.125	0.4031	0.22	0.4147	-0.115	0.3952	0.925	0.4084	2.555
	0.3999	1.22	0.3998	0.165	0.3992	-2.12	0.4036	0.22	0.4152	-0.115	0.3957	0.92	0.4089	2.6
	0.4004	1.215	0.4003	0.165	0.3997	-2.12	0.4041	0.22	0.4157	-0.11	0.3962	0.92	0.4094	2.635
	0.4008	1.215	0.4008	0.165	0.4002	-2.12	0.4046	0.225	0.4162	-0.11	0.3967	0.915	0.4099	2.68
	0.4013	1.21	0.4013	0.165	0.4007	-2.14	0.4051	0.23	0.4167	-0.11	0.3972	0.91	0.4103	2.725
	0.4018	1.205	0.4018	0.165	0.4012	-2.145	0.4056	0.23	0.4172	-0.11	0.3977	0.905	0.4108	2.77
	0.4022	1.205	0.4023	0.16	0.4016	-2.145	0.4061	0.235	0.4177	-0.11	0.3981	0.9	0.4113	2.81
	0.4027	1.2	0.4028	0.16	0.4021	-2.14	0.4066	0.235	0.4182	-0.105	0.3986	0.9	0.4118	2.855
	0.4032	1.2	0.4033	0.16	0.4026	-2.145	0.4071	0.24	0.4187	-0.105	0.3991	0.895	0.4123	2.885
	0.4037	1.195	0.4038	0.16	0.4031	-2.18	0.4076	0.245	0.4192	-0.105	0.3996	0.89	0.4127	2.93
	0.4041	1.19	0.4043	0.155	0.4036	-2.225	0.4081	0.25	0.4197	-0.105	0.4001	0.885	0.4132	2.97
	0.4046	1.19	0.4048	0.155	0.404	-2.255	0.4086	0.255	0.4202	-0.105	0.4006	0.88	0.4137	3.005
	0.4051	1.185	0.4053	0.155	0.4045	-2.255	0.4091	0.255	0.4207	-0.11	0.401	0.875	0.4142	3.035
	0.4055	1.18	0.4058	0.155	0.405	-2.225	0.4096	0.26	0.4212	-0.11	0.4015	0.87	0.4147	3.075
	0.406	1.18	0.4063	0.15	0.4055	-2.205	0.4102	0.26	0.4217	-0.11	0.402	0.87	0.4151	3.105
	0.4065	1.175	0.4068	0.15	0.406	-2.18	0.4107	0.265	0.4222	-0.115	0.4025	0.87	0.4156	3.14
	0.407	1.175	0.4073	0.15	0.4064	-2.15	0.4112	0.265	0.4227	-0.11	0.403	0.865	0.4161	3.18
	0.4074	1.175	0.4079	0.145	0.4069	-2.115	0.4117	0.265	0.4232	-0.11	0.4035	0.86	0.4166	3.21
	0.4079	1.17	0.4084	0.15	0.4074	-2.085	0.4122	0.27	0.4237	-0.11	0.4039	0.855	0.4171	3.245
	0.4084	1.17	0.4089	0.145	0.4079	-2.055	0.4127	0.275	0.4242	-0.11	0.4044	0.85	0.4176	3.275
	0.4088	1.17	0.4094	0.145	0.4084	-2.06	0.4132	0.275	0.4247	-0.11	0.4049	0.85	0.418	3.305
	0.4093	1.165	0.4099	0.145	0.4088	-2.095	0.4137	0.29	0.4252	-0.11	0.4054	0.835	0.4185	3.335
	0.4098	1.17	0.4104	0.145	0.4093	-2.12	0.4141	0.295	0.4257	-0.11	0.4059	0.835	0.419	3.375
	0.4103	1.165	0.4109	0.145	0.4098	-2.11	0.4146	0.3	0.4262	-0.11	0.4064	0.835	0.4195	3.405
	0.4107	1.16	0.4114	0.145	0.4103	-2.09	0.4151	0.3	0.4267	-0.11	0.4069	0.77	0.42	3.435
	0.4112	1.165	0.4119	0.145	0.4108	-2.055	0.4156	0.3	0.4272	-0.11	0.4074	0.77	0.4204	3.465
	0.4117	1.16	0.4124	0.145	0.4112	-2.015	0.4161	0.3	0.4277	-0.11	0.4078	0.76	0.4209	3.505
	0.4122	1.155	0.4129	0.145	0.4117	-1.98	0.4165	0.3	0.4282	-0.11	0.4083	0.755	0.4214	3.53
	0.4126	1.155	0.4134	0.145	0.4122	-1.96	0.417	0.3	0.4287	-0.11	0.4088	0.755	0.4219	3.555
	0.4131	1.15	0.4139	0.14	0.4127	-1.94	0.4175	0.3	0.4292	-0.11	0.4093	0.755	0.4224	3.59
	0.4136	1.155	0.4144	0.145	0.4132	-1.935	0.418	0.305	0.4297	-0.115	0.4098	0.75	0.4229	3.63
	0.414	1.15	0.4149	0.14	0.4136	-1.93	0.4185	0.31	0.4302	-0.11	0.4103	0.75	0.4233	3.665
	0.4145	1.15	0.4154	0.14	0.4141	-1.915	0.4189	0.31	0.4307	-0.115	0.4108	0.745	0.4238	3.695
	0.415	1.145	0.4159	0.145	0.4146	-1.895	0.4194	0.315	0.4312	-0.115	0.4113	0.74	0.4243	3.73
	0.4155	1.145	0.4164	0.145	0.4151	-1.88	0.4199	0.315	0.4317	-0.115	0.4118	0.735	0.4248	3.77
	0.4159	1.14	0.4169	0.14	0.4156	-1.895	0.4204	0.315	0.4322	-0.115	0.4123	0.74	0.4253	3.805
	0.4164	1.14	0.4174	0.14	0.416	-1.925	0.4209	0.315	0.4327	-0.115	0.4128	0.73	0.4257	3.84
	0.4169	1.14	0.4179	0.14	0.4165	-1.935	0.4213	0.315	0.4332	-0.115	0.4133	0.725	0.4262	3.865
	0.4173	1.135	0.4184	0.14	0.417	-1.93	0.4218	0.32	0.4337	-0.115	0.4138	0.725	0.4267	3.89
	0.4178	1.135	0.4189	0.14	0.4175	-1.935	0.4223	0.32	0.4342	-0.11	0.4142	0.725	0.4272	3.925
	0.4183	1.135	0.4194	0.14	0.418	-1.97	0.4228	0.32	0.4347	-0.11	0.4147	0.715	0.4277	3.965
	0.4188	1.125	0.4199	0.14	0.4184	-1.995	0.4233	0.325	0.4352	-0.11	0.4152	0.71	0.4282	4
	0.4192	1.125	0.4204	0.14	0.4189	-1.99	0.4237	0.325	0.4356	-0.11	0.4157	0.705	0.4286	4.04
	0.4197	1.125	0.4209	0.14	0.4194	-1.965	0.4242	0.33	0.4361	-0.11	0.4162	0.7	0.4291	4.07
	0.4202	1.12	0.4214	0.14	0.4199	-1.93	0.4247	0.33	0.4366	-0.11	0.4167	0.7	0.4296	4.095
	0.4206	1.115	0.4219	0.14	0.4204	-1.91	0.4252	0.335	0.4371	-0.11	0.4172	0.69	0.4301	4.14
	0.4211	1.115	0.4224	0.14	0.4208	-1.905	0.4257	0.335	0.4376	-0.11	0.4177	0.685	0.4306	4.175
	0.4216	1.11	0.4229	0.14	0.4213	-1.88	0.4261	0.335	0.438	-0.11	0.4182	0.68	0.431	4.21
	0.4221	1.105	0.4234	0.14	0.4218	-1.86	0.4266	0.335	0.4385	-0.105	0.4187	0.68	0.4315	4.235
	0.4225	1.1	0.4239	0.145	0.4223	-1.835	0.4271	0.34	0.439	-0.105	0.4192	0.675	0.432	4.645
	0.423	1.1	0.4245	0.14	0.4228	-1.805	0.4276	0.335	0.4395	-0.105	0.4197	0.67	0.4325	4.69
	0.4235	1.095	0.425	0.14	0.4232	-1.79	0.4281	0.34	0.44	-0.11	0.4202	0.67	0.433	4.72
	0.4239	1.095	0.4255	0.14	0.4237	-1.78	0.4285	0.34	0.4404	-0.105	0.4206	0.66	0.4335	4.755
	0.4244	1.09	0.426	0.14	0.4242	-1.765	0.429	0.34	0.4409	-0.105	0.4211	0.655	0.434	4.78
	0.4249	1.09	0.4265	0.14	0.4247	-1.755	0.4295	0.345	0.4414	-0.105	0.4216	0.65	0.4344	4.815
	0.4254	1.085	0.4269	0.145	0.4252	-1.74	0.43	0.35	0.4419	-0.1	0.4221	0.645	0.4349	4.845
	0.4258	1.085	0.4274	0.15	0.4256	-1.73	0.4305	0.35	0.4424	-0.1	0.4226	0.64	0.4354	4.865
	0.4263	1.085	0.4279	0.15	0.4261	-1.735	0.4309	0.35	0.4428	-0.105	0.4231	0.64	0.4359	4.9
	0.4268	1.085	0.4283	0.15	0.4266	-1.72	0.4314	0.355	0.4433	-0.105	0.4236	0.635	0.4364	4.925
	0.4273	1.085	0.4288	0.155	0.4271	-1.715	0.4319	0.355	0.4438	-0.105	0.4241	0.635	0.4369	4.955
	0.4277	1.075	0.4293	0.16	0.4276	-1.705	0.4324	0.355	0.4443	-0.1	0.4246	0.63	0.4374	4.985
	0.4282	1.07	0.4298	0.16	0.4281	-1.695	0.4329	0.355	0.4448	-0.1	0.4251	0.62	0.4378	5.015
	0.4287	1.07	0.4302	0.16	0.4285	-1.685	0.4333	0.36	0.4452	-0.105	0.4256	0.62	0.4383	5.045
	0.4291	1.07	0.4307	0.16	0.429	-1.685	0.4338	0.36	0.4457	-0.105	0.4261	0.62	0.4388	5.07
	0.4296	1.07	0.4312	0.165	0.4295	-1.67	0.4343	0.36	0.4462	-0.105	0.4265	0.61	0.4393	5.105
	0.4301	1.07	0.4316	0.165	0.43	-1.655	0.4348	0.36	0.4467	-0.105	0.427	0.6	0.4398	5.13
	0.4306	1.065	0.4321	0.17	0.4305	-1.645	0.4353	0.36	0.4472	-0.11	0.4275	0.6	0.4403	5.145
	0.431	1.065	0.4326	0.175	0.4309	-1.64	0.4357	0.36	0.4476	-0.11	0.428	0.595	0.4407	5.175
	0.4315	1.06	0.4331	0.175	0.4314	-1.635	0.4362	0.36	0.4481	-0.11	0.4285	0.59	0.4412	5.21
	0.432	1.055	0.4335	0.175	0.4319	-1.64	0.4367	0.36	0.4486	-0.11	0.429	0.585	0.4417	5.245
	0.4324	1.055	0.434	0.18	0.4324	-1.675	0.4372	0.355	0.4491	-0.115	0.4295	0.58	0.4422	5.27
	0.4329	1.055	0.4345	0.18	0.4329	-1.72	0.4377	0.35	0.4496	-0.115	0.43	0.575	0.4427	5.295
	0.4334	1.05	0.4349	0.185	0.4333	-1.755	0.4381	0.35	0.45	-0.115	0.4305	0.57	0.4432	5.32
	0.4339	1.045	0.4354	0.185	0.4338	-1.77	0.4386	0.35	0.4505	-0.12	0.431	0.565	0.4437	5.33
	0.4343	1.05	0.4359	0.19	0.4343	-1.77	0.4391	0.35	0.451	-0.12	0.4315	0.565	0.4441	5.35
	0.4348	1.05	0.4364	0.195	0.4348	-1.765	0.4396	0.35	0.4515	-0.12	0.432	0.56	0.4446	5.385
	0.4353	1.045	0.4368	0.195	0.4353	-1.745	0.4401	0.35	0.452	-0.115	0.4325	0.555	0.4451	5.4
	0.4357	1.04	0.4373	0.2	0.4357	-1.715	0.4405	0.345	0.4524	-0.12	0.4329	0.55	0.4456	5.42
	0.4362	1.04	0.4378	0.2	0.4362	-1.675	0.441	0.34	0.4529	-0.12	0.4334	0.54	0.4461	5.45
	0.4367	1.04	0.4382	0.205	0.4367	-1.64	0.4415	0.34	0.4534	-0.12	0.4339	0.535	0.4466	5.47
	0.4372	1.035	0.4387	0.205	0.4372	-1.61	0.442	0.335	0.4539	-0.12	0.4344	0.54	0.4471	5.49
	0.4376	1.035	0.4392	0.21	0.4377	-1.585	0.4425	0.335	0.4544	-0.12	0.4349	0.535	0.4475	5.515
	0.4381	1.035	0.4397	0.215	0.4382	-1.565	0.4429	0.335	0.4548	-0.125	0.4354	0.53	0.448	5.53
	0.4386	1.03	0.4401	0.215	0.4386	-1.54	0.4434	0.325	0.4553	-0.125	0.4359	0.52	0.4485	5.55
	0.439	1.03	0.4406	0.215	0.4391	-1.525	0.4439	0.325	0.4558	-0.125	0.4364	0.52	0.449	5.575
	0.4395	1.025	0.4411	0.215	0.4396	-1.525	0.4444	0.32	0.4563	-0.13	0.4369	0.52	0.4495	5.59
	0.44	1.025	0.4415	0.215	0.4401	-1.525	0.4449	0.32	0.4568	-0.13	0.4374	0.515	0.45	5.615
	0.4405	1.025	0.442	0.22	0.4406	-1.535	0.4453	0.31	0.4572	-0.13	0.4379	0.505	0.4505	5.635
	0.4409	1.02	0.4425	0.225	0.441	-1.54	0.4458	0.305	0.4577	-0.135	0.4384	0.505	0.4509	5.66
	0.4414	1.02	0.443	0.225	0.4415	-1.55	0.4463	0.3	0.4582	-0.135	0.4389	0.505	0.4514	5.68
	0.4419	1.02	0.4434	0.225	0.442	-1.56	0.4468	0.3	0.4587	-0.135	0.4393	0.5	0.4519	5.695
	0.4424	1.015	0.4439	0.225	0.4425	-1.585	0.4473	0.295	0.4592	-0.135	0.4398	0.495	0.4524	5.725
	0.4428	1.015	0.4444	0.225	0.443	-1.605	0.4477	0.295	0.4596	-0.135	0.4403	0.495	0.4529	5.74
	0.4433	1.01	0.4448	0.225	0.4434	-1.625	0.4482	0.29	0.4601	-0.135	0.4408	0.495	0.4534	5.77
	0.4438	1.005	0.4453	0.23	0.4439	-1.655	0.4487	0.285	0.4606	-0.135	0.4413	0.49	0.4538	5.795
	0.4442	1.005	0.4458	0.235	0.4444	-1.675	0.4492	0.285	0.4611	-0.135	0.4418	0.48	0.4543	5.815
	0.4447	1.005	0.4463	0.235	0.4449	-1.685	0.4496	0.28	0.4616	-0.13	0.4423	0.48	0.4548	5.835
	0.4452	1	0.4467	0.24	0.4454	-1.685	0.4501	0.28	0.462	-0.13	0.4428	0.475	0.4553	5.855
	0.4457	0.995	0.4472	0.24	0.4458	-1.675	0.4506	0.275	0.4625	-0.13	0.4433	0.47	0.4558	5.88
	0.4461	0.995	0.4477	0.24	0.4463	-1.655	0.4511	0.27	0.463	-0.13	0.4438	0.465	0.4563	5.9
	0.4466	0.985	0.4481	0.24	0.4468	-1.625	0.4516	0.265	0.4635	-0.13	0.4443	0.46	0.4568	5.9
	0.4471	0.95	0.4486	0.245	0.4473	-1.605	0.452	0.265	0.464	-0.13	0.4448	0.455	0.4572	5.915
	0.4475	0.945	0.4491	0.245	0.4478	-1.605	0.4525	0.26	0.4644	-0.13	0.4453	0.445	0.4577	5.94
	0.448	0.94	0.4496	0.24	0.4482	-1.605	0.453	0.26	0.4649	-0.13	0.4457	0.445	0.4582	5.965
	0.4485	0.935	0.45	0.24	0.4487	-1.605	0.4535	0.255	0.4654	-0.13	0.4462	0.44	0.4587	5.99
	0.449	0.93	0.4505	0.24	0.4492	-1.61	0.454	0.25	0.4659	-0.13	0.4467	0.435	0.4592	6.005
	0.4494	0.93	0.451	0.24	0.4497	-1.605	0.4544	0.245	0.4663	-0.125	0.4472	0.43	0.4597	6.02
	0.4499	0.925	0.4514	0.245	0.4502	-1.595	0.4549	0.24	0.4668	-0.125	0.4477	0.425	0.4602	6.035
	0.4504	0.92	0.4519	0.245	0.4507	-1.58	0.4554	0.23	0.4673	-0.13	0.4482	0.42	0.4606	6.055
	0.4509	0.915	0.4524	0.25	0.4511	-1.56	0.4559	0.215	0.4678	-0.125	0.4487	0.415	0.4611	6.065
	0.4513	0.915	0.4529	0.245	0.4516	-1.545	0.4564	0.205	0.4683	-0.125	0.4492	0.41	0.4616	6.08
	0.4518	0.915	0.4533	0.245	0.4521	-1.525	0.4568	0.19	0.4687	-0.12	0.4497	0.405	0.4621	6.095
	0.4523	0.91	0.4538	0.245	0.4526	-1.5	0.4573	0.18	0.4692	-0.115	0.4502	0.395	0.4626	6.105
	0.4527	0.905	0.4543	0.25	0.4531	-1.48	0.4578	0.165	0.4697	-0.12	0.4507	0.39	0.4631	6.12
	0.4532	0.905	0.4547	0.255	0.4535	-1.485	0.4583	0.145	0.4702	-0.12	0.4512	0.39	0.4636	6.13
	0.4537	0.9	0.4552	0.255	0.454	-1.495	0.4588	0.13	0.4707	-0.115	0.4517	0.385	0.464	6.13
	0.4542	0.895	0.4557	0.255	0.4545	-1.515	0.4592	0.11	0.4711	-0.11	0.4521	0.375	0.4645	6.135
	0.4546	0.89	0.4562	0.25	0.455	-1.535	0.4597	0.09	0.4716	-0.11	0.4526	0.37	0.465	6.15
	0.4551	0.885	0.4566	0.255	0.4555	-1.54	0.4602	0.065	0.4721	-0.115	0.4531	0.36	0.4655	6.16
	0.4556	0.885	0.4571	0.25	0.4559	-1.54	0.4607	0.04	0.4726	-0.115	0.4536	0.355	0.466	6.17
	0.456	0.885	0.4576	0.25	0.4564	-1.535	0.4612	0.01	0.4731	-0.12	0.4541	0.35	0.4665	6.165
	0.4565	0.88	0.458	0.25	0.4569	-1.525	0.4616	-0.025	0.4735	-0.115	0.4546	0.345	0.4669	6.155
	0.457	0.88	0.4585	0.245	0.4574	-1.515	0.4621	-0.055	0.474	-0.115	0.4551	0.335	0.4674	6.165
	0.4575	0.88	0.459	0.25	0.4579	-1.495	0.4626	-0.09	0.4745	-0.115	0.4556	0.33	0.4679	6.175
	0.4579	0.885	0.4595	0.245	0.4583	-1.47	0.4631	-0.125	0.475	-0.115	0.4561	0.325	0.4684	6.175
	0.4584	0.88	0.4599	0.245	0.4588	-1.45	0.4636	-0.16	0.4755	-0.115	0.4566	0.32	0.4689	6.185
	0.4589	0.88	0.4604	0.24	0.4593	-1.43	0.464	-0.2	0.4759	-0.12	0.4571	0.315	0.4694	6.175
	0.4594	0.88	0.4609	0.24	0.4598	-1.415	0.4645	-0.24	0.4764	-0.115	0.4576	0.31	0.4699	6.18
	0.4598	0.88	0.4613	0.24	0.4603	-1.395	0.465	-0.275	0.4769	-0.115	0.458	0.3	0.4703	6.19
	0.4603	0.875	0.4618	0.24	0.4607	-1.385	0.4655	-0.315	0.4774	-0.115	0.4585	0.295	0.4708	6.19
	0.4608	0.875	0.4623	0.235	0.4612	-1.375	0.466	-0.35	0.4779	-0.115	0.459	0.29	0.4713	6.19
	0.4612	0.875	0.4628	0.235	0.4617	-1.375	0.4664	-0.39	0.4783	-0.11	0.4595	0.28	0.4718	6.19
	0.4617	0.875	0.4632	0.235	0.4622	-1.385	0.4669	-0.43	0.4788	-0.11	0.46	0.275	0.4723	6.205
	0.4622	0.875	0.4637	0.235	0.4627	-1.395	0.4674	-0.465	0.4793	-0.115	0.4605	0.26	0.4728	6.2
	0.4627	0.87	0.4642	0.235	0.4632	-1.41	0.4679	-0.5	0.4798	-0.115	0.461	0.26	0.4733	6.195
	0.4631	0.87	0.4646	0.23	0.4636	-1.41	0.4684	-0.54	0.4803	-0.11	0.4615	0.26	0.4737	6.195
	0.4636	0.87	0.4651	0.23	0.4641	-1.405	0.4688	-0.58	0.4807	-0.11	0.462	0.25	0.4742	6.185
	0.4641	0.87	0.4656	0.23	0.4646	-1.405	0.4693	-0.62	0.4812	-0.115	0.4625	0.24	0.4747	6.185
	0.4645	0.865	0.4661	0.225	0.4651	-1.42	0.4698	-0.66	0.4817	-0.115	0.463	0.235	0.4752	6.19
	0.465	0.865	0.4665	0.225	0.4656	-1.43	0.4703	-0.7	0.4822	-0.115	0.4635	0.235	0.4757	6.19
	0.4655	0.86	0.467	0.225	0.466	-1.44	0.4708	-0.74	0.4827	-0.12	0.464	0.23	0.4762	6.185
	0.466	0.86	0.4675	0.225	0.4665	-1.43	0.4712	-0.785	0.4831	-0.12	0.4644	0.225	0.4767	6.175
	0.4664	0.86	0.4679	0.22	0.467	-1.415	0.4717	-0.83	0.4836	-0.125	0.4649	0.22	0.4771	6.17
	0.4669	0.86	0.4684	0.22	0.4675	-1.4	0.4722	-0.875	0.4841	-0.125	0.4654	0.215	0.4776	6.17
	0.4674	0.855	0.4689	0.215	0.468	-1.38	0.4727	-0.92	0.4846	-0.13	0.4659	0.21	0.4781	6.17
	0.4679	0.86	0.4694	0.215	0.4684	-1.35	0.4732	-0.97	0.4851	-0.13	0.4664	0.21	0.4786	6.16
	0.4683	0.855	0.4698	0.215	0.4689	-1.325	0.4736	-1.015	0.4855	-0.125	0.4669	0.2	0.4791	6.145
	0.4688	0.855	0.4703	0.21	0.4694	-1.31	0.4741	-1.06	0.486	-0.13	0.4674	0.195	0.4796	6.135
	0.4693	0.85	0.4708	0.21	0.4699	-1.295	0.4746	-1.625	0.4865	-0.13	0.4679	0.195	0.48	6.125
	0.4697	0.85	0.4712	0.205	0.4704	-1.29	0.4751	-1.67	0.487	-0.125	0.4684	0.19	0.4805	6.105
	0.4702	0.85	0.4717	0.205	0.4708	-1.285	0.4756	-1.72	0.4875	-0.125	0.4689	0.185	0.481	6.085
	0.4707	0.84	0.4722	0.205	0.4713	-1.29	0.4761	-1.765	0.4879	-0.125	0.4694	0.155	0.4815	6.065
	0.4712	0.835	0.4727	0.2	0.4718	-1.295	0.4765	-1.81	0.4884	-0.125	0.4698	0.155	0.482	6.05
	0.4716	0.835	0.4731	0.2	0.4723	-1.315	0.477	-1.855	0.4889	-0.125	0.4703	0.155	0.4825	6.02
	0.4721	0.835	0.4736	0.2	0.4728	-1.34	0.4775	-1.895	0.4894	-0.125	0.4708	0.155	0.483	6
	0.4726	0.835	0.4741	0.2	0.4732	-1.36	0.478	-1.94	0.4899	-0.125	0.4713	0.15	0.4834	5.98
	0.473	0.83	0.4745	0.2	0.4737	-1.37	0.4785	-1.985	0.4903	-0.125	0.4718	0.15	0.4839	5.965
	0.4735	0.83	0.475	0.195	0.4742	-1.375	0.4789	-2.025	0.4908	-0.125	0.4722	0.15	0.4844	5.945
	0.474	0.825	0.4755	0.195	0.4747	-1.37	0.4794	-2.065	0.4913	-0.125	0.4727	0.145	0.4849	5.93
	0.4745	0.82	0.476	0.19	0.4752	-1.365	0.4799	-2.1	0.4918	-0.125	0.4732	0.145	0.4854	5.905
	0.4749	0.815	0.4764	0.19	0.4757	-1.36	0.4804	-2.14	0.4923	-0.125	0.4737	0.145	0.4859	5.9
	0.4754	0.815	0.4769	0.19	0.4761	-1.36	0.4809	-2.185	0.4927	-0.125	0.4742	0.145	0.4864	5.895
	0.4759	0.815	0.4774	0.185	0.4766	-1.355	0.4813	-2.22	0.4932	-0.125	0.4746	0.145	0.4868	5.87
	0.4764	0.81	0.4778	0.185	0.4771	-1.345	0.4818	-2.255	0.4937	-0.125	0.4751	0.14	0.4873	5.855
	0.4768	0.805	0.4783	0.185	0.4776	-1.335	0.4823	-2.285	0.4942	-0.125	0.4756	0.14	0.4878	5.84
	0.4773	0.8	0.4788	0.185	0.4781	-1.32	0.4828	-2.315	0.4947	-0.13	0.4761	0.14	0.4883	5.83
	0.4778	0.8	0.4792	0.185	0.4785	-1.295	0.4833	-2.34	0.4951	-0.135	0.4765	0.14	0.4888	5.82
	0.4782	0.8	0.4797	0.185	0.479	-1.28	0.4837	-2.395	0.4956	-0.135	0.477	0.135	0.4893	5.805
	0.4787	0.795	0.4802	0.185	0.4795	-1.27	0.4842	-2.465	0.4961	-0.14	0.4775	0.135	0.4898	5.795
	0.4792	0.795	0.4807	0.185	0.48	-1.265	0.4847	-2.525	0.4966	-0.14	0.478	0.13	0.4902	5.78
	0.4797	0.79	0.4811	0.18	0.4805	-1.265	0.4852	-2.555	0.4971	-0.145	0.4785	0.135	0.4907	5.77
	0.4801	0.78	0.4816	0.18	0.4809	-1.275	0.4857	-2.565	0.4976	-0.145	0.4789	0.135	0.4912	5.765
	0.4806	0.78	0.4821	0.185	0.4814	-1.29	0.4861	-2.585	0.498	-0.145	0.4794	0.135	0.4917	5.755
	0.4811	0.77	0.4825	0.18	0.4819	-1.3	0.4866	-2.625	0.4985	-0.145	0.4799	0.13	0.4922	5.755
	0.4815	0.77	0.483	0.18	0.4824	-1.3	0.4871	-2.67	0.499	-0.145	0.4804	0.135	0.4927	5.755
	0.482	0.77	0.4835	0.175	0.4829	-1.3	0.4876	-2.735	0.4995	-0.145	0.4809	0.135	0.4931	5.735
	0.4825	0.77	0.484	0.175	0.4833	-1.29	0.4881	-2.785	0.5	-0.145	0.4813	0.135	0.4936	5.855
	0.483	0.765	0.4844	0.175	0.4838	-1.28	0.4885	-2.83	0.5004	-0.15	0.4818	0.13	0.4941	5.87
	0.4834	0.765	0.4849	0.175	0.4843	-1.265	0.489	-2.845	0.5009	-0.145	0.4823	0.13	0.4946	5.885
	0.4839	0.765	0.4854	0.175	0.4848	-1.255	0.4895	-2.865	0.5014	-0.145	0.4828	0.13	0.4951	5.9
	0.4844	0.765	0.4858	0.175	0.4853	-1.24	0.49	-2.905	0.5019	-0.15	0.4832	0.13	0.4956	5.91
	0.4849	0.76	0.4863	0.175	0.4857	-1.235	0.4905	-2.95	0.5024	-0.15	0.4837	0.125	0.4961	5.915
	0.4853	0.755	0.4868	0.195	0.4862	-1.22	0.4909	-3.01	0.5028	-0.15	0.4842	0.12	0.4965	5.91
	0.4858	0.755	0.4873	0.2	0.4867	-1.205	0.4914	-3.045	0.5033	-0.155	0.4847	0.13	0.497	5.925
	0.4863	0.755	0.4878	0.2	0.4872	-1.19	0.4919	-3.055	0.5038	-0.155	0.4852	0.13	0.4975	5.93
	0.4867	0.76	0.4882	0.2	0.4877	-1.065	0.4924	-3.045	0.5043	-0.16	0.4856	0.125	0.498	5.935
	0.4872	0.755	0.4887	0.205	0.4883	-1.055	0.4929	-3.05	0.5048	-0.16	0.4861	0.12	0.4985	5.94
	0.4877	0.755	0.4892	0.2	0.4888	-1.055	0.4934	-3.065	0.5053	-0.16	0.4866	0.125	0.4989	5.95
	0.4882	0.75	0.4896	0.2	0.4893	-1.055	0.4938	-3.085	0.5057	-0.165	0.4871	0.125	0.4994	5.955
	0.4886	0.75	0.4901	0.205	0.4899	-1.045	0.4943	-3.13	0.5062	-0.165	0.4876	0.125	0.4999	5.955
	0.4891	0.75	0.4906	0.205	0.4904	-1.04	0.4948	-3.19	0.5067	-0.165	0.488	0.115	0.5004	5.975
	0.4896	0.745	0.4911	0.205	0.4909	-1.035	0.4953	-3.24	0.5072	-0.165	0.4885	0.12	0.5009	5.98
	0.49	0.745	0.4915	0.205	0.4914	-1.03	0.4958	-3.315	0.5077	-0.16	0.489	0.12	0.5014	5.995
	0.4905	0.74	0.492	0.205	0.492	-1.025	0.4962	-3.375	0.5081	-0.16	0.4895	0.12	0.5018	6.005
	0.491	0.745	0.4925	0.205	0.4925	-1.02	0.4967	-3.405	0.5086	-0.165	0.49	0.115	0.5023	6.01
	0.4915	0.745	0.493	0.205	0.493	-1.01	0.4972	-3.42	0.5091	-0.165	0.4904	0.115	0.5028	6.01
	0.4919	0.745	0.4934	0.205	0.4936	-1.01	0.4977	-3.415	0.5096	-0.165	0.4909	0.12	0.5033	6.01
	0.4924	0.74	0.4939	0.205	0.4941	-1.01	0.4982	-3.43	0.5101	-0.16	0.4914	0.12	0.5038	6.02
	0.4929	0.74	0.4944	0.205	0.4946	-1.015	0.4986	-3.515	0.5105	-0.16	0.4919	0.115	0.5043	6.02
	0.4934	0.74	0.4948	0.21	0.4952	-1.02	0.4991	-3.61	0.511	-0.155	0.4923	0.115	0.5047	6.025
	0.4938	0.74	0.4953	0.21	0.4957	-1.025	0.4996	-3.735	0.5115	-0.155	0.4928	0.115	0.5052	6.035
	0.4943	0.735	0.4958	0.215	0.4962	-1.035	0.5001	-3.865	0.512	-0.155	0.4933	0.12	0.5057	6.025
	0.4948	0.73	0.4963	0.215	0.4967	-1.04	0.5006	-3.955	0.5125	-0.155	0.4938	0.115	0.5062	6.01
	0.4952	0.73	0.4967	0.215	0.4973	-1.05	0.501	-4	0.513	-0.155	0.4943	0.115	0.5067	6
	0.4957	0.735	0.4972	0.215	0.4978	-1.05	0.5015	-3.97	0.5134	-0.155	0.4947	0.115	0.5072	6
	0.4962	0.73	0.4977	0.22	0.4983	-1.055	0.502	-3.9	0.5139	-0.15	0.4952	0.115	0.5076	5.995
	0.4967	0.725	0.4982	0.22	0.4989	-1.055	0.5025	-3.83	0.5144	-0.15	0.4957	0.11	0.5081	5.98
	0.4971	0.725	0.4986	0.225	0.4994	-1.055	0.503	-3.785	0.5149	-0.15	0.4962	0.11	0.5086	5.97
	0.4976	0.72	0.4991	0.225	0.4999	-1.05	0.5034	-3.765	0.5154	-0.15	0.4967	0.115	0.5091	5.97
	0.4981	0.715	0.4996	0.225	0.5005	-1.05	0.5039	-3.76	0.5158	-0.145	0.4971	0.115	0.5096	5.98
	0.4985	0.715	0.5001	0.225	0.501	-1.05	0.5044	-3.735	0.5163	-0.145	0.4976	0.11	0.5101	5.98
	0.499	0.71	0.5005	0.23	0.5015	-1.04	0.5049	-3.705	0.5168	-0.14	0.4981	0.11	0.5105	5.96
	0.4995	0.71	0.501	0.235	0.5021	-1.035	0.5054	-3.685	0.5173	-0.14	0.4986	0.115	0.511	5.94
	0.5	0.705	0.5015	0.235	0.5026	-1.03	0.5058	-3.675	0.5178	-0.14	0.4991	0.115	0.5115	5.94
	0.5004	0.7	0.5019	0.235	0.5031	-1.015	0.5063	-3.69	0.5182	-0.135	0.4995	0.115	0.512	5.935
	0.5009	0.695	0.5024	0.24	0.5036	-1.01	0.5068	-3.735	0.5187	-0.135	0.5	0.115	0.5125	5.92
	0.5014	0.69	0.5029	0.24	0.5042	-1	0.5073	-3.77	0.5192	-0.135	0.5005	0.11	0.5129	5.9
	0.5018	0.69	0.5034	0.24	0.5047	-0.995	0.5078	-3.815	0.5197	-0.13	0.501	0.115	0.5134	5.88
	0.5023	0.685	0.5038	0.245	0.5052	-0.995	0.5083	-3.89	0.5202	-0.13	0.5014	0.115	0.5139	5.86
	0.5028	0.685	0.5043	0.245	0.5058	-0.995	0.5087	-3.935	0.5206	-0.13	0.5019	0.11	0.5144	5.845
	0.5033	0.68	0.5048	0.25	0.5063	-0.99	0.5092	-3.985	0.5211	-0.125	0.5024	0.105	0.5149	5.825
	0.5037	0.675	0.5053	0.245	0.5068	-0.99	0.5097	-4.05	0.5216	-0.12	0.5029	0.11	0.5154	5.79
	0.5042	0.675	0.5057	0.25	0.5074	-0.995	0.5102	-4.045	0.5221	-0.125	0.5034	0.11	0.5158	5.775
	0.5047	0.675	0.5062	0.25	0.5079	-0.99	0.5107	-4.02	0.5226	-0.125	0.5038	0.11	0.5163	5.75
	0.5052	0.665	0.5067	0.25	0.5084	-0.99	0.5111	-4.025	0.5231	-0.12	0.5043	0.105	0.5168	5.715
	0.5056	0.66	0.5072	0.255	0.5089	-0.995	0.5116	-4.025	0.5235	-0.12	0.5048	0.105	0.5173	5.69
	0.5061	0.66	0.5076	0.255	0.5095	-0.995	0.5121	-4.065	0.524	-0.12	0.5053	0.105	0.5178	5.675
	0.5066	0.66	0.5081	0.255	0.51	-0.99	0.5126	-4.12	0.5245	-0.12	0.5058	0.105	0.5183	5.64
	0.5071	0.6	0.5086	0.255	0.5105	-0.975	0.5131	-4.19	0.525	-0.115	0.5062	0.105	0.5187	5.61
	0.5076	0.595	0.509	0.255	0.5111	-0.975	0.5135	-4.305	0.5255	-0.11	0.5067	0.11	0.5192	5.57
	0.5081	0.59	0.5095	0.26	0.5116	-0.97	0.514	-4.435	0.5259	-0.11	0.5072	0.11	0.5197	5.545
	0.5086	0.59	0.51	0.255	0.5121	-0.96	0.5145	-4.54	0.5264	-0.105	0.5077	0.105	0.5202	5.51
	0.5091	0.585	0.5105	0.26	0.5127	-0.945	0.515	-4.535	0.5269	-0.105	0.5081	0.11	0.5207	5.47
	0.5096	0.58	0.5109	0.26	0.5132	-0.935	0.5155	-4.48	0.5274	-0.1	0.5086	0.115	0.5212	5.435
	0.51	0.58	0.5114	0.26	0.5137	-0.925	0.5159	-4.445	0.5279	-0.1	0.5091	0.115	0.5216	5.395
	0.5105	0.575	0.5119	0.26	0.5143	-0.91	0.5164	-4.455	0.5283	-0.095	0.5096	0.11	0.5221	5.365
	0.511	0.57	0.5124	0.26	0.5148	-0.9	0.5169	-4.46	0.5288	-0.095	0.5101	0.11	0.5226	5.32
	0.5115	0.57	0.5128	0.26	0.5153	-0.89	0.5174	-4.42	0.5293	-0.09	0.5105	0.115	0.5231	5.27
	0.512	0.565	0.5133	0.26	0.5158	-0.875	0.5179	-4.365	0.5298	-0.09	0.511	0.115	0.5236	5.23
	0.5125	0.56	0.5138	0.265	0.5164	-0.87	0.5183	-4.31	0.5303	-0.085	0.5115	0.12	0.524	5.21
	0.513	0.555	0.5142	0.265	0.5169	-0.855	0.5188	-4.305	0.5308	-0.085	0.512	0.115	0.5245	5.175
	0.5135	0.55	0.5147	0.26	0.5174	-0.845	0.5193	-4.345	0.5312	-0.08	0.5125	0.115	0.525	5.14
	0.514	0.55	0.5152	0.26	0.518	-0.845	0.5198	-4.405	0.5317	-0.08	0.5129	0.125	0.5255	5.115
	0.5145	0.54	0.5157	0.26	0.5185	-0.835	0.5203	-4.495	0.5322	-0.075	0.5134	0.13	0.526	5.085
	0.515	0.54	0.5161	0.26	0.519	-0.825	0.5207	-4.54	0.5327	-0.075	0.5139	0.13	0.5265	5.055
	0.5155	0.54	0.5166	0.26	0.5196	-0.82	0.5212	-4.545	0.5332	-0.07	0.5144	0.13	0.5269	5.03
	0.516	0.535	0.5171	0.26	0.5201	-0.815	0.5217	-4.56	0.5336	-0.065	0.5149	0.135	0.5274	5.005
	0.5165	0.53	0.5176	0.255	0.5206	-0.81	0.5222	-4.595	0.5341	-0.065	0.5153	0.14	0.5279	5
	0.517	0.525	0.518	0.26	0.5211	-0.81	0.5227	-4.62	0.5346	-0.06	0.5158	0.145	0.5284	4.985
	0.5175	0.525	0.5185	0.255	0.5217	-0.81	0.5231	-4.66	0.5351	-0.055	0.5163	0.145	0.5289	4.965
	0.518	0.52	0.519	0.255	0.5222	-0.81	0.5236	-4.74	0.5356	-0.055	0.5168	0.15	0.5294	4.955
	0.5185	0.515	0.5195	0.255	0.5227	-0.81	0.5241	-4.805	0.536	-0.045	0.5172	0.15	0.5298	4.955
	0.519	0.51	0.5199	0.255	0.5233	-0.805	0.5246	-4.855	0.5365	-0.04	0.5177	0.155	0.5303	4.975
	0.5195	0.505	0.5204	0.25	0.5238	-0.805	0.5251	-4.915	0.537	-0.04	0.5182	0.155	0.5308	4.985
	0.52	0.5	0.5209	0.25	0.5243	-0.81	0.5256	-4.965	0.5375	-0.03	0.5187	0.155	0.5313	4.995
	0.5204	0.495	0.5213	0.25	0.5249	-0.805	0.526	-4.98	0.538	-0.025	0.5192	0.16	0.5318	5.025
	0.5209	0.49	0.5218	0.25	0.5254	-0.8	0.5265	-4.945	0.5385	-0.02	0.5196	0.165	0.5323	5.035
	0.5214	0.485	0.5223	0.25	0.5259	-0.795	0.527	-4.925	0.5389	-0.015	0.5201	0.16	0.5327	5.06
	0.5219	0.48	0.5228	0.245	0.5265	-0.795	0.5275	-4.915	0.5394	-0.01	0.5206	0.16	0.5332	5.085
	0.5224	0.485	0.5232	0.25	0.527	-0.79	0.528	-4.925	0.5399	-0.005	0.5211	0.165	0.5337	5.12
	0.5229	0.48	0.5237	0.245	0.5275	-0.785	0.5284	-4.91	0.5404	-0.005	0.5216	0.17	0.5342	5.155
	0.5234	0.47	0.5242	0.245	0.528	-0.78	0.5289	-4.88	0.5409	0	0.522	0.165	0.5347	5.195
	0.5239	0.47	0.5247	0.245	0.5286	-0.77	0.5294	-4.86	0.5413	0.005	0.5225	0.165	0.5352	5.24
	0.5244	0.47	0.5251	0.24	0.5291	-0.765	0.5299	-4.875	0.5418	0.005	0.523	0.165	0.5356	5.285
	0.5249	0.465	0.5256	0.24	0.5296	-0.76	0.5304	-4.895	0.5423	0.01	0.5235	0.17	0.5361	5.34
	0.5254	0.46	0.5261	0.24	0.5302	-0.75	0.5308	-4.9	0.5428	0.015	0.5239	0.17	0.5366	5.385
	0.5259	0.46	0.5266	0.235	0.5307	-0.745	0.5313	-4.895	0.5433	0.015	0.5244	0.17	0.5371	5.44
	0.5264	0.455	0.527	0.24	0.5312	-0.735	0.5318	-4.915	0.5437	0.02	0.5249	0.17	0.5376	5.5
	0.5269	0.45	0.5275	0.24	0.5318	-0.725	0.5323	-4.945	0.5442	0.025	0.5254	0.175	0.538	5.545
	0.5274	0.445	0.528	0.235	0.5323	-0.72	0.5328	-4.95	0.5447	0.03	0.5259	0.175	0.5385	5.585
	0.5279	0.44	0.5284	0.23	0.5328	-0.715	0.5332	-4.975	0.5452	0.035	0.5263	0.175	0.539	5.64
	0.5284	0.44	0.5289	0.235	0.5333	-0.705	0.5337	-4.935	0.5457	0.035	0.5268	0.175	0.5395	5.685
	0.5289	0.435	0.5294	0.235	0.5339	-0.7	0.5342	-4.865	0.5462	0.04	0.5273	0.175	0.54	5.725
	0.5294	0.435	0.5299	0.23	0.5344	-0.69	0.5347	-4.885	0.5466	0.045	0.5278	0.175	0.5405	5.78
	0.5299	0.43	0.5303	0.23	0.5349	-0.685	0.5352	-4.9	0.5471	0.045	0.5283	0.175	0.5409	5.825
	0.5304	0.425	0.5308	0.23	0.5355	-0.68	0.5357	-4.88	0.5476	0.05	0.5287	0.175	0.5414	5.865
	0.5308	0.425	0.5313	0.23	0.536	-0.67	0.5362	-4.885	0.5481	0.055	0.5292	0.175	0.5419	5.89
	0.5313	0.42	0.5318	0.225	0.5365	-0.665	0.5367	-4.925	0.5486	0.055	0.5297	0.175	0.5424	5.935
	0.5318	0.42	0.5322	0.225	0.5371	-0.665	0.5372	-4.975	0.549	0.06	0.5302	0.16	0.5429	5.98
	0.5323	0.42	0.5327	0.225	0.5376	-0.655	0.5377	-5.015	0.5495	0.06	0.5307	0.16	0.5434	6
	0.5328	0.415	0.5332	0.225	0.5381	-0.65	0.5382	-5.025	0.55	0.06	0.5311	0.16	0.5438	6.025
	0.5333	0.42	0.5337	0.22	0.5387	-0.645	0.5387	-5.055	0.5505	0.065	0.5316	0.16	0.5443	6.05
	0.5338	0.415	0.5341	0.22	0.5392	-0.645	0.5392	-5.105	0.551	0.065	0.5321	0.16	0.5448	6.075
	0.5343	0.415	0.5346	0.22	0.5397	-0.64	0.5397	-5.11	0.5514	0.065	0.5326	0.16	0.5453	6.1
	0.5348	0.415	0.5351	0.22	0.5402	-0.635	0.5402	-5.115	0.5519	0.07	0.5331	0.155	0.5458	6.11
	0.5353	0.415	0.5355	0.215	0.5408	-0.635	0.5407	-5.135	0.5524	0.07	0.5335	0.16	0.5463	6.13
	0.5358	0.415	0.536	0.215	0.5413	-0.625	0.5412	-5.16	0.5529	0.075	0.534	0.16	0.5467	6.14
	0.5363	0.41	0.5365	0.21	0.5418	-0.625	0.5417	-5.185	0.5534	0.075	0.5345	0.155	0.5472	6.135
	0.5368	0.41	0.537	0.205	0.5424	-0.625	0.5422	-5.22	0.5539	0.075	0.535	0.155	0.5477	6.155
	0.5373	0.415	0.5374	0.205	0.5429	-0.62	0.5427	-5.25	0.5543	0.08	0.5355	0.155	0.5482	6.16
	0.5378	0.41	0.5379	0.205	0.5434	-0.62	0.5432	-5.25	0.5548	0.08	0.5359	0.155	0.5487	6.16
	0.5383	0.41	0.5384	0.205	0.544	-0.615	0.5437	-5.21	0.5553	0.08	0.5364	0.155	0.5492	6.155
	0.5388	0.41	0.5389	0.2	0.5445	-0.615	0.5442	-5.18	0.5558	0.105	0.5369	0.16	0.5496	6.16
	0.5393	0.41	0.5393	0.2	0.545	-0.61	0.5447	-5.125	0.5563	0.105	0.5374	0.16	0.5501	6.16
	0.5398	0.41	0.5398	0.195	0.5455	-0.61	0.5452	-5.025	0.5567	0.11	0.5379	0.165	0.5506	6.15
	0.5403	0.415	0.5403	0.2	0.5461	-0.605	0.5457	-4.995	0.5572	0.11	0.5383	0.165	0.5511	6.15
	0.5408	0.42	0.5407	0.2	0.5466	-0.6	0.5462	-5.03	0.5577	0.11	0.5388	0.165	0.5516	6.14
	0.5413	0.42	0.5412	0.195	0.5471	-0.595	0.5467	-5.035	0.5582	0.115	0.5393	0.17	0.552	6.12
	0.5417	0.42	0.5417	0.195	0.5477	-0.59	0.5472	-4.975	0.5587	0.12	0.5398	0.17	0.5525	6.1
	0.5422	0.42	0.5422	0.19	0.5482	-0.59	0.5477	-4.92	0.5591	0.12	0.5403	0.17	0.553	6.095
	0.5427	0.425	0.5426	0.19	0.5487	-0.585	0.5482	-4.885	0.5596	0.12	0.5407	0.175	0.5535	6.07
	0.5432	0.425	0.5431	0.19	0.5493	-0.58	0.5487	-4.88	0.5601	0.125	0.5412	0.17	0.554	6.05
	0.5437	0.425	0.5436	0.185	0.5498	-0.575	0.5492	-4.955	0.5606	0.125	0.5417	0.17	0.5545	6.035
	0.5442	0.425	0.5441	0.185	0.5503	-0.57	0.5497	-5.065	0.5611	0.13	0.5422	0.18	0.555	5.595
	0.5447	0.43	0.5445	0.18	0.5508	-0.565	0.5503	-5.085	0.5615	0.13	0.5426	0.175	0.5555	5.575
	0.5452	0.425	0.545	0.18	0.5514	-0.56	0.5508	-5.12	0.562	0.13	0.5431	0.175	0.5559	5.555
	0.5457	0.425	0.5455	0.175	0.5519	-0.55	0.5513	-5.145	0.5625	0.13	0.5436	0.175	0.5564	5.545
	0.5462	0.425	0.546	0.175	0.5524	-0.55	0.5518	-5.1	0.563	0.13	0.5441	0.175	0.5569	5.53
	0.5467	0.425	0.5464	0.17	0.553	-0.545	0.5523	-5.105	0.5635	0.13	0.5446	0.175	0.5574	5.525
	0.5472	0.425	0.5469	0.145	0.5535	-0.54	0.5528	-5.13	0.5639	0.135	0.545	0.17	0.5579	5.51
	0.5477	0.42	0.5474	0.145	0.554	-0.535	0.5533	-5.125	0.5644	0.135	0.5455	0.175	0.5584	5.5
	0.5482	0.42	0.5479	0.145	0.5546	-0.53	0.5538	-5.06	0.5649	0.135	0.546	0.18	0.5589	5.48
	0.5487	0.42	0.5484	0.145	0.5551	-0.405	0.5543	-4.95	0.5654	0.14	0.5465	0.18	0.5594	5.475
	0.5492	0.42	0.5489	0.145	0.5556	-0.4	0.5548	-4.87	0.5659	0.135	0.547	0.175	0.5599	5.47
	0.5497	0.42	0.5494	0.15	0.5561	-0.395	0.5553	-4.785	0.5663	0.14	0.5474	0.175	0.5604	5.46
	0.5502	0.42	0.5499	0.15	0.5567	-0.39	0.5558	-4.725	0.5668	0.135	0.5479	0.18	0.5609	5.45
	0.5507	0.42	0.5505	0.145	0.5572	-0.395	0.5563	-4.68	0.5673	0.135	0.5484	0.18	0.5614	5.435
	0.5512	0.42	0.551	0.15	0.5577	-0.395	0.5568	-4.695	0.5678	0.14	0.5489	0.18	0.5619	5.425
	0.5517	0.42	0.5515	0.15	0.5582	-0.39	0.5573	-4.735	0.5683	0.14	0.5494	0.18	0.5623	5.405
	0.5521	0.42	0.552	0.15	0.5588	-0.39	0.5578	-4.72	0.5687	0.14	0.5498	0.18	0.5628	5.375
	0.5526	0.42	0.5525	0.15	0.5593	-0.39	0.5583	-4.75	0.5692	0.14	0.5503	0.185	0.5633	5.365
	0.5531	0.425	0.553	0.15	0.5598	-0.39	0.5588	-4.82	0.5697	0.135	0.5508	0.18	0.5638	5.35
	0.5536	0.425	0.5535	0.145	0.5603	-0.39	0.5593	-4.895	0.5702	0.14	0.5513	0.185	0.5643	5.33
	0.5541	0.43	0.554	0.15	0.5609	-0.385	0.5598	-4.92	0.5706	0.14	0.5518	0.18	0.5648	5.305
	0.5546	0.435	0.5545	0.145	0.5614	-0.38	0.5603	-4.9	0.5711	0.135	0.5522	0.18	0.5653	5.275
	0.5551	0.44	0.555	0.15	0.5619	-0.385	0.5608	-4.865	0.5716	0.135	0.5527	0.18	0.5658	5.245
	0.5556	0.445	0.5555	0.145	0.5624	-0.385	0.5613	-4.855	0.5721	0.135	0.5532	0.185	0.5663	5.225
	0.5561	0.445	0.556	0.145	0.563	-0.385	0.5618	-4.845	0.5726	0.135	0.5537	0.18	0.5668	5.195
	0.5566	0.45	0.5565	0.145	0.5635	-0.385	0.5623	-4.84	0.573	0.13	0.5542	0.18	0.5673	5.165
	0.5571	0.455	0.557	0.145	0.564	-0.38	0.5628	-4.865	0.5735	0.13	0.5546	0.18	0.5678	5.14
	0.5576	0.46	0.5575	0.145	0.5645	-0.385	0.5633	-4.945	0.574	0.13	0.5551	0.18	0.5683	5.105
	0.5581	0.465	0.558	0.145	0.5651	-0.38	0.5638	-5.02	0.5745	0.13	0.5556	0.18	0.5688	5.08
	0.5586	0.47	0.5585	0.145	0.5656	-0.38	0.5643	-5.025	0.575	0.13	0.5561	0.18	0.5692	5.035
	0.5591	0.475	0.559	0.145	0.5661	-0.38	0.5648	-4.975	0.5754	0.125	0.5566	0.18	0.5697	5.005
	0.5596	0.475	0.5595	0.145	0.5666	-0.38	0.5653	-4.925	0.5759	0.125	0.557	0.18	0.5702	4.965
	0.5601	0.48	0.56	0.145	0.5672	-0.38	0.5658	-4.85	0.5764	0.13	0.5575	0.18	0.5707	4.935
	0.5606	0.485	0.5605	0.145	0.5677	-0.38	0.5663	-4.8	0.5769	0.125	0.558	0.185	0.5712	4.9
	0.5611	0.495	0.561	0.145	0.5682	-0.38	0.5668	-4.79	0.5774	0.125	0.5585	0.19	0.5717	4.87
	0.5616	0.495	0.5615	0.14	0.5687	-0.375	0.5673	-4.85	0.5778	0.125	0.559	0.185	0.5722	4.84
	0.5621	0.5	0.562	0.14	0.5693	-0.375	0.5678	-4.9	0.5783	0.12	0.5594	0.185	0.5727	4.795
	0.5625	0.505	0.5625	0.145	0.5698	-0.375	0.5684	-5.015	0.5788	0.12	0.5599	0.19	0.5732	4.755
	0.563	0.5	0.563	0.145	0.5703	-0.375	0.5689	-5.025	0.5793	0.125	0.5604	0.19	0.5737	4.72
	0.5635	0.505	0.5635	0.145	0.5708	-0.37	0.5694	-4.97	0.5798	0.125	0.5609	0.185	0.5742	4.68
	0.564	0.505	0.564	0.145	0.5714	-0.37	0.5699	-4.895	0.5802	0.12	0.5614	0.19	0.5747	4.64
	0.5645	0.505	0.5645	0.145	0.5719	-0.37	0.5704	-4.785	0.5807	0.12	0.5618	0.19	0.5752	4.59
	0.565	0.505	0.565	0.145	0.5724	-0.37	0.5709	-4.76	0.5812	0.12	0.5623	0.19	0.5757	4.56
	0.5655	0.5	0.5655	0.145	0.5729	-0.365	0.5714	-4.8	0.5817	0.115	0.5628	0.185	0.5761	4.52
	0.566	0.5	0.566	0.145	0.5735	-0.365	0.5719	-4.83	0.5822	0.115	0.5633	0.185	0.5766	4.48
	0.5665	0.5	0.5666	0.15	0.574	-0.365	0.5724	-4.855	0.5826	0.12	0.5638	0.19	0.5771	4.435
	0.567	0.5	0.5671	0.15	0.5745	-0.36	0.5729	-4.865	0.5831	0.12	0.5642	0.19	0.5776	4.405
	0.5675	0.495	0.5676	0.15	0.575	-0.36	0.5734	-4.825	0.5836	0.12	0.5647	0.185	0.5781	4.37
	0.568	0.495	0.5681	0.15	0.5756	-0.355	0.5739	-4.745	0.5841	0.12	0.5652	0.185	0.5786	4.325
	0.5685	0.49	0.5686	0.155	0.5761	-0.355	0.5744	-4.665	0.5846	0.12	0.5657	0.195	0.5791	4.285
	0.569	0.49	0.5691	0.16	0.5766	-0.355	0.5749	-4.66	0.585	0.12	0.5662	0.195	0.5796	4.25
	0.5695	0.495	0.5696	0.165	0.5771	-0.35	0.5754	-4.655	0.5855	0.125	0.5666	0.195	0.5801	4.215
	0.57	0.49	0.5701	0.16	0.5777	-0.35	0.5759	-4.64	0.586	0.125	0.5671	0.195	0.5806	4.175
	0.5705	0.49	0.5706	0.165	0.5782	-0.345	0.5764	-4.605	0.5865	0.125	0.5676	0.195	0.5811	4.13
	0.571	0.485	0.5711	0.165	0.5787	-0.345	0.5769	-4.595	0.587	0.125	0.5681	0.2	0.5816	4.095
	0.5715	0.485	0.5716	0.165	0.5792	-0.34	0.5774	-4.615	0.5874	0.13	0.5686	0.2	0.5821	4.06
	0.572	0.48	0.5721	0.17	0.5798	-0.345	0.5779	-4.62	0.5879	0.125	0.569	0.195	0.5826	4.01
	0.5725	0.48	0.5726	0.17	0.5803	-0.345	0.5784	-4.66	0.5884	0.13	0.5695	0.2	0.583	3.97
	0.5729	0.475	0.5731	0.175	0.5808	-0.34	0.5789	-4.725	0.5889	0.13	0.57	0.205	0.5835	3.935
	0.5734	0.475	0.5736	0.175	0.5813	-0.34	0.5794	-4.765	0.5894	0.13	0.5705	0.2	0.584	3.895
	0.5739	0.47	0.5741	0.18	0.5819	-0.34	0.5799	-4.755	0.5898	0.13	0.571	0.2	0.5845	3.855
	0.5744	0.465	0.5746	0.18	0.5824	-0.34	0.5804	-4.71	0.5903	0.125	0.5714	0.205	0.585	3.815
	0.5749	0.465	0.5751	0.185	0.5829	-0.335	0.5809	-4.64	0.5908	0.125	0.5719	0.2	0.5855	3.77
	0.5754	0.465	0.5756	0.185	0.5834	-0.335	0.5814	-4.59	0.5913	0.125	0.5724	0.205	0.586	3.73
	0.5759	0.465	0.5761	0.185	0.584	-0.335	0.5819	-4.55	0.5917	0.125	0.5729	0.2	0.5865	3.695
	0.5764	0.465	0.5766	0.19	0.5845	-0.335	0.5824	-4.55	0.5922	0.125	0.5734	0.205	0.587	3.65
	0.5769	0.465	0.5771	0.19	0.585	-0.33	0.5829	-4.555	0.5927	0.125	0.5738	0.205	0.5875	3.61
	0.5774	0.47	0.5776	0.19	0.5855	-0.33	0.5834	-4.515	0.5932	0.125	0.5743	0.21	0.588	3.57
	0.5779	0.47	0.5781	0.195	0.5861	-0.33	0.5839	-4.46	0.5937	0.125	0.5748	0.21	0.5885	3.525
	0.5784	0.47	0.5786	0.195	0.5866	-0.33	0.5844	-4.44	0.5941	0.125	0.5753	0.205	0.589	3.48
	0.5789	0.47	0.5791	0.2	0.5871	-0.325	0.5849	-4.455	0.5946	0.125	0.5758	0.205	0.5894	3.44
	0.5794	0.475	0.5796	0.205	0.5876	-0.32	0.5854	-4.46	0.5951	0.125	0.5762	0.205	0.5899	3.4
	0.5799	0.485	0.5801	0.205	0.5882	-0.325	0.586	-4.475	0.5956	0.125	0.5767	0.205	0.5904	3.355
	0.5804	0.49	0.5806	0.205	0.5887	-0.325	0.5865	-4.505	0.5961	0.12	0.5772	0.205	0.5909	3.315
	0.5809	0.495	0.5811	0.21	0.5892	-0.32	0.587	-4.5	0.5965	0.12	0.5777	0.205	0.5914	3.275
	0.5814	0.505	0.5816	0.21	0.5897	-0.32	0.5875	-4.455	0.597	0.115	0.5782	0.205	0.5919	3.23
	0.5819	0.51	0.5821	0.21	0.5903	-0.325	0.588	-4.415	0.5975	0.115	0.5786	0.2	0.5924	3.19
	0.5823	0.515	0.5827	0.21	0.5908	-0.32	0.5885	-4.4	0.598	0.115	0.5791	0.205	0.5929	3.15
	0.5828	0.52	0.5832	0.215	0.5913	-0.32	0.589	-4.405	0.5985	0.115	0.5796	0.205	0.5934	3.11
	0.5833	0.525	0.5837	0.22	0.5918	-0.32	0.5895	-4.45	0.5989	0.11	0.5801	0.2	0.5939	3.07
	0.5838	0.53	0.5842	0.215	0.5924	-0.315	0.59	-4.465	0.5994	0.105	0.5806	0.2	0.5944	3.025
	0.5843	0.54	0.5847	0.22	0.5929	-0.315	0.5905	-4.435	0.5999	0.105	0.581	0.205	0.5949	2.99
	0.5848	0.545	0.5852	0.22	0.5934	-0.315	0.591	-4.43	0.6004	0.105	0.5815	0.205	0.5954	2.95
	0.5853	0.555	0.5857	0.225	0.5939	-0.31	0.5915	-4.41	0.6009	0.1	0.582	0.205	0.5959	2.91
	0.5858	0.56	0.5862	0.225	0.5945	-0.31	0.592	-4.395	0.6013	0.1	0.5825	0.205	0.5963	2.87
	0.5863	0.57	0.5867	0.23	0.595	-0.31	0.5925	-4.38	0.6018	0.095	0.583	0.205	0.5968	2.835
	0.5868	0.57	0.5872	0.23	0.5955	-0.305	0.593	-4.38	0.6023	0.095	0.5834	0.205	0.5973	2.795
	0.5873	0.575	0.5877	0.23	0.596	-0.305	0.5935	-4.375	0.6028	0.095	0.5839	0.21	0.5978	2.75
	0.5878	0.585	0.5882	0.235	0.5966	-0.305	0.594	-4.405	0.6033	0.095	0.5844	0.21	0.5983	2.72
	0.5883	0.595	0.5887	0.235	0.5971	-0.3	0.5945	-4.465	0.6037	0.09	0.5849	0.21	0.5988	2.675
	0.5888	0.595	0.5892	0.235	0.5976	-0.295	0.595	-4.455	0.6042	0.09	0.5854	0.205	0.5993	2.635
	0.5893	0.605	0.5897	0.24	0.5981	-0.295	0.5955	-4.42	0.6047	0.09	0.5858	0.215	0.5998	2.6
	0.5898	0.615	0.5902	0.24	0.5986	-0.295	0.596	-4.43	0.6052	0.09	0.5863	0.215	0.6003	2.555
	0.5903	0.63	0.5907	0.24	0.5992	-0.295	0.5965	-4.445	0.6057	0.09	0.5868	0.215	0.6008	2.52
	0.5908	0.64	0.5912	0.245	0.5997	-0.295	0.597	-4.465	0.6061	0.085	0.5873	0.21	0.6013	2.48
	0.5913	0.645	0.5917	0.245	0.6002	-0.295	0.5975	-4.505	0.6066	0.085	0.5878	0.215	0.6018	2.435
	0.5917	0.66	0.5922	0.245	0.6007	-0.29	0.598	-4.53	0.6071	0.085	0.5882	0.215	0.6023	2.4
	0.5922	0.67	0.5927	0.245	0.6013	-0.29	0.5985	-4.51	0.6076	0.085	0.5887	0.21	0.6028	2.37
	0.5927	0.685	0.5932	0.25	0.6018	-0.285	0.599	-4.45	0.6081	0.08	0.5892	0.215	0.6032	2.33
	0.5932	0.7	0.5937	0.25	0.6023	-0.285	0.5995	-4.315	0.6085	0.08	0.5897	0.22	0.6037	2.3
	0.5937	0.71	0.5942	0.25	0.6028	-0.285	0.6	-4.315	0.609	0.08	0.5901	0.22	0.6042	2.27
	0.5942	0.725	0.5947	0.255	0.6034	-0.28	0.6005	-4.3	0.6095	0.08	0.5906	0.22	0.6047	2.24
	0.5947	0.74	0.5952	0.255	0.6039	-0.275	0.601	-4.26	0.61	0.08	0.5911	0.26	0.6052	2.2
	0.5952	0.76	0.5957	0.255	0.6044	-0.275	0.6015	-4.2	0.6104	0.08	0.5916	0.26	0.6057	2.165
	0.5957	0.78	0.5962	0.26	0.6049	-0.27	0.602	-4.16	0.6109	0.08	0.592	0.265	0.6062	2.13
	0.5962	0.8	0.5967	0.265	0.6055	-0.27	0.6026	-4.125	0.6114	0.075	0.5925	0.27	0.6067	2.105
	0.5967	0.82	0.5972	0.265	0.606	-0.27	0.6031	-4.115	0.6119	0.075	0.593	0.27	0.6072	2.075
	0.5972	0.835	0.5977	0.265	0.6065	-0.265	0.6036	-4.13	0.6124	0.075	0.5935	0.275	0.6077	2.035
	0.5977	0.855	0.5982	0.27	0.607	-0.26	0.6041	-4.125	0.6128	0.08	0.5939	0.275	0.6082	2.005
	0.5982	0.875	0.5987	0.27	0.6076	-0.26	0.6046	-4.055	0.6133	0.08	0.5944	0.28	0.6087	1.985
	0.5987	0.89	0.5993	0.275	0.6081	-0.26	0.6051	-3.985	0.6138	0.075	0.5949	0.28	0.6092	1.955
	0.5992	0.915	0.5998	0.275	0.6086	-0.255	0.6056	-3.97	0.6143	0.075	0.5954	0.28	0.6096	1.915
	0.5997	0.935	0.6003	0.28	0.6091	-0.255	0.6061	-3.975	0.6148	0.075	0.5958	0.285	0.6101	1.885
	0.6002	0.955	0.6008	0.28	0.6097	-0.255	0.6066	-3.985	0.6152	0.075	0.5963	0.285	0.6106	1.86
	0.6007	0.97	0.6013	0.28	0.6102	-0.255	0.6071	-4.01	0.6157	0.075	0.5968	0.29	0.6111	1.835
	0.6011	0.99	0.6018	0.28	0.6107	-0.255	0.6076	-4.08	0.6162	0.075	0.5972	0.29	0.6116	1.8
	0.6016	1.01	0.6023	0.285	0.6112	-0.255	0.6081	-4.185	0.6167	0.03	0.5977	0.295	0.6121	1.77
	0.6021	1.025	0.6028	0.285	0.6118	-0.25	0.6086	-4.235	0.6172	0.025	0.5982	0.3	0.6126	1.745
	0.6026	1.045	0.6033	0.29	0.6123	-0.255	0.6091	-4.18	0.6177	0.025	0.5987	0.3	0.6131	1.725
	0.6031	1.06	0.6038	0.29	0.6128	-0.255	0.6096	-4.095	0.6182	0.015	0.5991	0.3	0.6136	1.7
	0.6036	1.07	0.6043	0.295	0.6133	-0.255	0.6101	-4.02	0.6187	0.015	0.5996	0.3	0.6141	1.67
	0.6041	1.09	0.6048	0.295	0.6139	-0.255	0.6106	-3.985	0.6192	0.01	0.6001	0.3	0.6146	1.645
	0.6046	1.105	0.6053	0.295	0.6144	-0.25	0.6111	-4	0.6197	0.005	0.6006	0.3	0.6151	1.62
	0.6051	1.12	0.6058	0.3	0.6149	-0.25	0.6116	-4.02	0.6202	0.005	0.601	0.3	0.6156	1.6
	0.6056	1.14	0.6063	0.3	0.6154	-0.25	0.6121	-4.02	0.6207	0	0.6015	0.305	0.6161	1.58
	0.6061	1.155	0.6068	0.3	0.616	-0.25	0.6126	-4.035	0.6212	-0.005	0.602	0.305	0.6165	1.555
	0.6066	1.175	0.6073	0.305	0.6165	-0.25	0.6131	-4.045	0.6217	-0.01	0.6024	0.305	0.617	1.53
	0.6071	1.19	0.6078	0.31	0.617	-0.25	0.6136	-4.015	0.6222	-0.01	0.6029	0.31	0.6175	1.315
	0.6076	1.205	0.6083	0.31	0.6175	-0.25	0.6141	-3.975	0.6227	-0.01	0.6034	0.31	0.618	1.3
	0.6081	1.225	0.6088	0.31	0.6181	-0.25	0.6146	-3.965	0.6232	-0.01	0.6039	0.31	0.6185	1.28
	0.6086	1.24	0.6093	0.315	0.6186	-0.25	0.6151	-3.955	0.6238	-0.015	0.6043	0.305	0.6189	1.27
	0.6091	1.26	0.6098	0.315	0.6191	-0.25	0.6156	-3.94	0.6243	-0.02	0.6048	0.31	0.6194	1.26
	0.6096	1.275	0.6103	0.315	0.6196	-0.25	0.6161	-3.95	0.6248	-0.015	0.6053	0.315	0.6199	1.245
	0.6101	1.29	0.6108	0.335	0.6202	-0.25	0.6166	-3.95	0.6253	-0.015	0.6057	0.31	0.6204	1.23
	0.6105	1.31	0.6113	0.33	0.6207	-0.25	0.6171	-3.95	0.6258	-0.025	0.6062	0.31	0.6208	1.22
	0.611	1.33	0.6118	0.33	0.6212	-0.25	0.6176	-3.92	0.6263	-0.025	0.6067	0.31	0.6213	1.21
	0.6115	1.35	0.6122	0.335	0.6217	-0.18	0.6181	-3.865	0.6268	-0.025	0.6072	0.315	0.6218	1.2
	0.612	1.375	0.6127	0.34	0.6222	-0.18	0.6187	-3.805	0.6273	-0.025	0.6076	0.315	0.6222	1.185
	0.6125	1.4	0.6132	0.335	0.6227	-0.175	0.6192	-3.755	0.6278	-0.03	0.6081	0.31	0.6227	1.175
	0.613	1.42	0.6137	0.34	0.6232	-0.17	0.6197	-3.695	0.6283	-0.03	0.6086	0.31	0.6232	1.165
	0.6135	1.435	0.6142	0.345	0.6236	-0.165	0.6202	-3.685	0.6288	-0.03	0.6091	0.31	0.6237	1.15
	0.614	1.46	0.6146	0.345	0.6241	-0.165	0.6207	-3.695	0.6293	-0.03	0.6095	0.31	0.6241	1.14
	0.6145	1.48	0.6151	0.345	0.6246	-0.165	0.6212	-3.685	0.6298	-0.03	0.61	0.32	0.6246	1.13
	0.615	1.5	0.6156	0.34	0.6251	-0.165	0.6217	-3.685	0.6303	-0.03	0.6105	0.32	0.6251	1.125
	0.6155	1.52	0.6161	0.34	0.6256	-0.16	0.6222	-3.72	0.6308	-0.03	0.6109	0.315	0.6256	1.115
	0.616	1.55	0.6165	0.345	0.6261	-0.155	0.6227	-3.71	0.6313	-0.03	0.6114	0.315	0.626	1.105
	0.6165	1.565	0.617	0.35	0.6265	-0.155	0.6232	-3.705	0.6318	-0.025	0.6119	0.32	0.6265	1.1
	0.617	1.585	0.6175	0.355	0.627	-0.155	0.6237	-3.735	0.6323	-0.03	0.6124	0.325	0.627	1.09
	0.6175	1.61	0.618	0.35	0.6275	-0.155	0.6242	-3.8	0.6328	-0.03	0.6128	0.325	0.6274	1.09
	0.618	1.63	0.6185	0.35	0.628	-0.155	0.6247	-3.85	0.6333	-0.03	0.6133	0.325	0.6279	1.08
	0.6185	1.65	0.6189	0.355	0.6285	-0.145	0.6252	-3.885	0.6338	-0.025	0.6138	0.33	0.6284	1.07
	0.619	1.67	0.6194	0.355	0.629	-0.145	0.6257	-3.885	0.6343	-0.025	0.6143	0.33	0.6289	1.065
	0.6195	1.69	0.6199	0.36	0.6294	-0.145	0.6262	-3.845	0.6348	-0.03	0.6147	0.33	0.6293	1.055
	0.6199	1.705	0.6204	0.36	0.6299	-0.14	0.6267	-3.795	0.6353	-0.03	0.6152	0.33	0.6298	1.045
	0.6204	1.72	0.6209	0.36	0.6304	-0.14	0.6272	-3.785	0.6358	-0.03	0.6157	0.335	0.6303	1.04
	0.6209	1.74	0.6213	0.365	0.6309	-0.14	0.6277	-3.755	0.6363	-0.03	0.6161	0.34	0.6308	1.035
	0.6214	1.755	0.6218	0.365	0.6314	-0.14	0.6282	-3.7	0.6368	-0.035	0.6166	0.34	0.6312	1.025
	0.6219	1.77	0.6223	0.36	0.6319	-0.14	0.6287	-3.635	0.6373	-0.035	0.6171	0.34	0.6317	1.02
	0.6224	1.78	0.6228	0.365	0.6323	-0.14	0.6292	-3.61	0.6378	-0.035	0.6176	0.34	0.6322	1.015
	0.6229	1.795	0.6233	0.365	0.6328	-0.135	0.6297	-3.615	0.6383	-0.035	0.618	0.34	0.6326	1.01
	0.6234	1.81	0.6237	0.365	0.6333	-0.135	0.6302	-3.645	0.6388	-0.035	0.6185	0.34	0.6331	1
	0.6239	1.825	0.6242	0.36	0.6338	-0.135	0.6307	-3.675	0.6393	-0.035	0.619	0.34	0.6336	1
	0.6244	1.84	0.6247	0.36	0.6343	-0.135	0.6312	-3.705	0.6398	-0.035	0.6194	0.34	0.6341	0.995
	0.6249	1.855	0.6252	0.365	0.6348	-0.135	0.6317	-3.69	0.6403	-0.035	0.6199	0.345	0.6345	0.99
	0.6254	1.865	0.6256	0.36	0.6352	-0.135	0.6322	-3.625	0.6408	-0.035	0.6204	0.34	0.635	0.985
	0.6259	1.88	0.6261	0.36	0.6357	-0.135	0.6327	-3.575	0.6413	-0.035	0.6209	0.335	0.6355	0.98
	0.6264	1.9	0.6266	0.36	0.6362	-0.135	0.6332	-3.565	0.6418	-0.04	0.6213	0.34	0.636	0.975
	0.6269	1.91	0.6271	0.36	0.6367	-0.135	0.6337	-3.565	0.6423	-0.04	0.6218	0.34	0.6364	0.975
	0.6274	1.92	0.6276	0.36	0.6372	-0.135	0.6343	-3.53	0.6428	-0.04	0.6223	0.345	0.6369	0.97
	0.6279	1.93	0.628	0.36	0.6377	-0.135	0.6348	-3.495	0.6434	-0.045	0.6228	0.34	0.6374	0.965
	0.6284	1.935	0.6285	0.36	0.6381	-0.135	0.6353	-3.49	0.6439	-0.045	0.6232	0.34	0.6378	0.96
	0.6288	1.945	0.629	0.36	0.6386	-0.135	0.6358	-3.5	0.6444	-0.045	0.6237	0.345	0.6383	0.96
	0.6293	1.955	0.6295	0.36	0.6391	-0.135	0.6363	-3.525	0.6449	-0.045	0.6242	0.345	0.6388	0.955
	0.6298	1.97	0.63	0.355	0.6396	-0.135	0.6368	-3.51	0.6454	-0.05	0.6246	0.34	0.6393	0.945
	0.6303	1.975	0.6304	0.355	0.6401	-0.13	0.6373	-3.47	0.6459	-0.05	0.6251	0.34	0.6397	0.945
	0.6308	1.99	0.6309	0.35	0.6406	-0.125	0.6378	-3.42	0.6464	-0.05	0.6256	0.34	0.6402	0.94
	0.6313	2	0.6314	0.35	0.641	-0.125	0.6383	-3.385	0.6469	-0.05	0.6261	0.335	0.6407	0.94
	0.6318	2	0.6319	0.35	0.6415	-0.125	0.6388	-3.37	0.6474	-0.055	0.6265	0.335	0.6412	0.935
	0.6323	2.005	0.6323	0.35	0.642	-0.125	0.6393	-3.38	0.6479	-0.055	0.627	0.335	0.6416	0.935
	0.6328	2.005	0.6328	0.345	0.6425	-0.125	0.6398	-3.39	0.6484	-0.055	0.6275	0.335	0.6421	0.935
	0.6333	1.995	0.6333	0.345	0.643	-0.12	0.6403	-3.4	0.6489	-0.06	0.628	0.335	0.6426	0.935
	0.6338	1.995	0.6338	0.34	0.6435	-0.125	0.6408	-3.42	0.6494	-0.055	0.6284	0.335	0.643	0.935
	0.6342	1.99	0.6343	0.34	0.6439	-0.12	0.6413	-3.44	0.6499	-0.06	0.6289	0.33	0.6435	0.93
	0.6347	1.98	0.6347	0.34	0.6444	-0.12	0.6418	-3.415	0.6504	-0.055	0.6294	0.33	0.644	0.93
	0.6352	1.98	0.6352	0.335	0.6449	-0.12	0.6423	-3.395	0.6509	-0.055	0.6298	0.33	0.6445	0.93
	0.6357	1.975	0.6357	0.335	0.6454	-0.12	0.6428	-3.4	0.6514	-0.055	0.6303	0.325	0.6449	0.93
	0.6362	1.96	0.6362	0.335	0.6459	-0.12	0.6433	-3.415	0.6519	-0.05	0.6308	0.325	0.6454	0.925
	0.6366	1.955	0.6367	0.33	0.6464	-0.12	0.6438	-3.405	0.6524	-0.055	0.6313	0.32	0.6459	0.925
	0.6371	1.95	0.6371	0.325	0.6468	-0.115	0.6443	-3.365	0.6529	-0.05	0.6317	0.325	0.6464	0.93
	0.6376	1.94	0.6376	0.325	0.6473	-0.11	0.6448	-3.325	0.6534	-0.05	0.6322	0.325	0.6468	0.935
	0.6381	1.935	0.6381	0.325	0.6478	-0.11	0.6453	-3.28	0.6539	-0.05	0.6327	0.32	0.6473	0.935
	0.6386	1.925	0.6386	0.32	0.6483	-0.11	0.6458	-3.24	0.6544	-0.05	0.6331	0.32	0.6478	0.93
	0.639	1.925	0.6391	0.32	0.6488	-0.11	0.6463	-3.22	0.6549	-0.05	0.6336	0.32	0.6482	0.93
	0.6395	1.92	0.6395	0.315	0.6493	-0.11	0.6468	-3.205	0.6554	-0.05	0.6341	0.32	0.6487	0.93
	0.64	1.915	0.64	0.31	0.6497	-0.11	0.6473	-3.195	0.6559	-0.045	0.6346	0.315	0.6492	0.93
	0.6405	1.91	0.6405	0.31	0.6502	-0.11	0.6478	-3.185	0.6564	-0.045	0.635	0.31	0.6497	0.93
	0.641	1.91	0.641	0.305	0.6507	-0.105	0.6483	-3.18	0.6569	-0.04	0.6355	0.31	0.6501	0.925
	0.6414	1.9	0.6414	0.3	0.6512	-0.105	0.6488	-3.175	0.6574	-0.03	0.636	0.305	0.6506	0.925
	0.6419	1.89	0.6419	0.295	0.6517	-0.105	0.6493	-3.17	0.6579	-0.025	0.6365	0.305	0.6511	0.93
	0.6424	1.88	0.6424	0.295	0.6522	-0.1	0.6499	-3.175	0.6584	-0.01	0.6369	0.3	0.6516	0.925
	0.6429	1.875	0.6429	0.29	0.6526	-0.1	0.6504	-3.18	0.6589	0.005	0.6374	0.3	0.652	0.925
	0.6434	1.87	0.6434	0.29	0.6531	-0.105	0.6509	-3.15	0.6594	0.02	0.6379	0.295	0.6525	0.93
	0.6438	1.86	0.6438	0.285	0.6536	-0.105	0.6514	-3.1	0.6599	0.04	0.6383	0.29	0.653	0.925
	0.6443	1.86	0.6443	0.285	0.6541	-0.105	0.6519	-3.06	0.6604	0.06	0.6388	0.29	0.6534	0.925
	0.6448	1.85	0.6448	0.285	0.6546	-0.105	0.6524	-3.055	0.6609	0.08	0.6393	0.29	0.6539	0.93
	0.6453	1.845	0.6453	0.28	0.6551	-0.105	0.6529	-3.055	0.6614	0.11	0.6398	0.285	0.6544	0.93
	0.6458	1.835	0.6458	0.28	0.6555	-0.105	0.6534	-3.035	0.6619	0.14	0.6402	0.29	0.6549	0.925
	0.6462	1.83	0.6462	0.28	0.656	-0.105	0.6539	-3.01	0.6625	0.165	0.6407	0.285	0.6553	0.92
	0.6467	1.82	0.6467	0.275	0.6565	-0.105	0.6544	-2.98	0.663	0.195	0.6412	0.29	0.6558	0.925
	0.6472	1.82	0.6472	0.275	0.657	-0.105	0.6549	-2.99	0.6635	0.22	0.6417	0.29	0.6563	0.92
	0.6477	1.825	0.6477	0.275	0.6575	-0.105	0.6554	-3.045	0.664	0.245	0.6421	0.29	0.6568	0.915
	0.6482	1.805	0.6481	0.27	0.658	-0.105	0.6559	-3.13	0.6645	0.27	0.6426	0.29	0.6572	0.915
	0.6486	1.8	0.6486	0.265	0.6584	-0.105	0.6564	-3.165	0.665	0.295	0.6431	0.29	0.6577	0.915
	0.6491	1.795	0.6491	0.265	0.6589	-0.1	0.6569	-3.135	0.6655	0.325	0.6435	0.29	0.6582	0.915
	0.6496	1.79	0.6496	0.26	0.6594	-0.105	0.6574	-3.1	0.666	0.355	0.644	0.285	0.6586	0.91
	0.6501	1.785	0.6501	0.26	0.6599	-0.105	0.6579	-3.075	0.6665	0.385	0.6445	0.285	0.6591	0.91
	0.6506	1.78	0.6505	0.26	0.6604	-0.105	0.6584	-3.08	0.667	0.415	0.645	0.285	0.6596	0.91
	0.651	1.77	0.651	0.255	0.6609	-0.105	0.6589	-3.07	0.6675	0.445	0.6454	0.29	0.6601	0.91
	0.6515	1.77	0.6515	0.25	0.6613	-0.105	0.6594	-3.03	0.668	0.47	0.6459	0.29	0.6605	0.905
	0.652	1.76	0.652	0.245	0.6618	-0.105	0.6599	-2.99	0.6685	0.5	0.6464	0.285	0.661	0.9
	0.6525	1.76	0.6525	0.245	0.6623	-0.105	0.6604	-2.955	0.669	0.53	0.6468	0.285	0.6615	0.9
	0.653	1.755	0.6529	0.24	0.6628	-0.105	0.6609	-2.97	0.6695	0.56	0.6473	0.285	0.662	0.9
	0.6534	1.75	0.6534	0.24	0.6633	-0.11	0.6614	-2.98	0.67	0.59	0.6478	0.285	0.6624	0.9
	0.6539	1.75	0.6539	0.24	0.6638	-0.11	0.6619	-2.98	0.6705	0.63	0.6483	0.285	0.6629	0.9
	0.6544	1.745	0.6544	0.235	0.6642	-0.11	0.6624	-2.98	0.671	0.66	0.6487	0.285	0.6634	0.9
	0.6549	1.745	0.6549	0.23	0.6647	-0.11	0.6629	-2.965	0.6715	0.7	0.6492	0.28	0.6638	0.9
	0.6554	1.74	0.6553	0.23	0.6652	-0.11	0.6634	-2.855	0.672	0.735	0.6497	0.28	0.6643	0.895
	0.6558	1.735	0.6558	0.225	0.6657	-0.11	0.6639	-2.895	0.6725	0.77	0.6502	0.28	0.6648	0.895
	0.6563	1.735	0.6563	0.22	0.6662	-0.105	0.6644	-2.915	0.673	0.81	0.6506	0.275	0.6653	0.89
	0.6568	1.735	0.6568	0.22	0.6667	-0.105	0.665	-2.925	0.6735	0.845	0.6511	0.27	0.6657	0.89
	0.6573	1.73	0.6572	0.215	0.6671	-0.105	0.6655	-2.945	0.674	0.885	0.6516	0.27	0.6662	0.885
	0.6578	1.725	0.6577	0.215	0.6676	-0.105	0.666	-2.97	0.6745	0.93	0.652	0.27	0.6667	0.885
	0.6583	1.72	0.6582	0.21	0.6681	-0.1	0.6665	-2.995	0.675	0.975	0.6525	0.27	0.6672	0.885
	0.6587	1.725	0.6587	0.205	0.6686	-0.095	0.667	-3	0.6755	1.025	0.653	0.265	0.6676	0.88
	0.6592	1.72	0.6592	0.2	0.6691	-0.095	0.6675	-2.985	0.676	1.07	0.6535	0.265	0.6681	0.885
	0.6597	1.72	0.6596	0.2	0.6696	-0.09	0.668	-2.97	0.6765	1.115	0.6539	0.27	0.6686	0.88
	0.6602	1.72	0.6601	0.195	0.67	-0.09	0.6685	-2.945	0.677	1.165	0.6544	0.275	0.669	0.88
	0.6607	1.715	0.6606	0.19	0.6705	-0.09	0.669	-2.92	0.6775	1.215	0.6549	0.27	0.6695	0.88
	0.6611	1.71	0.6611	0.19	0.671	-0.09	0.6695	-2.875	0.678	1.265	0.6553	0.27	0.67	0.88
	0.6616	1.71	0.6616	0.185	0.6715	-0.09	0.67	-2.825	0.6785	1.31	0.6558	0.27	0.6705	0.875
	0.6621	1.705	0.662	0.18	0.672	-0.085	0.6705	-2.78	0.679	1.36	0.6563	0.275	0.6709	0.875
	0.6626	1.695	0.6625	0.175	0.6725	-0.085	0.671	-2.74	0.6795	1.415	0.6568	0.275	0.6714	0.87
	0.6631	1.69	0.663	0.175	0.6729	-0.08	0.6715	-2.735	0.68	1.465	0.6572	0.265	0.6719	0.87
	0.6635	1.69	0.6635	0.175	0.6734	-0.08	0.672	-2.78	0.6805	1.975	0.6577	0.27	0.6724	0.87
	0.664	1.69	0.664	0.17	0.6739	-0.08	0.6725	-2.83	0.681	2.02	0.6582	0.275	0.6728	0.87
	0.6645	1.69	0.6644	0.17	0.6744	-0.08	0.673	-2.855	0.6815	2.07	0.6586	0.27	0.6733	0.865
	0.665	1.68	0.6649	0.165	0.6749	-0.075	0.6735	-2.85	0.682	2.12	0.6591	0.27	0.6738	0.865
	0.6655	1.675	0.6654	0.165	0.6754	-0.075	0.674	-2.815	0.6824	2.165	0.6596	0.275	0.6742	0.86
	0.6659	1.675	0.6659	0.16	0.6758	-0.07	0.6745	-2.785	0.6829	2.215	0.66	0.28	0.6747	0.86
	0.6664	1.675	0.6663	0.155	0.6763	-0.07	0.675	-2.76	0.6834	2.265	0.6605	0.275	0.6752	0.86
	0.6669	1.675	0.6668	0.155	0.6768	-0.07	0.6755	-2.74	0.6839	2.31	0.661	0.275	0.6757	0.86
	0.6674	1.675	0.6673	0.155	0.6773	-0.07	0.676	-2.735	0.6844	2.355	0.6615	0.28	0.6761	0.86
	0.6679	1.675	0.6678	0.15	0.6778	-0.07	0.6765	-2.75	0.6848	2.4	0.6619	0.285	0.6766	0.86
	0.6683	1.67	0.6683	0.145	0.6783	-0.07	0.677	-2.77	0.6853	2.45	0.6624	0.28	0.6771	0.855
	0.6688	1.67	0.6687	0.145	0.6787	-0.07	0.6775	-2.765	0.6858	2.5	0.6629	0.28	0.6776	0.825
	0.6693	1.67	0.6692	0.145	0.6792	-0.065	0.678	-2.74	0.6863	2.545	0.6633	0.28	0.678	0.825
	0.6698	1.665	0.6697	0.14	0.6797	-0.065	0.6785	-2.71	0.6868	2.585	0.6638	0.285	0.6785	0.815
	0.6703	1.665	0.6702	0.135	0.6802	-0.07	0.679	-2.69	0.6873	2.63	0.6643	0.285	0.679	0.81
	0.6707	1.665	0.6707	0.135	0.6807	-0.07	0.6796	-2.65	0.6877	2.68	0.6648	0.285	0.6794	0.805
	0.6712	1.66	0.6711	0.135	0.6812	-0.07	0.6801	-2.59	0.6882	2.72	0.6652	0.29	0.6799	0.8
	0.6717	1.665	0.6716	0.13	0.6816	-0.07	0.6806	-2.53	0.6887	2.76	0.6657	0.29	0.6804	0.795
	0.6722	1.665	0.6721	0.13	0.6821	-0.07	0.6811	-2.485	0.6892	2.81	0.6662	0.29	0.6809	0.795
	0.6727	1.665	0.6726	0.13	0.6826	-0.07	0.6816	-2.455	0.6897	2.86	0.6666	0.295	0.6813	0.78
	0.6731	1.655	0.6731	0.13	0.6831	-0.075	0.6821	-2.45	0.6901	2.9	0.6671	0.295	0.6818	0.775
	0.6736	1.655	0.6735	0.13	0.6836	-0.08	0.6826	-2.455	0.6906	2.945	0.6676	0.29	0.6823	0.77
	0.6741	1.66	0.674	0.13	0.6841	-0.08	0.6831	-2.49	0.6911	2.985	0.6681	0.295	0.6827	0.765
	0.6746	1.655	0.6745	0.13	0.6845	-0.08	0.6836	-2.51	0.6916	3.02	0.6685	0.29	0.6832	0.755
	0.6751	1.65	0.675	0.13	0.685	-0.08	0.6841	-2.515	0.6921	3.06	0.669	0.29	0.6837	0.75
	0.6755	1.64	0.6755	0.135	0.6855	-0.08	0.6846	-2.525	0.6925	3.1	0.6695	0.29	0.6841	0.745
	0.676	1.64	0.6759	0.135	0.686	-0.085	0.6851	-2.53	0.693	3.14	0.6699	0.295	0.6846	0.735
	0.6765	1.635	0.6764	0.135	0.6865	-0.08	0.6856	-2.51	0.6935	3.175	0.6704	0.29	0.6851	0.735
	0.677	1.63	0.6769	0.135	0.6869	-0.08	0.6861	-2.48	0.694	3.21	0.6709	0.29	0.6856	0.725
	0.6775	1.62	0.6774	0.135	0.6874	-0.085	0.6866	-2.455	0.6945	3.245	0.6714	0.295	0.686	0.715
	0.6779	1.62	0.6779	0.135	0.6879	-0.085	0.6871	-2.425	0.6949	3.28	0.6718	0.295	0.6865	0.715
	0.6784	1.62	0.6784	0.14	0.6884	-0.08	0.6876	-2.39	0.6954	3.315	0.6723	0.295	0.687	0.705
	0.6789	1.61	0.6788	0.14	0.6889	-0.08	0.6881	-2.365	0.6959	3.345	0.6728	0.295	0.6874	0.705
	0.6794	1.6	0.6793	0.14	0.6893	-0.075	0.6886	-2.33	0.6964	3.38	0.6732	0.295	0.6879	0.695
	0.6799	1.595	0.6798	0.14	0.6898	-0.075	0.6891	-2.31	0.6969	3.405	0.6737	0.295	0.6884	0.685
	0.6803	1.59	0.6803	0.14	0.6903	-0.075	0.6896	-2.31	0.6973	3.435	0.6742	0.29	0.6888	0.675
	0.6808	1.585	0.6808	0.14	0.6908	-0.075	0.6901	-2.305	0.6978	3.47	0.6747	0.29	0.6893	0.67
	0.6813	1.58	0.6812	0.14	0.6913	-0.075	0.6906	-2.325	0.6983	3.5	0.6751	0.29	0.6898	0.665
	0.6818	1.575	0.6817	0.14	0.6917	-0.075	0.6911	-2.35	0.6988	3.53	0.6756	0.285	0.6902	0.655
	0.6823	1.56	0.6822	0.14	0.6922	-0.075	0.6916	-2.375	0.6993	3.565	0.6761	0.285	0.6907	0.65
	0.6827	1.56	0.6827	0.14	0.6927	-0.075	0.6921	-2.38	0.6997	3.595	0.6765	0.285	0.6912	0.64
	0.6832	1.56	0.6832	0.14	0.6932	-0.075	0.6926	-2.37	0.7002	3.625	0.677	0.28	0.6917	0.63
	0.6837	1.55	0.6837	0.14	0.6937	-0.07	0.6931	-2.36	0.7007	3.665	0.6775	0.28	0.6921	0.625
	0.6842	1.545	0.6841	0.14	0.6941	-0.07	0.6936	-2.365	0.7012	3.705	0.6779	0.28	0.6926	0.615
	0.6847	1.545	0.6846	0.14	0.6946	-0.07	0.6941	-2.39	0.7017	3.74	0.6784	0.275	0.6931	0.615
	0.6851	1.54	0.6851	0.14	0.6951	-0.07	0.6947	-2.41	0.7021	3.775	0.6789	0.27	0.6935	0.605
	0.6856	1.535	0.6856	0.14	0.6956	-0.075	0.6952	-2.42	0.7026	3.815	0.6794	0.27	0.694	0.6
	0.6861	1.535	0.6861	0.14	0.696	-0.07	0.6957	-2.435	0.7031	3.855	0.6798	0.27	0.6945	0.595
	0.6866	1.53	0.6865	0.14	0.6965	-0.07	0.6962	-2.44	0.7036	3.885	0.6803	0.265	0.6949	0.585
	0.6871	1.525	0.687	0.135	0.697	-0.07	0.6967	-2.405	0.7041	3.915	0.6808	0.26	0.6954	0.58
	0.6875	1.52	0.6875	0.135	0.6975	-0.07	0.6972	-2.365	0.7045	3.95	0.6812	0.255	0.6959	0.575
	0.688	1.525	0.688	0.135	0.698	-0.07	0.6977	-2.335	0.705	3.99	0.6817	0.255	0.6964	0.565
	0.6885	1.52	0.6885	0.135	0.6984	-0.07	0.6982	-2.32	0.7055	4.02	0.6822	0.26	0.6968	0.56
	0.689	1.515	0.6889	0.13	0.6989	-0.07	0.6987	-2.315	0.706	4.06	0.6827	0.26	0.6973	0.555
	0.6895	1.515	0.6894	0.125	0.6994	-0.07	0.6992	-2.275	0.7065	4.09	0.6831	0.255	0.6978	0.545
	0.6899	1.515	0.6899	0.115	0.6999	-0.07	0.6997	-2.225	0.7069	4.13	0.6836	0.25	0.6982	0.535
	0.6904	1.515	0.6904	0.1	0.7004	-0.065	0.7002	-2.185	0.7074	4.155	0.6841	0.25	0.6987	0.53
	0.6909	1.505	0.6909	0.085	0.7008	-0.065	0.7007	-2.145	0.7079	4.19	0.6845	0.25	0.6992	0.525
	0.6914	1.5	0.6914	0.075	0.7013	-0.07	0.7012	-2.11	0.7084	4.225	0.685	0.25	0.6996	0.52
	0.6919	1.495	0.6918	0.06	0.7018	-0.07	0.7017	-2.11	0.7089	4.26	0.6855	0.245	0.7001	0.515
	0.6923	1.49	0.6923	0.04	0.7023	-0.07	0.7022	-2.13	0.7093	4.28	0.686	0.24	0.7006	0.505
	0.6928	1.49	0.6928	0.02	0.7028	-0.075	0.7027	-2.145	0.7098	4.315	0.6864	0.24	0.7011	0.5
	0.6933	1.485	0.6933	0	0.7032	-0.075	0.7032	-2.145	0.7103	4.35	0.6869	0.235	0.7015	0.495
	0.6938	1.44	0.6938	-0.02	0.7037	-0.075	0.7037	-2.13	0.7108	4.38	0.6874	0.235	0.702	0.49
	0.6943	1.44	0.6942	-0.045	0.7042	-0.08	0.7042	-2.12	0.7113	4.415	0.6878	0.23	0.7025	0.485
	0.6947	1.435	0.6947	-0.07	0.7047	-0.08	0.7047	-2.125	0.7118	4.44	0.6883	0.225	0.7029	0.48
	0.6952	1.43	0.6952	-0.1	0.7052	-0.075	0.7052	-2.11	0.7122	4.47	0.6888	0.23	0.7034	0.47
	0.6957	1.435	0.6957	-0.13	0.7056	-0.08	0.7057	-2.105	0.7127	4.495	0.6893	0.235	0.7039	0.47
	0.6962	1.435	0.6962	-0.16	0.7061	-0.08	0.7062	-2.12	0.7132	4.53	0.6897	0.23	0.7043	0.465
	0.6967	1.43	0.6967	-0.19	0.7066	-0.075	0.7067	-2.14	0.7137	4.57	0.6902	0.225	0.7048	0.46
	0.6971	1.425	0.6971	-0.22	0.7071	-0.08	0.7072	-2.16	0.7142	4.605	0.6907	0.23	0.7053	0.455
	0.6976	1.43	0.6976	-0.255	0.7076	-0.08	0.7077	-2.18	0.7146	4.63	0.6911	0.23	0.7058	0.445
	0.6981	1.425	0.6981	-0.285	0.708	-0.08	0.7082	-2.19	0.7151	4.66	0.6916	0.225	0.7062	0.44
	0.6986	1.42	0.6986	-0.32	0.7085	-0.08	0.7087	-2.175	0.7156	4.695	0.6921	0.225	0.7067	0.435
	0.6991	1.42	0.6991	-0.35	0.709	-0.085	0.7093	-2.15	0.7161	4.725	0.6925	0.225	0.7072	0.425
	0.6995	1.42	0.6995	-0.385	0.7095	-0.085	0.7098	-2.125	0.7166	4.76	0.693	0.225	0.7076	0.42
	0.7	1.425	0.7	-0.425	0.71	-0.085	0.7103	-2.105	0.717	4.795	0.6935	0.23	0.7081	0.41
	0.7005	1.425	0.7005	-0.465	0.7104	-0.085	0.7108	-2.085	0.7175	4.825	0.694	0.23	0.7086	0.405
	0.701	1.42	0.701	-0.505	0.7109	-0.085	0.7113	-2.065	0.718	4.85	0.6944	0.225	0.709	0.395
	0.7015	1.415	0.7015	-0.545	0.7114	-0.09	0.7118	-2.03	0.7185	4.88	0.6949	0.23	0.7095	0.395
	0.7019	1.42	0.7019	-0.585	0.7119	-0.09	0.7123	-1.99	0.719	4.905	0.6954	0.23	0.71	0.385
	0.7024	1.415	0.7024	-0.625	0.7124	-0.09	0.7128	-1.945	0.7194	4.935	0.6958	0.23	0.7105	0.375
	0.7029	1.41	0.7029	-0.66	0.7128	-0.09	0.7133	-1.915	0.7199	4.965	0.6963	0.23	0.7109	0.375
	0.7034	1.41	0.7034	-0.7	0.7133	-0.09	0.7138	-1.905	0.7204	4.99	0.6968	0.23	0.7114	0.37
	0.7039	1.405	0.7039	-0.74	0.7138	-0.09	0.7143	-1.895	0.7209	5.01	0.6973	0.23	0.7119	0.36
	0.7043	1.4	0.7044	-0.78	0.7143	-0.09	0.7148	-1.885	0.7214	5.04	0.6977	0.23	0.7123	0.355
	0.7048	1.4	0.7048	-0.82	0.7148	-0.09	0.7153	-1.88	0.7218	5.06	0.6982	0.235	0.7128	0.35
	0.7053	1.39	0.7053	-0.86	0.7152	-0.09	0.7158	-1.885	0.7223	5.075	0.6987	0.23	0.7133	0.345
	0.7058	1.39	0.7058	-0.905	0.7157	-0.09	0.7163	-1.875	0.7228	5.1	0.6991	0.235	0.7137	0.335
	0.7062	1.39	0.7063	-0.945	0.7162	-0.085	0.7168	-1.87	0.7233	5.13	0.6996	0.24	0.7142	0.335
	0.7067	1.385	0.7068	-0.985	0.7167	-0.085	0.7173	-1.86	0.7238	5.155	0.7001	0.245	0.7147	0.325
	0.7072	1.385	0.7072	-1.025	0.7172	-0.085	0.7178	-1.85	0.7242	5.19	0.7006	0.245	0.7152	0.32
	0.7077	1.385	0.7077	-1.07	0.7176	-0.085	0.7183	-1.865	0.7247	5.205	0.701	0.245	0.7156	0.315
	0.7082	1.38	0.7082	-1.11	0.7181	-0.08	0.7188	-1.9	0.7252	5.23	0.7015	0.245	0.7161	0.305
	0.7086	1.375	0.7087	-1.155	0.7186	-0.075	0.7193	-1.935	0.7257	5.245	0.702	0.245	0.7166	0.305
	0.7091	1.37	0.7092	-1.195	0.7191	-0.075	0.7198	-1.975	0.7262	5.265	0.7024	0.245	0.717	0.3
	0.7096	1.37	0.7097	-1.235	0.7196	-0.075	0.7203	-2.015	0.7266	5.285	0.7029	0.245	0.7175	0.29
	0.7101	1.37	0.7101	-1.28	0.72	-0.075	0.7208	-2.04	0.7271	5.31	0.7034	0.245	0.718	0.285
	0.7106	1.37	0.7106	-1.325	0.7205	-0.08	0.7213	-2.04	0.7276	5.34	0.7039	0.245	0.7184	0.28
	0.711	1.365	0.7111	-1.375	0.721	-0.075	0.7218	-2.03	0.7281	5.36	0.7043	0.245	0.7189	0.275
	0.7115	1.36	0.7116	-1.42	0.7215	-0.08	0.7223	-2.01	0.7286	5.375	0.7048	0.245	0.7194	0.27
	0.712	1.365	0.7121	-1.465	0.722	-0.08	0.7228	-2.01	0.729	5.4	0.7053	0.245	0.7199	0.265
	0.7125	1.36	0.7125	-1.5	0.7224	-0.08	0.7233	-2	0.7295	5.415	0.7057	0.245	0.7203	0.26
	0.713	1.36	0.713	-1.545	0.7229	-0.075	0.7239	-1.97	0.73	5.435	0.7062	0.245	0.7208	0.26
	0.7134	1.36	0.7135	-1.595	0.7234	-0.075	0.7244	-1.95	0.7305	5.45	0.7067	0.245	0.7213	0.255
	0.7139	1.355	0.714	-1.64	0.7239	-0.075	0.7249	-1.935	0.731	5.48	0.7071	0.245	0.7217	0.25
	0.7144	1.355	0.7145	-1.685	0.7244	-0.075	0.7254	-1.905	0.7314	5.495	0.7076	0.25	0.7222	0.25
	0.7149	1.355	0.7149	-1.73	0.7248	-0.075	0.7259	-1.885	0.7319	5.52	0.7081	0.25	0.7227	0.245
	0.7154	1.355	0.7154	-1.775	0.7253	-0.075	0.7264	-1.875	0.7324	5.54	0.7086	0.245	0.7231	0.24
	0.7158	1.35	0.7159	-1.82	0.7258	-0.075	0.7269	-1.87	0.7329	5.565	0.709	0.245	0.7236	0.24
	0.7163	1.34	0.7164	-1.865	0.7263	-0.075	0.7274	-1.64	0.7334	5.58	0.7095	0.25	0.7241	0.235
	0.7168	1.335	0.7169	-1.905	0.7268	-0.075	0.7278	-1.615	0.7338	5.605	0.71	0.24	0.7246	0.225
	0.7173	1.335	0.7174	-1.95	0.7272	-0.075	0.7283	-1.6	0.7343	5.625	0.7104	0.24	0.725	0.225
	0.7178	1.335	0.7178	-1.995	0.7277	-0.075	0.7288	-1.595	0.7348	5.64	0.7109	0.24	0.7255	0.225
	0.7182	1.33	0.7183	-2.035	0.7282	-0.08	0.7293	-1.58	0.7353	5.66	0.7114	0.24	0.726	0.22
	0.7187	1.33	0.7188	-2.08	0.7287	-0.075	0.7298	-1.575	0.7358	5.68	0.7119	0.245	0.7264	0.215
	0.7192	1.325	0.7193	-2.12	0.7292	-0.075	0.7303	-1.575	0.7363	5.705	0.7124	0.245	0.7269	0.215
	0.7197	1.32	0.7198	-2.165	0.7296	-0.08	0.7307	-1.565	0.7367	5.73	0.7129	0.24	0.7274	0.215
	0.7201	1.32	0.7202	-2.2	0.7301	-0.08	0.7312	-1.555	0.7372	5.75	0.7133	0.24	0.7278	0.21
	0.7206	1.31	0.7207	-2.24	0.7306	-0.085	0.7317	-1.55	0.7377	5.76	0.7138	0.245	0.7283	0.21
	0.7211	1.3	0.7212	-2.27	0.7311	-0.085	0.7322	-1.55	0.7382	5.78	0.7143	0.245	0.7288	0.21
	0.7216	1.3	0.7217	-2.295	0.7316	-0.09	0.7327	-1.545	0.7387	5.8	0.7148	0.245	0.7293	0.205
	0.7221	1.295	0.7222	-2.315	0.732	-0.085	0.7332	-1.545	0.7391	5.815	0.7153	0.245	0.7297	0.205
	0.7225	1.29	0.7227	-2.34	0.7325	-0.09	0.7336	-1.55	0.7396	5.83	0.7157	0.245	0.7302	0.2
	0.723	1.285	0.7231	-2.375	0.733	-0.09	0.7341	-1.555	0.7401	5.86	0.7162	0.24	0.7307	0.2
	0.7235	1.28	0.7236	-2.43	0.7335	-0.09	0.7346	-1.55	0.7406	5.885	0.7167	0.24	0.7311	0.195
	0.724	1.275	0.7241	-2.515	0.734	-0.09	0.7351	-1.55	0.7411	5.91	0.7172	0.24	0.7316	0.195
	0.7245	1.27	0.7246	-2.59	0.7344	-0.095	0.7356	-1.545	0.7416	6.095	0.7177	0.24	0.7321	0.195
	0.7249	1.26	0.7251	-2.65	0.7349	-0.095	0.7361	-1.535	0.742	6.1	0.7181	0.235	0.7325	0.19
	0.7254	1.26	0.7255	-2.69	0.7354	-0.095	0.7365	-1.53	0.7425	6.105	0.7186	0.235	0.733	0.19
	0.7259	1.25	0.726	-2.715	0.7359	-0.095	0.737	-1.52	0.743	6.115	0.7191	0.235	0.7335	0.185
	0.7264	1.25	0.7265	-2.75	0.7364	-0.095	0.7375	-1.52	0.7435	6.12	0.7196	0.235	0.7339	0.18
	0.7269	1.245	0.727	-2.79	0.7368	-0.1	0.738	-1.515	0.744	6.12	0.7201	0.235	0.7344	0.175
	0.7273	1.24	0.7275	-2.835	0.7373	-0.1	0.7385	-1.505	0.7445	6.13	0.7205	0.235	0.7349	0.175
	0.7278	1.235	0.7279	-2.875	0.7378	-0.095	0.739	-1.505	0.745	6.135	0.721	0.235	0.7354	0.17
	0.7283	1.225	0.7284	-2.895	0.7383	-0.1	0.7394	-1.5	0.7455	6.13	0.7215	0.235	0.7358	0.17
	0.7288	1.22	0.7289	-2.925	0.7388	-0.1	0.7399	-1.49	0.746	6.135	0.722	0.235	0.7363	0.165
	0.7293	1.215	0.7294	-2.965	0.7392	-0.1	0.7404	-1.49	0.7465	6.14	0.7225	0.235	0.7368	0.165
	0.7297	1.215	0.7299	-2.995	0.7397	-0.1	0.7409	-1.48	0.747	6.135	0.7229	0.235	0.7372	0.14
	0.7302	1.21	0.7304	-3.03	0.7402	-0.1	0.7414	-1.465	0.7475	6.125	0.7234	0.235	0.7377	0.14
	0.7307	1.2	0.7308	-3.07	0.7407	-0.1	0.7418	-1.455	0.748	6.135	0.7239	0.235	0.7382	0.135
	0.7312	1.195	0.7313	-3.095	0.7412	-0.1	0.7423	-1.45	0.7485	6.135	0.7244	0.235	0.7387	0.135
	0.7317	1.19	0.7318	-3.1	0.7416	-0.095	0.7428	-1.44	0.749	6.135	0.7249	0.23	0.7391	0.13
	0.7321	1.185	0.7323	-3.1	0.7421	-0.1	0.7433	-1.435	0.7494	6.145	0.7253	0.23	0.7396	0.13
	0.7326	1.175	0.7328	-3.68	0.7426	-0.095	0.7438	-1.425	0.7499	6.145	0.7258	0.23	0.7401	0.13
	0.7331	1.17	0.7333	-3.785	0.7431	-0.095	0.7443	-1.415	0.7504	6.145	0.7263	0.225	0.7406	0.125
	0.7336	1.165	0.7338	-3.845	0.7435	-0.095	0.7447	-1.41	0.7509	6.145	0.7268	0.225	0.741	0.12
	0.734	1.16	0.7343	-3.86	0.744	-0.095	0.7452	-1.405	0.7514	6.14	0.7273	0.23	0.7415	0.12
	0.7345	1.155	0.7348	-3.87	0.7445	-0.095	0.7457	-1.4	0.7519	6.135	0.7277	0.225	0.742	0.125
	0.735	1.145	0.7353	-3.885	0.745	-0.095	0.7462	-1.395	0.7524	6.14	0.7282	0.225	0.7424	0.12
	0.7355	1.135	0.7358	-3.9	0.7455	-0.095	0.7467	-1.39	0.7529	6.125	0.7287	0.225	0.7429	0.12
	0.736	1.135	0.7363	-3.925	0.746	-0.095	0.7472	-1.385	0.7534	6.115	0.7292	0.225	0.7434	0.125
	0.7364	1.125	0.7368	-3.97	0.7464	-0.095	0.7476	-1.385	0.7539	6.1	0.7297	0.225	0.7439	0.125
	0.7369	1.115	0.7373	-4.005	0.7469	-0.095	0.7481	-1.38	0.7544	6.1	0.7302	0.225	0.7443	0.12
	0.7374	1.11	0.7378	-4.04	0.7474	-0.1	0.7486	-1.375	0.7549	6.09	0.7306	0.22	0.7448	0.12
	0.7379	1.1	0.7383	-4.085	0.7479	-0.1	0.7491	-1.37	0.7554	6.075	0.7311	0.22	0.7453	0.12
	0.7384	1.095	0.7388	-4.125	0.7483	-0.1	0.7496	-1.37	0.7559	6.06	0.7316	0.22	0.7458	0.12
	0.7388	1.085	0.7393	-4.13	0.7488	-0.1	0.7501	-1.365	0.7564	6.04	0.7321	0.22	0.7462	0.12
	0.7393	1.07	0.7398	-4.135	0.7493	-0.1	0.7505	-1.355	0.7569	6.02	0.7326	0.22	0.7467	0.12
	0.7398	1.06	0.7403	-4.145	0.7498	-0.105	0.751	-1.345	0.7573	6	0.733	0.22	0.7472	0.115
	0.7403	1.055	0.7408	-4.125	0.7503	-0.105	0.7515	-1.335	0.7578	5.98	0.7335	0.225	0.7476	0.115
	0.7408	1.045	0.7413	-4.07	0.7507	-0.105	0.752	-1.325	0.7583	5.96	0.734	0.225	0.7481	0.115
	0.7412	1.035	0.7418	-4.06	0.7512	-0.11	0.7525	-1.325	0.7588	5.95	0.7345	0.225	0.7486	0.115
	0.7417	1.03	0.7423	-4.095	0.7517	-0.11	0.753	-1.325	0.7593	5.935	0.735	0.22	0.7491	0.115
	0.7422	1.02	0.7428	-4.135	0.7522	-0.115	0.7534	-1.33	0.7598	5.915	0.7354	0.22	0.7495	0.11
	0.7427	1.015	0.7433	-4.155	0.7527	-0.12	0.7539	-1.34	0.7603	5.895	0.7359	0.225	0.75	0.11
	0.7432	1	0.7438	-4.19	0.7531	-0.12	0.7544	-1.34	0.7608	5.875	0.7364	0.23	0.7505	0.11
	0.7436	0.995	0.7443	-4.195	0.7536	-0.125	0.7549	-1.34	0.7613	5.855	0.7369	0.225	0.7509	0.11
	0.7441	0.985	0.7448	-4.22	0.7541	-0.125	0.7554	-1.34	0.7618	5.855	0.7374	0.225	0.7514	0.105
	0.7446	0.975	0.7453	-4.255	0.7546	-0.125	0.7559	-1.34	0.7623	5.84	0.7378	0.23	0.7519	0.11
	0.7451	0.975	0.7458	-4.245	0.7551	-0.125	0.7563	-1.33	0.7628	5.825	0.7383	0.23	0.7524	0.11
	0.7456	0.96	0.7463	-4.22	0.7555	-0.13	0.7568	-1.335	0.7633	5.82	0.7388	0.225	0.7528	0.105
	0.746	0.955	0.7468	-4.23	0.756	-0.13	0.7573	-1.33	0.7638	5.8	0.7393	0.23	0.7533	0.11
	0.7465	0.94	0.7473	-4.28	0.7565	-0.135	0.7578	-1.325	0.7643	5.775	0.7398	0.23	0.7538	0.105
	0.747	0.93	0.7478	-4.325	0.757	-0.135	0.7583	-1.33	0.7647	5.76	0.7402	0.23	0.7543	0.1
	0.7475	0.925	0.7483	-4.34	0.7575	-0.14	0.7588	-1.325	0.7652	5.745	0.7407	0.235	0.7547	0.1
	0.7479	0.91	0.7488	-4.405	0.7579	-0.14	0.7592	-1.315	0.7657	5.73	0.7412	0.235	0.7552	0.1
	0.7484	0.9	0.7493	-4.475	0.7584	-0.14	0.7597	-1.305	0.7662	5.72	0.7417	0.24	0.7557	0.095
	0.7489	0.89	0.7498	-4.59	0.7589	-0.145	0.7602	-1.29	0.7667	5.715	0.7422	0.24	0.7561	0.095
	0.7494	0.88	0.7503	-4.71	0.7594	-0.145	0.7607	-1.285	0.7672	5.695	0.7426	0.235	0.7566	0.095
	0.7499	0.865	0.7508	-4.715	0.7599	-0.14	0.7612	-1.275	0.7677	5.695	0.7431	0.24	0.7571	0.095
	0.7503	0.86	0.7513	-4.645	0.7603	-0.145	0.7616	-1.27	0.7682	5.675	0.7436	0.245	0.7576	0.095
	0.7508	0.85	0.7518	-4.57	0.7608	-0.145	0.7621	-1.265	0.7687	5.66	0.7441	0.245	0.758	0.09
	0.7513	0.84	0.7523	-4.51	0.7613	-0.145	0.7626	-1.265	0.7692	5.65	0.7446	0.245	0.7585	0.09
	0.7518	0.83	0.7528	-4.47	0.7618	-0.145	0.7631	-1.26	0.7697	5.655	0.745	0.245	0.759	0.09
	0.7523	0.815	0.7533	-4.42	0.7623	-0.145	0.7636	-1.26	0.7702	5.645	0.7455	0.245	0.7595	0.09
	0.7527	0.805	0.7538	-4.42	0.7627	-0.14	0.7641	-1.25	0.7707	5.645	0.746	0.24	0.7599	0.09
	0.7532	0.795	0.7543	-4.495	0.7632	-0.14	0.7645	-1.24	0.7712	5.635	0.7465	0.24	0.7604	0.095
	0.7537	0.79	0.7548	-4.57	0.7637	-0.14	0.765	-1.23	0.7717	5.64	0.747	0.245	0.7609	0.09
	0.7542	0.78	0.7553	-4.575	0.7642	-0.135	0.7655	-1.22	0.7721	5.655	0.7474	0.245	0.7613	0.09
	0.7547	0.685	0.7558	-4.58	0.7647	-0.135	0.766	-1.205	0.7726	5.655	0.7479	0.25	0.7618	0.095
	0.7551	0.675	0.7563	-4.59	0.7651	-0.135	0.7665	-1.195	0.7731	5.655	0.7484	0.25	0.7623	0.095
	0.7556	0.67	0.7568	-4.62	0.7656	-0.13	0.767	-1.175	0.7736	5.66	0.7489	0.25	0.7628	0.095
	0.7561	0.66	0.7573	-4.67	0.7661	-0.13	0.7674	-1.165	0.7741	5.67	0.7494	0.25	0.7632	0.095
	0.7565	0.655	0.7578	-4.655	0.7666	-0.125	0.7679	-1.155	0.7746	5.685	0.7498	0.25	0.7637	0.095
	0.757	0.645	0.7583	-4.535	0.7671	-0.125	0.7684	-1.145	0.7751	5.695	0.7503	0.25	0.7642	0.095
	0.7575	0.64	0.7588	-4.455	0.7675	-0.125	0.7689	-1.135	0.7756	5.705	0.7508	0.25	0.7647	0.095
	0.758	0.635	0.7593	-4.475	0.768	-0.12	0.7694	-1.13	0.7761	5.73	0.7513	0.25	0.7651	0.095
	0.7584	0.625	0.7598	-4.5	0.7685	-0.12	0.7699	-1.13	0.7766	5.745	0.7518	0.25	0.7656	0.095
	0.7589	0.62	0.7603	-4.475	0.769	-0.12	0.7703	-1.12	0.7771	5.755	0.7522	0.25	0.7661	0.1
	0.7594	0.61	0.7608	-4.47	0.7694	-0.12	0.7708	-1.12	0.7776	5.765	0.7527	0.25	0.7665	0.1
	0.7598	0.605	0.7613	-4.445	0.7699	-0.12	0.7713	-1.115	0.7781	5.765	0.7532	0.245	0.767	0.1
	0.7603	0.595	0.7618	-4.46	0.7704	-0.12	0.7718	-1.11	0.7786	5.785	0.7537	0.245	0.7675	0.1
	0.7608	0.59	0.7623	-4.52	0.7709	-0.12	0.7723	-1.105	0.7791	5.79	0.7542	0.245	0.768	0.1
	0.7613	0.58	0.7628	-4.56	0.7714	-0.12	0.7728	-1.105	0.7796	5.785	0.7547	0.245	0.7684	0.1
	0.7617	0.575	0.7633	-4.62	0.7718	-0.12	0.7732	-1.1	0.78	5.79	0.7551	0.245	0.7689	0.105
	0.7622	0.57	0.7638	-4.725	0.7723	-0.12	0.7737	-1.095	0.7805	5.8	0.7556	0.24	0.7694	0.11
	0.7627	0.56	0.7643	-4.775	0.7728	-0.12	0.7742	-1.095	0.781	5.8	0.7561	0.24	0.7699	0.11
	0.7632	0.555	0.7648	-4.74	0.7733	-0.115	0.7747	-1.09	0.7815	5.8	0.7566	0.24	0.7703	0.115
	0.7636	0.545	0.7653	-4.69	0.7738	-0.12	0.7752	-1.09	0.782	5.815	0.7571	0.24	0.7708	0.12
	0.7641	0.535	0.7658	-4.635	0.7742	-0.115	0.7757	-1.08	0.7825	5.82	0.7575	0.235	0.7713	0.12
	0.7646	0.525	0.7663	-4.6	0.7747	-0.115	0.7761	-1.075	0.783	5.835	0.758	0.24	0.7717	0.125
	0.765	0.52	0.7668	-4.615	0.7752	-0.115	0.7766	-1.065	0.7835	5.835	0.7585	0.24	0.7722	0.13
	0.7655	0.51	0.7673	-4.62	0.7757	-0.12	0.7771	-1.065	0.784	5.83	0.759	0.24	0.7727	0.135
	0.766	0.505	0.7678	-4.64	0.7762	-0.12	0.7776	-1.065	0.7845	5.835	0.7595	0.235	0.7732	0.135
	0.7665	0.495	0.7683	-4.71	0.7766	-0.12	0.7781	-1.06	0.785	5.84	0.7599	0.24	0.7736	0.14
	0.7669	0.485	0.7688	-4.75	0.7771	-0.12	0.7785	-1.055	0.7855	5.845	0.7604	0.24	0.7741	0.145
	0.7674	0.48	0.7693	-4.74	0.7776	-0.12	0.779	-1.055	0.786	5.855	0.7609	0.235	0.7746	0.145
	0.7679	0.48	0.7698	-4.725	0.7781	-0.12	0.7795	-1.045	0.7865	5.865	0.7614	0.235	0.7751	0.15
	0.7683	0.475	0.7703	-4.725	0.7786	-0.12	0.78	-1.045	0.787	5.86	0.7619	0.235	0.7755	0.155
	0.7688	0.475	0.7708	-4.72	0.779	-0.12	0.7805	-1.045	0.7874	5.86	0.7623	0.235	0.776	0.155
	0.7693	0.465	0.7713	-4.745	0.7795	-0.12	0.781	-1.04	0.7879	5.855	0.7628	0.235	0.7765	0.16
	0.7698	0.46	0.7718	-4.79	0.78	-0.125	0.7814	-1.04	0.7884	5.84	0.7633	0.235	0.7769	0.165
	0.7702	0.46	0.7723	-4.885	0.7805	-0.13	0.7819	-1.04	0.7889	5.84	0.7638	0.235	0.7774	0.17
	0.7707	0.455	0.7728	-4.945	0.781	-0.13	0.7824	-1.04	0.7894	5.83	0.7643	0.235	0.7779	0.175
	0.7712	0.445	0.7733	-4.94	0.7814	-0.13	0.7829	-1.03	0.7899	5.82	0.7647	0.235	0.7784	0.175
	0.7717	0.445	0.7738	-4.95	0.7819	-0.13	0.7834	-1.03	0.7904	5.815	0.7652	0.235	0.7788	0.175
	0.7721	0.445	0.7743	-4.95	0.7824	-0.135	0.7839	-1.03	0.7909	5.815	0.7657	0.235	0.7793	0.185
	0.7726	0.44	0.7748	-4.985	0.7829	-0.135	0.7843	-1.025	0.7914	5.805	0.7662	0.235	0.7798	0.185
	0.7731	0.43	0.7753	-5.01	0.7834	-0.135	0.7848	-1.02	0.7919	5.79	0.7667	0.24	0.7803	0.185
	0.7735	0.43	0.7758	-4.995	0.7838	-0.135	0.7853	-1.02	0.7924	5.78	0.7671	0.235	0.7807	0.19
	0.774	0.425	0.7763	-5.005	0.7843	-0.135	0.7858	-1.025	0.7929	5.78	0.7676	0.235	0.7812	0.195
	0.7745	0.42	0.7768	-4.98	0.7848	-0.14	0.7863	-1.02	0.7934	5.77	0.7681	0.235	0.7817	0.195
	0.775	0.42	0.7773	-4.98	0.7853	-0.14	0.7868	-1.015	0.7939	5.745	0.7686	0.245	0.7821	0.195
	0.7754	0.415	0.7778	-4.985	0.7858	-0.14	0.7872	-1.01	0.7944	5.72	0.7691	0.245	0.7826	0.2
	0.7759	0.41	0.7783	-4.955	0.7862	-0.14	0.7877	-1.01	0.7948	5.715	0.7695	0.24	0.7831	0.2
	0.7764	0.405	0.7788	-4.945	0.7867	-0.14	0.7882	-1.01	0.7953	5.69	0.77	0.245	0.7836	0.205
	0.7768	0.405	0.7793	-4.965	0.7872	-0.14	0.7888	-0.94	0.7958	5.66	0.7705	0.245	0.784	0.205
	0.7773	0.4	0.7798	-5.005	0.7877	-0.145	0.7894	-0.935	0.7963	5.645	0.771	0.245	0.7845	0.21
	0.7778	0.395	0.7803	-5.025	0.7881	-0.145	0.7899	-0.93	0.7968	5.625	0.7715	0.245	0.785	0.215
	0.7783	0.39	0.7808	-5	0.7886	-0.14	0.7905	-0.925	0.7973	5.585	0.772	0.25	0.7854	0.21
	0.7787	0.385	0.7813	-4.955	0.7891	-0.145	0.7911	-0.925	0.7978	5.56	0.7725	0.25	0.7859	0.21
	0.7792	0.38	0.7818	-4.915	0.7896	-0.15	0.7917	-0.925	0.7983	5.545	0.773	0.25	0.7864	0.215
	0.7797	0.38	0.7823	-4.88	0.7901	-0.145	0.7923	-0.92	0.7988	5.515	0.7735	0.245	0.7869	0.215
	0.7802	0.375	0.7828	-4.835	0.7905	-0.15	0.7928	-0.915	0.7993	5.48	0.774	0.245	0.7873	0.22
	0.7806	0.37	0.7833	-4.825	0.791	-0.145	0.7934	-0.91	0.7998	5.445	0.7745	0.245	0.7878	0.225
	0.7811	0.365	0.7838	-4.86	0.7915	-0.145	0.794	-0.91	0.8003	5.41	0.775	0.245	0.7883	0.225
	0.7816	0.36	0.7843	-4.92	0.792	-0.14	0.7946	-0.9	0.8008	5.385	0.7755	0.245	0.7888	0.225
	0.782	0.355	0.7848	-4.975	0.7925	-0.145	0.7951	-0.9	0.8013	5.35	0.776	0.245	0.7892	0.225
	0.7825	0.355	0.7853	-5.045	0.7929	-0.14	0.7957	-0.895	0.8018	5.315	0.7765	0.24	0.7897	0.23
	0.783	0.355	0.7858	-5.135	0.7934	-0.145	0.7963	-0.895	0.8023	5.28	0.777	0.235	0.7902	0.235
	0.7835	0.355	0.7863	-5.25	0.7939	-0.145	0.7969	-0.89	0.8027	5.245	0.7775	0.24	0.7906	0.235
	0.7839	0.35	0.7868	-5.325	0.7944	-0.145	0.7974	-0.885	0.8032	5.2	0.778	0.235	0.7911	0.235
	0.7844	0.355	0.7873	-5.33	0.7949	-0.145	0.798	-0.88	0.8037	5.16	0.7785	0.235	0.7916	0.235
	0.7849	0.35	0.7878	-5.275	0.7953	-0.145	0.7986	-0.875	0.8042	5.015	0.779	0.235	0.7921	0.235
	0.7853	0.355	0.7883	-5.18	0.7958	-0.14	0.7992	-0.88	0.8047	5.06	0.7795	0.235	0.7925	0.24
	0.7858	0.36	0.7888	-5.14	0.7963	-0.14	0.7998	-0.875	0.8052	5.095	0.78	0.23	0.793	0.24
	0.7863	0.36	0.7893	-5.125	0.7968	-0.14	0.8003	-0.87	0.8057	5.135	0.7805	0.23	0.7935	0.24
	0.7868	0.365	0.7898	-5.09	0.7973	-0.145	0.8009	-0.865	0.8063	5.18	0.781	0.225	0.794	0.245
	0.7872	0.365	0.7903	-5.055	0.7977	-0.145	0.8015	-0.865	0.8068	5.23	0.7815	0.225	0.7944	0.245
	0.7877	0.365	0.7908	-5.025	0.7982	-0.145	0.8021	-0.86	0.8073	5.275	0.782	0.225	0.7949	0.24
	0.7882	0.37	0.7913	-5.015	0.7987	-0.145	0.8026	-0.86	0.8078	5.32	0.7825	0.225	0.7954	0.245
	0.7887	0.37	0.7918	-4.995	0.7992	-0.145	0.8032	-0.855	0.8083	5.385	0.783	0.225	0.7958	0.245
	0.7891	0.375	0.7923	-4.95	0.7997	-0.145	0.8038	-0.85	0.8088	5.435	0.7835	0.23	0.7963	0.245
	0.7896	0.375	0.7928	-4.905	0.8001	-0.14	0.8044	-0.845	0.8093	5.48	0.784	0.23	0.7968	0.25
	0.7901	0.375	0.7933	-4.86	0.8006	-0.14	0.8049	-0.845	0.8098	5.52	0.7845	0.23	0.7973	0.265
	0.7905	0.375	0.7938	-4.855	0.8011	-0.135	0.8055	-0.84	0.8103	5.575	0.7851	0.23	0.7978	0.27
	0.791	0.375	0.7943	-4.85	0.8016	-0.135	0.8061	-0.84	0.8108	5.625	0.7856	0.23	0.7982	0.265
	0.7915	0.375	0.7948	-4.875	0.8021	-0.135	0.8067	-0.84	0.8113	5.675	0.7861	0.23	0.7987	0.27
	0.792	0.375	0.7953	-4.87	0.8025	-0.135	0.8073	-0.83	0.8118	5.71	0.7866	0.23	0.7992	0.265
	0.7924	0.375	0.7958	-4.865	0.803	-0.13	0.8078	-0.83	0.8123	5.76	0.7871	0.23	0.7997	0.27
	0.7929	0.375	0.7963	-4.965	0.8035	-0.13	0.8084	-0.83	0.8128	5.805	0.7876	0.235	0.8001	0.27
	0.7934	0.375	0.7968	-4.95	0.804	-0.13	0.809	-0.825	0.8133	5.845	0.7881	0.235	0.8006	0.27
	0.7938	0.38	0.7973	-4.945	0.8045	-0.13	0.8096	-0.825	0.8138	5.885	0.7886	0.235	0.8011	0.275
	0.7943	0.375	0.7978	-4.925	0.8049	-0.1	0.8101	-0.825	0.8143	5.915	0.7891	0.235	0.8016	0.275
	0.7948	0.375	0.7983	-4.97	0.8054	-0.095	0.8107	-0.82	0.8148	5.96	0.7896	0.235	0.8021	0.275
	0.7953	0.375	0.7988	-4.97	0.8059	-0.095	0.8113	-0.825	0.8153	5.99	0.7901	0.235	0.8025	0.275
	0.7957	0.38	0.7993	-4.835	0.8064	-0.09	0.8119	-0.82	0.8158	6.01	0.7906	0.235	0.803	0.275
	0.7962	0.375	0.7998	-4.71	0.8069	-0.085	0.8124	-0.815	0.8163	6.035	0.7911	0.235	0.8035	0.275
	0.7967	0.375	0.8003	-4.695	0.8073	-0.075	0.813	-0.81	0.8168	6.055	0.7916	0.24	0.804	0.27
	0.7972	0.375	0.8009	-4.735	0.8078	-0.075	0.8136	-0.805	0.8173	6.09	0.7921	0.24	0.8045	0.27
	0.7976	0.375	0.8014	-4.79	0.8083	-0.07	0.8142	-0.805	0.8178	6.1	0.7926	0.24	0.8049	0.275
	0.7981	0.375	0.8019	-4.845	0.8088	-0.065	0.8148	-0.8	0.8183	6.115	0.7931	0.24	0.8054	0.27
	0.7986	0.375	0.8024	-4.875	0.8093	-0.06	0.8153	-0.8	0.8188	6.125	0.7936	0.24	0.8059	0.265
	0.799	0.375	0.8029	-4.82	0.8097	-0.06	0.8159	-0.795	0.8193	6.13	0.7941	0.245	0.8064	0.27
	0.7995	0.375	0.8034	-4.77	0.8102	-0.055	0.8165	-0.79	0.8198	6.145	0.7946	0.245	0.8069	0.27
	0.8	0.38	0.8039	-4.76	0.8107	-0.055	0.8171	-0.785	0.8203	6.16	0.7951	0.245	0.8073	0.265
	0.8005	0.38	0.8044	-4.795	0.8112	-0.05	0.8176	-0.775	0.8208	6.17	0.7956	0.245	0.8078	0.265
	0.8009	0.38	0.8049	-4.895	0.8117	-0.045	0.8182	-0.775	0.8213	6.175	0.7961	0.245	0.8083	0.265
	0.8014	0.38	0.8054	-4.93	0.8121	-0.04	0.8188	-0.77	0.8218	6.175	0.7966	0.245	0.8088	0.265
	0.8019	0.385	0.8059	-4.9	0.8126	-0.03	0.8194	-0.77	0.8224	6.165	0.7971	0.245	0.8092	0.265
	0.8023	0.385	0.8064	-4.8	0.8131	-0.025	0.8199	-0.76	0.8229	6.17	0.7976	0.245	0.8097	0.265
	0.8028	0.39	0.8069	-4.73	0.8136	-0.025	0.8205	-0.76	0.8234	6.175	0.7981	0.245	0.8102	0.265
	0.8033	0.39	0.8074	-4.695	0.8141	-0.015	0.8211	-0.755	0.8239	6.165	0.7986	0.245	0.8107	0.265
	0.8038	0.395	0.8079	-4.7	0.8145	-0.01	0.8217	-0.745	0.8244	6.16	0.7991	0.25	0.8112	0.265
	0.8042	0.395	0.8084	-4.685	0.815	-0.005	0.8223	-0.74	0.8249	6.145	0.7996	0.25	0.8116	0.265
	0.8047	0.4	0.8089	-4.665	0.8155	0	0.8228	-0.735	0.8254	6.125	0.8001	0.245	0.8121	0.265
	0.8052	0.4	0.8094	-4.66	0.816	0.005	0.8234	-0.735	0.8259	6.13	0.8006	0.245	0.8126	0.265
	0.8057	0.4	0.8099	-4.645	0.8165	0.01	0.824	-0.73	0.8264	6.12	0.8011	0.245	0.8131	0.265
	0.8061	0.4	0.8104	-4.68	0.817	0.015	0.8246	-0.72	0.8269	6.115	0.8017	0.24	0.8136	0.265
	0.8066	0.395	0.8109	-4.68	0.8174	0.02	0.8251	-0.715	0.8274	6.105	0.8022	0.245	0.814	0.265
	0.8071	0.4	0.8114	-4.635	0.8179	0.025	0.8257	-0.71	0.8279	6.095	0.8027	0.24	0.8145	0.265
	0.8075	0.395	0.8119	-4.59	0.8184	0.03	0.8263	-0.705	0.8284	6.08	0.8032	0.245	0.815	0.26
	0.808	0.4	0.8124	-4.56	0.8189	0.03	0.8269	-0.7	0.8289	6.065	0.8037	0.24	0.8155	0.26
	0.8085	0.4	0.8129	-4.67	0.8194	0.035	0.8274	-0.695	0.8294	6.05	0.8042	0.245	0.816	0.26
	0.809	0.395	0.8134	-4.78	0.8198	0.04	0.828	-0.69	0.8299	6.035	0.8047	0.24	0.8164	0.26
	0.8094	0.395	0.8139	-4.8	0.8203	0.045	0.8286	-0.685	0.8304	6.02	0.8052	0.24	0.8169	0.255
	0.8099	0.395	0.8144	-4.755	0.8208	0.05	0.8292	-0.68	0.8309	6.01	0.8057	0.24	0.8174	0.255
	0.8104	0.395	0.8149	-4.735	0.8213	0.05	0.8298	-0.675	0.8314	5.985	0.8062	0.24	0.8179	0.255
	0.8108	0.39	0.8154	-4.73	0.8218	0.055	0.8303	-0.67	0.8319	5.975	0.8067	0.24	0.8183	0.26
	0.8113	0.385	0.8159	-4.755	0.8222	0.06	0.8309	-0.665	0.8324	5.955	0.8072	0.245	0.8188	0.26
	0.8118	0.385	0.8165	-4.745	0.8227	0.07	0.8315	-0.66	0.8329	5.94	0.8077	0.245	0.8193	0.26
	0.8123	0.38	0.817	-4.725	0.8232	0.07	0.8321	-0.66	0.8334	5.925	0.8082	0.24	0.8198	0.26
	0.8127	0.375	0.8175	-4.705	0.8237	0.075	0.8326	-0.655	0.8339	5.915	0.8087	0.245	0.8203	0.265
	0.8132	0.375	0.818	-4.675	0.8242	0.08	0.8332	-0.655	0.8344	5.9	0.8092	0.245	0.8207	0.27
	0.8137	0.37	0.8185	-4.625	0.8246	0.08	0.8338	-0.65	0.8349	5.885	0.8097	0.245	0.8212	0.27
	0.8142	0.365	0.819	-4.6	0.8251	0.085	0.8344	-0.645	0.8354	5.875	0.8102	0.245	0.8217	0.27
	0.8147	0.31	0.8195	-4.61	0.8256	0.085	0.8349	-0.645	0.8359	5.86	0.8107	0.24	0.8222	0.27
	0.8152	0.305	0.82	-4.605	0.8261	0.09	0.8355	-0.64	0.8364	5.85	0.8112	0.245	0.8227	0.27
	0.8157	0.3	0.8205	-4.615	0.8266	0.09	0.8361	-0.635	0.8369	5.84	0.8117	0.245	0.8231	0.275
	0.8162	0.295	0.821	-4.65	0.827	0.095	0.8367	-0.635	0.8374	5.835	0.8122	0.25	0.8236	0.275
	0.8167	0.29	0.8215	-4.63	0.8275	0.095	0.8373	-0.63	0.8379	5.815	0.8127	0.25	0.8241	0.275
	0.8172	0.285	0.822	-4.595	0.828	0.1	0.8378	-0.625	0.8384	5.805	0.8132	0.255	0.8246	0.275
	0.8177	0.28	0.8225	-4.6	0.8285	0.1	0.8384	-0.625	0.839	5.785	0.8137	0.25	0.8251	0.28
	0.8182	0.275	0.823	-4.615	0.829	0.1	0.839	-0.62	0.8395	5.76	0.8142	0.25	0.8255	0.28
	0.8187	0.265	0.8235	-4.58	0.8294	0.105	0.8396	-0.615	0.84	5.745	0.8147	0.255	0.826	0.28
	0.8192	0.26	0.824	-4.57	0.8299	0.11	0.8401	-0.61	0.8405	5.73	0.8152	0.255	0.8265	0.285
	0.8197	0.255	0.8245	-4.595	0.8304	0.11	0.8407	-0.61	0.841	5.715	0.8157	0.255	0.827	0.29
	0.8202	0.245	0.825	-4.605	0.8309	0.11	0.8413	-0.605	0.8415	5.69	0.8162	0.26	0.8274	0.285
	0.8207	0.24	0.8255	-4.575	0.8314	0.11	0.8419	-0.605	0.842	5.675	0.8167	0.26	0.8279	0.29
	0.8212	0.235	0.826	-4.53	0.8318	0.115	0.8424	-0.6	0.8425	5.645	0.8172	0.26	0.8284	0.295
	0.8217	0.225	0.8265	-4.515	0.8323	0.12	0.843	-0.605	0.843	5.62	0.8177	0.255	0.8289	0.295
	0.8222	0.225	0.827	-4.505	0.8328	0.12	0.8436	-0.6	0.8435	5.59	0.8183	0.255	0.8294	0.295
	0.8227	0.22	0.8275	-4.495	0.8333	0.12	0.8442	-0.6	0.844	5.57	0.8188	0.255	0.8298	0.295
	0.8232	0.215	0.828	-4.465	0.8338	0.125	0.8448	-0.6	0.8445	5.54	0.8193	0.255	0.8303	0.3
	0.8237	0.21	0.8285	-4.445	0.8342	0.13	0.8453	-0.6	0.845	5.51	0.8198	0.25	0.8308	0.3
	0.8242	0.215	0.829	-4.42	0.8347	0.13	0.8459	-0.6	0.8455	5.48	0.8203	0.25	0.8313	0.3
	0.8247	0.215	0.8295	-4.38	0.8352	0.13	0.8465	-0.595	0.846	5.44	0.8208	0.245	0.8318	0.3
	0.8252	0.215	0.83	-4.305	0.8357	0.135	0.8471	-0.595	0.8465	5.405	0.8213	0.245	0.8322	0.3
	0.8257	0.215	0.8305	-4.27	0.8362	0.135	0.8476	-0.595	0.847	5.37	0.8218	0.245	0.8327	0.3
	0.8262	0.22	0.831	-4.26	0.8366	0.14	0.8482	-0.595	0.8475	5.33	0.8223	0.245	0.8332	0.3
	0.8267	0.225	0.8315	-4.295	0.8371	0.14	0.8488	-0.59	0.848	5.295	0.8228	0.245	0.8337	0.3
	0.8272	0.235	0.8321	-4.34	0.8376	0.14	0.8494	-0.59	0.8485	5.25	0.8233	0.245	0.8342	0.3
	0.8277	0.23	0.8326	-4.38	0.8381	0.14	0.8499	-0.595	0.849	5.2	0.8238	0.24	0.8346	0.3
	0.8282	0.235	0.8331	-4.425	0.8386	0.14	0.8505	-0.59	0.8495	5.185	0.8243	0.24	0.8351	0.3
	0.8287	0.245	0.8336	-4.495	0.839	0.14	0.8511	-0.585	0.85	5.135	0.8248	0.235	0.8356	0.3
	0.8292	0.25	0.8341	-4.53	0.8395	0.14	0.8517	-0.585	0.8505	5.09	0.8253	0.23	0.8361	0.3
	0.8297	0.25	0.8346	-4.505	0.84	0.14	0.8523	-0.585	0.851	5.045	0.8258	0.23	0.8365	0.3
	0.8302	0.26	0.8351	-4.46	0.8405	0.14	0.8528	-0.585	0.8515	5.01	0.8263	0.23	0.837	0.3
	0.8307	0.26	0.8356	-4.395	0.841	0.145	0.8534	-0.58	0.852	4.97	0.8268	0.23	0.8375	0.3
	0.8312	0.26	0.8361	-4.335	0.8414	0.145	0.854	-0.58	0.8525	4.93	0.8273	0.23	0.838	0.3
	0.8317	0.255	0.8366	-4.295	0.8419	0.15	0.8546	-0.585	0.853	4.895	0.8278	0.225	0.8385	0.3
	0.8322	0.255	0.8371	-4.255	0.8424	0.145	0.8551	-0.58	0.8535	4.85	0.8283	0.22	0.8389	0.295
	0.8327	0.255	0.8376	-4.2	0.8429	0.145	0.8557	-0.575	0.854	4.825	0.8288	0.22	0.8394	0.295
	0.8333	0.25	0.8381	-4.16	0.8434	0.145	0.8563	-0.575	0.8545	4.775	0.8293	0.22	0.8399	0.295
	0.8338	0.25	0.8386	-4.145	0.8438	0.15	0.8569	-0.575	0.8551	4.73	0.8298	0.215	0.8404	0.3
	0.8343	0.25	0.8391	-4.245	0.8443	0.145	0.8574	-0.575	0.8556	4.675	0.8303	0.215	0.8409	0.295
	0.8348	0.245	0.8396	-4.3	0.8448	0.145	0.858	-0.58	0.8561	4.64	0.8308	0.21	0.8413	0.29
	0.8353	0.24	0.8401	-4.29	0.8453	0.145	0.8586	-0.575	0.8566	4.595	0.8313	0.21	0.8418	0.29
	0.8358	0.24	0.8406	-4.29	0.8458	0.145	0.8592	-0.57	0.8571	4.55	0.8318	0.21	0.8423	0.295
	0.8363	0.235	0.8411	-4.285	0.8462	0.14	0.8598	-0.57	0.8576	4.515	0.8323	0.205	0.8428	0.29
	0.8368	0.23	0.8416	-4.255	0.8467	0.14	0.8603	-0.565	0.8581	4.47	0.8328	0.205	0.8433	0.29
	0.8373	0.225	0.8421	-4.23	0.8472	0.14	0.8609	-0.565	0.8586	4.425	0.8333	0.205	0.8437	0.29
	0.8378	0.225	0.8426	-4.22	0.8477	0.135	0.8615	-0.565	0.8591	4.375	0.8338	0.205	0.8442	0.29
	0.8383	0.22	0.8431	-4.185	0.8482	0.135	0.862	-0.53	0.8596	4.325	0.8343	0.2	0.8447	0.29
	0.8388	0.215	0.8436	-4.19	0.8487	0.135	0.8625	-0.53	0.8601	4.285	0.8348	0.2	0.8452	0.29
	0.8393	0.21	0.8441	-4.285	0.8491	0.135	0.8631	-0.525	0.8606	4.24	0.8354	0.195	0.8456	0.295
	0.8398	0.215	0.8446	-4.405	0.8496	0.135	0.8636	-0.52	0.8611	4.185	0.8358	0.18	0.8461	0.295
	0.8403	0.215	0.8451	-4.455	0.8501	0.13	0.8641	-0.515	0.8616	4.14	0.8363	0.18	0.8466	0.295
	0.8408	0.215	0.8456	-4.46	0.8506	0.13	0.8646	-0.51	0.8621	4.09	0.8368	0.18	0.8471	0.29
	0.8413	0.22	0.8461	-4.47	0.8511	0.13	0.8651	-0.51	0.8626	4.035	0.8373	0.18	0.8476	0.295
	0.8418	0.225	0.8466	-4.415	0.8515	0.125	0.8657	-0.505	0.8631	3.985	0.8378	0.185	0.848	0.295
	0.8423	0.235	0.8471	-4.345	0.852	0.12	0.8662	-0.505	0.8636	3.945	0.8382	0.185	0.8485	0.295
	0.8428	0.24	0.8476	-4.31	0.8525	0.125	0.8667	-0.5	0.8641	3.895	0.8387	0.185	0.849	0.295
	0.8433	0.245	0.8482	-4.24	0.853	0.125	0.8672	-0.495	0.8646	3.865	0.8392	0.185	0.8495	0.295
	0.8438	0.25	0.8487	-4.165	0.8535	0.12	0.8677	-0.495	0.8651	3.815	0.8397	0.19	0.85	0.295
	0.8443	0.26	0.8492	-4.11	0.8539	0.12	0.8683	-0.485	0.8656	3.765	0.8401	0.19	0.8504	0.295
	0.8448	0.265	0.8497	-4.04	0.8544	0.115	0.8688	-0.485	0.8661	3.72	0.8406	0.185	0.8509	0.295
	0.8453	0.27	0.8502	-3.99	0.8549	0.11	0.8693	-0.485	0.8666	3.665	0.8411	0.185	0.8514	0.295
	0.8458	0.275	0.8507	-3.99	0.8554	0.11	0.8698	-0.48	0.8671	3.62	0.8416	0.185	0.8519	0.29
	0.8463	0.28	0.8512	-3.99	0.8559	0.11	0.8703	-0.475	0.8676	3.575	0.8421	0.185	0.8523	0.29
	0.8468	0.28	0.8517	-3.97	0.8563	0.105	0.8709	-0.475	0.8681	3.14	0.8425	0.185	0.8528	0.295
	0.8473	0.28	0.8522	-3.93	0.8568	0.105	0.8714	-0.47	0.8686	3.095	0.843	0.185	0.8533	0.295
	0.8478	0.28	0.8527	-3.895	0.8573	0.1	0.8719	-0.465	0.869	3.055	0.8435	0.19	0.8538	0.295
	0.8483	0.28	0.8532	-3.91	0.8578	0.1	0.8724	-0.46	0.8695	3.015	0.844	0.19	0.8543	0.29
	0.8488	0.28	0.8537	-3.96	0.8583	0.105	0.8729	-0.46	0.87	2.975	0.8445	0.19	0.8547	0.29
	0.8493	0.28	0.8542	-3.98	0.8587	0.1	0.8735	-0.455	0.8705	2.94	0.8449	0.19	0.8552	0.29
	0.8498	0.275	0.8547	-3.985	0.8592	0.105	0.874	-0.455	0.8709	2.895	0.8454	0.19	0.8557	0.29
	0.8503	0.275	0.8552	-3.995	0.8597	0.1	0.8745	-0.45	0.8714	2.85	0.8459	0.19	0.8562	0.29
	0.8508	0.27	0.8557	-4.015	0.8602	0.1	0.875	-0.445	0.8719	2.815	0.8464	0.19	0.8567	0.29
	0.8513	0.27	0.8562	-4.01	0.8607	0.1	0.8755	-0.44	0.8723	2.775	0.8469	0.195	0.8571	0.29
	0.8518	0.27	0.8567	-3.98	0.8611	0.1	0.8761	-0.435	0.8728	2.735	0.8473	0.195	0.8576	0.29
	0.8523	0.265	0.8572	-3.94	0.8616	0.105	0.8766	-0.435	0.8733	2.705	0.8478	0.195	0.8581	0.275
	0.8529	0.26	0.8577	-3.885	0.8621	0.105	0.8771	-0.43	0.8738	2.675	0.8483	0.195	0.8586	0.275
	0.8534	0.265	0.8582	-3.85	0.8626	0.105	0.8776	-0.435	0.8742	2.645	0.8488	0.195	0.8591	0.27
	0.8539	0.265	0.8587	-3.87	0.8631	0.105	0.8781	-0.43	0.8747	2.61	0.8493	0.195	0.8596	0.27
	0.8544	0.265	0.8592	-3.855	0.8635	0.105	0.8787	-0.43	0.8752	2.57	0.8497	0.19	0.8601	0.27
	0.8549	0.26	0.8597	-3.795	0.864	0.105	0.8792	-0.43	0.8756	2.54	0.8502	0.19	0.8605	0.265
	0.8554	0.26	0.8602	-3.7	0.8645	0.105	0.8797	-0.43	0.8761	2.505	0.8507	0.19	0.861	0.265
	0.8559	0.265	0.8607	-3.685	0.865	0.1	0.8802	-0.425	0.8766	2.475	0.8512	0.185	0.8615	0.26
	0.8564	0.27	0.8611	-3.7	0.8655	0.105	0.8807	-0.43	0.8771	2.44	0.8516	0.185	0.862	0.26
	0.8569	0.27	0.8616	-3.695	0.8659	0.1	0.8813	-0.425	0.8775	2.41	0.8521	0.185	0.8625	0.26
	0.8574	0.275	0.8621	-3.68	0.8664	0.1	0.8818	-0.425	0.878	2.38	0.8526	0.185	0.863	0.255
	0.8579	0.275	0.8626	-3.66	0.8669	0.1	0.8823	-0.425	0.8785	2.35	0.8531	0.185	0.8635	0.255
	0.8584	0.28	0.863	-3.635	0.8674	0.1	0.8828	-0.425	0.8789	2.32	0.8536	0.185	0.864	0.25
	0.8589	0.28	0.8635	-3.595	0.8679	0.1	0.8833	-0.42	0.8794	2.295	0.854	0.185	0.8645	0.25
	0.8594	0.285	0.864	-3.565	0.8683	0.095	0.8839	-0.415	0.8799	2.265	0.8545	0.185	0.8649	0.245
	0.8599	0.29	0.8644	-3.575	0.8688	0.095	0.8844	-0.415	0.8804	2.23	0.855	0.185	0.8654	0.245
	0.8604	0.295	0.8649	-3.58	0.8693	0.095	0.8849	-0.415	0.8808	2.195	0.8555	0.185	0.8659	0.245
	0.8609	0.3	0.8654	-3.57	0.8698	0.095	0.8854	-0.41	0.8813	2.165	0.856	0.19	0.8664	0.245
	0.8614	0.305	0.8659	-3.565	0.8703	0.095	0.8859	-0.41	0.8818	2.14	0.8564	0.185	0.8669	0.245
	0.8619	0.305	0.8663	-3.545	0.8707	0.095	0.8865	-0.41	0.8822	2.115	0.8569	0.185	0.8674	0.245
	0.8624	0.305	0.8668	-3.525	0.8712	0.095	0.887	-0.405	0.8827	2.085	0.8574	0.185	0.8679	0.24
	0.8629	0.305	0.8673	-3.515	0.8717	0.095	0.8875	-0.405	0.8832	2.055	0.8579	0.185	0.8684	0.24
	0.8634	0.3	0.8678	-3.52	0.8722	0.095	0.888	-0.405	0.8837	2.03	0.8584	0.185	0.8688	0.24
	0.8639	0.295	0.8682	-3.495	0.8727	0.095	0.8885	-0.405	0.8841	2.005	0.8588	0.185	0.8693	0.24
	0.8644	0.29	0.8687	-3.47	0.8731	0.09	0.8891	-0.405	0.8846	1.97	0.8593	0.185	0.8698	0.24
	0.8649	0.285	0.8692	-3.475	0.8736	0.095	0.8896	-0.4	0.8851	1.95	0.8598	0.185	0.8703	0.24
	0.8654	0.28	0.8696	-3.485	0.8741	0.095	0.8901	-0.4	0.8855	1.93	0.8603	0.19	0.8708	0.24
	0.8659	0.275	0.8701	-3.48	0.8746	0.09	0.8906	-0.395	0.886	1.9	0.8607	0.185	0.8713	0.24
	0.8664	0.265	0.8706	-3.47	0.8751	0.09	0.8911	-0.395	0.8865	1.87	0.8612	0.185	0.8718	0.235
	0.8669	0.255	0.8711	-3.455	0.8755	0.09	0.8917	-0.395	0.887	1.85	0.8617	0.185	0.8723	0.235
	0.8674	0.25	0.8715	-3.435	0.876	0.09	0.8922	-0.395	0.8874	1.825	0.8622	0.19	0.8728	0.235
	0.8679	0.245	0.872	-3.405	0.8765	0.09	0.8927	-0.39	0.8879	1.795	0.8627	0.19	0.8732	0.235
	0.8684	0.235	0.8725	-3.38	0.877	0.09	0.8932	-0.385	0.8884	1.77	0.8631	0.185	0.8737	0.235
	0.8689	0.23	0.8729	-3.375	0.8775	0.09	0.8937	-0.38	0.8888	1.75	0.8636	0.185	0.8742	0.235
	0.8694	0.235	0.8734	-3.4	0.8779	0.09	0.8943	-0.38	0.8893	1.73	0.8641	0.19	0.8747	0.235
	0.8699	0.235	0.8739	-3.445	0.8784	0.085	0.8948	-0.375	0.8898	1.71	0.8646	0.19	0.8752	0.23
	0.8704	0.235	0.8744	-3.51	0.8789	0.085	0.8953	-0.375	0.8903	1.685	0.8651	0.19	0.8757	0.235
	0.8709	0.23	0.8748	-3.55	0.8794	0.085	0.8958	-0.37	0.8907	1.665	0.8655	0.19	0.8762	0.235
	0.8714	0.235	0.8753	-3.535	0.8798	0.085	0.8963	-0.37	0.8912	1.64	0.866	0.19	0.8767	0.23
	0.872	0.245	0.8758	-3.53	0.8803	0.085	0.8969	-0.365	0.8917	1.62	0.8665	0.19	0.8771	0.235
	0.8725	0.25	0.8763	-3.525	0.8808	0.085	0.8974	-0.36	0.8921	1.6	0.867	0.195	0.8776	0.235
	0.873	0.25	0.8767	-3.52	0.8813	0.085	0.8979	-0.36	0.8926	1.575	0.8675	0.195	0.8781	0.235
	0.8735	0.255	0.8772	-3.485	0.8818	0.085	0.8984	-0.36	0.8931	1.555	0.8679	0.19	0.8786	0.235
	0.874	0.26	0.8777	-3.445	0.8822	0.09	0.8989	-0.355	0.8936	1.535	0.8684	0.19	0.8791	0.235
	0.8745	0.26	0.8781	-3.415	0.8827	0.085	0.8995	-0.35	0.894	1.515	0.8689	0.19	0.8796	0.235
	0.875	0.26	0.8786	-3.35	0.8832	0.09	0.9	-0.35	0.8945	1.5	0.8694	0.19	0.8801	0.23
	0.8755	0.26	0.8791	-3.3	0.8837	0.09	0.9005	-0.345	0.895	1.485	0.8698	0.185	0.8806	0.23
	0.876	0.26	0.8796	-3.32	0.8842	0.09	0.901	-0.34	0.8954	1.47	0.8703	0.185	0.8811	0.23
	0.8765	0.26	0.88	-3.37	0.8846	0.09	0.9015	-0.345	0.8959	1.45	0.8708	0.185	0.8815	0.23
	0.877	0.255	0.8805	-3.43	0.8851	0.095	0.9021	-0.34	0.8964	1.44	0.8713	0.18	0.882	0.225
	0.8775	0.25	0.881	-3.475	0.8856	0.09	0.9026	-0.335	0.8968	1.42	0.8718	0.18	0.8825	0.22
	0.878	0.25	0.8814	-3.51	0.8861	0.09	0.9031	-0.33	0.8973	1.4	0.8722	0.175	0.883	0.22
	0.8785	0.175	0.8819	-3.51	0.8866	0.095	0.9036	-0.33	0.8978	1.39	0.8727	0.175	0.8835	0.22
	0.8789	0.175	0.8824	-3.525	0.887	0.09	0.9041	-0.325	0.8983	1.375	0.8732	0.17	0.884	0.215
	0.8794	0.17	0.8829	-3.535	0.8875	0.09	0.9047	-0.325	0.8987	1.36	0.8737	0.16	0.8845	0.215
	0.8799	0.165	0.8833	-3.51	0.888	0.09	0.9052	-0.325	0.8992	1.35	0.8742	0.155	0.885	0.215
	0.8804	0.17	0.8838	-3.47	0.8885	0.09	0.9057	-0.32	0.8997	1.335	0.8746	0.14	0.8854	0.215
	0.8809	0.175	0.8843	-3.435	0.889	0.085	0.9062	-0.325	0.9001	1.32	0.8751	0.125	0.8859	0.215
	0.8813	0.18	0.8848	-3.36	0.8894	0.09	0.9067	-0.32	0.9006	1.31	0.8756	0.11	0.8864	0.21
	0.8818	0.18	0.8852	-3.3	0.8899	0.085	0.9073	-0.32	0.9011	1.3	0.8761	0.09	0.8869	0.21
	0.8823	0.185	0.8857	-3.25	0.8904	0.085	0.9078	-0.32	0.9016	1.29	0.8766	0.075	0.8874	0.21
	0.8828	0.19	0.8862	-3.225	0.8909	0.085	0.9083	-0.32	0.902	1.27	0.877	0.05	0.8879	0.21
	0.8833	0.195	0.8866	-3.19	0.8914	0.08	0.9088	-0.32	0.9025	1.265	0.8775	0.025	0.8884	0.21
	0.8837	0.2	0.8871	-3.125	0.8918	0.08	0.9093	-0.32	0.903	1.255	0.878	0	0.8889	0.205
	0.8842	0.205	0.8876	-3.06	0.8923	0.08	0.9099	-0.315	0.9034	1.25	0.8785	-0.025	0.8894	0.21
	0.8847	0.205	0.8881	-3.03	0.8928	0.08	0.9104	-0.31	0.9039	1.24	0.8789	-0.055	0.8898	0.21
	0.8852	0.21	0.8885	-3.025	0.8933	0.075	0.9109	-0.31	0.9044	1.23	0.8794	-0.085	0.8903	0.205
	0.8857	0.21	0.889	-3.025	0.8938	0.075	0.9114	-0.31	0.9049	1.225	0.8799	-0.12	0.8908	0.205
	0.8861	0.21	0.8895	-3.025	0.8942	0.075	0.9119	-0.31	0.9053	1.215	0.8804	-0.155	0.8913	0.205
	0.8866	0.21	0.8899	-3.01	0.8947	0.07	0.9125	-0.305	0.9058	1.21	0.8809	-0.19	0.8918	0.205
	0.8871	0.21	0.8904	-2.985	0.8952	0.07	0.913	-0.305	0.9063	1.2	0.8813	-0.225	0.8923	0.2
	0.8876	0.205	0.8909	-2.975	0.8957	0.065	0.9135	-0.3	0.9067	1.195	0.8818	-0.26	0.8928	0.2
	0.8881	0.205	0.8914	-2.985	0.8961	0.065	0.914	-0.3	0.9072	1.185	0.8823	-0.295	0.8933	0.2
	0.8885	0.205	0.8918	-2.995	0.8966	0.065	0.9145	-0.3	0.9077	1.175	0.8828	-0.33	0.8937	0.205
	0.889	0.2	0.8923	-3.015	0.8971	0.07	0.9151	-0.295	0.9082	1.17	0.8833	-0.365	0.8942	0.205
	0.8895	0.195	0.8928	-3.02	0.8976	0.07	0.9156	-0.295	0.9086	1.17	0.8837	-0.405	0.8947	0.205
	0.89	0.195	0.8932	-3	0.8981	0.08	0.9161	-0.295	0.9091	1.16	0.8842	-0.445	0.8952	0.205
	0.8905	0.195	0.8937	-2.955	0.8985	0.09	0.9166	-0.295	0.9096	1.15	0.8847	-0.485	0.8957	0.21
	0.8909	0.19	0.8942	-2.915	0.899	0.105	0.9171	-0.295	0.91	1.145	0.8852	-0.53	0.8962	0.21
	0.8914	0.19	0.8947	-2.915	0.8995	0.12	0.9177	-0.295	0.9105	1.135	0.8857	-0.57	0.8967	0.21
	0.8919	0.185	0.8951	-2.94	0.9	0.135	0.9182	-0.295	0.911	1.125	0.8861	-0.605	0.8972	0.21
	0.8924	0.18	0.8956	-2.94	0.9005	0.155	0.9187	-0.295	0.9115	1.12	0.8866	-0.65	0.8977	0.215
	0.8929	0.175	0.8961	-2.95	0.9009	0.175	0.9192	-0.295	0.9119	1.12	0.8871	-0.69	0.8981	0.215
	0.8933	0.175	0.8966	-2.98	0.9014	0.195	0.9197	-0.29	0.9124	1.115	0.8876	-0.735	0.8986	0.22
	0.8938	0.17	0.897	-2.985	0.9019	0.22	0.9203	-0.285	0.9129	1.11	0.888	-0.775	0.8991	0.22
	0.8943	0.165	0.8975	-2.98	0.9024	0.245	0.9208	-0.285	0.9133	1.1	0.8885	-0.815	0.8996	0.22
	0.8948	0.16	0.898	-2.965	0.9029	0.265	0.9213	-0.28	0.9138	1.09	0.889	-0.855	0.9001	0.22
	0.8953	0.155	0.8984	-2.965	0.9033	0.285	0.9218	-0.28	0.9143	1.09	0.8895	-0.895	0.9006	0.22
	0.8957	0.15	0.8989	-2.96	0.9038	0.31	0.9223	-0.275	0.9148	1.09	0.89	-0.935	0.9011	0.225
	0.8962	0.145	0.8994	-2.945	0.9043	0.335	0.9229	-0.275	0.9152	1.08	0.8904	-0.98	0.9016	0.225
	0.8967	0.14	0.8999	-2.905	0.9048	0.355	0.9234	-0.275	0.9157	1.075	0.8909	-1.025	0.902	0.225
	0.8972	0.14	0.9003	-2.845	0.9053	0.385	0.9239	-0.27	0.9162	1.07	0.8914	-1.065	0.9025	0.225
	0.8977	0.14	0.9008	-2.805	0.9057	0.41	0.9244	-0.27	0.9166	1.065	0.8919	-1.1	0.903	0.23
	0.8981	0.135	0.9013	-2.795	0.9062	0.44	0.9249	-0.265	0.9171	1.06	0.8924	-1.145	0.9035	0.23
	0.8986	0.135	0.9017	-2.775	0.9067	0.47	0.9255	-0.265	0.9176	1.055	0.8928	-1.185	0.904	0.23
	0.8991	0.13	0.9022	-2.755	0.9072	0.495	0.926	-0.26	0.9181	1.055	0.8933	-1.225	0.9045	0.235
	0.8996	0.13	0.9027	-2.765	0.9077	0.525	0.9265	-0.26	0.9185	1.05	0.8938	-1.265	0.905	0.24
	0.9001	0.13	0.9032	-2.79	0.9081	0.555	0.927	-0.26	0.919	1.045	0.8943	-1.31	0.9055	0.24
	0.9005	0.125	0.9036	-2.785	0.9086	0.59	0.9275	-0.26	0.9195	1.045	0.8948	-1.355	0.9059	0.24
	0.901	0.115	0.9041	-2.765	0.9091	0.625	0.928	-0.25	0.9199	1.045	0.8952	-1.405	0.9064	0.24
	0.9015	0.11	0.9046	-2.745	0.9096	0.66	0.9285	-0.25	0.9204	1.04	0.8957	-1.445	0.9069	0.24
	0.902	0.105	0.9051	-2.735	0.9101	0.69	0.929	-0.25	0.9209	1.04	0.8962	-1.49	0.9074	0.245
	0.9025	0.095	0.9055	-2.725	0.9105	0.73	0.9295	-0.25	0.9214	1.035	0.8967	-1.88	0.9079	0.245
	0.9029	0.085	0.906	-2.715	0.911	0.77	0.93	-0.25	0.9218	1.04	0.8971	-1.92	0.9084	0.25
	0.9034	0.08	0.9065	-2.705	0.9115	0.81	0.9304	-0.25	0.9223	1.035	0.8976	-1.96	0.9089	0.25
	0.9039	0.07	0.9069	-2.7	0.912	0.85	0.9309	-0.255	0.9228	1.03	0.8981	-2.005	0.9094	0.25
	0.9044	0.065	0.9074	-2.695	0.9124	0.89	0.9314	-0.255	0.9232	1.025	0.8986	-2.045	0.9099	0.25
	0.9048	0.055	0.9079	-2.695	0.9129	0.935	0.9319	-0.255	0.9237	1.025	0.899	-2.08	0.9103	0.25
	0.9053	0.05	0.9084	-2.705	0.9134	0.98	0.9324	-0.255	0.9242	1.025	0.8995	-2.115	0.9108	0.25
	0.9058	0.04	0.9088	-2.735	0.9139	1.025	0.9329	-0.26	0.9246	1.02	0.9	-2.16	0.9113	0.25
	0.9063	0.03	0.9093	-2.74	0.9144	1.07	0.9333	-0.255	0.9251	1.015	0.9004	-2.195	0.9118	0.25
	0.9068	0.02	0.9098	-2.71	0.9148	1.12	0.9338	-0.255	0.9256	1.015	0.9009	-2.225	0.9123	0.25
	0.9072	0.015	0.9102	-2.695	0.9153	1.17	0.9343	-0.255	0.9261	1.015	0.9014	-2.265	0.9128	0.255
	0.9077	0.005	0.9107	-2.66	0.9158	1.22	0.9348	-0.26	0.9265	1.015	0.9019	-2.29	0.9133	0.26
	0.9082	0	0.9112	-2.635	0.9163	1.27	0.9353	-0.26	0.927	1.01	0.9023	-2.305	0.9138	0.255
	0.9087	-0.01	0.9117	-2.615	0.9168	1.325	0.9357	-0.26	0.9275	1.01	0.9028	-2.33	0.9142	0.26
	0.9092	-0.015	0.9121	-2.57	0.9172	1.375	0.9362	-0.26	0.928	0.985	0.9033	-2.39	0.9147	0.255
	0.9096	-0.025	0.9126	-2.545	0.9177	1.43	0.9367	-0.26	0.9284	0.985	0.9037	-2.445	0.9152	0.255
	0.9101	-0.03	0.9131	-2.515	0.9182	1.475	0.9372	-0.26	0.9289	0.98	0.9042	-2.49	0.9157	0.26
	0.9106	-0.035	0.9135	-2.485	0.9187	1.525	0.9377	-0.26	0.9294	0.98	0.9047	-2.535	0.9162	0.26
	0.9111	-0.04	0.914	-2.465	0.9192	1.58	0.9382	-0.255	0.9299	0.98	0.9052	-2.575	0.9167	0.26
	0.9116	-0.045	0.9145	-2.455	0.9196	1.64	0.9386	-0.255	0.9304	0.975	0.9056	-2.61	0.9172	0.26
	0.912	-0.05	0.915	-2.485	0.9201	1.685	0.9391	-0.25	0.9308	0.97	0.9061	-2.665	0.9177	0.26
	0.9125	-0.055	0.9154	-2.53	0.9206	1.74	0.9396	-0.245	0.9313	0.97	0.9066	-2.705	0.9182	0.26
	0.913	-0.06	0.9159	-2.565	0.9211	1.79	0.9401	-0.245	0.9318	0.965	0.9071	-2.745	0.9186	0.26
	0.9135	-0.065	0.9164	-2.59	0.9216	1.84	0.9406	-0.245	0.9323	0.96	0.9075	-2.78	0.9191	0.26
	0.914	-0.075	0.9169	-2.6	0.922	1.885	0.941	-0.24	0.9328	0.96	0.908	-2.825	0.9196	0.26
	0.9144	-0.08	0.9173	-2.59	0.9225	1.94	0.9415	-0.24	0.9332	0.96	0.9085	-2.85	0.9201	0.27
	0.9149	-0.085	0.9178	-2.58	0.923	1.985	0.942	-0.24	0.9337	0.96	0.9089	-2.87	0.9206	0.275
	0.9154	-0.085	0.9183	-2.55	0.9235	2.035	0.9425	-0.235	0.9342	0.955	0.9094	-2.895	0.921	0.28
	0.9159	-0.09	0.9187	-2.53	0.924	2.08	0.943	-0.235	0.9347	0.955	0.9099	-2.935	0.9215	0.28
	0.9164	-0.095	0.9192	-2.515	0.9244	2.125	0.9435	-0.235	0.9352	0.95	0.9104	-2.97	0.922	0.275
	0.9168	-0.1	0.9197	-2.485	0.9249	2.165	0.9439	-0.23	0.9357	0.945	0.9108	-2.995	0.9225	0.28
	0.9173	-0.11	0.9202	-2.305	0.9254	2.21	0.9444	-0.23	0.9361	0.945	0.9113	-3.025	0.9229	0.28
	0.9178	-0.11	0.9206	-2.295	0.9259	2.255	0.9449	-0.23	0.9366	0.94	0.9118	-3.045	0.9234	0.285
	0.9183	-0.115	0.9211	-2.29	0.9264	2.3	0.9454	-0.225	0.9371	0.94	0.9122	-3.055	0.9239	0.28
	0.9188	-0.12	0.9216	-2.3	0.9268	2.83	0.9459	-0.225	0.9376	0.935	0.9127	-3.045	0.9243	0.285
	0.9192	-0.125	0.9221	-2.325	0.9273	2.875	0.9463	-0.22	0.9381	0.925	0.9132	-3.035	0.9248	0.285
	0.9197	-0.13	0.9226	-2.345	0.9278	2.915	0.9468	-0.22	0.9385	0.925	0.9137	-3.04	0.9253	0.285
	0.9202	-0.135	0.923	-2.365	0.9283	2.95	0.9473	-0.22	0.939	0.925	0.9141	-3.06	0.9258	0.285
	0.9207	-0.145	0.9235	-2.385	0.9288	2.985	0.9478	-0.22	0.9395	0.915	0.9146	-3.095	0.9262	0.29
	0.9212	-0.145	0.924	-2.405	0.9292	3.025	0.9483	-0.22	0.94	0.91	0.9151	-3.13	0.9267	0.29
	0.9216	-0.15	0.9245	-2.425	0.9297	3.055	0.9488	-0.215	0.9405	0.91	0.9156	-3.15	0.9272	0.29
	0.9221	-0.155	0.925	-2.42	0.9302	3.095	0.9492	-0.215	0.9409	0.91	0.916	-3.225	0.9276	0.295
	0.9226	-0.16	0.9254	-2.39	0.9307	3.125	0.9497	-0.215	0.9414	0.905	0.9165	-3.29	0.9281	0.295
	0.9231	-0.165	0.9259	-2.355	0.9311	3.155	0.9502	-0.215	0.9419	0.905	0.917	-3.315	0.9286	0.295
	0.9236	-0.17	0.9264	-2.32	0.9316	3.195	0.9507	-0.215	0.9424	0.9	0.9174	-3.355	0.9291	0.295
	0.924	-0.17	0.9269	-2.28	0.9321	3.22	0.9512	-0.21	0.9429	0.9	0.9179	-3.415	0.9295	0.295
	0.9245	-0.175	0.9274	-2.26	0.9326	3.245	0.9516	-0.215	0.9433	0.9	0.9184	-3.51	0.93	0.295
	0.925	-0.18	0.9278	-2.24	0.9331	3.28	0.9521	-0.215	0.9438	0.89	0.9189	-3.64	0.9305	0.295
	0.9255	-0.18	0.9283	-2.21	0.9335	3.31	0.9526	-0.215	0.9443	0.895	0.9193	-3.69	0.9309	0.295
	0.926	-0.18	0.9288	-2.185	0.934	3.345	0.9531	-0.21	0.9448	0.89	0.9198	-3.69	0.9314	0.295
	0.9264	-0.18	0.9293	-2.17	0.9345	3.37	0.9536	-0.215	0.9453	0.89	0.9203	-3.7	0.9319	0.295
	0.9269	-0.18	0.9298	-2.14	0.935	3.395	0.9541	-0.215	0.9457	0.885	0.9207	-3.725	0.9324	0.295
	0.9274	-0.18	0.9302	-2.13	0.9355	3.43	0.9545	-0.215	0.9462	0.88	0.9212	-3.77	0.9328	0.295
	0.9279	-0.18	0.9307	-2.135	0.9359	3.46	0.955	-0.215	0.9467	0.875	0.9217	-3.785	0.9333	0.29
	0.9284	-0.18	0.9312	-2.125	0.9364	3.5	0.9555	-0.215	0.9472	0.875	0.9222	-3.8	0.9338	0.29
	0.9288	-0.18	0.9317	-2.12	0.9369	3.52	0.956	-0.21	0.9477	0.875	0.9226	-3.83	0.9342	0.295
	0.9293	-0.18	0.9322	-2.115	0.9374	3.555	0.9565	-0.215	0.9481	0.875	0.9231	-3.925	0.9347	0.295
	0.9298	-0.175	0.9326	-2.11	0.9379	3.59	0.9569	-0.21	0.9486	0.87	0.9236	-4.02	0.9352	0.29
	0.9303	-0.175	0.9331	-2.11	0.9383	3.625	0.9574	-0.21	0.9491	0.865	0.924	-4.03	0.9357	0.295
	0.9308	-0.17	0.9336	-2.11	0.9388	3.67	0.9579	-0.21	0.9496	0.86	0.9245	-4.035	0.9361	0.295
	0.9312	-0.165	0.9341	-2.115	0.9393	3.705	0.9584	-0.205	0.9501	0.86	0.925	-4.045	0.9366	0.295
	0.9317	-0.165	0.9346	-2.135	0.9398	3.735	0.9589	-0.205	0.9505	0.855	0.9255	-4.07	0.9371	0.295
	0.9322	-0.16	0.935	-2.16	0.9403	3.77	0.9594	-0.21	0.951	0.855	0.9259	-4.105	0.9375	0.29
	0.9327	-0.16	0.9355	-2.16	0.9407	3.805	0.9598	-0.21	0.9515	0.85	0.9264	-4.135	0.938	0.29
	0.9332	-0.16	0.936	-2.14	0.9412	3.845	0.9603	-0.21	0.952	0.85	0.9269	-4.205	0.9385	0.29
	0.9336	-0.155	0.9365	-2.11	0.9417	3.88	0.9608	-0.21	0.9525	0.845	0.9274	-4.2	0.939	0.29
	0.9341	-0.155	0.937	-2.095	0.9422	3.91	0.9613	-0.21	0.953	0.84	0.9278	-4.175	0.9394	0.285
	0.9346	-0.155	0.9374	-2.095	0.9427	3.94	0.9618	-0.21	0.9534	0.84	0.9283	-4.185	0.9399	0.285
	0.9351	-0.15	0.9379	-2.085	0.9431	3.975	0.9622	-0.21	0.9539	0.84	0.9288	-4.16	0.9404	0.28
	0.9356	-0.15	0.9384	-2.08	0.9436	4	0.9627	-0.21	0.9544	0.835	0.9292	-4.115	0.9408	0.28
	0.936	-0.145	0.9389	-2.07	0.9441	4.045	0.9632	-0.21	0.9549	0.83	0.9297	-4.065	0.9413	0.28
	0.9365	-0.145	0.9394	-2.065	0.9446	4.075	0.9637	-0.215	0.9554	0.825	0.9302	-4.06	0.9418	0.275
	0.937	-0.14	0.9398	-2.065	0.9451	4.105	0.9642	-0.21	0.9558	0.825	0.9307	-4.12	0.9423	0.27
	0.9375	-0.14	0.9403	-2.06	0.9455	4.135	0.9647	-0.21	0.9563	0.82	0.9311	-4.19	0.9427	0.27
	0.9379	-0.14	0.9408	-2.05	0.946	4.165	0.9651	-0.21	0.9568	0.81	0.9316	-4.24	0.9432	0.27
	0.9384	-0.14	0.9413	-2.04	0.9465	4.195	0.9656	-0.205	0.9573	0.805	0.9321	-4.305	0.9437	0.27
	0.9389	-0.135	0.9418	-2.025	0.947	4.22	0.9661	-0.205	0.9578	0.8	0.9325	-4.36	0.9441	0.27
	0.9394	-0.115	0.9422	-2.015	0.9474	4.26	0.9666	-0.2	0.9582	0.795	0.933	-4.39	0.9446	0.27
	0.9399	-0.11	0.9427	-2.02	0.9479	4.285	0.9671	-0.2	0.9587	0.79	0.9335	-4.42	0.9451	0.27
	0.9404	-0.105	0.9432	-2.02	0.9484	4.32	0.9676	-0.2	0.9592	0.79	0.934	-4.445	0.9456	0.265
	0.9408	-0.105	0.9437	-2.02	0.9489	4.35	0.968	-0.2	0.9597	0.785	0.9344	-4.505	0.946	0.265
	0.9413	-0.105	0.9442	-2.02	0.9494	4.375	0.9685	-0.195	0.9602	0.775	0.9349	-4.635	0.9465	0.265
	0.9418	-0.105	0.9446	-2.04	0.9498	4.41	0.969	-0.195	0.9606	0.77	0.9354	-4.705	0.947	0.265
	0.9423	-0.1	0.9451	-2.06	0.9503	4.44	0.9695	-0.195	0.9611	0.765	0.9359	-4.705	0.9474	0.265
	0.9428	-0.1	0.9456	-2.07	0.9508	4.475	0.97	-0.19	0.9616	0.765	0.9363	-4.7	0.9479	0.26
	0.9432	-0.1	0.9461	-2.055	0.9513	4.51	0.9704	-0.19	0.9621	0.76	0.9368	-4.695	0.9484	0.255
	0.9437	-0.1	0.9466	-2.03	0.9518	4.54	0.9709	-0.185	0.9626	0.755	0.9373	-4.695	0.9489	0.25
	0.9442	-0.1	0.947	-1.995	0.9522	4.57	0.9714	-0.185	0.963	0.75	0.9377	-4.765	0.9493	0.25
	0.9447	-0.095	0.9475	-1.96	0.9527	4.605	0.9719	-0.185	0.9635	0.74	0.9382	-4.875	0.9498	0.245
	0.9452	-0.095	0.948	-1.935	0.9532	4.645	0.9724	-0.185	0.964	0.735	0.9387	-4.935	0.9503	0.24
	0.9456	-0.095	0.9485	-1.925	0.9537	4.68	0.9729	-0.185	0.9645	0.725	0.9392	-4.855	0.9507	0.245
	0.9461	-0.095	0.949	-1.92	0.9542	4.705	0.9733	-0.18	0.965	0.72	0.9396	-4.78	0.9512	0.24
	0.9466	-0.1	0.9494	-1.915	0.9546	4.74	0.9738	-0.18	0.9654	0.715	0.9401	-4.755	0.9517	0.24
	0.9471	-0.095	0.9499	-1.9	0.9551	4.77	0.9743	-0.185	0.9659	0.71	0.9406	-4.77	0.9522	0.235
	0.9475	-0.095	0.9504	-1.88	0.9556	4.795	0.9748	-0.18	0.9664	0.705	0.941	-4.8	0.9526	0.23
	0.948	-0.1	0.9509	-1.86	0.9561	4.83	0.9753	-0.175	0.9669	0.7	0.9415	-4.765	0.9531	0.23
	0.9485	-0.1	0.9514	-1.85	0.9566	4.87	0.9757	-0.175	0.9674	0.69	0.942	-4.705	0.9536	0.23
	0.949	-0.1	0.9518	-1.845	0.957	4.895	0.9762	-0.175	0.9679	0.69	0.9425	-4.665	0.9541	0.23
	0.9495	-0.1	0.9523	-1.835	0.9575	4.925	0.9767	-0.175	0.9683	0.68	0.9429	-4.62	0.9545	0.23
	0.9499	-0.095	0.9528	-1.83	0.958	4.965	0.9772	-0.175	0.9688	0.675	0.9434	-4.58	0.955	0.225
	0.9504	-0.1	0.9533	-1.825	0.9585	4.995	0.9777	-0.17	0.9693	0.67	0.9439	-4.55	0.9555	0.225
	0.9509	-0.1	0.9538	-1.83	0.959	5.035	0.9782	-0.17	0.9698	0.665	0.9443	-4.585	0.9559	0.22
	0.9514	-0.095	0.9542	-1.835	0.9594	5.065	0.9786	-0.17	0.9703	0.66	0.9448	-4.67	0.9564	0.22
	0.9519	-0.095	0.9547	-1.85	0.9599	5.095	0.9791	-0.17	0.9707	0.655	0.9453	-4.69	0.9569	0.22
	0.9523	-0.09	0.9552	-1.87	0.9604	5.12	0.9796	-0.17	0.9712	0.65	0.9458	-4.675	0.9574	0.22
	0.9528	-0.09	0.9557	-1.89	0.9609	5.15	0.9801	-0.17	0.9717	0.645	0.9462	-4.66	0.9578	0.215
	0.9533	-0.09	0.9562	-1.89	0.9614	5.185	0.9806	-0.17	0.9722	0.64	0.9467	-4.73	0.9583	0.21
	0.9538	-0.09	0.9566	-1.885	0.9618	5.215	0.981	-0.165	0.9727	0.635	0.9472	-4.82	0.9588	0.21
	0.9543	-0.09	0.9571	-1.875	0.9623	5.235	0.9815	-0.165	0.9731	0.63	0.9477	-4.795	0.9592	0.205
	0.9547	-0.09	0.9576	-1.86	0.9628	5.275	0.982	-0.165	0.9736	0.625	0.9481	-4.785	0.9597	0.205
	0.9552	-0.09	0.9581	-1.85	0.9633	5.29	0.9825	-0.16	0.9741	0.62	0.9486	-4.82	0.9602	0.2
	0.9557	-0.085	0.9586	-1.83	0.9637	5.315	0.983	-0.16	0.9746	0.615	0.9491	-4.815	0.9607	0.2
	0.9562	-0.085	0.959	-1.795	0.9642	5.34	0.9835	-0.16	0.9751	0.61	0.9495	-4.86	0.9611	0.2
	0.9567	-0.08	0.9595	-1.765	0.9647	5.36	0.9839	-0.16	0.9755	0.605	0.95	-4.905	0.9616	0.2
	0.9571	-0.08	0.96	-1.735	0.9652	5.38	0.9844	-0.155	0.976	0.6	0.9505	-4.905	0.9621	0.2
	0.9576	-0.08	0.9605	-1.725	0.9657	5.395	0.9849	-0.155	0.9765	0.595	0.951	-4.855	0.9625	0.2
	0.9581	-0.075	0.961	-1.735	0.9661	5.415	0.9854	-0.15	0.977	0.59	0.9514	-4.815	0.963	0.195
	0.9586	-0.07	0.9614	-1.745	0.9666	5.445	0.9859	-0.15	0.9775	0.585	0.9519	-4.825	0.9635	0.195
	0.9591	-0.07	0.9619	-1.75	0.9671	5.455	0.9863	-0.15	0.9779	0.58	0.9524	-4.81	0.964	0.19
	0.9595	-0.065	0.9624	-1.74	0.9676	5.485	0.9868	-0.145	0.9784	0.58	0.9528	-4.8	0.9644	0.19
	0.96	-0.065	0.9629	-1.725	0.9681	5.5	0.9873	-0.14	0.9789	0.575	0.9533	-4.825	0.9649	0.19
	0.9605	-0.065	0.9634	-1.725	0.9685	5.52	0.9878	-0.135	0.9794	0.575	0.9538	-4.88	0.9654	0.185
	0.961	-0.065	0.9638	-1.74	0.969	5.54	0.9883	-0.135	0.9799	0.57	0.9543	-4.905	0.9658	0.18
	0.9615	-0.065	0.9643	-1.745	0.9695	5.565	0.9888	-0.13	0.9803	0.565	0.9547	-4.885	0.9663	0.18
	0.9619	-0.06	0.9648	-1.75	0.97	5.58	0.9892	-0.075	0.9808	0.565	0.9552	-4.845	0.9668	0.18
	0.9624	-0.06	0.9653	-1.745	0.9705	5.61	0.9897	-0.075	0.9813	0.56	0.9557	-4.795	0.9673	0.18
	0.9629	-0.06	0.9658	-1.735	0.9709	5.64	0.9902	-0.07	0.9818	0.55	0.9562	-4.735	0.9677	0.175
	0.9634	-0.06	0.9662	-1.73	0.9714	5.655	0.9907	-0.065	0.9823	0.55	0.9567	-4.88	0.9682	0.175
	0.9639	-0.06	0.9667	-1.74	0.9719	5.68	0.9912	-0.06	0.9827	0.545	0.9571	-4.875	0.9687	0.17
	0.9643	-0.06	0.9672	-1.74	0.9724	5.705	0.9917	-0.065	0.9832	0.535	0.9576	-4.86	0.9691	0.17
	0.9648	-0.06	0.9677	-1.73	0.9729	5.715	0.9922	-0.06	0.9837	0.53	0.9581	-4.87	0.9696	0.17
[truncated: 120,830 more rows]
