# Supplementary material for: Efficacy and safety testing of a COVID-19 era emergency ventilator in a healthy rabbit lung model
Source: BMC Biomed Eng. 2022 Mar 14;4:2. doi: 10.1186/s42490-022-00059-x (PMC8919917; doi:10.1186/s42490-022-00059-x)
Supplement: Supplementary file 8 — Additional file 8. Rabbit MV4 FALCON Flow Waveforms. Flow waveforms for rabbit MV4 during FALCON ventilation. [file 42490_2022_59_MOESM8_ESM.xlsx]

## Sheet: MV4 Flow Data Set
	MV4
Ventilation Strategy	FALCON
Timepoint	0		10		20		30		40		50		60
	Time (s)	Flow (slm)	Time (s)	Flow (slm)	Time (s)	Flow (slm)	Time (s)	Flow (slm)	Time (s)	Flow (slm)	Time (s)	Flow (slm)	Time (s)	Flow (slm)
	0.0002	-0.23	0.0002	1.705	0.0001	-1.495	0.0005	2.69	0.0002	-0.355	0.0002	-0.655	0.0001	-2.025
	0.0007	-0.23	0.0007	1.705	0.0006	-1.495	0.0011	2.695	0.0008	-0.335	0.0009	-0.65	0.0008	-2.01
	0.0012	-0.23	0.0013	1.675	0.0012	-1.5	0.0017	2.69	0.0014	-0.31	0.0016	-0.65	0.0014	-1.985
	0.0018	-0.225	0.0019	1.665	0.0017	-1.5	0.0022	2.69	0.002	-0.29	0.0022	-0.645	0.002	-1.97
	0.0023	-0.225	0.0025	1.675	0.0022	-1.495	0.0028	2.69	0.0026	-0.27	0.0029	-0.645	0.0026	-1.97
	0.0029	-0.22	0.003	1.655	0.0027	-1.5	0.0034	2.69	0.0032	-0.265	0.0036	-0.64	0.0033	-1.98
	0.0034	-0.22	0.0036	1.64	0.0032	-1.5	0.0039	2.685	0.0038	-0.26	0.0043	-0.64	0.0039	-1.985
	0.004	-0.21	0.0042	1.64	0.0037	-1.49	0.0045	2.675	0.0044	-0.25	0.0049	-0.64	0.0045	-1.97
	0.0045	-0.21	0.0048	1.65	0.0042	-1.485	0.0051	2.665	0.005	-0.245	0.0056	-0.635	0.0052	-1.96
	0.005	-0.21	0.0053	1.645	0.0047	-1.49	0.0057	2.66	0.0056	-0.245	0.0063	-0.635	0.0058	-1.965
	0.0056	-0.205	0.0059	1.66	0.0052	-1.495	0.0062	2.695	0.0062	-0.235	0.0069	-0.635	0.0064	-1.98
	0.0061	-0.2	0.0065	1.675	0.0057	-1.485	0.0068	2.745	0.0068	-0.23	0.0076	-0.63	0.007	-1.98
	0.0067	-0.195	0.0071	1.67	0.0062	-1.47	0.0074	2.8	0.0074	-0.24	0.0083	-0.625	0.0077	-1.965
	0.0072	-0.19	0.0076	1.66	0.0067	-1.46	0.008	2.87	0.008	-0.225	0.0089	-0.625	0.0083	-1.955
	0.0078	-0.185	0.0082	1.665	0.0072	-1.46	0.0085	2.94	0.0086	-0.215	0.0096	-0.62	0.0089	-1.965
	0.0083	-0.185	0.0088	1.67	0.0077	-1.46	0.0091	3	0.0092	-0.225	0.0103	-0.615	0.0096	-1.98
	0.0088	-0.175	0.0094	1.655	0.0082	-1.46	0.0097	3.07	0.0098	-0.215	0.011	-0.615	0.0102	-1.98
	0.0094	-0.17	0.0099	1.655	0.0087	-1.455	0.0103	3.14	0.0104	-0.195	0.0116	-0.61	0.0108	-1.975
	0.0099	-0.165	0.0105	1.655	0.0092	-1.45	0.0108	3.19	0.011	-0.2	0.0123	-0.61	0.0114	-1.975
	0.0105	-0.165	0.0111	1.635	0.0097	-1.455	0.0114	3.235	0.0116	-0.2	0.013	-0.61	0.0121	-1.965
	0.011	-0.16	0.0117	1.63	0.0103	-1.455	0.012	3.28	0.0122	-0.18	0.0136	-0.605	0.0127	-1.96
	0.0116	-0.155	0.0122	1.645	0.0108	-1.455	0.0126	3.31	0.0128	-0.175	0.0143	-0.605	0.0133	-1.945
	0.0121	-0.155	0.0128	1.63	0.0113	-1.465	0.0131	3.325	0.0134	-0.18	0.015	-0.605	0.014	-1.93
	0.0126	-0.15	0.0134	1.605	0.0118	-1.48	0.0137	3.345	0.014	-0.16	0.0156	-0.605	0.0146	-1.9
	0.0132	-0.145	0.014	1.605	0.0123	-1.48	0.0143	3.355	0.0146	-0.14	0.0162	-0.575	0.0152	-1.88
	0.0137	-0.14	0.0145	1.615	0.0128	-1.475	0.0148	3.35	0.0152	-0.14	0.0168	-0.575	0.0158	-1.87
	0.0143	-0.14	0.0151	1.61	0.0133	-1.46	0.0154	3.335	0.0158	-0.13	0.0173	-0.57	0.0165	-1.855
	0.0148	-0.14	0.0157	1.615	0.0138	-1.44	0.016	3.325	0.0164	-0.105	0.0179	-0.57	0.0171	-1.845
	0.0154	-0.135	0.0163	1.63	0.0143	-1.41	0.0166	3.305	0.017	-0.11	0.0184	-0.565	0.0177	-1.83
	0.0159	-0.13	0.0168	1.63	0.0148	-1.395	0.0171	3.3	0.0176	-0.1	0.019	-0.565	0.0184	-1.81
	0.0164	-0.135	0.0174	1.625	0.0153	-1.385	0.0177	3.27	0.0182	-0.07	0.0196	-0.565	0.019	-1.8
	0.017	-0.135	0.018	1.62	0.0158	-1.38	0.0183	3.25	0.0188	-0.065	0.0201	-0.565	0.0196	-1.79
	0.0175	-0.13	0.0185	1.63	0.0163	-1.38	0.0189	3.225	0.0194	-0.08	0.0207	-0.56	0.0202	-1.77
	0.0181	-0.13	0.0191	1.625	0.0168	-1.38	0.0194	3.2	0.02	-0.085	0.0212	-0.555	0.0209	-1.75
	0.0186	-0.13	0.0197	1.63	0.0173	-1.395	0.02	3.205	0.0206	-0.085	0.0218	-0.555	0.0215	-1.74
	0.0192	-0.13	0.0203	1.635	0.0178	-1.405	0.0206	3.2	0.0212	-0.1	0.0223	-0.555	0.0221	-1.745
	0.0197	-0.135	0.0208	1.63	0.0183	-1.42	0.0212	3.195	0.0218	-0.115	0.0229	-0.555	0.0228	-1.76
	0.0202	-0.135	0.0214	1.625	0.0188	-1.435	0.0217	3.22	0.0224	-0.12	0.0235	-0.55	0.0234	-1.765
	0.0208	-0.13	0.022	1.625	0.0194	-1.455	0.0223	3.235	0.0229	-0.22	0.024	-0.55	0.024	-1.77
	0.0213	-0.135	0.0226	1.61	0.0199	-1.47	0.0229	3.24	0.0235	-0.215	0.0246	-0.55	0.0246	-1.77
	0.0219	-0.14	0.0231	1.6	0.0204	-1.495	0.0235	3.255	0.024	-0.21	0.0251	-0.55	0.0253	-1.77
	0.0224	-0.14	0.0237	1.62	0.0209	-1.51	0.024	3.27	0.0245	-0.205	0.0257	-0.545	0.0259	-1.77
	0.023	-0.14	0.0243	1.64	0.0214	-1.51	0.0246	3.28	0.0251	-0.2	0.0263	-0.545	0.0265	-1.78
	0.0236	-0.165	0.0249	1.625	0.0219	-1.495	0.0252	3.295	0.0256	-0.195	0.0268	-0.54	0.0272	-1.79
	0.0242	-0.17	0.0254	1.6	0.0224	-1.47	0.0258	3.3	0.0262	-0.195	0.0274	-0.54	0.0278	-1.795
	0.0249	-0.17	0.026	1.615	0.0229	-1.44	0.0263	3.3	0.0267	-0.205	0.0279	-0.54	0.0284	-1.78
	0.0255	-0.165	0.0266	1.615	0.0234	-1.41	0.0269	3.305	0.0273	-0.2	0.0285	-0.54	0.029	-1.755
	0.0261	-0.16	0.0272	1.61	0.0239	-1.375	0.0275	3.315	0.0278	-0.19	0.029	-0.54	0.0297	-1.735
	0.0268	-0.16	0.0277	1.605	0.0245	-1.155	0.028	3.31	0.0284	-0.205	0.0296	-0.54	0.0303	-1.73
	0.0274	-0.155	0.0283	1.605	0.0251	-1.15	0.0286	3.315	0.0289	-0.205	0.0302	-0.54	0.0309	-1.725
	0.028	-0.15	0.0289	1.6	0.0257	-1.15	0.0292	3.32	0.0294	-0.205	0.0307	-0.54	0.0316	-1.725
	0.0286	-0.145	0.0295	1.605	0.0263	-1.145	0.0298	3.325	0.03	-0.215	0.0313	-0.54	0.0322	-1.73
	0.0293	-0.14	0.03	1.61	0.0269	-1.145	0.0303	3.325	0.0305	-0.215	0.0318	-0.535	0.0328	-1.725
	0.0299	-0.135	0.0306	1.595	0.0275	-1.145	0.0309	3.32	0.0311	-0.22	0.0324	-0.535	0.0334	-1.73
	0.0305	-0.125	0.0312	1.59	0.0281	-1.145	0.0315	3.305	0.0316	-0.23	0.0329	-0.535	0.0341	-1.735
	0.0312	-0.125	0.0318	1.58	0.0287	-1.145	0.0321	3.29	0.0322	-0.235	0.0335	-0.535	0.0347	-1.745
	0.0318	-0.12	0.0323	1.565	0.0293	-1.145	0.0326	3.285	0.0327	-0.225	0.0341	-0.53	0.0353	-1.75
	0.0324	-0.115	0.0329	1.55	0.0299	-1.145	0.0332	3.26	0.0332	-0.225	0.0346	-0.53	0.036	-1.76
	0.0331	-0.105	0.0335	1.535	0.0305	-1.145	0.0338	3.24	0.0338	-0.23	0.0352	-0.525	0.0366	-1.775
	0.0337	-0.1	0.0341	1.52	0.0311	-1.15	0.0344	3.23	0.0343	-0.22	0.0357	-0.53	0.0372	-1.78
	0.0343	-0.095	0.0346	1.5	0.0317	-1.15	0.0349	3.21	0.0349	-0.22	0.0363	-0.525	0.0378	-1.78
	0.0349	-0.09	0.0352	1.485	0.0323	-1.15	0.0355	3.205	0.0354	-0.225	0.0369	-0.525	0.0385	-1.775
	0.0356	-0.085	0.0358	1.46	0.0329	-1.155	0.0361	3.2	0.036	-0.215	0.0374	-0.525	0.0391	-1.775
	0.0362	-0.075	0.0363	1.455	0.0334	-1.155	0.0367	3.205	0.0365	-0.21	0.038	-0.525	0.0397	-1.795
	0.0368	-0.07	0.0369	1.44	0.034	-1.155	0.0372	3.21	0.0371	-0.215	0.0385	-0.525	0.0404	-1.81
	0.0375	-0.07	0.0375	1.42	0.0346	-1.155	0.0378	3.235	0.0376	-0.215	0.0391	-0.525	0.041	-1.82
	0.0381	-0.065	0.0381	1.405	0.0352	-1.155	0.0384	3.26	0.0381	-0.225	0.0396	-0.52	0.0416	-1.83
	0.0387	-0.06	0.0386	1.4	0.0358	-1.155	0.0389	3.295	0.0387	-0.23	0.0402	-0.52	0.0422	-1.82
	0.0393	-0.05	0.0392	1.37	0.0364	-1.155	0.0395	3.32	0.0392	-0.24	0.0408	-0.525	0.0429	-1.795
	0.04	-0.045	0.0398	1.345	0.037	-1.155	0.0401	3.36	0.0398	-0.255	0.0413	-0.525	0.0435	-1.78
	0.0406	-0.045	0.0404	1.335	0.0376	-1.155	0.0407	3.415	0.0403	-0.255	0.0419	-0.52	0.0441	-1.765
	0.0412	-0.045	0.0409	1.31	0.0382	-1.155	0.0412	3.465	0.0409	-0.27	0.0424	-0.52	0.0448	-1.755
	0.0419	-0.045	0.0415	1.285	0.0388	-1.15	0.0418	3.51	0.0414	-0.285	0.043	-0.52	0.0454	-1.745
	0.0425	-0.045	0.0421	1.275	0.0394	-1.15	0.0424	3.565	0.0419	-0.285	0.0435	-0.52	0.046	-1.735
	0.0431	-0.045	0.0427	1.26	0.04	-1.15	0.043	3.605	0.0425	-0.3	0.0441	-0.515	0.0466	-1.715
	0.0438	-0.045	0.0432	1.245	0.0406	-1.15	0.0435	3.63	0.043	-0.315	0.0447	-0.515	0.0473	-1.695
	0.0444	-0.04	0.0438	1.24	0.0412	-1.145	0.0441	3.665	0.0436	-0.34	0.0452	-0.515	0.0479	-1.685
	0.045	-0.04	0.0444	1.235	0.0418	-1.14	0.0447	3.7	0.0441	-0.33	0.0458	-0.515	0.0485	-1.68
	0.0456	-0.045	0.045	1.21	0.0424	-1.135	0.0453	3.71	0.0447	-0.325	0.0463	-0.51	0.0492	-1.68
	0.0463	-0.04	0.0455	1.21	0.043	-1.13	0.0458	3.715	0.0452	-0.35	0.0469	-0.505	0.0498	-1.69
	0.0469	-0.035	0.0461	1.22	0.0436	-1.13	0.0464	3.715	0.0458	-0.35	0.0475	-0.505	0.0504	-1.695
	0.0475	-0.03	0.0467	1.21	0.0442	-1.125	0.047	3.71	0.0463	-0.355	0.048	-0.505	0.051	-1.695
	0.0482	-0.03	0.0473	1.19	0.0448	-1.125	0.0476	3.695	0.0468	-0.385	0.0486	-0.505	0.0517	-1.695
	0.0488	-0.025	0.0478	1.175	0.0454	-1.12	0.0481	3.66	0.0474	-0.375	0.0491	-0.505	0.0523	-1.68
	0.0494	-0.025	0.0484	1.17	0.046	-1.12	0.0488	4.045	0.0479	-0.375	0.0497	-0.5	0.0529	-1.67
	0.0501	-0.02	0.049	1.16	0.0466	-1.12	0.0494	4.04	0.0485	-0.41	0.0502	-0.505	0.0536	-1.65
	0.0507	-0.015	0.0496	1.145	0.0472	-1.115	0.05	4.04	0.049	-0.435	0.0508	-0.505	0.0542	-1.64
	0.0513	-0.02	0.0501	1.16	0.0478	-1.12	0.0507	4.045	0.0496	-0.45	0.0514	-0.505	0.0548	-1.645
	0.0519	-0.02	0.0507	1.16	0.0484	-1.12	0.0513	4.035	0.0501	-0.465	0.0519	-0.5	0.0554	-1.66
	0.0526	-0.01	0.0513	1.145	0.049	-1.105	0.0519	4.03	0.0506	-0.485	0.0525	-0.5	0.0561	-1.685
	0.0532	-0.01	0.0519	1.16	0.0496	-1.105	0.0525	4.025	0.0512	-0.515	0.053	-0.5	0.0567	-1.72
	0.0538	-0.01	0.0524	1.155	0.0502	-1.105	0.0532	4.025	0.0517	-0.52	0.0536	-0.5	0.0573	-1.76
	0.0545	-0.01	0.053	1.145	0.0508	-1.105	0.0538	4.03	0.0523	-0.545	0.0542	-0.5	0.058	-1.785
	0.0551	-0.01	0.0536	1.155	0.0513	-1.105	0.0544	4.035	0.0528	-0.57	0.0547	-0.495	0.0586	-1.79
	0.0557	-0.005	0.0541	1.165	0.0519	-1.1	0.0551	4.025	0.0534	-0.575	0.0553	-0.495	0.0592	-1.795
	0.0564	-0.005	0.0547	1.145	0.0525	-1.095	0.0557	4.03	0.0539	-0.59	0.0558	-0.495	0.0598	-1.785
	0.057	-0.01	0.0553	1.13	0.0531	-1.09	0.0563	4.035	0.0545	-0.6	0.0564	-0.495	0.0605	-1.765
	0.0576	-0.005	0.0559	1.135	0.0537	-1.085	0.057	4.05	0.055	-0.62	0.0569	-0.495	0.0611	-1.73
	0.0582	0	0.0564	1.14	0.0543	-1.08	0.0576	4.05	0.0555	-0.645	0.0575	-0.495	0.0617	-1.695
	0.0589	0	0.057	1.125	0.0549	-1.08	0.0582	4.035	0.0561	-0.68	0.0581	-0.495	0.0624	-1.665
	0.0595	-0.005	0.0576	1.12	0.0555	-1.075	0.0589	4.03	0.0566	-0.71	0.0586	-0.495	0.063	-1.645
	0.0601	-0.005	0.0582	1.12	0.0561	-1.075	0.0595	4.045	0.0572	-0.735	0.0592	-0.49	0.0636	-1.63
	0.0608	-0.005	0.0587	1.125	0.0567	-1.07	0.0601	4.06	0.0577	-0.755	0.0597	-0.49	0.0642	-1.625
	0.0614	-0.005	0.0593	1.12	0.0573	-1.065	0.0607	4.07	0.0583	-0.78	0.0603	-0.49	0.0649	-1.625
	0.062	-0.005	0.0599	1.11	0.0579	-1.07	0.0614	4.085	0.0588	-0.815	0.0608	-0.49	0.0654	-1.5
	0.0627	-0.015	0.0605	1.11	0.0585	-1.065	0.062	4.11	0.0593	-0.865	0.0614	-0.49	0.066	-1.5
	0.0633	-0.02	0.0611	0.975	0.0591	-1.065	0.0626	4.135	0.0599	-0.9	0.062	-0.49	0.0665	-1.495
	0.0639	-0.02	0.0617	1	0.0597	-1.06	0.0633	4.16	0.0604	-0.92	0.0625	-0.49	0.067	-1.495
	0.0645	-0.03	0.0623	1.01	0.0603	-1.06	0.0639	4.19	0.061	-0.945	0.0631	-0.49	0.0676	-1.5
	0.0652	-0.04	0.0629	1.02	0.0609	-1.06	0.0645	4.195	0.0615	-0.99	0.0636	-0.49	0.0681	-1.495
	0.0658	-0.05	0.0635	1.06	0.0615	-1.05	0.0652	4.175	0.0621	-1.015	0.0642	-0.485	0.0687	-1.505
	0.0664	-0.05	0.0641	1.065	0.0621	-1.045	0.0658	4.17	0.0626	-1.05	0.0648	-0.48	0.0692	-1.535
	0.0671	-0.065	0.0647	1.055	0.0627	-1.045	0.0664	4.15	0.0632	-1.095	0.0653	-0.48	0.0698	-1.575
	0.0677	-0.08	0.0653	1.06	0.0633	-1.045	0.0671	4.125	0.0637	-1.12	0.0659	-0.485	0.0703	-1.595
	0.0683	-0.085	0.0659	1.07	0.0639	-1.04	0.0677	4.095	0.0642	-1.135	0.0664	-0.48	0.0708	-1.565
	0.069	-0.09	0.0665	1.065	0.0645	-1.04	0.0683	4.075	0.0648	-1.175	0.067	-0.48	0.0714	-1.515
	0.0696	-0.105	0.0671	1.055	0.0651	-1.035	0.0689	4.065	0.0653	-1.215	0.0675	-0.48	0.0719	-1.475
	0.0702	-0.1	0.0677	1.065	0.0657	-1.03	0.0696	4.045	0.0659	-1.245	0.0681	-0.475	0.0725	-1.435
	0.0708	-0.1	0.0683	1.07	0.0663	-1.03	0.0702	4.035	0.0664	-1.265	0.0687	-0.475	0.073	-1.415
	0.0715	-0.105	0.0689	1.06	0.0669	-1.02	0.0708	4.02	0.067	-1.295	0.0692	-0.475	0.0736	-1.4
	0.0721	-0.11	0.0695	1.065	0.0675	-1.025	0.0715	3.99	0.0675	-1.32	0.0698	-0.475	0.0741	-1.395
	0.0727	-0.11	0.0701	1.065	0.0681	-1.025	0.0721	3.94	0.068	-1.345	0.0703	-0.47	0.0746	-1.41
	0.0734	-0.105	0.0707	1.05	0.0686	-1.02	0.0727	3.905	0.0686	-1.375	0.0709	-0.47	0.0752	-1.44
	0.074	-0.105	0.0713	1.04	0.0692	-1.02	0.0734	3.845	0.0691	-1.415	0.0714	-0.47	0.0757	-1.455
	0.0746	-0.105	0.0719	1.05	0.0698	-1.015	0.074	3.76	0.0697	-1.425	0.072	-0.47	0.0763	-1.46
	0.0752	-0.105	0.0725	1.04	0.0704	-1.01	0.0746	3.675	0.0702	-1.44	0.0726	-0.47	0.0768	-1.445
	0.0759	-0.1	0.0731	1.015	0.071	-1.015	0.0753	3.605	0.0708	-1.465	0.0731	-0.465	0.0773	-1.425
	0.0765	-0.095	0.0737	1.01	0.0716	-1.005	0.0759	3.555	0.0713	-1.475	0.0737	-0.465	0.0779	-1.41
	0.0771	-0.095	0.0743	1	0.0722	-1.005	0.0765	3.54	0.0719	-1.48	0.0742	-0.46	0.0784	-1.385
	0.0778	-0.095	0.0749	0.975	0.0728	-1.005	0.0771	3.54	0.0724	-1.51	0.0748	-0.46	0.079	-1.36
	0.0784	-0.09	0.0755	0.97	0.0734	-1.005	0.0778	3.54	0.0729	-1.52	0.0754	-0.46	0.0795	-1.335
	0.079	-0.085	0.0761	0.975	0.074	-1	0.0784	3.515	0.0735	-1.51	0.0759	-0.455	0.0801	-1.33
	0.0797	-0.08	0.0767	0.985	0.0746	-0.995	0.079	3.515	0.074	-1.515	0.0765	-0.455	0.0806	-1.33
	0.0803	-0.08	0.0773	0.975	0.0752	-0.995	0.0797	3.535	0.0746	-1.51	0.077	-0.455	0.0811	-1.34
	0.0809	-0.07	0.0779	0.965	0.0758	-0.995	0.0803	3.545	0.0751	-1.485	0.0776	-0.45	0.0817	-1.345
	0.0815	-0.06	0.0785	0.97	0.0764	-0.995	0.0809	3.56	0.0757	-1.49	0.0781	-0.445	0.0822	-1.345
	0.0822	-0.05	0.0791	0.965	0.077	-0.99	0.0816	3.575	0.0762	-1.485	0.0787	-0.44	0.0828	-1.35
	0.0828	-0.035	0.0797	0.955	0.0776	-0.99	0.0822	3.605	0.0767	-1.48	0.0793	-0.44	0.0833	-1.35
	0.0834	-0.03	0.0803	0.94	0.0782	-0.99	0.0828	3.645	0.0773	-1.475	0.0798	-0.44	0.0838	-1.365
	0.0841	-0.015	0.0809	0.925	0.0788	-0.99	0.0835	3.695	0.0778	-1.475	0.0804	-0.44	0.0844	-1.395
	0.0847	0.005	0.0815	0.91	0.0794	-0.99	0.0841	3.74	0.0784	-1.48	0.0809	-0.435	0.0849	-1.42
	0.0853	0.02	0.0821	0.895	0.08	-0.985	0.0847	3.775	0.0789	-1.505	0.0815	-0.435	0.0855	-1.435
	0.086	0.025	0.0827	0.89	0.0806	-0.99	0.0853	3.815	0.0795	-1.515	0.0821	-0.435	0.086	-1.435
	0.0866	0.045	0.0833	0.9	0.0812	-0.985	0.086	3.85	0.08	-1.515	0.0826	-0.435	0.0866	-1.425
	0.0872	0.055	0.0839	0.905	0.0818	-0.985	0.0866	3.89	0.0806	-1.535	0.0832	-0.435	0.0871	-1.405
	0.0878	0.06	0.0845	0.89	0.0824	-0.98	0.0872	3.92	0.0811	-1.55	0.0837	-0.435	0.0876	-1.385
	0.0885	0.075	0.0851	0.89	0.083	-0.98	0.0879	3.945	0.0816	-1.57	0.0843	-0.43	0.0882	-1.36
	0.0891	0.085	0.0857	0.915	0.0836	-0.975	0.0885	3.96	0.0822	-1.6	0.0848	-0.425	0.0887	-1.34
	0.0897	0.085	0.0863	0.93	0.0842	-0.97	0.0891	3.98	0.0827	-1.62	0.0854	-0.425	0.0893	-1.33
	0.0904	0.095	0.0869	0.92	0.0848	-0.97	0.0898	3.98	0.0833	-1.635	0.086	-0.43	0.0898	-1.315
	0.091	0.1	0.0875	0.91	0.0854	-0.97	0.0904	3.96	0.0838	-1.66	0.0865	-0.43	0.0904	-1.305
	0.0916	0.105	0.0881	0.905	0.0859	-0.965	0.091	3.95	0.0844	-1.67	0.0872	-0.385	0.0909	-1.295
	0.0923	0.105	0.0887	0.905	0.0865	-0.96	0.0916	3.945	0.0849	-1.69	0.0878	-0.385	0.0914	-1.28
	0.0929	0.11	0.0893	0.9	0.0871	-0.955	0.0923	3.92	0.0854	-1.71	0.0884	-0.385	0.092	-1.265
	0.0935	0.105	0.0899	0.905	0.0877	-0.96	0.0929	3.9	0.086	-1.735	0.0891	-0.385	0.0925	-1.255
	0.0941	0.105	0.0905	0.915	0.0883	-0.955	0.0935	3.895	0.0865	-1.755	0.0897	-0.385	0.0931	-1.25
	0.0948	0.105	0.0911	0.93	0.0889	-0.96	0.0942	3.875	0.0871	-1.785	0.0904	-0.39	0.0936	-1.265
	0.0954	0.105	0.0917	0.94	0.0895	-0.955	0.0948	3.855	0.0876	-1.805	0.091	-0.39	0.0941	-1.295
	0.096	0.105	0.0923	0.955	0.0901	-0.945	0.0954	3.83	0.0882	-1.815	0.0916	-0.39	0.0947	-1.32
	0.0967	0.1	0.0929	0.95	0.0907	-0.95	0.0961	3.805	0.0887	-1.825	0.0923	-0.39	0.0952	-1.325
	0.0973	0.1	0.0935	0.975	0.0913	-0.95	0.0967	3.78	0.0893	-1.84	0.0929	-0.39	0.0958	-1.325
	0.0979	0.105	0.0941	1	0.0919	-0.945	0.0973	3.76	0.0898	-1.845	0.0935	-0.395	0.0963	-1.32
	0.0986	0.095	0.0947	1	0.0925	-0.94	0.098	3.75	0.0903	-1.86	0.0942	-0.395	0.0969	-1.31
	0.0992	0.09	0.0953	0.98	0.0931	-0.935	0.0986	3.735	0.0909	-1.865	0.0948	-0.4	0.0974	-1.3
	0.0998	0.09	0.0959	0.965	0.0937	-0.935	0.0992	3.73	0.0914	-1.87	0.0955	-0.395	0.0979	-1.3
	0.1004	0.085	0.0965	0.955	0.0943	-0.94	0.0998	3.715	0.092	-2.495	0.0961	-0.395	0.0985	-1.295
	0.1011	0.08	0.0971	0.945	0.0949	-0.935	0.1005	3.68	0.0925	-2.49	0.0967	-0.395	0.099	-1.29
	0.1017	0.08	0.0977	0.945	0.0955	-0.93	0.1011	3.645	0.0931	-2.47	0.0974	-0.4	0.0996	-1.285
	0.1023	0.075	0.0983	0.95	0.0961	-0.925	0.1017	3.595	0.0936	-2.465	0.098	-0.4	0.1001	-1.28
	0.103	0.07	0.0989	0.955	0.0967	-0.925	0.1024	3.535	0.0941	-2.48	0.0986	-0.395	0.1007	-1.285
	0.1036	0.29	0.0995	0.955	0.0973	-0.92	0.103	3.465	0.0947	-2.51	0.0993	-0.395	0.1012	-1.285
	0.1042	0.32	0.1001	0.945	0.0979	-0.92	0.1036	3.4	0.0952	-2.505	0.0999	-0.395	0.1017	-1.28
	0.1049	0.35	0.1007	0.95	0.0985	-0.92	0.1043	3.335	0.0958	-2.5	0.1006	-0.395	0.1023	-1.26
	0.1055	0.375	0.1013	0.975	0.0991	-0.915	0.1049	3.26	0.0963	-2.495	0.1012	-0.395	0.1028	-1.245
	0.1061	0.4	0.1019	0.995	0.0997	-0.915	0.1055	3.205	0.0968	-2.485	0.1018	-0.395	0.1034	-1.225
	0.1067	0.41	0.1025	0.98	0.1003	-0.805	0.1062	3.135	0.0974	-2.475	0.1025	-0.395	0.1039	-1.22
	0.1074	0.425	0.1031	0.96	0.101	-0.805	0.1068	3.065	0.0979	-2.48	0.1031	-0.395	0.1044	-1.22
	0.108	0.44	0.1037	0.97	0.1017	-0.805	0.1074	3.035	0.0985	-2.47	0.1037	-0.395	0.105	-1.225
	0.1086	0.45	0.1043	0.965	0.1023	-0.8	0.108	3.02	0.099	-2.46	0.1044	-0.395	0.1055	-1.245
	0.1093	0.47	0.1049	0.94	0.103	-0.795	0.1087	3.02	0.0995	-2.485	0.105	-0.39	0.1061	-1.25
	0.1099	0.465	0.1055	0.94	0.1036	-0.795	0.1093	3.05	0.1001	-2.495	0.1057	-0.395	0.1066	-1.25
	0.1105	0.475	0.1061	0.955	0.1043	-0.79	0.1099	3.07	0.1006	-2.505	0.1063	-0.395	0.1072	-1.255
	0.1112	0.485	0.1067	0.95	0.105	-0.785	0.1106	3.095	0.1012	-2.545	0.1069	-0.395	0.1077	-1.25
	0.1118	0.495	0.1073	0.925	0.1056	-0.78	0.1112	3.14	0.1017	-2.585	0.1076	-0.395	0.1082	-1.24
	0.1124	0.51	0.1079	0.94	0.1063	-0.775	0.1118	3.21	0.1023	-2.595	0.1082	-0.39	0.1088	-1.23
	0.113	0.52	0.1085	0.94	0.107	-0.775	0.1125	3.285	0.1028	-2.59	0.1088	-0.39	0.1093	-1.215
	0.1137	0.545	0.1091	0.925	0.1076	-0.77	0.1131	3.355	0.1033	-2.595	0.1095	-0.39	0.1099	-1.19
	0.1143	0.555	0.1097	0.925	0.1083	-0.77	0.1137	3.43	0.1039	-2.615	0.1101	-0.385	0.1104	-1.17
	0.1149	0.59	0.1103	0.925	0.1089	-0.765	0.1144	3.505	0.1044	-2.655	0.1108	-0.385	0.1109	-1.145
	0.1156	0.61	0.1109	0.91	0.1096	-0.76	0.115	3.565	0.105	-2.69	0.1114	-0.38	0.1115	-1.125
	0.1162	0.63	0.1115	0.875	0.1103	-0.76	0.1156	3.605	0.1055	-2.72	0.112	-0.38	0.112	-1.105
	0.1168	0.66	0.1121	0.87	0.1109	-0.76	0.1162	3.635	0.106	-2.75	0.1127	-0.38	0.1126	-1.095
	0.1174	0.685	0.1127	0.87	0.1116	-0.755	0.1169	3.65	0.1066	-2.775	0.1133	-0.38	0.1131	-1.085
	0.1181	0.725	0.1133	0.85	0.1122	-0.755	0.1175	3.67	0.1071	-2.785	0.1139	-0.375	0.1137	-1.075
	0.1187	0.74	0.1139	0.865	0.1129	-0.755	0.1181	3.69	0.1077	-2.785	0.1146	-0.37	0.1142	-1.075
	0.1193	0.755	0.1145	0.885	0.1136	-0.755	0.1188	3.72	0.1082	-2.78	0.1152	-0.375	0.1147	-1.085
	0.12	0.775	0.1151	0.88	0.1142	-0.75	0.1194	3.745	0.1087	-2.785	0.1159	-0.375	0.1153	-1.1
	0.1206	0.8	0.1157	0.87	0.1149	-0.75	0.12	3.765	0.1093	-2.815	0.1165	-0.375	0.1158	-1.12
	0.1212	0.815	0.1163	0.885	0.1156	-0.745	0.1207	3.775	0.1098	-2.85	0.1171	-0.375	0.1164	-1.145
	0.1219	0.825	0.1169	0.89	0.1162	-0.745	0.1213	3.805	0.1104	-2.905	0.1178	-0.37	0.1169	-1.17
	0.1225	0.835	0.1175	0.875	0.1169	-0.74	0.1219	3.865	0.1109	-2.965	0.1184	-0.375	0.1175	-1.195
	0.1231	0.84	0.1181	0.865	0.1175	-0.74	0.1226	3.925	0.1115	-3.025	0.119	-0.375	0.118	-1.21
	0.1237	0.845	0.1187	0.85	0.1182	-0.735	0.1232	3.965	0.112	-3.04	0.1197	-0.375	0.1185	-1.22
	0.1244	0.845	0.1193	0.81	0.1189	-0.735	0.1238	4	0.1125	-3.025	0.1203	-0.37	0.1191	-1.22
	0.125	0.84	0.1199	0.81	0.1195	-0.735	0.1244	4.025	0.1131	-3	0.121	-0.375	0.1196	-1.21
	0.1256	0.85	0.1205	0.835	0.1202	-0.73	0.1251	4.04	0.1136	-2.98	0.1216	-0.375	0.1202	-1.21
	0.1263	0.86	0.1211	0.84	0.1208	-0.73	0.1257	4.035	0.1142	-2.995	0.1222	-0.375	0.1207	-1.2
	0.1269	0.865	0.1217	0.825	0.1215	-0.73	0.1263	4.03	0.1147	-3.015	0.1229	-0.375	0.1212	-1.195
	0.1275	0.87	0.1223	0.82	0.1222	-0.73	0.127	4.045	0.1152	-3.01	0.1235	-0.375	0.1218	-1.185
	0.1281	0.88	0.1229	0.845	0.1228	-0.73	0.1276	4.065	0.1158	-3.005	0.1241	-0.375	0.1223	-1.18
	0.1288	0.9	0.1235	0.855	0.1235	-0.73	0.1282	4.085	0.1163	-3.01	0.1248	-0.375	0.1229	-1.195
	0.1294	0.92	0.1241	0.865	0.1242	-0.73	0.1288	3.51	0.1169	-3	0.1254	-0.375	0.1234	-1.225
	0.13	0.93	0.1247	0.865	0.1248	-0.73	0.1293	3.56	0.1174	-2.985	0.1261	-0.375	0.124	-1.245
	0.1307	0.95	0.1253	0.855	0.1255	-0.73	0.1299	3.59	0.1179	-2.98	0.1267	-0.37	0.1245	-1.255
	0.1313	0.95	0.1259	0.845	0.1261	-0.73	0.1304	3.595	0.1185	-2.975	0.1273	-0.375	0.125	-1.245
	0.1319	0.97	0.1265	0.825	0.1268	-0.725	0.131	3.6	0.119	-3	0.128	-0.375	0.1256	-1.225
	0.1325	0.97	0.1271	0.815	0.1275	-0.725	0.1315	3.585	0.1196	-3.075	0.1286	-0.375	0.1261	-1.205
	0.1332	0.98	0.1277	0.81	0.1281	-0.72	0.1321	3.56	0.1201	-3.115	0.1292	-0.375	0.1267	-1.185
	0.1338	0.985	0.1283	0.83	0.1288	-0.72	0.1327	3.55	0.1207	-3.115	0.1299	-0.38	0.1272	-1.16
	0.1344	0.985	0.1289	0.84	0.1294	-0.72	0.1332	3.555	0.1212	-3.08	0.1305	-0.38	0.1278	-1.135
	0.1351	0.99	0.1295	0.805	0.1301	-0.72	0.1338	3.55	0.1217	-3.05	0.1312	-0.38	0.1283	-1.105
	0.1357	0.985	0.1301	0.79	0.1308	-0.71	0.1343	3.56	0.1223	-3.03	0.1318	-0.38	0.1288	-1.085
	0.1363	0.985	0.1307	0.815	0.1314	-0.71	0.1349	3.585	0.1228	-3.035	0.1324	-0.38	0.1294	-1.07
	0.137	0.99	0.1313	0.82	0.1321	-0.71	0.1354	3.62	0.1234	-3.045	0.1331	-0.38	0.1299	-1.05
	0.1376	1	0.1319	0.805	0.1328	-0.705	0.136	3.675	0.1239	-3.07	0.1337	-0.38	0.1305	-1.04
	0.1382	1.005	0.1325	0.8	0.1334	-0.705	0.1365	3.74	0.1244	-3.075	0.1343	-0.38	0.131	-1.03
	0.1388	1.005	0.1331	0.795	0.1341	-0.7	0.1371	3.81	0.125	-3.075	0.135	-0.375	0.1315	-1.02
	0.1395	1.005	0.1337	0.765	0.1347	-0.695	0.1376	3.895	0.1255	-3.055	0.1356	-0.375	0.1321	-1.005
	0.1401	1.01	0.1343	0.74	0.1354	-0.695	0.1382	3.98	0.1261	-3.01	0.1363	-0.38	0.1326	-0.995
	0.1407	1.01	0.1349	0.755	0.1361	-0.695	0.1387	4.07	0.1266	-2.97	0.1369	-0.38	0.1332	-0.985
	0.1414	1.02	0.1355	0.765	0.1367	-0.69	0.1393	4.145	0.1271	-2.955	0.1375	-0.375	0.1337	-0.975
	0.142	1.025	0.1361	0.76	0.1374	-0.69	0.1398	4.22	0.1277	-2.955	0.1382	-0.375	0.1344	-0.845
	0.1426	1.04	0.1367	0.755	0.138	-0.685	0.1404	4.28	0.1282	-2.955	0.1388	-0.375	0.1351	-0.84
	0.1432	1.055	0.1373	-0.285	0.1387	-0.685	0.1409	4.34	0.1288	-2.945	0.1394	-0.375	0.1358	-0.84
	0.1439	1.065	0.1378	-0.33	0.1394	-0.685	0.1415	4.39	0.1293	-2.94	0.1401	-0.38	0.1365	-0.835
	0.1445	1.085	0.1384	-0.335	0.14	-0.68	0.142	4.415	0.1298	-2.945	0.1407	-0.38	0.1372	-0.83
	0.1451	1.09	0.1389	-0.325	0.1407	-0.675	0.1426	4.435	0.1304	-2.965	0.1414	-0.375	0.1379	-0.825
	0.1458	1.1	0.1395	-0.345	0.1414	-0.675	0.1431	4.435	0.1309	-2.985	0.142	-0.375	0.1386	-0.82
	0.1464	1.115	0.1401	-0.34	0.142	-0.67	0.1437	4.425	0.1315	-2.975	0.1426	-0.38	0.1393	-0.815
	0.147	1.13	0.1406	-0.315	0.1427	-0.67	0.1443	4.385	0.132	-2.995	0.1433	-0.38	0.14	-0.81
	0.1477	1.135	0.1412	-0.325	0.1433	-0.665	0.1448	4.32	0.1326	-3.03	0.1439	-0.38	0.1406	-0.8
	0.1483	1.14	0.1417	-0.325	0.144	-0.665	0.1454	4.285	0.1331	-3.05	0.1445	-0.38	0.1413	-0.8
	0.1489	1.14	0.1423	-0.295	0.1447	-0.665	0.1459	4.25	0.1336	-3.07	0.1452	-0.375	0.142	-0.795
	0.1495	1.145	0.1428	-0.285	0.1453	-0.66	0.1465	4.22	0.1342	-3.085	0.1458	-0.375	0.1427	-0.79
	0.1502	1.15	0.1434	-0.285	0.146	-0.66	0.147	4.19	0.1347	-3.115	0.1465	-0.375	0.1434	-0.79
	0.1508	1.15	0.1439	-0.265	0.1466	-0.655	0.1476	4.17	0.1353	-3.145	0.1471	-0.375	0.1441	-0.785
	0.1514	1.15	0.1445	-0.255	0.1473	-0.65	0.1481	4.15	0.1358	-3.145	0.1477	-0.375	0.1448	-0.78
	0.1521	1.155	0.145	-0.255	0.148	-0.65	0.1487	4.105	0.1363	-3.145	0.1484	-0.37	0.1455	-0.775
	0.1527	1.15	0.1456	-0.25	0.1486	-0.65	0.1492	4.07	0.1369	-3.13	0.149	-0.375	0.1462	-0.78
	0.1533	1.16	0.1462	-0.235	0.1493	-0.65	0.1498	4.065	0.1374	-3.14	0.1496	-0.37	0.1469	-0.78
	0.1539	1.175	0.1467	-0.235	0.15	-0.65	0.1503	4.06	0.138	-3.125	0.1503	-0.37	0.1476	-0.775
	0.1546	1.18	0.1473	-0.225	0.1506	-0.65	0.1509	4.05	0.1385	-3.105	0.1509	-0.37	0.1483	-0.775
	0.1552	1.195	0.1478	-0.215	0.1513	-0.645	0.1514	4.055	0.139	-3.125	0.1516	-0.37	0.149	-0.775
	0.1558	1.21	0.1484	-0.22	0.1519	-0.645	0.152	4.07	0.1396	-3.19	0.1522	-0.37	0.1497	-0.78
	0.1565	1.24	0.1489	-0.21	0.1526	-0.65	0.1525	4.085	0.1401	-3.235	0.1528	-0.37	0.1503	-0.775
	0.1571	1.25	0.1495	-0.195	0.1533	-0.645	0.1531	4.08	0.1407	-3.275	0.1535	-0.375	0.151	-0.775
	0.1577	1.27	0.15	-0.195	0.1539	-0.645	0.1536	4.09	0.1412	-3.29	0.1541	-0.375	0.1517	-0.775
	0.1584	1.29	0.1506	-0.195	0.1546	-0.645	0.1542	4.09	0.1418	-3.28	0.1547	-0.375	0.1524	-0.775
	0.159	1.31	0.1511	-0.19	0.1552	-0.645	0.1547	4.08	0.1423	-3.26	0.1554	-0.38	0.1531	-0.78
	0.1596	1.325	0.1517	-0.18	0.1559	-0.64	0.1553	4.105	0.1428	-3.265	0.156	-0.38	0.1538	-0.78
	0.1602	1.34	0.1523	-0.17	0.1566	-0.645	0.1558	4.105	0.1434	-3.29	0.1567	-0.385	0.1545	-0.78
	0.1609	1.345	0.1528	-0.165	0.1572	-0.645	0.1564	4.085	0.1439	-3.285	0.1573	-0.385	0.1552	-0.78
	0.1615	1.355	0.1534	-0.16	0.1579	-0.64	0.157	4.065	0.1445	-3.3	0.1579	-0.385	0.1559	-0.775
	0.1621	1.36	0.1539	-0.14	0.1586	-0.64	0.1575	4.065	0.145	-3.32	0.1586	-0.385	0.1566	-0.775
	0.1628	1.36	0.1545	-0.145	0.1592	-0.64	0.1581	4.04	0.1455	-3.32	0.1592	-0.385	0.1573	-0.775
	0.1634	1.36	0.155	-0.145	0.1599	-0.64	0.1586	4.03	0.1461	-3.32	0.1598	-0.39	0.158	-0.775
	0.164	1.36	0.1556	-0.135	0.1605	-0.64	0.1592	4.03	0.1466	-3.285	0.1605	-0.385	0.1587	-0.775
	0.1646	1.365	0.1561	-0.125	0.1612	-0.645	0.1597	4	0.1472	-3.225	0.1611	-0.385	0.1594	-0.78
	0.1653	1.375	0.1567	-0.11	0.1619	-0.64	0.1603	3.95	0.1477	-3.24	0.1618	-0.39	0.16	-0.78
	0.1659	1.38	0.1572	-0.115	0.1625	-0.64	0.1608	3.935	0.1482	-3.3	0.1624	-0.39	0.1607	-0.775
	0.1665	1.385	0.1578	-0.13	0.1632	-0.635	0.1614	3.905	0.1488	-3.36	0.163	-0.395	0.1614	-0.78
	0.1672	1.395	0.1583	-0.12	0.1638	-0.64	0.1619	3.885	0.1493	-3.38	0.1637	-0.395	0.1621	-0.78
	0.1678	1.41	0.1589	-0.105	0.1645	-0.635	0.1625	3.895	0.1499	-3.335	0.1643	-0.395	0.1628	-0.775
	0.1684	1.43	0.1595	-0.105	0.1652	-0.63	0.163	3.89	0.1504	-3.28	0.165	-0.395	0.1635	-0.77
	0.1691	1.445	0.16	-0.115	0.1658	-0.635	0.1636	3.885	0.151	-3.215	0.1656	-0.395	0.1642	-0.765
	0.1697	1.45	0.1606	-0.13	0.1665	-0.63	0.1641	3.88	0.1515	-3.155	0.1662	-0.4	0.1649	-0.765
	0.1703	1.47	0.1611	-0.115	0.1672	-0.635	0.1647	3.885	0.152	-3.105	0.1669	-0.4	0.1656	-0.76
	0.1709	1.49	0.1617	-0.1	0.1678	-0.63	0.1652	3.89	0.1526	-3.07	0.1675	-0.395	0.1663	-0.76
	0.1716	1.495	0.1622	-0.12	0.1685	-0.625	0.1658	3.89	0.1531	-3.045	0.168	-0.385	0.167	-0.755
	0.1722	1.505	0.1628	-0.135	0.1691	-0.625	0.1663	3.92	0.1537	-3.03	0.1686	-0.385	0.1677	-0.755
	0.1728	1.53	0.1633	-0.145	0.1698	-0.625	0.1669	3.95	0.1542	-3.015	0.1691	-0.39	0.1684	-0.755
	0.1735	1.535	0.1639	-0.155	0.1705	-0.62	0.1674	3.955	0.1547	-3.03	0.1696	-0.385	0.1691	-0.745
	0.1741	1.54	0.1644	-0.155	0.1711	-0.62	0.168	3.955	0.1553	-3.08	0.1702	-0.39	0.1697	-0.745
	0.1747	1.53	0.165	-0.165	0.1718	-0.62	0.1686	3.95	0.1558	-3.09	0.1707	-0.39	0.1704	-0.745
	0.1753	1.535	0.1656	-0.185	0.1725	-0.62	0.1691	3.935	0.1564	-3.07	0.1713	-0.39	0.1711	-0.74
	0.176	1.535	0.1661	-0.195	0.1731	-0.615	0.1697	3.925	0.1569	-3.08	0.1718	-0.395	0.1718	-0.735
	0.1766	1.54	0.1667	-0.19	0.1738	-0.61	0.1702	3.93	0.1574	-3.1	0.1723	-0.39	0.1725	-0.73
	0.1772	1.545	0.1672	-0.195	0.1744	-0.61	0.1708	3.915	0.158	-3.12	0.1729	-0.39	0.1732	-0.735
	0.1779	1.55	0.1678	-0.23	0.1751	-0.61	0.1713	3.91	0.1585	-3.125	0.1734	-0.39	0.1739	-0.73
	0.1785	1.555	0.1683	-0.23	0.1758	-0.605	0.1719	3.89	0.1591	-3.16	0.1739	-0.395	0.1746	-0.725
	0.1791	1.565	0.1689	-0.21	0.1764	-0.6	0.1724	3.855	0.1596	-3.205	0.1745	-0.395	0.1753	-0.72
	0.1798	1.58	0.1694	-0.215	0.1771	-0.6	0.173	3.815	0.1602	-3.215	0.175	-0.4	0.176	-0.715
	0.1804	1.6	0.17	-0.23	0.1777	-0.595	0.1735	3.77	0.1608	-3.235	0.1755	-0.395	0.1767	-0.715
	0.181	1.605	0.1705	-0.235	0.1784	-0.595	0.1741	3.73	0.1614	-3.305	0.1761	-0.395	0.1774	-0.715
	0.1816	1.62	0.1711	-0.24	0.1791	-0.59	0.1746	3.69	0.162	-3.36	0.1766	-0.395	0.1781	-0.71
	0.1823	1.635	0.1717	-0.235	0.1797	-0.59	0.1752	3.655	0.1626	-3.345	0.1771	-0.395	0.1788	-0.705
	0.1829	1.65	0.1722	-0.235	0.1804	-0.59	0.1757	3.64	0.1632	-3.29	0.1777	-0.39	0.1794	-0.705
	0.1834	1.77	0.1728	-0.24	0.1811	-0.585	0.1763	3.625	0.1638	-3.305	0.1782	-0.39	0.1801	-0.705
	0.1839	1.78	0.1733	-0.245	0.1817	-0.585	0.1768	3.62	0.1644	-3.33	0.1787	-0.39	0.1808	-0.7
	0.1844	1.795	0.1739	-0.245	0.1824	-0.585	0.1774	3.625	0.165	-3.315	0.1793	-0.39	0.1815	-0.695
	0.1849	1.81	0.1744	-0.235	0.183	-0.585	0.1779	3.615	0.1656	-3.315	0.1798	-0.385	0.1822	-0.695
	0.1854	1.815	0.175	-0.24	0.1837	-0.58	0.1785	3.595	0.1662	-3.335	0.1804	-0.385	0.1829	-0.7
	0.1859	1.825	0.1755	-0.25	0.1843	-0.56	0.179	3.58	0.1668	-3.385	0.1809	-0.385	0.1836	-0.7
	0.1864	1.83	0.1761	-0.25	0.1848	-0.56	0.1796	3.565	0.1674	-3.42	0.1814	-0.38	0.1843	-0.695
	0.187	1.835	0.1766	-0.24	0.1854	-0.565	0.1802	3.55	0.168	-3.38	0.182	-0.375	0.185	-0.695
	0.1875	1.83	0.1772	-0.235	0.186	-0.56	0.1807	3.52	0.1686	-3.315	0.1825	-0.375	0.1857	-0.7
	0.188	1.835	0.1777	-0.24	0.1865	-0.56	0.1813	3.485	0.1692	-3.26	0.183	-0.37	0.1864	-0.695
	0.1885	1.84	0.1783	-0.235	0.1871	-0.56	0.1818	3.45	0.1698	-3.22	0.1836	-0.37	0.1871	-0.7
	0.189	1.84	0.1789	-0.24	0.1877	-0.56	0.1824	3.43	0.1705	-3.2	0.1841	-0.37	0.1878	-0.7
	0.1895	1.84	0.1794	-0.245	0.1882	-0.56	0.1829	3.385	0.1711	-3.18	0.1846	-0.365	0.1885	-0.695
	0.19	1.845	0.18	-0.24	0.1888	-0.565	0.1835	3.32	0.1717	-3.15	0.1852	-0.365	0.1891	-0.695
	0.1905	1.845	0.1805	-0.235	0.1894	-0.565	0.184	3.28	0.1723	-3.14	0.1857	-0.36	0.1898	-0.7
	0.191	1.85	0.1811	-0.23	0.1899	-0.565	0.1846	3.23	0.1729	-3.16	0.1862	-0.36	0.1905	-0.7
	0.1915	1.855	0.1816	-0.245	0.1905	-0.565	0.1851	3.155	0.1735	-3.16	0.1868	-0.355	0.1912	-0.7
	0.192	1.855	0.1822	-0.265	0.1911	-0.56	0.1857	3.105	0.1741	-3.18	0.1873	-0.35	0.1919	-0.7
	0.1925	1.86	0.1827	-0.265	0.1917	-0.565	0.1862	3.05	0.1747	-3.21	0.1878	-0.35	0.1926	-0.7
	0.193	1.87	0.1833	-0.265	0.1922	-0.56	0.1868	3	0.1753	-3.225	0.1884	-0.345	0.1933	-0.7
	0.1935	1.87	0.1838	-0.285	0.1928	-0.565	0.1873	2.96	0.1759	-3.23	0.1889	-0.34	0.194	-0.7
	0.194	1.88	0.1844	-0.305	0.1934	-0.565	0.1879	2.92	0.1765	-3.195	0.1895	-0.34	0.1947	-0.695
	0.1945	1.895	0.185	-0.325	0.1939	-0.56	0.1884	2.885	0.1771	-3.155	0.19	-0.335	0.1954	-0.7
	0.195	1.905	0.1855	-0.32	0.1945	-0.565	0.189	2.875	0.1777	-3.13	0.1905	-0.33	0.1961	-0.7
	0.1956	1.91	0.1861	-0.32	0.1951	-0.56	0.1895	2.915	0.1783	-3.13	0.1911	-0.335	0.1968	-0.7
	0.1961	1.92	0.1866	-0.325	0.1956	-0.56	0.1901	2.995	0.1789	-3.165	0.1916	-0.33	0.1975	-0.695
	0.1966	1.925	0.1872	-0.33	0.1962	-0.56	0.1906	3.085	0.1795	-3.205	0.1921	-0.325	0.1982	-0.695
	0.1971	1.92	0.1877	-0.34	0.1968	-0.56	0.1912	3.17	0.1801	-3.235	0.1927	-0.325	0.1988	-0.695
	0.1976	1.93	0.1883	-0.335	0.1973	-0.56	0.1917	3.26	0.1807	-3.255	0.1932	-0.325	0.1995	-0.695
	0.1981	1.93	0.1888	-0.325	0.1979	-0.56	0.1923	3.29	0.1813	-3.265	0.1937	-0.325	0.2002	-0.7
	0.1986	1.93	0.1894	-0.335	0.1985	-0.56	0.1929	3.275	0.182	-3.245	0.1943	-0.325	0.2009	-0.7
	0.1991	1.935	0.1899	-0.345	0.199	-0.56	0.1934	3.275	0.1826	-3.265	0.1948	-0.325	0.2016	-0.7
	0.1996	1.94	0.1905	-0.33	0.1996	-0.56	0.194	3.285	0.1832	-3.295	0.1953	-0.325	0.2023	-0.695
	0.2001	1.94	0.1911	-0.335	0.2002	-0.555	0.1945	3.295	0.1838	-3.29	0.1959	-0.325	0.203	-0.695
	0.2006	1.945	0.1916	-0.345	0.2007	-0.555	0.1951	3.35	0.1844	-3.265	0.1964	-0.325	0.2037	-0.695
	0.2011	1.955	0.1922	-0.355	0.2013	-0.555	0.1956	3.415	0.185	-3.24	0.197	-0.325	0.2044	-0.695
	0.2016	1.955	0.1927	-0.355	0.2019	-0.55	0.1962	3.455	0.1856	-3.225	0.1975	-0.325	0.2051	-0.69
	0.2021	1.965	0.1933	-0.355	0.2024	-0.555	0.1967	3.495	0.1862	-3.19	0.198	-0.32	0.2058	-0.69
	0.2026	1.98	0.1938	-0.365	0.203	-0.555	0.1973	3.555	0.1868	-3.145	0.1986	-0.32	0.2065	-0.69
	0.2031	1.985	0.1944	-0.39	0.2036	-0.55	0.1978	3.575	0.1874	-3.1	0.1991	-0.32	0.2072	-0.69
	0.2036	1.985	0.1949	-0.405	0.2041	-0.55	0.1984	3.585	0.188	-3.085	0.1996	-0.32	0.2079	-0.685
	0.2042	2.015	0.1955	-0.4	0.2047	-0.555	0.199	4.055	0.1886	-3.085	0.2002	-0.32	0.2086	-0.685
	0.2047	2.035	0.196	-0.41	0.2053	-0.55	0.1996	4.08	0.1892	-3.105	0.2007	-0.315	0.2092	-0.68
	0.2052	2.045	0.1966	-0.425	0.2059	-0.555	0.2002	4.09	0.1898	-3.165	0.2012	-0.315	0.2099	-0.68
	0.2057	2.075	0.1971	-0.45	0.2064	-0.555	0.2008	4.08	0.1904	-3.245	0.2018	-0.32	0.2106	-0.675
	0.2062	2.1	0.1977	-0.46	0.207	-0.555	0.2014	4.09	0.191	-3.26	0.2023	-0.315	0.2113	-0.675
	0.2067	2.115	0.1983	-0.455	0.2076	-0.555	0.2021	4.1	0.1916	-3.235	0.2028	-0.315	0.212	-0.675
	0.2072	2.145	0.1988	-0.46	0.2081	-0.555	0.2027	4.1	0.1922	-3.195	0.2034	-0.31	0.2127	-0.675
	0.2077	2.17	0.1994	-0.475	0.2087	-0.56	0.2033	4.075	0.1928	-3.16	0.2039	-0.315	0.2134	-0.67
	0.2082	2.17	0.1999	-0.485	0.2093	-0.56	0.2039	4.055	0.1934	-3.1	0.2044	-0.31	0.2141	-0.665
	0.2087	2.175	0.2005	-0.495	0.2098	-0.56	0.2045	4.035	0.1941	-3.05	0.205	-0.31	0.2148	-0.665
	0.2092	2.185	0.201	-0.515	0.2104	-0.56	0.2051	4.015	0.1947	-3.045	0.2055	-0.31	0.2155	-0.665
	0.2097	2.195	0.2016	-0.55	0.211	-0.56	0.2057	4.02	0.1953	-3.055	0.2061	-0.31	0.2162	-0.665
	0.2102	2.19	0.2021	-0.57	0.2115	-0.56	0.2063	4	0.1959	-3.08	0.2066	-0.31	0.2169	-0.655
	0.2107	2.2	0.2027	-0.585	0.2121	-0.555	0.2069	3.97	0.1965	-3.125	0.2071	-0.305	0.2176	-0.655
	0.2112	2.205	0.2032	-0.61	0.2127	-0.555	0.2076	3.935	0.1971	-3.19	0.2077	-0.305	0.2183	-0.655
	0.2117	2.215	0.2038	-0.64	0.2132	-0.555	0.2082	3.905	0.1977	-3.27	0.2082	-0.305	0.2189	-0.655
	0.2122	2.22	0.2044	-0.675	0.2138	-0.55	0.2088	3.855	0.1983	-3.31	0.2087	-0.3	0.2196	-0.65
	0.2128	2.22	0.2049	-0.695	0.2144	-0.55	0.2094	3.82	0.1989	-3.285	0.2093	-0.3	0.2203	-0.65
	0.2133	2.2	0.2055	-0.71	0.2149	-0.545	0.21	3.8	0.1995	-3.235	0.2098	-0.295	0.221	-0.645
	0.2138	2.175	0.206	-0.745	0.2155	-0.55	0.2106	3.775	0.2001	-3.185	0.2103	-0.29	0.2217	-0.645
	0.2143	2.16	0.2066	-0.77	0.2161	-0.545	0.2112	3.775	0.2007	-3.165	0.2109	-0.285	0.2223	-0.63
	0.2148	2.155	0.2071	-0.79	0.2166	-0.545	0.2118	3.775	0.2013	-3.19	0.2114	-0.285	0.2229	-0.63
	0.2153	2.15	0.2078	-1.89	0.2172	-0.54	0.2125	3.79	0.2019	-3.21	0.2119	-0.28	0.2234	-0.625
	0.2158	2.125	0.2084	-1.9	0.2178	-0.54	0.2131	3.8	0.2025	-3.2	0.2125	-0.275	0.224	-0.625
	0.2163	2.12	0.209	-1.9	0.2183	-0.54	0.2137	3.79	0.2031	-3.185	0.213	-0.27	0.2246	-0.625
	0.2168	2.115	0.2097	-1.93	0.2189	-0.535	0.2143	3.775	0.2037	-3.22	0.2135	-0.27	0.2252	-0.62
	0.2173	2.11	0.2103	-1.97	0.2195	-0.535	0.2149	3.77	0.2043	-3.24	0.2141	-0.26	0.2257	-0.615
	0.2178	2.115	0.2109	-1.99	0.2201	-0.535	0.2155	3.8	0.2049	-3.23	0.2146	-0.26	0.2263	-0.615
	0.2183	2.125	0.2115	-2.025	0.2206	-0.535	0.2161	3.82	0.2056	-3.265	0.2152	-0.26	0.2269	-0.61
	0.2188	2.125	0.2122	-2.065	0.2212	-0.53	0.2167	3.83	0.2062	-3.335	0.2157	-0.255	0.2275	-0.61
	0.2193	2.125	0.2128	-2.075	0.2218	-0.53	0.2173	3.85	0.2068	-3.36	0.2162	-0.25	0.228	-0.605
	0.2198	2.135	0.2134	-2.065	0.2223	-0.53	0.218	3.865	0.2074	-3.335	0.2168	-0.25	0.2286	-0.605
	0.2203	2.145	0.2141	-2.05	0.2229	-0.53	0.2186	3.885	0.208	-3.295	0.2173	-0.245	0.2292	-0.6
	0.2208	2.155	0.2147	-2.065	0.2235	-0.53	0.2192	3.91	0.2086	-3.27	0.2178	-0.24	0.2298	-0.6
	0.2214	2.17	0.2153	-2.11	0.224	-0.53	0.2198	3.925	0.2092	-3.255	0.2184	-0.24	0.2303	-0.6
	0.2219	2.19	0.216	-2.16	0.2246	-0.53	0.2204	3.945	0.2098	-3.235	0.2189	-0.235	0.2309	-0.595
	0.2224	2.19	0.2166	-2.225	0.2252	-0.525	0.221	3.96	0.2104	-3.205	0.2194	-0.23	0.2315	-0.595
	0.2229	2.19	0.2172	-2.295	0.2257	-0.525	0.2216	3.98	0.211	-3.185	0.22	-0.23	0.2321	-0.59
	0.2234	2.205	0.2179	-2.32	0.2263	-0.525	0.2222	3.985	0.2116	-3.175	0.2205	-0.225	0.2326	-0.59
	0.2239	2.21	0.2185	-2.315	0.2269	-0.53	0.2229	3.975	0.2122	-3.145	0.221	-0.22	0.2332	-0.585
	0.2244	2.2	0.2191	-2.29	0.2274	-0.525	0.2235	3.97	0.2128	-3.14	0.2216	-0.22	0.2338	-0.585
	0.2249	2.195	0.2197	-2.25	0.228	-0.525	0.2241	3.98	0.2134	-3.135	0.2221	-0.22	0.2343	-0.585
	0.2254	2.19	0.2204	-2.2	0.2286	-0.525	0.2247	3.975	0.214	-3.155	0.2227	-0.215	0.2349	-0.585
	0.2259	2.18	0.221	-2.165	0.2291	-0.525	0.2253	3.98	0.2146	-3.18	0.2232	-0.21	0.2355	-0.58
	0.2264	2.175	0.2216	-2.135	0.2297	-0.525	0.2259	4.005	0.2152	-3.195	0.2237	-0.205	0.2361	-0.58
	0.2269	2.18	0.2223	-2.12	0.2303	-0.525	0.2265	4.025	0.2158	-3.21	0.2243	-0.21	0.2366	-0.58
	0.2274	2.18	0.2229	-2.13	0.2308	-0.525	0.2271	4.035	0.2164	-3.195	0.2248	-0.205	0.2372	-0.58
	0.2279	2.185	0.2235	-2.135	0.2314	-0.525	0.2278	4.055	0.2171	-3.17	0.2253	-0.205	0.2378	-0.58
	0.2284	2.19	0.2242	-2.13	0.232	-0.525	0.2284	4.065	0.2177	-3.15	0.2259	-0.205	0.2384	-0.58
	0.2289	2.2	0.2248	-2.135	0.2325	-0.525	0.229	4.06	0.2183	-3.13	0.2264	-0.2	0.2389	-0.575
	0.2295	2.2	0.2254	-2.12	0.2331	-0.53	0.2296	4.055	0.2189	-3.09	0.2269	-0.2	0.2395	-0.575
	0.23	2.21	0.226	-2.105	0.2337	-0.525	0.2302	4.045	0.2195	-3.05	0.2275	-0.2	0.2401	-0.575
	0.2305	2.23	0.2267	-2.085	0.2343	-0.52	0.2308	4.025	0.2201	-3.05	0.228	-0.2	0.2407	-0.57
	0.231	2.24	0.2273	-2.065	0.2348	-0.52	0.2314	4	0.2207	-3.045	0.2285	-0.2	0.2412	-0.57
	0.2315	2.245	0.2279	-2.085	0.2354	-0.52	0.232	3.99	0.2213	-3.03	0.2291	-0.195	0.2418	-0.575
	0.232	2.245	0.2286	-2.115	0.236	-0.52	0.2326	3.97	0.2219	-2.995	0.2296	-0.19	0.2424	-0.575
	0.2325	2.24	0.2292	-2.14	0.2365	-0.515	0.2333	3.93	0.2225	-2.95	0.2301	-0.195	0.243	-0.575
	0.233	2.245	0.2298	-2.16	0.2371	-0.515	0.2339	3.895	0.2231	-2.96	0.2307	-0.195	0.2435	-0.57
	0.2335	2.25	0.2305	-2.175	0.2377	-0.51	0.2345	3.885	0.2237	-3.025	0.2312	-0.19	0.2441	-0.57
	0.234	2.235	0.2311	-2.19	0.2382	-0.51	0.2351	3.855	0.2243	-3.085	0.2318	-0.19	0.2447	-0.57
	0.2345	2.22	0.2317	-2.195	0.2388	-0.51	0.2357	3.825	0.2249	-3.11	0.2323	-0.19	0.2452	-0.57
	0.235	2.22	0.2324	-2.195	0.2394	-0.505	0.2363	3.8	0.2255	-3.115	0.2328	-0.19	0.2458	-0.57
	0.2355	2.22	0.233	-2.19	0.2399	-0.505	0.2369	3.785	0.2261	-3.115	0.2334	-0.19	0.2464	-0.565
	0.236	2.215	0.2336	-2.215	0.2405	-0.5	0.2375	3.76	0.2267	-3.125	0.2339	-0.185	0.247	-0.565
	0.2365	2.215	0.2342	-2.245	0.2411	-0.5	0.2382	3.735	0.2273	-3.11	0.2344	-0.185	0.2475	-0.565
	0.237	2.21	0.2349	-2.265	0.2416	-0.495	0.2388	3.735	0.2279	-3.075	0.235	-0.185	0.2481	-0.565
	0.2375	2.21	0.2355	-2.28	0.2422	-0.495	0.2394	3.72	0.2286	-3.045	0.2355	-0.19	0.2487	-0.565
	0.2381	2.22	0.2361	-2.315	0.2428	-0.49	0.24	3.7	0.2292	-3.01	0.236	-0.16	0.2493	-0.565
	0.2386	2.23	0.2368	-2.33	0.2433	-0.49	0.2406	3.7	0.2298	-2.99	0.2365	-0.165	0.2498	-0.56
	0.2391	2.22	0.2374	-2.335	0.2439	-0.485	0.2412	3.685	0.2304	-2.985	0.237	-0.165	0.2504	-0.555
	0.2396	2.22	0.238	-2.335	0.2445	-0.48	0.2418	3.665	0.231	-3.01	0.2375	-0.17	0.251	-0.555
	0.2401	2.22	0.2387	-2.315	0.245	-0.475	0.2424	3.655	0.2316	-3.05	0.238	-0.175	0.2516	-0.555
	0.2406	2.22	0.2393	-2.315	0.2456	-0.47	0.243	3.66	0.2322	-3.1	0.2385	-0.175	0.2521	-0.55
	0.2411	2.215	0.2399	-2.305	0.2462	-0.465	0.2437	3.685	0.2328	-3.155	0.239	-0.175	0.2527	-0.55
	0.2416	2.21	0.2406	-2.305	0.2467	-0.465	0.2443	3.715	0.2334	-3.22	0.2395	-0.18	0.2533	-0.545
	0.2421	2.205	0.2412	-2.315	0.2473	-0.465	0.2449	3.735	0.234	-3.235	0.24	-0.18	0.2539	-0.545
	0.2426	2.195	0.2418	-2.315	0.2479	-0.46	0.2455	3.765	0.2346	-3.2	0.2405	-0.18	0.2544	-0.545
	0.2431	2.195	0.2424	-2.325	0.2485	-0.455	0.2461	3.785	0.2352	-3.14	0.241	-0.18	0.255	-0.54
	0.2436	2.195	0.2431	-2.365	0.249	-0.455	0.2467	3.8	0.2358	-3.075	0.2416	-0.185	0.2556	-0.54
	0.2441	2.18	0.2437	-2.43	0.2496	-0.45	0.2473	3.815	0.2364	-3.035	0.2421	-0.18	0.2561	-0.535
	0.2446	2.19	0.2443	-2.495	0.2502	-0.445	0.2479	3.83	0.237	-3.045	0.2426	-0.185	0.2567	-0.535
	0.2451	2.19	0.245	-2.535	0.2507	-0.445	0.2486	3.82	0.2376	-2.915	0.2431	-0.19	0.2573	-0.53
	0.2456	2.195	0.2456	-2.54	0.2513	-0.44	0.2492	3.815	0.2382	-2.885	0.2436	-0.18	0.2579	-0.53
	0.2461	2.195	0.2462	-2.55	0.2519	-0.445	0.2498	3.81	0.2388	-2.87	0.2441	-0.175	0.2584	-0.53
	0.2467	2.195	0.2469	-2.58	0.2524	-0.445	0.2504	3.81	0.2394	-2.88	0.2446	-0.185	0.259	-0.525
	0.2472	2.22	0.2475	-2.645	0.253	-0.44	0.251	3.8	0.24	-2.905	0.2451	-0.18	0.2596	-0.525
	0.2477	2.385	0.2481	-2.715	0.2536	-0.44	0.2516	3.775	0.2406	-2.955	0.2456	-0.175	0.2602	-0.525
	0.2483	2.39	0.2488	-2.725	0.2541	-0.44	0.2522	3.76	0.2412	-2.995	0.2461	-0.175	0.2607	-0.52
	0.2488	2.395	0.2494	-2.69	0.2547	-0.44	0.2528	3.76	0.2418	-2.99	0.2466	-0.17	0.2613	-0.515
	0.2494	2.395	0.25	-2.66	0.2553	-0.44	0.2535	3.75	0.2424	-2.97	0.2471	-0.165	0.2619	-0.515
	0.25	2.405	0.2506	-2.655	0.2558	-0.435	0.2541	3.73	0.243	-2.94	0.2476	-0.165	0.2625	-0.515
	0.2505	2.415	0.2513	-2.705	0.2564	-0.36	0.2547	3.715	0.2436	-2.895	0.2481	-0.16	0.263	-0.51
	0.2511	2.43	0.2519	-2.76	0.2569	-0.36	0.2553	3.695	0.2442	-2.845	0.2486	-0.155	0.2636	-0.51
	0.2517	2.445	0.2525	-2.8	0.2574	-0.36	0.2559	3.695	0.2448	-2.81	0.2491	-0.15	0.2642	-0.51
	0.2522	2.445	0.2532	-2.815	0.2579	-0.36	0.2565	3.7	0.2454	-2.805	0.2496	-0.15	0.2648	-0.51
	0.2528	2.445	0.2538	-2.795	0.2585	-0.355	0.2571	3.71	0.246	-2.83	0.2501	-0.145	0.2653	-0.505
	0.2533	2.45	0.2544	-2.755	0.259	-0.35	0.2577	3.715	0.2466	-2.84	0.2506	-0.135	0.2659	-0.505
	0.2539	2.465	0.2551	-2.73	0.2595	-0.35	0.2583	3.725	0.2472	-2.81	0.2511	-0.13	0.2665	-0.505
	0.2545	2.475	0.2557	-2.715	0.26	-0.345	0.259	3.745	0.2478	-2.81	0.2516	-0.125	0.267	-0.5
	0.255	2.48	0.2563	-2.68	0.2606	-0.345	0.2596	3.76	0.2484	-2.825	0.2521	-0.12	0.2676	-0.5
	0.2556	2.485	0.2569	-2.675	0.2611	-0.34	0.2602	3.755	0.249	-2.83	0.2526	-0.11	0.2682	-0.5
	0.2562	2.485	0.2576	-2.695	0.2616	-0.335	0.2608	3.76	0.2496	-2.81	0.2531	-0.105	0.2688	-0.5
	0.2567	2.47	0.2582	-2.715	0.2621	-0.335	0.2614	3.765	0.2502	-2.78	0.2536	-0.095	0.2693	-0.495
	0.2573	2.475	0.2588	-2.75	0.2627	-0.335	0.262	3.76	0.2508	-2.76	0.2541	-0.09	0.2699	-0.495
	0.2578	2.485	0.2595	-2.75	0.2632	-0.335	0.2626	3.75	0.2514	-2.735	0.2546	-0.09	0.2705	-0.495
	0.2584	2.495	0.2601	-2.77	0.2637	-0.335	0.2632	3.73	0.252	-2.715	0.2551	-0.085	0.2711	-0.495
	0.259	2.51	0.2607	-2.805	0.2642	-0.335	0.2639	3.695	0.2526	-2.725	0.2557	-0.07	0.2716	-0.495
	0.2595	2.525	0.2614	-2.84	0.2648	-0.335	0.2645	3.655	0.2532	-2.725	0.2562	-0.075	0.2722	-0.49
	0.2601	2.535	0.262	-2.87	0.2653	-0.335	0.2651	3.62	0.2538	-2.71	0.2567	-0.075	0.2728	-0.495
	0.2606	2.56	0.2626	-2.885	0.2658	-0.33	0.2657	3.575	0.2544	-2.715	0.2572	-0.07	0.2734	-0.49
	0.2612	2.59	0.2633	-2.92	0.2663	-0.33	0.2663	3.54	0.255	-2.74	0.2577	-0.07	0.2739	-0.49
	0.2618	2.625	0.2639	-2.96	0.2669	-0.33	0.2669	3.5	0.2556	-2.785	0.2582	-0.07	0.2745	-0.49
	0.2623	2.66	0.2645	-3	0.2674	-0.33	0.2675	3.46	0.2562	-2.83	0.2587	-0.065	0.2751	-0.485
	0.2629	2.7	0.2651	-3.045	0.2679	-0.33	0.2681	3.465	0.2568	-2.86	0.2592	-0.07	0.2757	-0.485
	0.2635	2.735	0.2658	-3.065	0.2684	-0.33	0.2687	3.46	0.2574	-2.85	0.2597	-0.08	0.2762	-0.48
	0.264	2.77	0.2664	-3.065	0.269	-0.325	0.2694	3.46	0.258	-2.815	0.2602	-0.075	0.2768	-0.48
	0.2646	2.785	0.267	-3.05	0.2695	-0.33	0.27	3.47	0.2586	-2.795	0.2607	-0.075	0.2774	-0.48
	0.2651	2.805	0.2677	-3.035	0.27	-0.33	0.2706	3.5	0.2592	-2.825	0.2612	-0.08	0.2779	-0.48
	0.2657	2.805	0.2683	-3.05	0.2705	-0.33	0.2712	3.53	0.2598	-2.865	0.2617	-0.09	0.2785	-0.475
	0.2663	2.805	0.2689	-3.09	0.2711	-0.33	0.2718	3.555	0.2604	-2.875	0.2622	-0.095	0.2791	-0.475
	0.2668	2.815	0.2696	-3.1	0.2716	-0.33	0.2724	3.575	0.261	-2.865	0.2627	-0.1	0.2797	-0.475
	0.2674	2.825	0.2702	-3.085	0.2721	-0.33	0.273	3.6	0.2616	-2.835	0.2632	-0.1	0.2802	-0.475
	0.2679	2.84	0.2708	-3.06	0.2726	-0.335	0.2736	3.615	0.2622	-2.845	0.2637	-0.105	0.2808	-0.47
	0.2685	2.845	0.2715	-3.035	0.2732	-0.335	0.2743	3.615	0.2628	-2.875	0.2642	-0.115	0.2814	-0.47
	0.2691	2.865	0.2721	-3.02	0.2737	-0.335	0.2749	3.615	0.2634	-2.845	0.2647	-0.115	0.282	-0.47
	0.2696	2.87	0.2727	-3.01	0.2742	-0.335	0.2755	3.61	0.264	-2.81	0.2652	-0.12	0.2825	-0.465
	0.2702	2.875	0.2733	-2.995	0.2747	-0.34	0.2761	3.575	0.2646	-2.785	0.2657	-0.125	0.2831	-0.465
	0.2708	2.885	0.274	-2.975	0.2753	-0.335	0.2767	3.005	0.2652	-2.775	0.2662	-0.125	0.2837	-0.465
	0.2713	2.88	0.2746	-2.96	0.2758	-0.335	0.2772	3.045	0.2658	-2.78	0.2667	-0.13	0.2843	-0.465
	0.2719	2.855	0.2752	-2.995	0.2763	-0.335	0.2778	3.11	0.2664	-2.795	0.2672	-0.135	0.2848	-0.46
	0.2724	2.82	0.2759	-3.06	0.2768	-0.335	0.2784	3.17	0.267	-2.805	0.2677	-0.135	0.2854	-0.455
	0.273	2.795	0.2765	-3.13	0.2774	-0.335	0.2789	3.195	0.2675	-2.78	0.2682	-0.135	0.286	-0.455
	0.2736	2.735	0.2771	-3.205	0.2779	-0.335	0.2795	3.23	0.2681	-2.755	0.2687	-0.14	0.2866	-0.46
	0.2741	2.675	0.2778	-3.305	0.2784	-0.33	0.2801	3.26	0.2687	-2.74	0.2692	-0.14	0.2871	-0.455
	0.2747	2.63	0.2784	-3.375	0.2789	-0.33	0.2806	3.285	0.2693	-2.735	0.2697	-0.14	0.2877	-0.455
	0.2753	2.58	0.279	-3.42	0.2795	-0.33	0.2812	3.295	0.2699	-2.745	0.2703	-0.145	0.2883	-0.45
	0.2758	2.54	0.2797	-3.45	0.28	-0.33	0.2818	3.31	0.2705	-2.75	0.2708	-0.14	0.2888	-0.45
	0.2764	2.525	0.2803	-3.445	0.2805	-0.33	0.2823	3.325	0.2711	-2.725	0.2713	-0.13	0.2894	-0.45
	0.2769	2.515	0.2809	-3.42	0.281	-0.325	0.2829	3.315	0.2717	-2.715	0.2718	-0.14	0.29	-0.45
	0.2775	2.505	0.2815	-3.405	0.2816	-0.325	0.2835	3.315	0.2723	-2.68	0.2723	-0.14	0.2906	-0.45
	0.2781	2.495	0.2822	-3.38	0.2821	-0.32	0.284	3.32	0.2729	-2.64	0.2728	-0.125	0.2911	-0.45
	0.2786	2.5	0.2828	-3.325	0.2826	-0.32	0.2846	3.32	0.2735	-2.6	0.2733	-0.13	0.2917	-0.45
	0.2792	2.515	0.2834	-3.275	0.2831	-0.315	0.2852	3.32	0.2741	-2.575	0.2738	-0.13	0.2923	-0.45
	0.2797	2.525	0.2841	-3.265	0.2837	-0.315	0.2857	3.31	0.2747	-2.555	0.2743	-0.12	0.2929	-0.45
	0.2803	2.535	0.2847	-3.275	0.2842	-0.315	0.2863	3.315	0.2753	-2.555	0.2748	-0.12	0.2934	-0.45
	0.2809	2.54	0.2853	-3.27	0.2847	-0.31	0.2869	3.3	0.2759	-2.58	0.2753	-0.115	0.294	-0.45
	0.2814	2.54	0.286	-3.27	0.2852	-0.305	0.2874	3.29	0.2765	-2.65	0.2758	-0.1	0.2946	-0.445
	0.282	2.54	0.2866	-3.28	0.2858	-0.305	0.288	3.305	0.2771	-2.705	0.2763	-0.095	0.2952	-0.43
	0.2826	2.545	0.2872	-3.275	0.2863	-0.305	0.2885	3.31	0.2777	-2.725	0.2768	-0.09	0.2957	-0.425
	0.2831	2.535	0.2879	-3.57	0.2868	-0.3	0.2891	3.305	0.2783	-2.71	0.2773	-0.07	0.2963	-0.43
	0.2837	2.525	0.2886	-3.64	0.2873	-0.295	0.2897	3.3	0.2789	-2.695	0.2778	-0.045	0.2969	-0.425
	0.2842	2.53	0.2892	-3.72	0.2879	-0.295	0.2902	3.3	0.2795	-2.68	0.2783	-0.02	0.2974	-0.43
	0.2848	2.53	0.2899	-3.735	0.2884	-0.29	0.2908	3.3	0.2801	-2.665	0.2788	0.01	0.298	-0.43
	0.2854	2.515	0.2906	-3.715	0.2889	-0.29	0.2914	3.31	0.2807	-2.655	0.2793	0.035	0.2986	-0.43
	0.2859	2.495	0.2912	-3.66	0.2894	-0.29	0.2919	3.335	0.2813	-2.65	0.2798	0.07	0.2991	-0.425
	0.2865	2.475	0.2919	-3.61	0.29	-0.285	0.2925	3.36	0.2819	-2.64	0.2803	0.11	0.2997	-0.42
	0.287	2.475	0.2926	-3.575	0.2905	-0.285	0.2931	3.37	0.2825	-2.64	0.2808	0.14	0.3003	-0.425
	0.2876	2.48	0.2932	-3.575	0.291	-0.28	0.2936	3.37	0.2831	-2.62	0.2813	0.17	0.3008	-0.42
	0.2882	2.505	0.2939	-3.66	0.2915	-0.28	0.2942	3.385	0.2837	-2.585	0.2818	0.2	0.3014	-0.425
	0.2887	2.55	0.2946	-3.72	0.2921	-0.28	0.2948	3.39	0.2843	-2.555	0.2823	0.225	0.302	-0.425
	0.2893	2.595	0.2952	-3.725	0.2926	-0.275	0.2953	3.395	0.2849	-2.545	0.2828	0.25	0.3025	-0.425
	0.2899	2.63	0.2959	-3.7	0.2931	-0.275	0.2959	3.4	0.2855	-2.53	0.2833	0.28	0.3031	-0.425
	0.2904	2.665	0.2966	-3.665	0.2936	-0.275	0.2965	3.395	0.2861	-2.53	0.2838	0.3	0.3037	-0.42
	0.291	2.69	0.2972	-3.635	0.2942	-0.275	0.297	3.39	0.2867	-2.53	0.2844	0.325	0.3042	-0.42
	0.2915	2.7	0.2979	-3.59	0.2947	-0.275	0.2976	3.405	0.2873	-2.535	0.2849	0.35	0.3048	-0.425
	0.2921	2.705	0.2986	-3.575	0.2952	-0.275	0.2982	3.415	0.2879	-2.53	0.2854	0.375	0.3054	-0.425
	0.2927	2.71	0.2992	-3.635	0.2957	-0.27	0.2987	3.425	0.2885	-2.515	0.2859	0.405	0.3059	-0.425
	0.2932	2.695	0.2999	-3.715	0.2963	-0.27	0.2993	3.425	0.2891	-2.515	0.2864	0.435	0.3065	-0.425
	0.2938	2.675	0.3006	-3.78	0.2968	-0.27	0.2999	3.41	0.2897	-2.525	0.2869	0.46	0.3071	-0.42
	0.2944	2.655	0.3012	-3.79	0.2973	-0.27	0.3004	3.39	0.2903	-2.545	0.2874	0.495	0.3076	-0.42
	0.2949	2.64	0.3019	-3.75	0.2978	-0.27	0.301	3.375	0.2909	-2.535	0.2879	0.515	0.3082	-0.425
	0.2955	2.62	0.3026	-3.725	0.2984	-0.265	0.3016	3.355	0.2915	-2.52	0.2884	0.535	0.3088	-0.42
	0.296	2.61	0.3033	-3.74	0.2989	-0.265	0.3021	3.335	0.2921	-2.505	0.2889	0.56	0.3093	-0.425
	0.2966	2.61	0.3039	-3.73	0.2994	-0.265	0.3027	3.32	0.2927	-2.49	0.2894	0.58	0.3099	-0.425
	0.2972	2.6	0.3046	-3.685	0.2999	-0.265	0.3033	3.29	0.2933	-2.475	0.2899	0.6	0.3105	-0.425
	0.2977	2.615	0.3053	-3.64	0.3005	-0.265	0.3038	3.265	0.2939	-2.47	0.2904	0.625	0.311	-0.425
	0.2983	2.645	0.3059	-3.615	0.301	-0.27	0.3044	3.265	0.2945	-2.47	0.2909	0.64	0.3116	-0.425
	0.2988	2.685	0.3066	-3.62	0.3015	-0.265	0.305	3.255	0.2951	-2.48	0.2914	0.655	0.3122	-0.425
	0.2994	2.755	0.3073	-3.63	0.302	-0.265	0.3055	3.235	0.2957	-2.49	0.2919	0.675	0.3127	-0.43
	0.3	2.845	0.3079	-3.63	0.3026	-0.265	0.3061	3.215	0.2963	-2.495	0.2924	0.695	0.3133	-0.43
	0.3005	2.92	0.3086	-3.625	0.3031	-0.265	0.3067	3.205	0.2969	-2.49	0.2929	0.725	0.3139	-0.425
	0.3011	2.995	0.3093	-3.645	0.3036	-0.265	0.3072	3.2	0.2975	-2.485	0.2934	0.75	0.3144	-0.425
	0.3017	3.07	0.3099	-3.65	0.3041	-0.265	0.3078	3.21	0.2981	-2.465	0.2939	0.775	0.315	-0.425
	0.3022	3.125	0.3106	-3.645	0.3047	-0.265	0.3084	3.21	0.2987	-2.465	0.2944	0.8	0.3156	-0.425
	0.3028	3.16	0.3113	-3.635	0.3052	-0.265	0.3089	3.21	0.2993	-2.49	0.2949	0.82	0.3161	-0.425
	0.3033	3.195	0.3119	-3.605	0.3057	-0.26	0.3095	3.205	0.2999	-2.5	0.2954	0.84	0.3167	-0.42
	0.3039	3.23	0.3126	-3.56	0.3062	-0.26	0.31	3.21	0.3005	-2.5	0.2959	0.865	0.3173	-0.42
	0.3045	3.24	0.3133	-3.54	0.3068	-0.26	0.3106	3.205	0.3011	-2.49	0.2964	0.88	0.3179	-0.42
	0.305	3.245	0.3139	-3.54	0.3073	-0.26	0.3112	3.18	0.3017	-2.48	0.2969	0.89	0.3184	-0.42
	0.3056	3.25	0.3146	-3.525	0.3078	-0.255	0.3117	3.15	0.3023	-2.48	0.2974	0.9	0.319	-0.415
	0.3062	3.25	0.3153	-3.51	0.3083	-0.255	0.3123	3.13	0.3029	-2.475	0.2979	0.91	0.3196	-0.42
	0.3067	3.24	0.3159	-3.455	0.3089	-0.255	0.3129	3.11	0.3035	-2.455	0.2984	0.93	0.3201	-0.415
	0.3073	3.225	0.3166	-3.43	0.3094	-0.26	0.3134	3.085	0.3041	-2.42	0.299	0.935	0.3207	-0.415
	0.3078	3.22	0.3173	-3.465	0.3099	-0.255	0.314	3.065	0.3047	-2.41	0.2995	0.945	0.3213	-0.415
	0.3084	3.215	0.3179	-3.5	0.3104	-0.255	0.3146	3.05	0.3053	-2.41	0.3	1.715	0.3218	-0.415
	0.309	3.195	0.3186	-3.51	0.311	-0.255	0.3151	3.045	0.3059	-2.415	0.3006	1.73	0.3224	-0.415
	0.3095	3.195	0.3193	-3.515	0.3115	-0.255	0.3157	3.045	0.3065	-2.42	0.3012	1.74	0.323	-0.415
	0.3101	3.195	0.3199	-3.52	0.312	-0.25	0.3163	3.07	0.3071	-2.42	0.3018	1.75	0.3235	-0.415
	0.3106	3.17	0.3206	-3.57	0.3125	-0.25	0.3168	3.09	0.3076	-2.42	0.3023	1.77	0.3241	-0.415
	0.3112	3.17	0.3213	-3.655	0.3131	-0.25	0.3174	3.085	0.3082	-2.405	0.3029	1.78	0.3247	-0.41
	0.3118	3.17	0.322	-3.715	0.3136	-0.25	0.318	3.1	0.3088	-2.385	0.3035	1.8	0.3252	-0.41
	0.3123	3.165	0.3226	-3.725	0.3141	-0.25	0.3185	3.14	0.3094	-2.37	0.3041	1.815	0.3258	-0.41
	0.3129	3.155	0.3233	-3.72	0.3146	-0.25	0.3191	3.17	0.31	-2.375	0.3046	1.82	0.3264	-0.41
	0.3135	3.165	0.324	-3.705	0.3152	-0.25	0.3197	3.175	0.3106	-2.385	0.3052	1.83	0.3269	-0.4
	0.314	3.175	0.3246	-3.69	0.3157	-0.245	0.3202	3.2	0.3112	-2.39	0.3058	1.84	0.3275	-0.405
	0.3146	3.165	0.3253	-3.65	0.3162	-0.245	0.3208	3.23	0.3118	-2.38	0.3064	1.86	0.3281	-0.4
	0.3151	3.185	0.326	-3.585	0.3167	-0.245	0.3214	3.225	0.3124	-2.385	0.3069	1.87	0.3286	-0.4
	0.3157	3.215	0.3266	-3.535	0.3173	-0.245	0.3219	3.225	0.313	-2.405	0.3075	1.885	0.3292	-0.395
	0.3163	3.22	0.3273	-3.49	0.3178	-0.245	0.3225	3.22	0.3135	-2.435	0.3081	1.89	0.3298	-0.395
	0.3168	3.225	0.328	-3.475	0.3183	-0.245	0.3231	3.215	0.314	-2.42	0.3087	1.9	0.3303	-0.395
	0.3174	3.24	0.3286	-3.49	0.3188	-0.24	0.3236	3.195	0.3146	-2.39	0.3092	1.905	0.3309	-0.39
	0.3179	3.24	0.3293	-3.53	0.3194	-0.245	0.3242	3.18	0.3151	-2.355	0.3098	1.91	0.3315	-0.39
	0.3185	3.235	0.33	-3.56	0.3199	-0.245	0.3248	3.18	0.3156	-2.33	0.3104	1.925	0.332	-0.39
	0.319	3.255	0.3306	-3.585	0.3204	-0.24	0.3253	3.18	0.3161	-2.325	0.311	1.935	0.3326	-0.39
	0.3195	3.225	0.3313	-3.64	0.3209	-0.24	0.3259	3.175	0.3166	-2.33	0.3115	1.945	0.3332	-0.39
	0.32	3.205	0.332	-3.695	0.3215	-0.235	0.3265	3.195	0.3171	-2.325	0.3121	1.955	0.3337	-0.39
	0.3205	3.185	0.3326	-3.695	0.322	-0.24	0.327	3.225	0.3176	-2.315	0.3127	1.965	0.3343	-0.39
	0.321	3.145	0.3333	-3.65	0.3225	-0.245	0.3276	3.24	0.3181	-2.305	0.3133	1.985	0.3349	-0.39
	0.3215	3.115	0.334	-3.61	0.323	-0.23	0.3282	3.245	0.3186	-2.305	0.3138	2	0.3354	-0.39
	0.322	3.115	0.3346	-3.55	0.3235	-0.23	0.3287	3.28	0.3191	-2.3	0.3144	2.015	0.336	-0.395
	0.3225	3.11	0.3353	-3.51	0.324	-0.23	0.3293	3.295	0.3196	-2.295	0.315	2.025	0.3366	-0.39
	0.3229	3.08	0.336	-3.53	0.3245	-0.23	0.3299	3.3	0.3201	-2.305	0.3156	2.04	0.3371	-0.39
	0.3234	3.075	0.3366	-3.555	0.325	-0.23	0.3304	3.3	0.3206	-2.3	0.3161	2.055	0.3377	-0.39
	0.3239	3.07	0.3373	-3.6	0.3255	-0.225	0.331	3.3	0.3211	-2.3	0.3167	2.08	0.3383	-0.39
	0.3244	3.05	0.338	-3.6	0.326	-0.225	0.3315	3.285	0.3216	-2.3	0.3173	2.085	0.3388	-0.395
	0.3249	3.05	0.3387	-3.555	0.3266	-0.225	0.3321	3.265	0.3221	-2.31	0.3179	2.105	0.3394	-0.395
	0.3254	3.055	0.3393	-3.495	0.3271	-0.225	0.3327	3.265	0.3226	-2.32	0.3184	2.12	0.34	-0.4
	0.3259	3.04	0.34	-3.5	0.3276	-0.225	0.3332	3.23	0.3231	-2.335	0.319	2.13	0.3405	-0.4
	0.3264	3.025	0.3407	-3.545	0.3281	-0.22	0.3338	3.2	0.3236	-2.335	0.3196	2.145	0.3411	-0.4
	0.3269	3.02	0.3413	-3.535	0.3286	-0.225	0.3344	3.19	0.3241	-2.345	0.3202	2.155	0.3417	-0.4
	0.3274	3.01	0.342	-3.495	0.3291	-0.22	0.3349	3.19	0.3246	-2.335	0.3207	2.17	0.3422	-0.4
	0.3279	2.99	0.3427	-3.475	0.3296	-0.215	0.3355	3.16	0.3251	-2.32	0.3213	2.17	0.3428	-0.4
	0.3283	2.99	0.3433	-3.47	0.3301	-0.215	0.3361	3.13	0.3256	-2.31	0.3219	2.18	0.3434	-0.4
	0.3288	2.98	0.344	-3.48	0.3306	-0.215	0.3366	3.125	0.3261	-2.3	0.3225	2.18	0.344	-0.4
	0.3293	2.96	0.3447	-3.51	0.3311	-0.215	0.3372	3.095	0.3266	-2.28	0.323	2.19	0.3445	-0.405
	0.3298	2.95	0.3453	-3.505	0.3316	-0.215	0.3378	3.07	0.3272	-2.265	0.3236	2.195	0.3451	-0.405
	0.3303	2.93	0.346	-3.475	0.3321	-0.215	0.3383	3.055	0.3277	-2.245	0.3242	2.205	0.3457	-0.405
	0.3308	2.915	0.3467	-3.475	0.3326	-0.21	0.3389	3.025	0.3282	-2.215	0.3248	2.205	0.3462	-0.405
	0.3313	2.89	0.3473	-3.5	0.3331	-0.215	0.3395	2.995	0.3287	-2.19	0.3253	2.215	0.3468	-0.405
	0.3318	2.86	0.348	-3.485	0.3336	-0.215	0.34	2.985	0.3292	-2.19	0.3259	2.225	0.3474	-0.4
	0.3323	2.835	0.3487	-3.465	0.3341	-0.215	0.3406	2.99	0.3297	-2.19	0.3265	2.235	0.3479	-0.4
	0.3328	2.81	0.3493	-3.49	0.3346	-0.215	0.3412	2.985	0.3302	-2.195	0.3271	2.25	0.3485	-0.4
	0.3333	2.79	0.35	-3.495	0.3351	-0.22	0.3417	2.99	0.3307	-2.21	0.3276	2.255	0.3491	-0.4
	0.3338	2.76	0.3507	-3.49	0.3356	-0.22	0.3423	3.035	0.3312	-2.21	0.3282	2.27	0.3496	-0.4
	0.3342	2.725	0.3513	-3.505	0.3361	-0.22	0.3429	3.05	0.3317	-2.205	0.3288	2.27	0.3502	-0.4
	0.3347	2.7	0.352	-3.48	0.3366	-0.22	0.3434	3.045	0.3322	-2.205	0.3294	2.295	0.3508	-0.395
	0.3352	2.685	0.3527	-3.435	0.3371	-0.22	0.344	3.07	0.3327	-2.2	0.3299	2.305	0.3513	-0.39
	0.3357	2.67	0.3533	-3.41	0.3376	-0.22	0.3446	3.085	0.3332	-2.2	0.3305	2.33	0.3519	-0.39
	0.3362	2.655	0.354	-3.395	0.3381	-0.225	0.3451	3.085	0.3337	-2.2	0.3311	2.345	0.3525	-0.39
	0.3367	2.64	0.3547	-3.4	0.3386	-0.225	0.3457	3.09	0.3342	-2.21	0.3317	2.365	0.353	-0.39
	0.3372	2.62	0.3553	-3.4	0.3392	-0.225	0.3463	3.085	0.3347	-2.23	0.3322	2.37	0.3536	-0.39
	0.3377	2.6	0.356	-3.415	0.3397	-0.23	0.3468	3.055	0.3352	-2.255	0.3328	2.385	0.3542	-0.39
	0.3382	2.595	0.3567	-3.425	0.3402	-0.23	0.3474	3.03	0.3357	-2.27	0.3334	2.395	0.3547	-0.39
	0.3387	2.6	0.3574	-3.42	0.3407	-0.23	0.348	3.035	0.3362	-2.265	0.334	2.41	0.3553	-0.39
	0.3392	2.6	0.358	-3.415	0.3412	-0.23	0.3486	2.835	0.3367	-2.255	0.3345	2.425	0.3559	-0.385
	0.3396	2.605	0.3587	-3.38	0.3417	-0.23	0.3492	2.83	0.3372	-2.24	0.3351	2.425	0.3564	-0.385
	0.3401	2.63	0.3594	-3.335	0.3422	-0.23	0.3497	2.8	0.3377	-2.23	0.3357	2.435	0.357	-0.385
	0.3406	2.655	0.36	-3.35	0.3427	-0.23	0.3503	2.79	0.3382	-2.215	0.3363	2.44	0.3576	-0.39
	0.3411	2.675	0.3607	-3.37	0.3432	-0.235	0.3509	2.81	0.3387	-2.215	0.3368	2.445	0.3581	-0.385
	0.3416	2.71	0.3614	-3.36	0.3437	-0.235	0.3515	2.81	0.3392	-2.22	0.3374	2.455	0.3587	-0.38
	0.3421	2.74	0.362	-3.39	0.3442	-0.235	0.3521	2.81	0.3398	-2.225	0.338	2.47	0.3593	-0.38
	0.3426	2.76	0.3627	-3.45	0.3447	-0.235	0.3527	2.815	0.3403	-2.24	0.3386	2.48	0.3598	-0.38
	0.3431	2.785	0.3634	-3.46	0.3452	-0.235	0.3533	2.8	0.3408	-2.255	0.3391	2.48	0.3604	-0.38
	0.3436	2.8	0.364	-3.46	0.3457	-0.235	0.3539	2.81	0.3413	-2.275	0.3397	2.48	0.361	-0.38
	0.3441	2.82	0.3647	-3.47	0.3462	-0.23	0.3545	2.815	0.3418	-2.285	0.3403	2.495	0.3615	-0.38
	0.3446	2.84	0.3654	-3.5	0.3467	-0.23	0.3551	2.81	0.3423	-2.265	0.3409	2.51	0.3621	-0.375
	0.3451	2.865	0.366	-3.545	0.3472	-0.23	0.3557	2.795	0.3428	-2.23	0.3414	2.52	0.3627	-0.375
	0.3455	2.905	0.3667	-3.535	0.3477	-0.23	0.3562	2.785	0.3433	-2.195	0.342	2.52	0.3632	-0.375
	0.346	2.93	0.3674	-3.485	0.3482	-0.225	0.3568	2.795	0.3438	-2.17	0.3426	2.53	0.3638	-0.37
	0.3465	2.97	0.368	-3.455	0.3487	-0.225	0.3574	2.805	0.3443	-2.15	0.3432	2.54	0.3644	-0.375
	0.347	3.025	0.3687	-3.42	0.3492	-0.225	0.358	2.785	0.3448	-2.13	0.3437	2.545	0.3649	-0.375
	0.3475	3.07	0.3694	-3.445	0.3497	-0.22	0.3586	2.775	0.3453	-2.105	0.3443	2.555	0.3655	-0.37
	0.348	3.11	0.37	-3.495	0.3502	-0.22	0.3592	2.8	0.3458	-2.085	0.3449	2.555	0.3661	-0.37
	0.3485	3.145	0.3707	-3.495	0.3507	-0.215	0.3598	2.8	0.3463	-2.07	0.3455	2.555	0.3666	-0.37
	0.349	3.185	0.3714	-3.435	0.3512	-0.22	0.3604	2.775	0.3468	-2.055	0.346	2.555	0.3671	-0.315
	0.3495	3.215	0.372	-3.405	0.3518	-0.22	0.361	2.78	0.3473	-2.08	0.3466	2.565	0.3676	-0.315
	0.35	3.23	0.3727	-3.13	0.3523	-0.215	0.3616	2.78	0.3478	-2.13	0.3472	2.565	0.3681	-0.315
	0.3505	3.24	0.3733	-3.09	0.3528	-0.21	0.3622	2.75	0.3483	-2.17	0.3478	2.555	0.3686	-0.315
	0.351	3.255	0.3739	-3.075	0.3533	-0.21	0.3628	2.755	0.3488	-2.2	0.3483	2.55	0.3691	-0.31
	0.3514	3.25	0.3745	-3.12	0.3538	-0.215	0.3633	2.76	0.3493	-2.21	0.3489	2.54	0.3695	-0.31
	0.3519	3.245	0.3752	-3.17	0.3543	-0.215	0.3639	2.73	0.3498	-2.215	0.3495	2.54	0.37	-0.31
	0.3524	3.24	0.3758	-3.185	0.3548	-0.215	0.3645	2.725	0.3503	-2.22	0.3501	2.555	0.3705	-0.31
	0.3529	3.22	0.3764	-3.17	0.3553	-0.21	0.3651	2.725	0.3508	-2.225	0.3506	2.57	0.371	-0.305
	0.3534	3.205	0.377	-3.145	0.3558	-0.21	0.3657	2.725	0.3513	-2.24	0.3512	2.59	0.3715	-0.3
	0.3539	3.195	0.3777	-3.125	0.3563	-0.21	0.3663	2.7	0.3518	-2.26	0.3518	2.605	0.3719	-0.3
	0.3544	3.185	0.3783	-3.125	0.3568	-0.21	0.3669	2.675	0.3524	-2.275	0.3524	2.62	0.3724	-0.295
	0.3549	3.17	0.3789	-3.105	0.3573	-0.21	0.3675	2.67	0.3529	-2.31	0.3529	2.635	0.3729	-0.295
	0.3554	3.15	0.3795	-3.085	0.3578	-0.21	0.3681	2.675	0.3534	-2.335	0.3535	2.64	0.3734	-0.29
	0.3559	3.125	0.3801	-3.09	0.3583	-0.205	0.3687	2.67	0.3539	-2.34	0.3541	2.645	0.3739	-0.295
	0.3564	3.085	0.3808	-3.095	0.3588	-0.21	0.3693	2.65	0.3544	-2.32	0.3547	2.645	0.3743	-0.29
	0.3568	3.035	0.3814	-3.07	0.3593	-0.21	0.3699	2.64	0.3549	-2.305	0.3552	2.65	0.3748	-0.29
	0.3573	2.985	0.382	-3.035	0.3598	-0.205	0.3704	2.625	0.3554	-2.3	0.3558	2.64	0.3753	-0.29
	0.3578	2.94	0.3826	-3	0.3603	-0.205	0.371	2.595	0.3559	-2.28	0.3564	2.635	0.3758	-0.285
	0.3583	2.88	0.3833	-2.97	0.3608	-0.205	0.3716	2.575	0.3564	-2.25	0.357	2.645	0.3762	-0.285
	0.3588	2.84	0.3839	-2.975	0.3613	-0.205	0.3722	2.55	0.3569	-2.205	0.3575	2.66	0.3767	-0.28
	0.3593	2.81	0.3845	-3	0.3618	-0.205	0.3728	2.495	0.3574	-2.16	0.3581	2.675	0.3772	-0.28
	0.3598	2.785	0.3851	-3.015	0.3623	-0.21	0.3734	2.46	0.3579	-2.115	0.3587	2.69	0.3777	-0.28
	0.3603	2.795	0.3857	-3.005	0.3628	-0.21	0.374	2.435	0.3584	-2.065	0.3593	2.705	0.3782	-0.28
	0.3608	2.815	0.3864	-2.99	0.3633	-0.21	0.3746	2.395	0.3589	-2.02	0.3598	2.725	0.3786	-0.275
	0.3613	2.83	0.387	-3.02	0.3638	-0.21	0.3752	2.33	0.3594	-1.99	0.3604	2.74	0.3791	-0.275
	0.3618	2.845	0.3876	-3.045	0.3644	-0.21	0.3758	2.31	0.3599	-1.975	0.361	2.755	0.3796	-0.275
	0.3623	2.87	0.3882	-3.045	0.3649	-0.21	0.3764	2.29	0.3604	-1.96	0.3616	2.755	0.3801	-0.275
	0.3627	2.895	0.3889	-3.065	0.3654	-0.21	0.377	2.26	0.3609	-1.96	0.3621	2.75	0.3806	-0.27
	0.3632	2.92	0.3895	-3.095	0.3659	-0.205	0.3775	2.215	0.3614	-1.965	0.3627	2.74	0.381	-0.27
	0.3637	2.95	0.3901	-3.105	0.3664	-0.205	0.3781	2.2	0.3619	-1.97	0.3633	2.745	0.3815	-0.265
	0.3642	2.975	0.3907	-3.085	0.3669	-0.205	0.3787	2.2	0.3624	-1.98	0.3639	2.73	0.382	-0.265
	0.3647	2.995	0.3913	-3.06	0.3674	-0.205	0.3793	2.185	0.3629	-2.005	0.3644	2.735	0.3825	-0.265
	0.3652	3.005	0.392	-3.01	0.3679	-0.205	0.3799	2.16	0.3634	-2.005	0.365	2.74	0.383	-0.26
	0.3657	3.03	0.3926	-2.985	0.3684	-0.205	0.3805	2.15	0.3639	-2.005	0.3656	2.73	0.3834	-0.26
	0.3662	3.065	0.3932	-2.985	0.3689	-0.2	0.3811	2.14	0.3644	-1.995	0.3662	2.72	0.3839	-0.26
	0.3667	3.095	0.3938	-3.005	0.3694	-0.205	0.3817	2.11	0.365	-1.985	0.3667	2.72	0.3844	-0.26
	0.3672	3.125	0.3945	-2.995	0.3699	-0.205	0.3823	2.115	0.3655	-1.97	0.3673	2.705	0.3849	-0.26
	0.3677	3.145	0.3951	-2.975	0.3704	-0.2	0.3829	2.125	0.366	-1.98	0.3679	2.7	0.3854	-0.26
	0.3682	3.165	0.3957	-2.955	0.3709	-0.205	0.3835	2.11	0.3665	-2	0.3685	2.685	0.3858	-0.255
	0.3686	3.185	0.3963	-2.925	0.3714	-0.205	0.384	2.09	0.367	-2.01	0.369	2.68	0.3863	-0.255
	0.3691	3.215	0.3969	-2.9	0.3719	-0.2	0.3846	2.11	0.3675	-2.01	0.3696	2.65	0.3868	-0.255
	0.3696	3.235	0.3976	-2.875	0.3724	-0.2	0.3852	2.105	0.368	-2.01	0.3702	2.64	0.3873	-0.25
	0.3701	3.245	0.3982	-2.88	0.3729	-0.205	0.3858	2.065	0.3685	-2.005	0.3708	2.635	0.3878	-0.245
	0.3706	3.255	0.3988	-2.925	0.3734	-0.2	0.3864	2.045	0.369	-2.01	0.3713	2.62	0.3882	-0.245
	0.3711	3.27	0.3994	-2.975	0.3739	-0.2	0.387	2.035	0.3695	-1.995	0.3719	2.615	0.3887	-0.245
	0.3716	3.28	0.4001	-2.975	0.3744	-0.2	0.3876	2	0.37	-1.97	0.3725	2.615	0.3892	-0.245
	0.3721	3.27	0.4007	-2.95	0.3749	-0.195	0.3882	1.955	0.3705	-1.94	0.3732	3.22	0.3897	-0.24
	0.3726	3.26	0.4013	-2.925	0.3754	-0.195	0.3888	1.95	0.371	-1.915	0.3739	3.245	0.3902	-0.235
	0.3731	3.255	0.4019	-2.935	0.3759	-0.195	0.3894	1.92	0.3715	-1.895	0.3745	3.265	0.3906	-0.235
	0.3736	3.22	0.4025	-2.955	0.3764	-0.19	0.39	1.865	0.372	-1.89	0.3752	3.29	0.3911	-0.23
	0.374	3.185	0.4032	-2.95	0.377	-0.19	0.3906	1.855	0.3725	-1.89	0.3759	3.305	0.3916	-0.23
	0.3745	3.13	0.4038	-2.935	0.3775	-0.19	0.3911	1.845	0.373	-1.91	0.3766	3.31	0.3921	-0.23
	0.375	3.08	0.4044	-2.91	0.378	-0.185	0.3917	1.8	0.3735	-1.905	0.3772	3.325	0.3926	-0.23
	0.3755	3.02	0.405	-2.875	0.3785	-0.18	0.3923	1.79	0.374	-1.88	0.3779	3.33	0.393	-0.225
	0.376	2.98	0.4057	-2.85	0.379	-0.18	0.3929	1.815	0.3745	-1.86	0.3786	3.315	0.3935	-0.225
	0.3765	2.955	0.4063	-2.855	0.3795	-0.18	0.3935	1.795	0.375	-1.845	0.3793	3.3	0.394	-0.22
	0.377	2.93	0.4069	-2.91	0.38	-0.175	0.3941	1.785	0.3755	-1.855	0.38	3.29	0.3945	-0.22
	0.3775	2.895	0.4075	-2.945	0.3805	-0.18	0.3947	1.835	0.376	-1.895	0.3806	3.28	0.395	-0.22
	0.378	2.875	0.4081	-2.935	0.381	-0.175	0.3953	1.86	0.3765	-1.935	0.3813	3.265	0.3954	-0.22
	0.3785	2.845	0.4088	-2.91	0.3815	-0.17	0.3959	1.865	0.377	-1.98	0.382	3.255	0.3959	-0.215
	0.379	2.815	0.4094	-2.88	0.382	-0.175	0.3965	1.91	0.3777	-1.81	0.3827	3.235	0.3964	-0.215
	0.3795	2.805	0.41	-2.855	0.3825	-0.175	0.3971	1.955	0.3783	-1.81	0.3833	3.215	0.3969	-0.215
	0.3799	2.79	0.4106	-2.83	0.383	-0.175	0.3977	1.97	0.379	-1.82	0.384	3.21	0.3974	-0.215
	0.3804	2.77	0.4113	-2.825	0.3835	-0.17	0.3982	1.98	0.3796	-1.825	0.3847	3.19	0.3978	-0.215
	0.3809	2.77	0.4119	-2.845	0.384	-0.17	0.3988	2.005	0.3802	-1.845	0.3854	3.16	0.3983	-0.21
	0.3815	3.27	0.4125	-2.885	0.3845	-0.17	0.3994	1.995	0.3809	-1.86	0.3861	3.15	0.3988	-0.21
	0.3821	3.265	0.4131	-2.93	0.385	-0.175	0.4	1.99	0.3815	-1.845	0.3867	3.14	0.3993	-0.21
	0.3827	3.285	0.4137	-2.97	0.3855	-0.17	0.4006	2.015	0.3821	-1.82	0.3874	3.135	0.3997	-0.21
	0.3832	3.3	0.4144	-2.985	0.386	-0.165	0.4012	2.025	0.3828	-1.795	0.3881	3.14	0.4002	-0.21
	0.3838	3.265	0.415	-2.995	0.3865	-0.17	0.4018	2.025	0.3834	-1.775	0.3888	3.155	0.4007	-0.21
	0.3844	3.24	0.4156	-3.01	0.3872	-0.095	0.4024	2.03	0.384	-1.765	0.3895	3.17	0.4012	-0.21
	0.3849	3.23	0.4162	-3.02	0.3878	-0.1	0.403	2.06	0.3847	-1.75	0.3901	3.19	0.4017	-0.21
	0.3855	3.2	0.4169	-2.97	0.3884	-0.095	0.4036	2.075	0.3853	-1.735	0.3908	3.21	0.4021	-0.21
	0.3861	3.175	0.4175	-2.915	0.389	-0.095	0.4042	2.08	0.3859	-1.715	0.3915	3.22	0.4026	-0.21
	0.3867	3.155	0.4181	-2.93	0.3896	-0.1	0.4048	2.085	0.3866	-1.73	0.3922	3.22	0.4031	-0.21
	0.3872	3.13	0.4187	-2.96	0.3902	-0.1	0.4053	2.105	0.3872	-1.75	0.3928	3.2	0.4036	-0.21
	0.3878	3.105	0.4193	-2.955	0.3908	-0.1	0.4059	2.115	0.3878	-1.77	0.3935	3.18	0.4041	-0.215
	0.3884	3.08	0.42	-2.92	0.3915	-0.105	0.4065	2.105	0.3885	-1.78	0.3942	3.185	0.4045	-0.215
	0.389	3.075	0.4206	-2.9	0.3921	-0.11	0.4071	2.105	0.3891	-1.79	0.3949	3.195	0.405	-0.22
	0.3895	3.055	0.4212	-2.9	0.3927	-0.11	0.4077	2.09	0.3897	-1.795	0.3956	3.195	0.4055	-0.225
	0.3901	3.04	0.4218	-2.905	0.3933	-0.115	0.4083	2.065	0.3904	-1.78	0.3962	3.205	0.406	-0.225
	0.3907	3.015	0.4225	-2.905	0.3939	-0.125	0.4089	2.045	0.391	-1.765	0.3969	3.225	0.4065	-0.225
	0.3912	3.005	0.4231	-2.89	0.3945	-0.12	0.4095	2.035	0.3916	-1.745	0.3976	3.24	0.4069	-0.22
	0.3918	2.98	0.4237	-2.87	0.3951	-0.12	0.4101	2.035	0.3923	-1.735	0.3983	3.265	0.4074	-0.22
	0.3924	2.935	0.4243	-2.835	0.3957	-0.13	0.4107	2.02	0.3929	-1.725	0.399	3.285	0.4079	-0.22
	0.393	2.885	0.4249	-2.805	0.3964	-0.13	0.4113	2.005	0.3935	-1.72	0.3996	3.3	0.4084	-0.215
	0.3935	2.825	0.4256	-2.78	0.397	-0.135	0.4118	2.005	0.3942	-1.71	0.4003	3.295	0.4089	-0.215
	0.3941	2.755	0.4262	-2.775	0.3976	-0.145	0.4124	1.99	0.3948	-1.71	0.401	3.325	0.4093	-0.215
	0.3947	2.68	0.4268	-2.79	0.3982	-0.155	0.413	1.965	0.3954	-1.7	0.4017	3.375	0.4098	-0.215
	0.3953	2.61	0.4274	-2.79	0.3988	-0.155	0.4136	1.95	0.3961	-1.695	0.4023	3.4	0.4103	-0.21
	0.3958	2.555	0.4281	-2.77	0.3994	-0.16	0.4142	1.975	0.3967	-1.685	0.403	3.43	0.4108	-0.215
	0.3964	2.51	0.4287	-2.77	0.4	-0.165	0.4148	1.96	0.3973	-1.675	0.4037	3.46	0.4113	-0.21
	0.397	2.49	0.4293	-2.77	0.4007	-0.17	0.4154	1.925	0.398	-1.655	0.4044	3.48	0.4117	-0.21
	0.3976	2.475	0.4299	-2.765	0.4013	-0.175	0.416	1.925	0.3986	-1.64	0.4051	3.515	0.4122	-0.21
	0.3981	2.46	0.4305	-2.795	0.4019	-0.18	0.4166	1.92	0.3992	-1.63	0.4057	3.55	0.4127	-0.205
	0.3987	2.445	0.4312	-2.83	0.4025	-0.185	0.4172	1.885	0.3999	-1.62	0.4064	3.58	0.4132	-0.205
	0.3993	2.445	0.4318	-2.835	0.4031	-0.185	0.4178	1.875	0.4005	-1.62	0.4071	3.61	0.4137	-0.2
	0.3998	2.45	0.4324	-2.81	0.4037	-0.185	0.4184	1.875	0.4011	-1.62	0.4078	3.64	0.4141	-0.2
	0.4004	2.45	0.433	-2.76	0.4043	-0.19	0.4189	1.845	0.4018	-1.61	0.4085	3.665	0.4146	-0.195
	0.401	2.455	0.4337	-2.73	0.405	-0.185	0.4195	1.825	0.4024	-1.605	0.4091	3.695	0.4151	-0.19
	0.4016	2.455	0.4343	-2.735	0.4056	-0.19	0.4201	1.835	0.403	-1.605	0.4098	3.72	0.4156	-0.185
	0.4021	2.465	0.4349	-2.755	0.4062	-0.19	0.4207	1.82	0.4037	-1.595	0.4105	3.745	0.4161	-0.18
	0.4027	2.465	0.4355	-2.765	0.4068	-0.185	0.4213	1.77	0.4043	-1.59	0.4112	3.765	0.4165	-0.18
	0.4033	2.455	0.4361	-2.765	0.4074	-0.185	0.4219	1.76	0.4049	-1.595	0.4118	3.76	0.417	-0.175
	0.4039	2.455	0.4368	-2.76	0.408	-0.19	0.4225	1.77	0.4056	-1.615	0.4125	3.735	0.4175	-0.175
	0.4044	2.47	0.4374	-2.75	0.4086	-0.19	0.4231	1.755	0.4062	-1.645	0.4132	3.71	0.418	-0.175
	0.405	2.475	0.438	-2.725	0.4092	-0.185	0.4236	1.71	0.4068	-1.68	0.4139	3.665	0.4185	-0.17
	0.4056	2.465	0.4386	-2.695	0.4099	-0.185	0.4241	1.69	0.4075	-1.7	0.4146	3.605	0.4189	-0.17
	0.4061	2.48	0.4393	-2.67	0.4105	-0.18	0.4246	1.68	0.4081	-1.71	0.4152	3.52	0.4194	-0.17
	0.4067	2.48	0.4399	-2.64	0.4111	-0.18	0.4251	1.685	0.4087	-1.725	0.4159	3.45	0.4199	-0.165
	0.4073	2.475	0.4405	-2.61	0.4117	-0.18	0.4256	1.685	0.4094	-1.745	0.4166	3.39	0.4204	-0.17
	0.4079	2.49	0.4411	-2.58	0.4123	-0.175	0.4261	1.68	0.41	-1.745	0.4173	3.335	0.4209	-0.165
	0.4084	2.505	0.4417	-2.555	0.4129	-0.17	0.4266	1.69	0.4106	-1.73	0.4179	3.3	0.4213	-0.165
	0.409	2.505	0.4424	-2.56	0.4135	-0.165	0.4271	1.68	0.4113	-1.715	0.4186	3.285	0.4218	-0.165
	0.4096	2.525	0.443	-2.58	0.4142	-0.16	0.4276	1.665	0.4119	-1.7	0.4193	3.275	0.4223	-0.165
	0.4102	2.555	0.4436	-2.61	0.4148	-0.15	0.4281	1.675	0.4125	-1.69	0.42	3.26	0.4228	-0.165
	0.4107	2.57	0.4442	-2.675	0.4154	-0.145	0.4286	1.675	0.4132	-1.68	0.4207	3.27	0.4232	-0.165
	0.4113	2.59	0.4449	-2.735	0.416	-0.14	0.4291	1.66	0.4138	-1.675	0.4213	3.265	0.4237	-0.165
	0.4119	2.635	0.4455	-2.77	0.4166	-0.125	0.4296	1.665	0.4144	-1.66	0.422	3.28	0.4242	-0.165
	0.4124	2.67	0.4461	-2.735	0.4172	-0.1	0.4301	1.69	0.4151	-1.645	0.4227	3.28	0.4247	-0.165
	0.413	2.71	0.4467	-2.675	0.4178	-0.08	0.4306	1.675	0.4157	-1.64	0.4234	3.28	0.4252	-0.165
	0.4136	2.745	0.4474	-2.63	0.4185	-0.055	0.4311	1.66	0.4163	-1.63	0.4241	3.28	0.4256	-0.165
	0.4142	2.77	0.448	-2.615	0.4191	-0.03	0.4316	1.66	0.417	-1.615	0.4247	3.275	0.4261	-0.165
	0.4147	2.795	0.4486	-2.6	0.4197	0.005	0.4321	1.655	0.4176	-1.61	0.4254	3.28	0.4266	-0.165
	0.4153	2.82	0.4492	-2.59	0.4203	0.04	0.4326	1.64	0.4182	-1.6	0.4261	3.27	0.4271	-0.165
	0.4159	2.85	0.4498	-2.62	0.4209	0.07	0.4331	1.65	0.4189	-1.58	0.4268	3.26	0.4276	-0.165
	0.4165	2.865	0.4505	-2.66	0.4215	0.105	0.4336	1.64	0.4195	-1.55	0.4274	3.265	0.4281	-0.145
	0.417	2.875	0.4511	-2.665	0.4221	0.14	0.4341	1.61	0.4201	-1.52	0.4281	3.28	0.4287	-0.145
	0.4176	2.9	0.4516	-2.44	0.4227	0.165	0.4346	1.6	0.4208	-1.505	0.4288	3.3	0.4292	-0.145
	0.4182	2.92	0.4522	-2.475	0.4234	0.195	0.4351	1.6	0.4214	-1.49	0.4295	3.31	0.4298	-0.14
	0.4187	2.935	0.4527	-2.51	0.424	0.22	0.4357	1.59	0.422	-1.48	0.4302	3.325	0.4303	-0.14
	0.4193	2.95	0.4533	-2.545	0.4246	0.245	0.4362	1.575	0.4227	-1.485	0.4308	3.34	0.4309	-0.14
	0.4199	2.955	0.4538	-2.535	0.4252	0.275	0.4367	1.565	0.4233	-1.5	0.4315	3.355	0.4314	-0.145
	0.4205	2.975	0.4543	-2.515	0.4258	0.3	0.4372	1.57	0.4239	-1.52	0.4322	3.38	0.432	-0.145
	0.421	2.995	0.4549	-2.505	0.4264	0.315	0.4377	1.575	0.4246	-1.535	0.4329	3.415	0.4325	-0.145
	0.4216	3.01	0.4554	-2.505	0.427	0.35	0.4382	1.585	0.4252	-1.555	0.4336	3.42	0.4331	-0.145
	0.4222	3.02	0.456	-2.515	0.4277	0.37	0.4387	1.585	0.4258	-1.57	0.4342	3.445	0.4336	-0.145
	0.4228	3.02	0.4565	-2.52	0.4283	0.395	0.4392	1.555	0.4265	-1.59	0.4349	3.46	0.4342	-0.145
	0.4233	3.015	0.4571	-2.51	0.4289	0.43	0.4397	1.56	0.4271	-1.605	0.4356	3.45	0.4347	-0.15
	0.4239	3.01	0.4576	-2.48	0.4295	0.455	0.4402	1.585	0.4277	-1.61	0.4363	3.435	0.4353	-0.15
	0.4245	3	0.4582	-2.48	0.4301	0.48	0.4407	1.585	0.4284	-1.63	0.4369	3.43	0.4358	-0.145
	0.425	2.98	0.4587	-2.49	0.4307	0.51	0.4412	1.555	0.429	-1.64	0.4376	3.41	0.4364	-0.15
	0.4256	2.96	0.4592	-2.49	0.4313	0.535	0.4417	1.56	0.4296	-1.64	0.4383	3.39	0.4369	-0.15
	0.4262	2.935	0.4598	-2.48	0.432	0.56	0.4422	1.585	0.4303	-1.625	0.439	3.375	0.4375	-0.145
	0.4268	2.925	0.4603	-2.455	0.4326	0.585	0.4427	1.58	0.4309	-1.61	0.4397	3.36	0.438	-0.15
	0.4273	2.925	0.4609	-2.435	0.4332	0.6	0.4432	1.575	0.4315	-1.605	0.4403	3.335	0.4386	-0.145
	0.4279	2.91	0.4614	-2.425	0.4338	0.62	0.4437	1.58	0.4322	-1.6	0.441	3.32	0.4391	-0.145
	0.4285	2.895	0.462	-2.415	0.4344	0.635	0.4442	1.57	0.4328	-1.595	0.4417	3.31	0.4397	-0.15
	0.4291	2.89	0.4625	-2.425	0.435	0.655	0.4447	1.565	0.4334	-1.59	0.4424	3.305	0.4402	-0.15
	0.4296	2.88	0.463	-2.45	0.4356	0.685	0.4452	1.59	0.4341	-1.59	0.443	3.295	0.4408	-0.15
	0.4302	2.88	0.4636	-2.455	0.4363	0.705	0.4457	1.59	0.4347	-1.59	0.4437	3.3	0.4413	-0.15
	0.4308	2.88	0.4641	-2.45	0.4369	0.73	0.4462	1.55	0.4353	-1.585	0.4444	3.305	0.4419	-0.15
	0.4314	2.87	0.4647	-2.43	0.4375	0.75	0.4467	1.535	0.436	-1.58	0.4451	3.305	0.4424	-0.15
	0.4319	2.87	0.4652	-2.415	0.4381	0.775	0.4472	1.545	0.4366	-1.58	0.4458	3.3	0.443	-0.15
	0.4325	2.88	0.4658	-2.385	0.4387	0.795	0.4477	1.545	0.4372	-1.57	0.4464	3.305	0.4435	-0.15
	0.4331	2.88	0.4663	-2.34	0.4393	0.81	0.4482	1.52	0.4379	-1.56	0.4471	3.315	0.4441	-0.155
	0.4336	2.875	0.4668	-2.315	0.4399	0.83	0.4487	1.52	0.4385	-1.555	0.4478	3.335	0.4446	-0.155
	0.4342	2.875	0.4674	-2.32	0.4405	0.845	0.4492	1.535	0.4391	-1.555	0.4485	3.35	0.4452	-0.155
	0.4348	2.875	0.4679	-2.35	0.4412	0.86	0.4497	1.54	0.4398	-1.555	0.4492	3.375	0.4458	-0.16
	0.4354	2.885	0.4685	-2.375	0.4418	0.885	0.4502	1.53	0.4404	-1.565	0.4498	3.43	0.4463	-0.155
	0.4359	2.87	0.469	-2.375	0.4424	0.9	0.4507	1.54	0.441	-1.57	0.4505	3.495	0.4469	-0.155
	0.4365	2.86	0.4696	-2.355	0.443	0.91	0.4512	1.53	0.4417	-1.57	0.4512	3.56	0.4474	-0.16
	0.4371	2.865	0.4701	-2.345	0.4436	0.925	0.4517	1.51	0.4423	-1.555	0.4519	3.62	0.448	-0.16
	0.4377	2.86	0.4706	-2.365	0.4442	0.94	0.4522	1.52	0.4429	-1.54	0.4525	3.685	0.4485	-0.16
	0.4382	2.84	0.4712	-2.415	0.4448	0.955	0.4527	1.52	0.4436	-1.52	0.4532	3.76	0.4491	-0.16
	0.4388	2.805	0.4717	-2.475	0.4455	0.975	0.4532	1.485	0.4442	-1.52	0.4539	3.825	0.4496	-0.16
	0.4394	2.79	0.4723	-2.505	0.4461	0.99	0.4537	1.455	0.4448	-1.52	0.4546	3.885	0.4502	-0.16
	0.4399	2.765	0.4728	-2.505	0.4467	1.005	0.4542	1.46	0.4455	-1.515	0.4553	3.93	0.4507	-0.165
	0.4405	2.735	0.4734	-2.47	0.4473	1.025	0.4547	1.455	0.4461	-1.52	0.4559	3.97	0.4513	-0.165
	0.4411	2.7	0.4739	-2.415	0.4479	1.045	0.4552	1.42	0.4467	-1.535	0.4566	4.01	0.4518	-0.165
	0.4417	2.655	0.4744	-2.37	0.4485	1.055	0.4557	1.415	0.4474	-1.535	0.4573	4.045	0.4524	-0.165
	0.4422	2.6	0.475	-2.345	0.4491	1.07	0.4562	1.42	0.448	-1.535	0.458	4.065	0.4529	-0.165
	0.4428	2.55	0.4755	-2.34	0.4498	1.085	0.4567	1.395	0.4486	-1.525	0.4587	4.09	0.4535	-0.16
	0.4434	2.51	0.4761	-2.335	0.4504	1.1	0.4572	1.395	0.4493	-1.53	0.4592	4.125	0.454	-0.165
	0.444	2.475	0.4766	-2.325	0.451	1.12	0.4577	1.405	0.4499	-1.525	0.4597	4.145	0.4546	-0.165
	0.4445	2.445	0.4772	-2.34	0.4516	1.13	0.4582	1.37	0.4505	-1.515	0.4603	4.175	0.4551	-0.165
	0.4451	2.42	0.4777	-2.355	0.4522	1.145	0.4588	1.35	0.4512	-1.505	0.4608	4.205	0.4557	-0.165
	0.4457	2.4	0.4782	-2.35	0.4528	1.165	0.4593	1.34	0.4518	-1.49	0.4614	4.235	0.4562	-0.165
	0.4462	2.385	0.4788	-2.33	0.4534	1.175	0.4598	1.32	0.4524	-1.48	0.4619	4.28	0.4568	-0.16
	0.4468	2.37	0.4793	-2.305	0.454	1.19	0.4603	1.3	0.4531	-1.47	0.4624	4.315	0.4573	-0.16
	0.4474	2.375	0.4799	-2.29	0.4547	1.21	0.4608	1.285	0.4537	-1.465	0.463	4.34	0.4579	-0.165
	0.448	2.385	0.4804	-2.275	0.4553	1.22	0.4613	1.285	0.4543	-1.455	0.4635	4.36	0.4584	-0.165
	0.4485	2.395	0.481	-2.27	0.4559	1.24	0.4618	1.285	0.455	-1.445	0.4641	4.385	0.459	-0.165
	0.4491	2.41	0.4815	-2.28	0.4565	1.25	0.4623	1.28	0.4556	-1.44	0.4646	4.39	0.4595	-0.16
	0.4497	2.435	0.482	-2.28	0.4571	1.265	0.4628	1.255	0.4562	-1.435	0.4652	4.39	0.4601	-0.16
	0.4503	2.47	0.4826	-2.27	0.4577	1.27	0.4633	1.235	0.4569	-1.445	0.4657	4.4	0.4606	-0.155
	0.4508	2.52	0.4831	-2.25	0.4583	1.285	0.4638	1.225	0.4575	-1.45	0.4662	4.4	0.4612	-0.16
	0.4514	2.565	0.4837	-2.235	0.459	1.3	0.4643	1.215	0.458	-1.42	0.4668	4.385	0.4617	-0.155
	0.452	2.61	0.4842	-2.235	0.4596	1.31	0.4648	1.22	0.4586	-1.4	0.4673	4.37	0.4623	-0.15
	0.4525	2.655	0.4848	-2.25	0.4602	1.325	0.4653	1.195	0.4591	-1.38	0.4679	4.36	0.4628	-0.155
	0.4531	2.705	0.4853	-2.25	0.4608	1.345	0.4658	1.165	0.4596	-1.365	0.4684	4.35	0.4634	-0.155
	0.4537	2.745	0.4858	-2.235	0.4614	1.365	0.4663	1.18	0.4601	-1.36	0.4689	4.335	0.4639	-0.145
	0.4542	2.72	0.4864	-2.22	0.462	1.385	0.4668	1.18	0.4606	-1.36	0.4695	4.325	0.4645	-0.15
	0.4548	2.705	0.4869	-2.205	0.4626	1.405	0.4673	1.15	0.4611	-1.36	0.47	4.32	0.465	-0.14
	0.4553	2.695	0.4875	-2.185	0.4633	1.42	0.4678	1.145	0.4616	-1.355	0.4706	4.295	0.4656	-0.14
	0.4559	2.67	0.488	-2.175	0.4639	1.435	0.4683	1.17	0.4622	-1.355	0.4711	4.295	0.4661	-0.14
	0.4564	2.655	0.4886	-2.17	0.4645	1.46	0.4688	1.17	0.4627	-1.355	0.4716	4.305	0.4667	-0.135
	0.457	2.625	0.4891	-2.18	0.465	1.86	0.4693	1.155	0.4632	-1.35	0.4722	4.32	0.4672	-0.13
	0.4575	2.6	0.4896	-2.19	0.4656	1.855	0.4698	1.155	0.4637	-1.35	0.4727	4.33	0.4678	-0.13
	0.4581	2.565	0.4902	-2.21	0.4661	1.86	0.4703	1.15	0.4642	-1.35	0.4733	4.34	0.4683	-0.13
	0.4586	2.535	0.4907	-2.225	0.4667	1.855	0.4708	1.145	0.4647	-1.355	0.4738	4.36	0.4689	-0.125
	0.4591	2.5	0.4913	-2.22	0.4672	1.86	0.4713	1.145	0.4653	-1.35	0.4743	4.37	0.4694	-0.12
	0.4597	2.455	0.4918	-2.215	0.4678	1.87	0.4718	1.155	0.4658	-1.36	0.4749	4.375	0.47	-0.12
	0.4602	2.435	0.4924	-2.205	0.4683	1.875	0.4723	1.16	0.4663	-1.365	0.4754	4.375	0.4705	-0.12
	0.4608	2.425	0.4929	-2.19	0.4689	1.885	0.4728	1.165	0.4668	-1.37	0.476	4.355	0.4711	-0.12
	0.4613	2.41	0.4934	-2.185	0.4694	1.895	0.4733	1.18	0.4673	-1.37	0.4765	4.29	0.4716	-0.12
	0.4619	2.405	0.494	-2.185	0.47	1.905	0.4738	1.19	0.4678	-1.37	0.477	4.245	0.4722	-0.115
	0.4624	2.4	0.4945	-2.18	0.4705	1.92	0.4743	1.175	0.4684	-1.37	0.4776	4.23	0.4727	-0.11
	0.463	2.41	0.4951	-2.17	0.4711	1.93	0.4748	1.175	0.4689	-1.37	0.4781	4.21	0.4733	-0.115
	0.4635	2.425	0.4956	-2.16	0.4716	1.94	0.4753	1.2	0.4694	-1.365	0.4787	4.205	0.4738	-0.115
	0.464	2.455	0.4962	-2.155	0.4722	1.965	0.4758	1.2	0.4699	-1.36	0.4792	4.23	0.4744	-0.115
	0.4646	2.495	0.4967	-2.15	0.4727	1.965	0.4763	1.17	0.4704	-1.365	0.4798	4.265	0.4749	-0.11
	0.4651	2.525	0.4972	-2.135	0.4733	1.975	0.4768	1.165	0.4709	-1.36	0.4803	4.29	0.4755	-0.11
	0.4657	2.58	0.4978	-2.125	0.4738	1.99	0.4773	1.16	0.4714	-1.36	0.4808	4.315	0.476	-0.115
	0.4662	2.62	0.4983	-2.13	0.4744	1.99	0.4778	1.135	0.472	-1.355	0.4814	4.33	0.4766	-0.12
	0.4668	2.665	0.4989	-2.145	0.4749	2	0.4783	1.145	0.4725	-1.35	0.4819	4.335	0.4771	-0.115
	0.4673	2.71	0.4994	-2.14	0.4755	2.01	0.4788	1.155	0.473	-1.35	0.4825	4.325	0.4777	-0.115
	0.4679	2.74	0.5	-2.13	0.476	2.015	0.4793	1.16	0.4735	-1.34	0.483	4.35	0.4782	-0.12
	0.4684	2.76	0.5005	-2.13	0.4766	2.02	0.4798	1.155	0.474	-1.34	0.4835	4.37	0.4788	-0.12
	0.4689	2.76	0.501	-2.13	0.4771	2.025	0.4803	1.145	0.4745	-1.335	0.4841	4.365	0.4793	-0.12
	0.4695	2.76	0.5016	-2.12	0.4777	2.02	0.4808	1.135	0.4751	-1.33	0.4846	4.39	0.4799	-0.125
	0.47	2.74	0.5021	-2.095	0.4782	2.03	0.4814	1.13	0.4756	-1.325	0.4852	4.415	0.4804	-0.13
	0.4706	2.705	0.5027	-2.095	0.4788	2.03	0.4819	1.12	0.4761	-1.325	0.4857	4.415	0.481	-0.13
	0.4711	2.675	0.5032	-2.11	0.4793	2.04	0.4824	1.115	0.4766	-1.325	0.4862	4.41	0.4815	-0.13
	0.4717	2.645	0.5038	-2.105	0.4799	2.055	0.4829	1.08	0.4771	-1.32	0.4868	4.42	0.4821	-0.13
	0.4722	2.615	0.5043	-2.09	0.4804	2.07	0.4834	1.04	0.4776	-1.32	0.4873	4.43	0.4826	-0.13
	0.4727	2.58	0.5048	-2.07	0.481	2.085	0.4839	1.03	0.4782	-1.315	0.4879	4.43	0.4832	-0.13
	0.4733	2.56	0.5054	-2.04	0.4815	2.095	0.4844	1.025	0.4787	-1.315	0.4884	4.42	0.4837	-0.14
	0.4738	2.53	0.5059	-2.02	0.4821	2.115	0.4849	1.015	0.4792	-1.315	0.4889	4.425	0.4843	-0.14
	0.4744	2.525	0.5065	-2.015	0.4827	2.135	0.4854	1	0.4797	-1.315	0.4895	4.415	0.4849	-0.14
	0.4749	2.515	0.507	-2.03	0.4832	2.145	0.4859	0.99	0.4802	-1.315	0.49	4.415	0.4854	-0.14
	0.4755	2.51	0.5076	-2.045	0.4838	2.165	0.4864	0.975	0.4807	-1.315	0.4906	4.41	0.486	-0.145
	0.476	2.515	0.5081	-2.05	0.4843	2.19	0.4869	0.965	0.4812	-1.31	0.4911	4.39	0.4865	-0.145
	0.4766	2.525	0.5086	-2.06	0.4849	2.21	0.4875	0.885	0.4818	-1.305	0.4916	4.37	0.4871	-0.145
	0.4771	2.535	0.5092	-2.045	0.4854	2.235	0.4881	0.875	0.4823	-1.305	0.4922	4.355	0.4876	-0.155
	0.4776	2.555	0.5097	-2.035	0.486	2.255	0.4887	0.865	0.4828	-1.305	0.4927	4.335	0.4882	-0.145
	0.4782	2.58	0.5103	-2.025	0.4865	2.265	0.4893	0.87	0.4833	-1.31	0.4933	4.32	0.4887	-0.14
	0.4787	2.595	0.5108	-2.015	0.4871	2.28	0.4899	0.885	0.4838	-1.31	0.4938	4.285	0.4893	-0.145
	0.4793	2.61	0.5114	-2.005	0.4876	2.29	0.4905	0.855	0.4843	-1.305	0.4944	4.26	0.4898	-0.15
	0.4798	2.63	0.5119	-2.005	0.4882	2.3	0.4911	0.84	0.4849	-1.305	0.4949	4.24	0.4904	-0.145
	0.4804	2.64	0.5125	-2.03	0.4887	2.31	0.4917	0.855	0.4854	-1.3	0.4954	4.225	0.4909	-0.145
	0.4809	2.65	0.513	-2.065	0.4893	2.32	0.4923	0.86	0.4859	-1.3	0.496	4.21	0.4915	-0.15
	0.4815	2.685	0.5135	-2.07	0.4898	2.32	0.493	0.83	0.4864	-1.3	0.4965	4.22	0.492	-0.15
	0.482	2.7	0.5141	-2.055	0.4904	2.325	0.4936	0.815	0.4869	-1.305	0.4971	4.22	0.4926	-0.145
	0.4825	2.705	0.5146	-2.035	0.4909	2.35	0.4942	0.805	0.4874	-1.3	0.4976	4.22	0.4931	-0.15
	0.4831	2.72	0.5152	-2.025	0.4915	2.355	0.4948	0.755	0.488	-1.3	0.4981	4.24	0.4937	-0.145
	0.4836	2.735	0.5157	-2.02	0.492	2.365	0.4954	0.735	0.4885	-1.305	0.4987	4.235	0.4942	-0.14
	0.4842	2.745	0.5163	-2.02	0.4926	2.375	0.496	0.74	0.489	-1.295	0.4992	4.22	0.4948	-0.14
	0.4847	2.76	0.5168	-2.015	0.4931	2.385	0.4966	0.735	0.4895	-1.295	0.4998	4.2	0.4953	-0.135
	0.4853	2.76	0.5173	-2.015	0.4937	2.395	0.4972	0.725	0.49	-1.29	0.5003	4.175	0.4959	-0.13
	0.4858	2.755	0.5179	-2.015	0.4942	2.415	0.4978	0.735	0.4905	-1.285	0.5008	4.155	0.4964	-0.125
	0.4864	2.755	0.5184	-2.005	0.4948	2.42	0.4984	0.73	0.491	-1.29	0.5014	4.155	0.497	-0.125
	0.4869	2.74	0.519	-2.005	0.4953	2.435	0.499	0.73	0.4916	-1.29	0.5019	4.16	0.4975	-0.12
	0.4874	2.725	0.5195	-2.035	0.4959	2.445	0.4996	0.74	0.4921	-1.285	0.5025	4.145	0.4981	0.65
	0.488	2.705	0.5201	-2.09	0.4964	2.445	0.5002	0.75	0.4926	-1.285	0.503	4.15	0.4987	0.67
	0.4885	2.685	0.5206	-1.91	0.497	2.455	0.5008	0.755	0.4931	-1.28	0.5035	4.155	0.4993	0.7
	0.4891	2.66	0.5212	-1.925	0.4975	2.45	0.5015	0.715	0.4936	-1.275	0.5041	4.165	0.4999	0.715
	0.4896	2.63	0.5217	-1.935	0.4981	2.45	0.5021	0.675	0.4941	-1.275	0.5046	4.175	0.5004	0.73
	0.4902	2.59	0.5223	-1.935	0.4986	2.47	0.5027	0.7	0.4947	-1.27	0.5052	4.145	0.501	0.75
	0.4907	2.555	0.5228	-1.93	0.4992	2.455	0.5033	0.73	0.4952	-1.265	0.5057	4.12	0.5016	0.765
	0.4913	2.515	0.5234	-1.92	0.4997	2.455	0.5039	0.705	0.4957	-1.27	0.5063	4.115	0.5022	0.775
	0.4918	2.465	0.524	-1.915	0.5003	2.455	0.5045	0.69	0.4962	-1.265	0.5068	4.09	0.5028	0.785
	0.4923	2.4	0.5245	-1.905	0.5008	2.455	0.5051	0.71	0.4967	-1.265	0.5073	4.04	0.5033	0.79
	0.4929	2.335	0.5251	-1.88	0.5014	2.46	0.5057	0.705	0.4972	-1.255	0.5079	3.99	0.5039	0.81
	0.4934	2.275	0.5256	-1.865	0.5019	2.475	0.5063	0.7	0.4978	-1.255	0.5084	3.945	0.5045	0.815
	0.494	2.23	0.5262	-1.865	0.5025	2.49	0.5069	0.73	0.4983	-1.25	0.509	3.89	0.5051	0.82
	0.4945	2.19	0.5268	-1.865	0.503	2.495	0.5075	0.7	0.4988	-1.25	0.5095	3.83	0.5057	0.84
	0.4951	2.135	0.5273	-1.855	0.5036	2.51	0.5081	0.635	0.4993	-1.245	0.51	3.795	0.5063	0.84
	0.4956	2.095	0.5279	-1.835	0.5041	2.525	0.5087	0.64	0.4998	-1.245	0.5106	3.755	0.5068	0.86
	0.4961	2.075	0.5284	-1.83	0.5047	2.535	0.5094	0.67	0.5003	-1.24	0.5111	3.715	0.5074	0.88
	0.4967	2.065	0.529	-1.815	0.5052	2.55	0.51	0.645	0.5008	-1.235	0.5117	3.7	0.508	0.895
	0.4972	2.05	0.5295	-1.795	0.5058	2.56	0.5106	0.645	0.5014	-1.235	0.5122	3.68	0.5086	0.915
	0.4978	2.025	0.5301	-1.77	0.5063	2.59	0.5112	0.705	0.5019	-1.23	0.5127	3.62	0.5092	0.93
	0.4983	2.01	0.5307	-1.77	0.5069	2.61	0.5118	0.73	0.5024	-1.225	0.5133	3.55	0.5098	0.95
	0.4989	2.005	0.5312	-1.76	0.5074	2.64	0.5124	0.685	0.5029	-1.225	0.5138	3.49	0.5103	0.965
	0.4994	2	0.5318	-1.735	0.508	2.685	0.513	0.71	0.5034	-1.215	0.5144	3.425	0.5109	0.98
	0.5	1.99	0.5323	-1.715	0.5085	2.715	0.5136	0.775	0.5039	-1.215	0.5149	3.37	0.5115	1
	0.5005	1.985	0.5329	-1.715	0.5091	2.715	0.5142	0.775	0.5045	-1.215	0.5154	3.32	0.5121	1.015
	0.501	1.99	0.5335	-1.72	0.5096	2.725	0.5148	0.74	0.505	-1.21	0.516	3.295	0.5127	1.035
	0.5016	1.97	0.534	-1.73	0.5102	2.72	0.5154	0.755	0.5055	-1.21	0.5165	3.265	0.5132	1.05
	0.5021	1.955	0.5346	-1.76	0.5107	2.71	0.516	0.76	0.506	-1.21	0.5171	3.255	0.5138	1.07
	0.5027	1.955	0.5351	-1.8	0.5113	2.7	0.5166	0.72	0.5065	-1.2	0.5176	3.255	0.5144	1.095
	0.5032	1.96	0.5357	-1.825	0.5118	2.705	0.5172	0.735	0.507	-1.2	0.5181	3.255	0.515	1.11
	0.5038	1.96	0.5362	-1.825	0.5124	2.695	0.5179	0.77	0.5076	-1.195	0.5187	3.235	0.5156	1.14
	0.5043	1.975	0.5368	-1.795	0.5129	2.695	0.5185	0.735	0.5081	-1.19	0.5192	3.215	0.5162	1.155
	0.5049	1.98	0.5374	-1.765	0.5135	2.69	0.5191	0.7	0.5086	-1.19	0.5198	3.22	0.5167	1.175
	0.5054	1.99	0.5379	-1.74	0.514	2.68	0.5197	0.745	0.5091	-1.18	0.5203	3.23	0.5173	1.2
	0.5059	2.02	0.5385	-1.715	0.5146	2.68	0.5203	0.765	0.5096	-1.18	0.5209	3.255	0.5179	1.215
	0.5065	2.055	0.539	-1.69	0.5151	2.67	0.5209	0.71	0.5101	-1.18	0.5214	3.32	0.5185	1.23
	0.507	2.085	0.5396	-1.67	0.5157	2.665	0.5215	0.715	0.5106	-1.175	0.5219	3.4	0.5191	1.245
	0.5076	2.105	0.5401	-1.66	0.5162	2.675	0.5221	0.74	0.5112	-1.17	0.5225	3.465	0.5197	1.27
	0.5081	2.125	0.5407	-1.66	0.5168	2.665	0.5227	0.68	0.5117	-1.17	0.523	3.54	0.5202	1.29
	0.5087	2.145	0.5413	-1.655	0.5173	2.675	0.5233	0.64	0.5122	-1.165	0.5236	3.615	0.5208	1.295
	0.5092	2.155	0.5418	-1.645	0.5179	2.685	0.5239	0.665	0.5127	-1.16	0.5241	3.67	0.5214	1.31
	0.5098	2.17	0.5424	-1.64	0.5184	2.7	0.5245	0.66	0.5132	-1.16	0.5246	3.7	0.522	1.325
	0.5103	2.2	0.5429	-1.64	0.519	2.7	0.5251	0.625	0.5137	-1.155	0.5252	3.71	0.5226	1.34
	0.5108	2.205	0.5435	-1.63	0.5195	2.715	0.5257	0.64	0.5143	-1.16	0.5257	3.695	0.5232	1.36
	0.5114	2.2	0.5441	-1.62	0.5201	2.735	0.5264	0.64	0.5148	-1.15	0.5263	3.665	0.5237	1.375
	0.5119	2.23	0.5446	-1.615	0.5206	2.745	0.527	0.59	0.5153	-1.15	0.5268	3.655	0.5243	1.39
	0.5125	2.245	0.5452	-1.615	0.5212	2.76	0.5276	0.57	0.5158	-1.145	0.5273	3.665	0.5249	1.4
	0.513	2.245	0.5457	-1.61	0.5217	2.765	0.5282	0.58	0.5163	-1.145	0.5279	3.905	0.5255	1.41
	0.5136	2.255	0.5463	-1.6	0.5223	2.765	0.5288	0.54	0.5168	-1.14	0.5284	3.935	0.5261	1.425
	0.5141	2.265	0.5468	-1.595	0.5228	2.745	0.5294	0.445	0.5174	-1.14	0.529	3.995	0.5266	1.44
	0.5147	2.26	0.5474	-1.6	0.5234	2.72	0.53	0.395	0.5179	-1.135	0.5295	4.05	0.5272	1.46
	0.5152	2.255	0.548	-1.6	0.5239	2.705	0.5306	0.35	0.5184	-1.13	0.5301	4.095	0.5278	1.47
	0.5157	2.265	0.5485	-1.605	0.5245	2.7	0.5312	0.28	0.5189	-1.13	0.5306	4.165	0.5284	1.49
	0.5163	2.275	0.5491	-1.61	0.525	2.7	0.5318	0.23	0.5194	-1.125	0.5312	4.245	0.529	1.5
	0.5168	2.265	0.5496	-1.62	0.5256	2.695	0.5324	0.195	0.5199	-1.12	0.5317	4.285	0.5296	1.52
	0.5174	2.245	0.5502	-1.625	0.5261	2.695	0.533	0.15	0.5204	-1.115	0.5322	4.3	0.5301	1.53
	0.5179	2.235	0.5508	-1.635	0.5267	2.705	0.5336	0.115	0.521	-1.115	0.5328	4.33	0.5307	1.54
	0.5185	2.225	0.5513	-1.64	0.5272	2.705	0.5342	0.09	0.5215	-1.11	0.5333	4.32	0.5313	1.555
	0.519	2.205	0.5519	-1.65	0.5278	2.715	0.5349	0.07	0.522	-1.105	0.5339	4.305	0.5319	1.565
	0.5195	2.185	0.5524	-1.675	0.5283	2.715	0.5355	0.025	0.5225	-1.105	0.5344	4.3	0.5325	1.58
	0.5201	2.18	0.553	-1.705	0.5289	2.715	0.5361	-0.015	0.523	-1.1	0.535	4.29	0.5331	1.585
	0.5206	2.15	0.5535	-1.72	0.5294	2.715	0.5367	-0.04	0.5237	-0.97	0.5355	4.245	0.5336	1.6
	0.5212	2.13	0.5541	-1.725	0.53	2.725	0.5373	-0.07	0.5243	-0.97	0.536	4.18	0.5342	1.615
	0.5217	2.13	0.5547	-1.74	0.5305	2.72	0.5379	-0.1	0.525	-0.965	0.5366	4.1	0.5348	1.62
	0.5223	2.11	0.5552	-1.76	0.5311	2.715	0.5385	-0.15	0.5256	-0.965	0.5371	4	0.5354	1.63
	0.5228	2.085	0.5558	-1.775	0.5316	2.71	0.5391	-0.205	0.5263	-0.965	0.5377	3.895	0.536	1.64
	0.5234	1.92	0.5563	-1.775	0.5322	2.71	0.5397	-0.24	0.5269	-0.96	0.5382	3.82	0.5365	1.65
	0.524	1.92	0.5569	-1.765	0.5327	2.705	0.5403	-0.265	0.5275	-0.955	0.5388	3.78	0.5371	1.66
	0.5246	1.92	0.5575	-1.755	0.5333	2.705	0.5409	-0.29	0.5282	-0.95	0.5393	3.705	0.5377	1.675
	0.5252	1.92	0.558	-1.745	0.5338	2.7	0.5415	-0.325	0.5288	-0.95	0.5399	3.65	0.5383	1.695
	0.5257	1.935	0.5586	-1.715	0.5344	2.705	0.5421	-0.365	0.5295	-0.945	0.5404	3.625	0.5389	1.705
	0.5263	1.945	0.5591	-1.69	0.5349	2.77	0.5427	-0.36	0.5301	-0.94	0.5409	3.59	0.5395	1.72
	0.5269	1.94	0.5597	-1.675	0.5355	2.78	0.5434	-0.365	0.5308	-0.935	0.5415	3.55	0.54	1.73
	0.5275	1.945	0.5602	-1.67	0.536	2.78	0.544	-0.4	0.5314	-0.93	0.542	3.535	0.5406	1.745
	0.5281	1.95	0.5608	-1.65	0.5366	2.78	0.5446	-0.4	0.5321	-0.925	0.5426	3.515	0.5412	1.75
	0.5286	1.95	0.5614	-1.625	0.5371	2.795	0.5452	-0.37	0.5327	-0.92	0.5431	3.47	0.5418	1.76
	0.5292	1.955	0.5619	-1.615	0.5377	2.8	0.5458	-0.365	0.5333	-0.91	0.5437	3.43	0.5424	1.78
	0.5298	1.945	0.5625	-1.615	0.5382	2.8	0.5464	-0.365	0.534	-0.91	0.5442	3.415	0.543	1.785
	0.5304	1.925	0.563	-1.615	0.5388	2.815	0.547	-0.345	0.5346	-0.905	0.5447	3.385	0.5435	1.79
	0.531	1.91	0.5636	-1.605	0.5393	2.835	0.5476	-0.34	0.5353	-0.9	0.5453	3.365	0.5441	1.795
	0.5316	1.915	0.5642	-1.595	0.5398	2.845	0.5482	-0.34	0.5359	-0.895	0.5458	3.36	0.5447	1.81
	0.5321	1.895	0.5647	-1.6	0.5404	2.845	0.5488	-0.305	0.5366	-0.89	0.5464	3.355	0.5453	1.82
	0.5327	1.875	0.5653	-1.59	0.5409	2.84	0.5494	-0.285	0.5372	-0.89	0.5469	3.35	0.5459	1.83
	0.5333	1.885	0.5658	-1.57	0.5415	2.82	0.55	-0.275	0.5379	-0.88	0.5475	3.37	0.5464	1.825
	0.5339	1.89	0.5664	-1.54	0.542	2.79	0.5506	-0.26	0.5385	-0.875	0.548	3.42	0.547	1.83
	0.5345	1.87	0.5669	-1.535	0.5426	2.79	0.5512	-0.26	0.5391	-0.875	0.5485	3.475	0.5476	1.835
	0.5351	1.87	0.5675	-1.535	0.5431	2.84	0.5519	-0.25	0.5398	-0.87	0.5491	3.52	0.5482	1.84
	0.5356	1.88	0.5681	-1.52	0.5436	2.905	0.5525	-0.22	0.5404	-0.865	0.5496	3.58	0.5488	1.84
	0.5362	1.865	0.5686	-1.5	0.5442	2.98	0.5531	-0.215	0.5411	-0.865	0.5502	3.63	0.5494	1.845
	0.5368	1.855	0.5692	-1.49	0.5447	3.075	0.5537	-0.21	0.5417	-0.865	0.5507	3.68	0.5499	1.855
	0.5374	1.865	0.5697	-1.49	0.5453	3.165	0.5543	-0.185	0.5424	-0.855	0.5513	3.735	0.5505	1.86
	0.538	1.855	0.5703	-1.495	0.5458	3.24	0.5549	-0.185	0.543	-0.85	0.5518	3.775	0.5511	1.875
	0.5385	1.83	0.5709	-1.495	0.5464	3.31	0.5555	-0.195	0.5437	-0.845	0.5524	3.82	0.5517	1.875
	0.5391	1.83	0.5714	-1.495	0.5469	3.37	0.5561	-0.17	0.5443	-0.845	0.5529	3.865	0.5523	1.89
	0.5397	1.84	0.572	-1.51	0.5474	3.425	0.5567	-0.145	0.5449	-0.835	0.5534	3.905	0.5529	1.9
	0.5403	1.81	0.5725	-1.53	0.548	3.475	0.5573	-0.17	0.5456	-0.835	0.554	3.96	0.5534	1.915
	0.5409	1.775	0.5731	-1.555	0.5485	3.505	0.5579	-0.175	0.5462	-0.835	0.5545	4.005	0.554	1.925
	0.5415	1.79	0.5736	-1.585	0.5491	3.52	0.5585	-0.15	0.5469	-0.825	0.5551	4.07	0.5546	1.93
	0.542	1.785	0.5742	-1.62	0.5496	3.53	0.5591	-0.15	0.5475	-0.825	0.5556	4.15	0.5552	1.945
	0.5426	1.755	0.5748	-1.62	0.5502	3.515	0.5597	-0.16	0.5482	-0.82	0.5562	4.21	0.5558	1.955
	0.5432	1.745	0.5753	-1.595	0.5507	3.48	0.5604	-0.15	0.5488	-0.82	0.5567	4.255	0.5563	1.965
	0.5438	1.74	0.5759	-1.555	0.5513	3.44	0.561	-0.135	0.5495	-0.815	0.5572	4.29	0.5569	1.975
	0.5444	1.725	0.5764	-1.525	0.5518	3.39	0.5616	-0.14	0.5501	-0.81	0.5578	4.32	0.5575	1.985
	0.545	1.71	0.577	-1.51	0.5523	3.345	0.5622	-0.14	0.5507	-0.81	0.5583	4.325	0.5581	1.985
	0.5455	1.715	0.5775	-1.48	0.5529	3.3	0.5628	-0.12	0.5514	-0.805	0.5589	4.33	0.5587	2.005
	0.5461	1.705	0.5781	-1.445	0.5534	3.275	0.5634	-0.13	0.552	-0.805	0.5594	4.3	0.5593	2.015
	0.5467	1.68	0.5787	-1.42	0.554	3.26	0.564	-0.13	0.5527	-0.805	0.56	4.275	0.5598	2.015
	0.5473	1.67	0.5792	-1.42	0.5545	3.24	0.5646	-0.19	0.5533	-0.8	0.5605	4.255	0.5604	2.025
	0.5479	1.675	0.5798	-1.415	0.5551	3.23	0.5652	-0.195	0.554	-0.795	0.5611	4.235	0.561	2.045
	0.5484	1.665	0.5803	-1.405	0.5556	3.22	0.5658	-0.205	0.5546	-0.79	0.5616	4.21	0.5616	2.055
	0.549	1.635	0.5809	-1.4	0.5561	3.23	0.5664	-0.215	0.5553	-0.785	0.5621	4.175	0.5622	2.065
	0.5496	1.645	0.5815	-1.41	0.5567	3.23	0.567	-0.22	0.5559	-0.785	0.5627	4.12	0.5628	2.085
	0.5502	1.64	0.582	-1.42	0.5572	3.235	0.5675	-0.225	0.5565	-0.785	0.5632	4.03	0.5633	2.095
	0.5508	1.63	0.5826	-1.415	0.5578	3.255	0.5681	-0.22	0.5572	-0.78	0.5638	3.93	0.5639	2.115
	0.5514	1.635	0.5831	-1.41	0.5583	3.27	0.5687	-0.225	0.5578	-0.775	0.5643	3.84	0.5645	2.13
	0.5519	1.64	0.5837	-1.42	0.5589	3.275	0.5693	-0.23	0.5585	-0.77	0.5649	3.785	0.5651	2.14
	0.5525	1.63	0.5842	-1.435	0.5594	3.295	0.5699	-0.22	0.5591	-0.765	0.5654	3.755	0.5657	2.15
	0.5531	1.64	0.5848	-1.44	0.56	3.31	0.5705	-0.215	0.5598	-0.765	0.5659	3.725	0.5662	2.175
	0.5537	1.66	0.5854	-1.43	0.5605	3.33	0.5711	-0.21	0.5604	-0.765	0.5665	3.71	0.5668	2.18
	0.5543	1.67	0.5859	-1.435	0.561	3.325	0.5717	-0.2	0.5611	-0.76	0.567	3.715	0.5674	2.2
	0.5549	1.675	0.5865	-1.44	0.5616	3.325	0.5723	-0.21	0.5617	-0.76	0.5676	3.72	0.568	2.205
	0.5554	1.675	0.587	-1.445	0.5621	3.32	0.5729	-0.21	0.5623	-0.755	0.5681	3.725	0.5686	2.215
	0.556	1.69	0.5876	-1.43	0.5627	3.3	0.5734	-0.205	0.563	-0.75	0.5687	3.74	0.5692	2.22
	0.5566	1.7	0.5882	-1.405	0.5632	3.28	0.574	-0.22	0.5636	-0.745	0.5692	3.76	0.5697	2.235
	0.5572	1.69	0.5887	-1.385	0.5638	3.27	0.5746	-0.22	0.5643	-0.745	0.5698	3.77	0.5703	2.24
	0.5578	1.69	0.5893	-1.38	0.5643	3.25	0.5752	-0.22	0.5649	-0.74	0.5703	3.77	0.5709	2.235
	0.5583	1.7	0.5898	-1.365	0.5648	3.23	0.5758	-0.235	0.5656	-0.735	0.5708	3.79	0.5715	2.24
	0.5589	1.695	0.5904	-1.34	0.5654	3.215	0.5764	-0.245	0.5662	-0.735	0.5714	3.8	0.572	2.315
	0.5595	1.695	0.5909	-1.335	0.5659	3.195	0.577	-0.265	0.5669	-0.73	0.5719	3.785	0.5725	2.31
	0.5601	1.68	0.5916	-1.375	0.5665	3.195	0.5776	-0.27	0.5675	-0.725	0.5725	3.79	0.573	2.305
	0.5607	1.67	0.5922	-1.37	0.567	3.215	0.5782	-0.285	0.5682	-0.72	0.573	3.805	0.5735	2.305
	0.5613	1.655	0.5928	-1.36	0.5676	3.25	0.5788	-0.285	0.5688	-0.72	0.5736	3.805	0.574	2.305
	0.5618	1.65	0.5934	-1.345	0.5681	3.28	0.5793	-0.275	0.5694	-0.715	0.5741	3.81	0.5745	2.295
	0.5624	1.63	0.594	-1.335	0.5686	3.33	0.5799	-0.285	0.5701	-0.71	0.5746	3.825	0.575	2.29
	0.563	1.615	0.5946	-1.34	0.5692	3.375	0.5805	-0.3	0.5707	-0.705	0.5752	3.84	0.5755	2.3
	0.5636	1.605	0.5953	-1.33	0.5697	3.435	0.5811	-0.31	0.5714	-0.7	0.5757	3.845	0.5761	2.295
	0.5642	1.6	0.5959	-1.31	0.5703	3.515	0.5817	-0.305	0.572	-0.695	0.5763	3.85	0.5766	2.285
	0.5648	1.6	0.5965	-1.295	0.5708	3.565	0.5823	-0.29	0.5727	-0.695	0.5768	3.885	0.5771	2.285
	0.5653	1.61	0.5971	-1.295	0.5714	3.625	0.5829	-0.31	0.5733	-0.69	0.5774	3.905	0.5776	2.3
	0.5659	1.61	0.5977	-1.295	0.5719	3.675	0.5835	-0.32	0.574	-0.69	0.5779	3.905	0.5781	2.28
	0.5665	1.61	0.5983	-1.28	0.5725	3.72	0.5841	-0.32	0.5746	-0.685	0.5785	3.925	0.5786	2.28
	0.5671	1.62	0.599	-1.265	0.573	3.755	0.5846	-0.35	0.5752	-0.68	0.579	3.95	0.5791	2.285
	0.5677	1.625	0.5996	-1.26	0.5735	3.775	0.5852	-0.355	0.5759	-0.685	0.5795	3.97	0.5796	2.28
	0.5682	1.635	0.6002	-1.255	0.5741	3.8	0.5858	-0.355	0.5765	-0.68	0.5801	3.985	0.5801	2.28
	0.5688	1.63	0.6008	-1.235	0.5746	3.82	0.5864	-0.385	0.5772	-0.675	0.5806	4.03	0.5806	2.28
	0.5694	1.63	0.6014	-1.21	0.5752	3.835	0.587	-0.405	0.5778	-0.675	0.5812	4.055	0.5811	2.275
	0.57	1.625	0.602	-1.205	0.5757	3.85	0.5876	-0.425	0.5785	-0.67	0.5817	4.04	0.5816	2.28
	0.5706	1.63	0.6026	-1.21	0.5763	3.86	0.5882	-0.445	0.5791	-0.665	0.5823	4.055	0.5821	2.28
	0.5712	1.625	0.6033	-1.21	0.5768	3.875	0.5888	-0.46	0.5798	-0.665	0.5828	4.07	0.5826	2.29
	0.5717	1.615	0.6039	-1.215	0.5773	3.9	0.5894	-0.48	0.5804	-0.66	0.5833	4.065	0.5832	2.295
	0.5723	1.6	0.6045	-1.225	0.5779	3.915	0.59	-0.49	0.581	-0.66	0.5839	4.065	0.5837	2.295
	0.5729	1.595	0.6051	-1.225	0.5784	3.935	0.5905	-0.52	0.5817	-0.66	0.5844	4.095	0.5842	2.305
	0.5735	1.59	0.6057	-1.225	0.579	3.945	0.5911	-0.55	0.5823	-0.655	0.585	4.12	0.5847	2.32
	0.5741	1.59	0.6063	-1.22	0.5795	3.955	0.5917	-0.555	0.583	-0.655	0.5855	4.11	0.5852	2.325
	0.5747	1.585	0.607	-1.21	0.5801	3.97	0.5923	-0.555	0.5836	-0.65	0.5861	4.105	0.5857	2.34
	0.5752	1.575	0.6076	-1.21	0.5806	3.985	0.5929	-0.565	0.5843	-0.65	0.5866	4.105	0.5862	2.355
	0.5758	1.59	0.6082	-1.21	0.5812	3.995	0.5935	-0.58	0.5849	-0.65	0.5872	4.08	0.5867	2.37
	0.5764	1.575	0.6088	-1.195	0.5817	3.99	0.5941	-0.605	0.5856	-0.645	0.5877	4.04	0.5872	2.395
	0.577	1.565	0.6094	-1.18	0.5822	4	0.5947	-0.63	0.5862	-0.645	0.5882	4.015	0.5877	2.415
	0.5776	1.58	0.61	-1.17	0.5828	4.025	0.5953	-0.66	0.5868	-0.645	0.5888	4.01	0.5882	2.435
	0.5781	1.57	0.6106	-1.16	0.5833	4.045	0.5959	-0.695	0.5875	-0.64	0.5893	3.98	0.5887	2.445
	0.5787	1.55	0.6113	-1.155	0.5839	4.05	0.5964	-0.71	0.5881	-0.645	0.5899	3.985	0.5892	2.45
	0.5793	1.54	0.6119	-1.14	0.5844	4.055	0.597	-0.735	0.5888	-0.64	0.5904	4.015	0.5897	2.46
	0.5799	1.525	0.6125	-1.13	0.585	4.07	0.5976	-0.78	0.5894	-0.64	0.591	4.025	0.5903	2.48
	0.5805	1.515	0.6131	-1.14	0.5855	4.08	0.5982	-0.82	0.5901	-0.635	0.5915	4.03	0.5908	2.48
	0.5811	1.5	0.6137	-1.15	0.586	4.09	0.5988	-0.86	0.5907	-0.635	0.592	4.045	0.5913	2.49
	0.5816	1.48	0.6143	-1.14	0.5866	4.1	0.5994	-0.895	0.5914	-0.635	0.5926	4.065	0.5918	2.51
	0.5822	1.47	0.615	-1.145	0.5871	4.105	0.6	-0.91	0.592	-0.63	0.5931	4.065	0.5923	2.52
	0.5828	1.455	0.6156	-1.155	0.5877	4.11	0.6006	-0.925	0.5926	-0.625	0.5937	4.065	0.5928	2.535
	0.5834	1.445	0.6162	-1.16	0.5882	4.11	0.6012	-0.955	0.5933	-0.625	0.5942	4.085	0.5933	2.56
	0.584	1.45	0.6168	-1.155	0.5888	4.115	0.6017	-0.99	0.5939	-0.625	0.5948	4.105	0.5938	2.58
	0.5846	1.44	0.6174	-1.145	0.5893	4.105	0.6023	-1.025	0.5946	-0.625	0.5953	4.105	0.5943	2.6
	0.5851	1.44	0.618	-1.14	0.5898	4.095	0.6029	-1.05	0.5952	-0.62	0.5959	4.11	0.5948	2.635
	0.5857	1.445	0.6186	-1.145	0.5904	4.095	0.6035	-1.055	0.5959	-0.62	0.5964	4.12	0.5953	2.655
	0.5863	1.445	0.6193	-1.145	0.5909	4.09	0.6041	-1.085	0.5965	-0.62	0.597	3.825	0.5958	2.67
	0.5869	1.43	0.6199	-1.13	0.5915	4.07	0.6047	-1.12	0.5972	-0.62	0.5976	3.83	0.5963	2.685
	0.5875	1.44	0.6205	-1.125	0.592	4.045	0.6053	-1.145	0.5978	-0.615	0.5982	3.835	0.5968	2.7
	0.588	1.44	0.6211	-1.13	0.5926	4.03	0.6059	-1.185	0.5984	-0.61	0.5988	3.83	0.5974	2.71
	0.5886	1.44	0.6217	-1.125	0.5931	4.015	0.6065	-1.215	0.5991	-0.61	0.5994	3.845	0.5979	2.72
	0.5892	1.45	0.6223	-1.105	0.5937	4.02	0.6071	-1.23	0.5997	-0.61	0.6	3.865	0.5984	2.72
	0.5898	1.45	0.623	-1.095	0.5942	4.025	0.6076	-1.265	0.6004	-0.61	0.6006	3.83	0.5989	2.72
	0.5904	1.44	0.6236	-1.08	0.5947	4.015	0.6082	-1.31	0.601	-0.605	0.6012	3.8	0.5994	2.71
	0.591	1.43	0.6242	-1.075	0.5953	4.005	0.6088	-1.34	0.6017	-0.605	0.6018	3.775	0.5999	2.715
	0.5915	1.45	0.6248	-1.075	0.5958	4.005	0.6094	-1.36	0.6023	-0.605	0.6025	3.745	0.6004	2.69
	0.5921	1.45	0.6254	-1.055	0.5964	4.02	0.61	-1.39	0.603	-0.605	0.6031	3.7	0.6009	2.675
	0.5927	1.425	0.626	-1.045	0.5969	4.025	0.6106	-1.425	0.6036	-0.6	0.6037	3.665	0.6014	2.665
	0.5933	1.43	0.6266	-1.05	0.5975	4.02	0.6112	-1.435	0.6042	-0.595	0.6043	3.64	0.6019	2.645
	0.5939	1.415	0.6273	-1.05	0.598	4.01	0.6118	-1.445	0.6049	-0.595	0.6049	3.615	0.6024	2.62
	0.5944	1.39	0.6279	-1.04	0.5985	4.005	0.6124	-1.48	0.6055	-0.53	0.6055	3.6	0.6029	2.6
	0.595	1.39	0.6285	-1.025	0.5991	4.005	0.613	-1.5	0.606	-0.525	0.6061	3.595	0.6034	2.58
	0.5956	1.4	0.6291	-1.03	0.5996	4.01	0.6135	-1.51	0.6066	-0.525	0.6067	3.58	0.604	2.575
	0.5962	1.395	0.6297	-1.04	0.6002	4.01	0.6141	-1.525	0.6072	-0.525	0.6073	3.555	0.6045	2.57
	0.5968	1.395	0.6303	-1.025	0.6007	4	0.6147	-1.525	0.6077	-0.52	0.6079	3.555	0.605	2.56
	0.5973	1.47	0.631	-1.015	0.6013	3.995	0.6153	-1.525	0.6083	-0.52	0.6085	3.57	0.6055	2.56
	0.5978	1.465	0.6316	-1.01	0.6018	3.98	0.6159	-1.535	0.6089	-0.515	0.6091	3.57	0.606	2.56
	0.5983	1.485	0.6322	-1.015	0.6024	3.955	0.6165	-1.55	0.6095	-0.515	0.6097	3.555	0.6065	2.56
	0.5988	1.48	0.6328	-1	0.6029	3.925	0.6171	-1.545	0.61	-0.515	0.6103	3.57	0.607	2.56
	0.5993	1.465	0.6334	-0.99	0.6034	3.89	0.6177	-1.55	0.6106	-0.515	0.6109	3.56	0.6075	2.545
	0.5998	1.465	0.634	-0.985	0.604	3.945	0.6183	-1.56	0.6112	-0.515	0.6115	3.55	0.608	2.545
	0.6003	1.47	0.6346	-0.98	0.6046	3.95	0.6189	-1.57	0.6117	-0.515	0.6121	3.555	0.6085	2.55
	0.6008	1.47	0.6353	-0.98	0.6052	3.97	0.6194	-1.595	0.6123	-0.51	0.6127	3.555	0.609	2.545
	0.6013	1.475	0.6359	-0.965	0.6058	4	0.62	-1.615	0.6129	-0.515	0.6133	3.55	0.6095	2.54
	0.6018	1.465	0.6365	-0.955	0.6064	4.01	0.6206	-1.635	0.6134	-0.505	0.614	3.55	0.61	2.55
	0.6023	1.46	0.6371	-0.96	0.6069	4.02	0.6212	-1.665	0.614	-0.505	0.6146	3.58	0.6105	2.56
	0.6028	1.445	0.6377	-0.965	0.6075	4.035	0.6218	-1.685	0.6146	-0.505	0.6152	3.59	0.6111	2.565
	0.6033	1.45	0.6383	-0.955	0.6081	4.045	0.6224	-1.7	0.6151	-0.5	0.6158	3.605	0.6116	2.585
	0.6038	1.455	0.639	-0.945	0.6087	4.035	0.623	-1.72	0.6157	-0.5	0.6164	3.64	0.6121	2.59
	0.6043	1.45	0.6396	-0.945	0.6093	4.035	0.6236	-1.735	0.6163	-0.495	0.617	3.675	0.6126	2.585
	0.6048	1.435	0.6402	-0.95	0.6098	4.02	0.6242	-1.735	0.6169	-0.495	0.6176	3.68	0.6131	2.585
	0.6053	1.415	0.6408	-0.95	0.6104	3.985	0.6247	-1.755	0.6174	-0.495	0.6182	3.685	0.6136	2.6
	0.6058	1.405	0.6414	-0.945	0.611	3.945	0.6253	-1.765	0.618	-0.495	0.6188	3.7	0.6141	2.605
	0.6064	1.41	0.642	-0.945	0.6116	3.88	0.6259	-1.785	0.6186	-0.495	0.6194	3.705	0.6146	2.61
	0.6069	1.39	0.6426	-0.95	0.6122	3.78	0.6265	-1.8	0.6191	-0.49	0.62	3.705	0.6151	2.615
	0.6074	1.375	0.6433	-0.95	0.6127	3.66	0.6271	-1.81	0.6197	-0.49	0.6206	3.69	0.6156	2.615
	0.6079	1.38	0.6439	-0.935	0.6133	3.565	0.6277	-1.81	0.6203	-0.49	0.6212	3.685	0.6161	2.62
	0.6084	1.35	0.6445	-0.93	0.6139	3.485	0.6283	-1.83	0.6208	-0.49	0.6218	3.68	0.6166	2.63
	0.6089	1.34	0.6451	-0.935	0.6145	3.42	0.6289	-1.85	0.6214	-0.485	0.6224	3.665	0.6171	2.645
	0.6094	1.345	0.6457	-0.94	0.6151	3.37	0.6295	-1.855	0.622	-0.49	0.623	3.675	0.6176	2.65
	0.6099	1.35	0.6463	-0.925	0.6157	3.36	0.6301	-1.87	0.6225	-0.49	0.6236	3.695	0.6182	2.645
	0.6104	1.335	0.647	-0.915	0.6162	3.375	0.6306	-1.88	0.6231	-0.49	0.6242	3.69	0.6187	2.64
	0.6109	1.34	0.6476	-0.915	0.6168	3.395	0.6312	-1.9	0.6237	-0.49	0.6248	3.695	0.6192	2.655
	0.6114	1.345	0.6482	-0.915	0.6174	3.425	0.6318	-1.91	0.6243	-0.485	0.6255	3.7	0.6197	2.665
	0.6119	1.33	0.6488	-0.91	0.618	3.46	0.6324	-1.925	0.6248	-0.49	0.6261	3.7	0.6202	2.68
	0.6124	1.315	0.6494	-0.9	0.6186	3.5	0.633	-1.925	0.6254	-0.49	0.6267	3.7	0.6207	2.69
	0.6129	1.33	0.65	-0.895	0.6191	3.54	0.6336	-1.935	0.626	-0.49	0.6273	3.7	0.6212	2.705
	0.6134	1.325	0.6506	-0.895	0.6197	3.59	0.6342	-1.945	0.6265	-0.49	0.6279	3.7	0.6217	2.72
	0.6139	1.31	0.6513	-0.9	0.6203	3.635	0.6348	-1.945	0.6271	-0.49	0.6285	3.72	0.6222	2.735
	0.6144	1.305	0.6519	-0.89	0.6209	3.685	0.6354	-1.955	0.6277	-0.49	0.6291	3.735	0.6227	2.75
	0.6149	1.305	0.6525	-0.88	0.6215	3.73	0.636	-1.965	0.6282	-0.49	0.6297	3.75	0.6232	2.755
	0.6154	1.315	0.6531	-0.875	0.6221	3.785	0.6365	-1.96	0.6288	-0.49	0.6303	3.76	0.6237	2.755
	0.6159	1.32	0.6537	-0.88	0.6226	3.845	0.6371	-1.98	0.6294	-0.485	0.6309	3.78	0.6242	2.765
	0.6164	1.325	0.6543	-0.875	0.6232	3.905	0.6377	-2	0.6299	-0.485	0.6315	3.79	0.6247	2.755
	0.6169	1.32	0.655	-0.86	0.6238	3.955	0.6383	-2.03	0.6305	-0.485	0.6321	3.8	0.6253	2.755
	0.6174	1.325	0.6556	-0.855	0.6244	3.99	0.6389	-2.085	0.6311	-0.485	0.6327	3.8	0.6258	2.765
	0.6179	1.34	0.6562	-0.86	0.625	4.015	0.6395	-2.965	0.6317	-0.485	0.6333	3.795	0.6263	2.755
	0.6184	1.36	0.6568	-0.855	0.6255	4.04	0.64	-2.96	0.6322	-0.485	0.6339	3.8	0.6268	2.74
	0.6189	1.355	0.6574	-0.84	0.6261	4.05	0.6406	-2.93	0.6328	-0.48	0.6345	3.82	0.6273	2.735
	0.6194	1.335	0.658	-0.83	0.6267	4.05	0.6412	-2.905	0.6334	-0.485	0.6351	3.85	0.6278	2.715
	0.6199	1.335	0.6586	-0.835	0.6273	4.065	0.6417	-2.905	0.6339	-0.485	0.6357	3.87	0.6283	2.705
	0.6204	1.335	0.6593	-0.835	0.6279	4.085	0.6423	-2.91	0.6345	-0.48	0.6363	3.89	0.6288	2.69
	0.6209	1.32	0.6599	-0.82	0.6284	4.105	0.6429	-2.92	0.6351	-0.48	0.637	3.92	0.6293	2.69
	0.6215	1.3	0.6605	-0.805	0.629	4.14	0.6434	-2.92	0.6356	-0.485	0.6376	3.96	0.6298	2.685
	0.622	1.295	0.6611	-0.805	0.6296	4.155	0.644	-2.935	0.6362	-0.48	0.6382	3.995	0.6303	2.685
	0.6225	1.275	0.6617	-0.805	0.6302	4.17	0.6446	-2.945	0.6368	-0.48	0.6388	4.025	0.6308	2.685
	0.623	1.265	0.6623	-0.8	0.6308	4.165	0.6451	-2.945	0.6374	-0.475	0.6394	4.04	0.6313	2.69
	0.6235	1.27	0.663	-0.785	0.6314	4.165	0.6457	-2.945	0.6379	-0.47	0.64	4.035	0.6318	2.69
	0.624	1.26	0.6636	-0.78	0.6319	4.165	0.6463	-2.925	0.6385	-0.47	0.6406	4.055	0.6324	2.685
	0.6245	1.24	0.6642	-0.785	0.6325	4.17	0.6468	-2.925	0.6391	-0.47	0.6412	4.055	0.6329	2.68
	0.625	1.24	0.6648	-0.785	0.6331	4.175	0.6474	-2.91	0.6396	-0.47	0.6418	4.065	0.6334	2.695
	0.6255	1.25	0.6654	-0.775	0.6337	4.175	0.648	-2.88	0.6402	-0.465	0.6424	4.065	0.6339	2.75
	0.626	1.24	0.666	-0.765	0.6343	4.165	0.6485	-2.88	0.6408	-0.46	0.643	4.07	0.6344	2.82
	0.6265	1.205	0.6666	-0.775	0.6348	4.14	0.6491	-2.885	0.6413	-0.46	0.6436	4.085	0.6349	2.895
	0.627	1.21	0.6673	-0.78	0.6354	4.095	0.6497	-2.87	0.6419	-0.46	0.6442	4.08	0.6354	2.965
	0.6275	1.22	0.6679	-0.775	0.636	4.07	0.6502	-2.86	0.6425	-0.46	0.6448	4.08	0.6359	3.025
	0.628	1.19	0.6685	-0.765	0.6366	4.045	0.6508	-2.835	0.643	-0.455	0.6454	4.065	0.6365	3.755
	0.6285	1.175	0.6691	-0.77	0.6372	4.015	0.6514	-2.805	0.6436	-0.45	0.646	4.05	0.6371	3.74
	0.629	1.185	0.6697	-0.675	0.6377	3.98	0.6519	-2.81	0.6442	-0.455	0.6466	4.04	0.6377	3.735
	0.6295	1.17	0.6704	-0.68	0.6383	3.965	0.6525	-2.875	0.6448	-0.455	0.6472	4.015	0.6382	3.73
	0.63	1.15	0.671	-0.675	0.6389	3.985	0.6531	-2.935	0.6453	-0.45	0.6478	3.975	0.6388	3.725
	0.6305	1.16	0.6716	-0.665	0.6395	3.995	0.6536	-2.955	0.6459	-0.445	0.6484	3.95	0.6394	3.735
	0.631	1.16	0.6723	-0.665	0.6401	3.99	0.6542	-2.98	0.6465	-0.44	0.6491	3.925	0.64	3.735
	0.6315	1.15	0.6729	-0.675	0.6407	3.995	0.6548	-3.025	0.647	-0.445	0.6497	3.9	0.6405	3.74
	0.632	1.135	0.6735	-0.67	0.6412	3.975	0.6553	-3.075	0.6476	-0.44	0.6503	3.88	0.6411	3.755
	0.6325	1.14	0.6741	-0.66	0.6418	3.945	0.6559	-3.11	0.6482	-0.435	0.6509	3.855	0.6417	3.76
	0.633	1.13	0.6748	-0.655	0.6424	3.935	0.6565	-3.15	0.6487	-0.435	0.6515	3.845	0.6423	3.76
	0.6335	1.125	0.6754	-0.665	0.643	3.905	0.657	-3.145	0.6493	-0.44	0.6521	3.84	0.6429	3.765
	0.634	1.14	0.676	-0.665	0.6436	3.88	0.6576	-3.13	0.6499	-0.435	0.6527	3.84	0.6434	3.765
	0.6345	1.15	0.6766	-0.66	0.6441	3.86	0.6582	-3.115	0.6504	-0.435	0.6533	3.835	0.644	3.78
	0.635	1.135	0.6773	-0.655	0.6447	3.825	0.6587	-3.09	0.651	-0.43	0.6539	3.835	0.6446	3.77
	0.6355	1.125	0.6779	-0.66	0.6453	3.785	0.6593	-3.085	0.6516	-0.43	0.6545	3.845	0.6452	3.755
	0.6361	1.14	0.6785	-0.665	0.6459	3.73	0.6599	-3.09	0.6522	-0.43	0.6551	3.865	0.6457	3.76
	0.6366	1.15	0.6792	-0.65	0.6465	3.685	0.6604	-3.1	0.6527	-0.43	0.6557	3.865	0.6463	3.755
	0.6371	1.15	0.6798	-0.645	0.6471	3.62	0.661	-3.115	0.6533	-0.43	0.6563	3.865	0.6469	3.735
	0.6376	1.14	0.6804	-0.65	0.6476	3.53	0.6616	-3.125	0.6539	-0.43	0.6569	3.885	0.6475	3.74
	0.6381	1.145	0.681	-0.655	0.6482	3.45	0.6621	-3.15	0.6544	-0.43	0.6575	3.885	0.6481	3.74
	0.6386	1.145	0.6817	-0.65	0.6488	3.38	0.6627	-3.185	0.655	-0.43	0.6581	3.9	0.6486	3.735
	0.6391	1.15	0.6823	-0.64	0.6494	3.32	0.6633	-3.205	0.6556	-0.43	0.6587	3.915	0.6492	3.725
	0.6396	1.155	0.6829	-0.64	0.65	3.25	0.6638	-3.19	0.6561	-0.43	0.6593	3.905	0.6498	3.725
	0.6401	1.15	0.6836	-0.645	0.6505	3.19	0.6644	-3.16	0.6567	-0.425	0.6599	3.9	0.6504	3.715
	0.6406	1.135	0.6842	-0.64	0.6511	3.155	0.665	-3.13	0.6573	-0.43	0.6606	3.89	0.651	3.705
	0.6411	1.125	0.6848	-0.63	0.6517	3.125	0.6655	-3.115	0.6578	-0.43	0.6612	3.88	0.6515	3.71
	0.6416	1.135	0.6854	-0.625	0.6523	3.135	0.6661	-3.16	0.6584	-0.43	0.6618	3.85	0.6521	3.71
	0.6421	1.12	0.6861	-0.635	0.6529	3.18	0.6667	-3.21	0.659	-0.43	0.6624	3.83	0.6527	3.7
	0.6426	1.1	0.6867	-0.64	0.6534	3.23	0.6672	-3.225	0.6596	-0.425	0.663	3.82	0.6533	3.69
	0.6431	1.115	0.6873	-0.63	0.654	3.28	0.6678	-3.23	0.6601	-0.425	0.6636	3.805	0.6538	3.7
	0.6436	1.12	0.688	-0.62	0.6546	3.335	0.6684	-3.215	0.6607	-0.43	0.6642	3.775	0.6544	3.705
	0.6441	1.115	0.6886	-0.625	0.6552	3.395	0.6689	-3.18	0.6613	-0.43	0.6648	3.765	0.655	3.695
	0.6446	1.12	0.6892	-0.63	0.6558	3.445	0.6695	-3.165	0.6618	-0.43	0.6654	3.76	0.6556	3.705
	0.6451	1.125	0.6898	-0.625	0.6564	3.465	0.6701	-3.145	0.6624	-0.425	0.666	3.76	0.6562	3.72
	0.6456	1.125	0.6905	-0.615	0.6569	3.475	0.6706	-3.105	0.663	-0.425	0.6666	3.75	0.6567	3.715
	0.6461	1.125	0.6911	-0.61	0.6575	3.475	0.6712	-3.085	0.6635	-0.43	0.6672	3.74	0.6573	3.715
	0.6466	1.115	0.6917	-0.62	0.6581	3.45	0.6718	-3.11	0.6641	-0.43	0.6678	3.735	0.6579	3.72
	0.6471	1.105	0.6924	-0.62	0.6587	3.43	0.6723	-3.15	0.6647	-0.425	0.6684	3.73	0.6585	3.705
	0.6476	1.105	0.693	-0.61	0.6593	3.4	0.6729	-3.155	0.6652	-0.425	0.669	3.735	0.6591	3.685
	0.6481	1.095	0.6936	-0.6	0.6598	3.345	0.6735	-3.15	0.6658	-0.425	0.6696	3.72	0.6596	3.655
	0.6486	1.09	0.6942	-0.605	0.6604	3.295	0.674	-3.155	0.6664	-0.43	0.6702	3.7	0.6602	3.615
	0.6491	1.085	0.6949	-0.61	0.661	3.245	0.6746	-3.155	0.667	-0.43	0.6708	3.68	0.6608	3.565
	0.6496	1.065	0.6955	-0.605	0.6616	3.22	0.6752	-3.16	0.6675	-0.43	0.6714	3.665	0.6614	3.51
	0.6501	1.065	0.6961	-0.595	0.6622	3.21	0.6757	-3.145	0.6681	-0.43	0.6721	3.655	0.6619	3.455
	0.6506	1.065	0.6967	-0.59	0.6627	3.225	0.6763	-3.135	0.6687	-0.43	0.6727	3.64	0.6625	3.42
	0.6512	1.06	0.6974	-0.6	0.6633	3.26	0.6769	-3.115	0.6692	-0.43	0.6733	3.63	0.6631	3.405
	0.6517	1.04	0.698	-0.6	0.6639	3.285	0.6774	-3.11	0.6698	-0.43	0.6738	3.575	0.6637	3.4
	0.6522	1.035	0.6986	-0.595	0.6645	3.295	0.678	-3.12	0.6704	-0.425	0.6744	3.56	0.6643	3.42
	0.6527	1.04	0.6993	-0.58	0.6651	3.3	0.6786	-3.13	0.6709	-0.425	0.6749	3.555	0.6648	3.445
	0.6532	1.02	0.6999	-0.59	0.6657	3.325	0.6791	-3.165	0.6715	-0.425	0.6755	3.53	0.6654	3.485
	0.6537	1.015	0.7005	-0.595	0.6662	3.345	0.6797	-3.215	0.6721	-0.42	0.6761	3.485	0.666	3.53
	0.6542	1.01	0.7011	-0.585	0.6668	3.36	0.6803	-3.275	0.6726	-0.42	0.6766	3.45	0.6666	3.565
	0.6547	1	0.7018	-0.575	0.6674	3.36	0.6808	-3.315	0.6732	-0.415	0.6772	3.42	0.6671	3.59
	0.6552	0.985	0.7024	-0.58	0.668	3.36	0.6814	-3.34	0.6738	-0.415	0.6777	3.385	0.6677	3.62
	0.6557	0.99	0.703	-0.585	0.6686	3.375	0.682	-3.33	0.6744	-0.415	0.6783	3.34	0.6683	3.66
	0.6562	1	0.7037	-0.585	0.6691	3.375	0.6825	-3.285	0.6749	-0.415	0.6789	3.28	0.6689	3.69
	0.6567	0.995	0.7043	-0.575	0.6697	3.375	0.6831	-3.25	0.6755	-0.415	0.6794	3.215	0.6695	3.725
	0.6572	0.99	0.7049	-0.57	0.6703	3.385	0.6837	-3.235	0.6761	-0.41	0.68	3.105	0.67	3.74
	0.6577	1.005	0.7055	-0.575	0.6709	3.38	0.6842	-3.245	0.6766	-0.41	0.6805	2.995	0.6706	3.76
	0.6582	1.01	0.7062	-0.58	0.6715	3.375	0.6848	-3.25	0.6772	-0.41	0.6811	2.9	0.6712	3.77
	0.6587	1.005	0.7068	-0.57	0.6721	3.39	0.6854	-3.295	0.6777	-0.37	0.6817	2.795	0.6718	3.77
	0.6592	1.025	0.7074	-0.56	0.6726	3.41	0.6859	-3.305	0.6783	-0.37	0.6822	2.7	0.6724	3.795
	0.6597	1.04	0.7081	-0.57	0.6732	3.43	0.6865	-3.29	0.6788	-0.365	0.6828	2.64	0.6729	3.81
	0.6602	1.04	0.7087	-0.57	0.6738	3.47	0.687	-3.275	0.6794	-0.36	0.6833	2.605	0.6735	3.815
	0.6607	1.04	0.7093	-0.56	0.6744	3.51	0.6876	-3.26	0.6799	-0.365	0.6839	2.545	0.6741	3.81
	0.6613	0.96	0.7099	-0.555	0.675	3.555	0.6882	-3.275	0.6804	-0.365	0.6845	2.52	0.6747	3.8
	0.6619	0.97	0.7106	-0.56	0.6755	3.59	0.6887	-3.29	0.681	-0.365	0.685	2.51	0.6752	3.76
	0.6624	0.98	0.7112	-0.565	0.6761	3.635	0.6893	-3.255	0.6815	-0.36	0.6856	2.48	0.6758	3.685
	0.663	0.97	0.7118	-0.56	0.6767	3.675	0.6899	-3.215	0.6821	-0.36	0.6861	2.465	0.6764	3.61
	0.6636	0.965	0.7125	-0.55	0.6773	3.72	0.6904	-3.195	0.6826	-0.355	0.6867	2.45	0.677	3.54
	0.6641	0.98	0.7131	-0.55	0.6778	3.71	0.691	-3.185	0.6832	-0.355	0.6873	2.44	0.6776	3.455
	0.6647	0.985	0.7137	-0.56	0.6783	3.68	0.6916	-3.195	0.6837	-0.355	0.6878	2.43	0.6781	3.385
	0.6653	0.965	0.7143	-0.56	0.6788	3.66	0.6921	-3.18	0.6842	-0.355	0.6884	2.435	0.6787	3.335
	0.6658	0.965	0.715	-0.55	0.6793	3.67	0.6927	-3.14	0.6848	-0.35	0.6889	2.46	0.6793	3.285
	0.6664	0.975	0.7156	-0.545	0.6799	3.69	0.6933	-3.125	0.6853	-0.35	0.6895	2.475	0.6799	3.235
	0.667	0.97	0.7162	-0.55	0.6804	3.725	0.6938	-3.125	0.6859	-0.35	0.6901	2.49	0.6805	3.205
	0.6675	0.955	0.7169	-0.555	0.6809	3.8	0.6944	-3.115	0.6864	-0.345	0.6906	2.525	0.681	3.185
	0.6681	0.975	0.7175	-0.55	0.6814	3.88	0.695	-3.135	0.6869	-0.345	0.6912	2.555	0.6816	3.17
	0.6687	0.97	0.7181	-0.54	0.6819	3.955	0.6955	-3.165	0.6875	-0.345	0.6917	2.56	0.6822	3.175
	0.6692	0.975	0.7187	-0.55	0.6824	4.04	0.6961	-3.2	0.688	-0.345	0.6923	2.565	0.6828	3.21
	0.6698	0.985	0.7194	-0.555	0.6829	4.12	0.6967	-3.24	0.6886	-0.345	0.6929	2.57	0.6833	3.245
	0.6704	1.005	0.72	-0.55	0.6834	4.175	0.6972	-3.265	0.6891	-0.345	0.6934	2.585	0.6839	3.28
	0.6709	1.005	0.7206	-0.54	0.684	4.225	0.6978	-3.305	0.6896	-0.345	0.694	2.6	0.6845	3.32
	0.6715	1	0.7212	-0.54	0.6845	4.255	0.6984	-3.32	0.6902	-0.345	0.6945	2.605	0.6851	3.365
	0.6721	1.025	0.7219	-0.545	0.685	4.275	0.6989	-3.33	0.6907	-0.345	0.6951	2.605	0.6857	3.41
	0.6726	1.045	0.7225	-0.55	0.6855	4.28	0.6995	-3.345	0.6913	-0.345	0.6956	2.62	0.6862	3.445
	0.6732	1.035	0.7231	-0.54	0.686	4.28	0.7001	-3.4	0.6918	-0.345	0.6962	2.615	0.6868	3.48
	0.6738	1.03	0.7238	-0.535	0.6865	4.27	0.7006	-3.47	0.6923	-0.345	0.6968	2.615	0.6874	3.51
	0.6743	1.04	0.7244	-0.54	0.687	4.215	0.7012	-3.51	0.6929	-0.35	0.6973	2.605	0.688	3.535
	0.6749	1.04	0.725	-0.55	0.6875	4.15	0.7018	-3.525	0.6934	-0.345	0.6979	2.59	0.6885	3.55
	0.6755	1.035	0.7256	-0.545	0.6881	4.07	0.7023	-3.5	0.694	-0.345	0.6984	2.57	0.6891	3.565
	0.676	1.045	0.7263	-0.53	0.6886	3.99	0.7029	-3.445	0.6945	-0.345	0.699	2.55	0.6897	3.575
	0.6766	1.04	0.7269	-0.535	0.6891	3.95	0.7035	-3.41	0.695	-0.345	0.6996	2.535	0.6903	3.575
	0.6772	1.035	0.7275	-0.545	0.6896	3.925	0.704	-3.375	0.6956	-0.345	0.7001	2.52	0.6909	3.57
	0.6777	1.045	0.7282	-0.54	0.6901	3.88	0.7046	-3.325	0.6961	-0.34	0.7007	2.51	0.6914	3.55
	0.6783	1.05	0.7288	-0.53	0.6906	3.85	0.7052	-3.305	0.6967	-0.345	0.7012	2.515	0.692	3.525
	0.6789	1.05	0.7294	-0.53	0.6911	3.82	0.7057	-3.315	0.6972	-0.34	0.7018	2.52	0.6926	3.49
	0.6794	1.035	0.73	-0.535	0.6916	3.78	0.7063	-3.345	0.6978	-0.335	0.7024	2.495	0.6932	3.45
	0.68	1.02	0.7307	-0.54	0.6922	3.735	0.7069	-3.34	0.6983	-0.34	0.7029	2.48	0.6938	3.425
	0.6806	1.015	0.7313	-0.53	0.6927	3.68	0.7074	-3.31	0.6988	-0.34	0.7035	2.46	0.6943	3.405
	0.6811	1.005	0.7319	-0.525	0.6932	3.625	0.708	-3.295	0.6994	-0.34	0.704	2.42	0.6949	3.36
	0.6817	0.99	0.7326	-0.53	0.6937	3.595	0.7086	-3.265	0.6999	-0.34	0.7046	2.4	0.6955	3.325
	0.6823	0.98	0.7332	-0.535	0.6942	3.61	0.7091	-3.23	0.7005	-0.335	0.7052	2.4	0.6961	3.3
	0.6828	0.97	0.7338	-0.53	0.6947	3.645	0.7097	-3.215	0.701	-0.335	0.7057	2.39	0.6966	3.265
	0.6834	0.965	0.7344	-0.52	0.6952	3.7	0.7103	-3.23	0.7015	-0.335	0.7063	2.395	0.6972	3.24
	0.684	0.975	0.7351	-0.52	0.6957	3.755	0.7108	-3.24	0.7021	-0.335	0.7068	2.41	0.6978	3.235
	0.6845	0.985	0.7357	-0.535	0.6963	3.815	0.7114	-3.34	0.7026	-0.335	0.7074	2.425	0.6984	3.25
	0.6851	0.97	0.7363	-0.53	0.6968	3.865	0.7119	-3.365	0.7032	-0.33	0.708	2.44	0.699	3.27
	0.6857	0.96	0.737	-0.53	0.6973	3.875	0.7124	-3.39	0.7037	-0.33	0.7085	2.45	0.6995	3.295
	0.6862	0.98	0.7376	-0.525	0.6978	3.86	0.7129	-3.41	0.7042	-0.33	0.7091	2.45	0.7001	3.335
	0.6868	0.995	0.7382	-0.53	0.6983	3.83	0.7134	-3.42	0.7048	-0.325	0.7096	2.465	0.7007	3.355
	0.6874	0.985	0.7388	-0.53	0.6988	3.795	0.7139	-3.435	0.7053	-0.325	0.7102	2.46	0.7013	3.375
	0.6879	0.975	0.7395	-0.52	0.6993	3.77	0.7144	-3.45	0.7059	-0.32	0.7108	2.465	0.7019	3.41
	0.6885	0.97	0.7401	-0.515	0.6998	3.76	0.7149	-3.47	0.7064	-0.32	0.7113	2.47	0.7024	3.445
	0.6891	0.97	0.7407	-0.52	0.7004	3.77	0.7154	-3.49	0.7069	-0.315	0.7119	2.44	0.703	3.475
	0.6896	0.975	0.7414	-0.53	0.7009	3.79	0.7159	-3.48	0.7075	-0.31	0.7124	2.43	0.7036	3.515
	0.6902	0.99	0.742	-0.52	0.7014	3.82	0.7164	-3.44	0.708	-0.31	0.713	2.43	0.7042	3.565
	0.6908	1.005	0.7426	-0.515	0.7019	3.855	0.7169	-3.375	0.7086	-0.31	0.7136	2.415	0.7047	3.59
	0.6913	1.005	0.7432	-0.515	0.7024	3.875	0.7174	-3.36	0.7091	-0.305	0.7141	2.395	0.7053	3.63
	0.6919	1.01	0.7439	-0.525	0.7029	3.875	0.7179	-3.365	0.7096	-0.305	0.7147	2.36	0.7059	3.67
	0.6925	1.015	0.7445	-0.525	0.7034	3.91	0.7184	-3.38	0.7102	-0.305	0.7152	2.335	0.7065	3.685
	0.693	1.01	0.7451	-0.515	0.7039	3.925	0.7189	-3.4	0.7107	-0.305	0.7158	2.295	0.7071	3.695
	0.6936	0.98	0.7457	-0.51	0.7045	3.91	0.7194	-3.405	0.7113	-0.305	0.7163	2.27	0.7076	3.7
	0.6942	1.005	0.7464	-0.52	0.705	3.9	0.7199	-3.39	0.7118	-0.3	0.7169	2.26	0.7082	3.7
	0.6947	1.01	0.747	-0.525	0.7055	3.885	0.7204	-3.37	0.7123	-0.3	0.7175	2.23	0.7088	3.71
	0.6953	0.995	0.7476	-0.515	0.706	3.86	0.721	-3.35	0.7129	-0.3	0.718	2.21	0.7094	3.725
	0.6959	0.985	0.7483	-0.515	0.7065	3.835	0.7215	-3.32	0.7134	-0.3	0.7186	2.21	0.7099	3.505
	0.6964	1	0.7489	-0.52	0.707	3.83	0.722	-3.32	0.714	-0.295	0.7191	2.22	0.7104	3.445
	0.697	0.995	0.7495	-0.485	0.7075	3.815	0.7225	-3.325	0.7145	-0.295	0.7197	2.22	0.7109	3.4
	0.6976	1.01	0.7502	-0.485	0.708	3.805	0.723	-3.305	0.7151	-0.295	0.7203	2.245	0.7114	3.355
	0.6981	1.025	0.7508	-0.475	0.7086	3.82	0.7235	-3.26	0.7156	-0.295	0.7208	2.28	0.7119	3.325
	0.6987	1.025	0.7514	-0.465	0.7091	3.835	0.724	-3.245	0.7161	-0.295	0.7214	2.31	0.7124	3.285
	0.6993	1.03	0.7521	-0.47	0.7096	3.835	0.7245	-3.25	0.7167	-0.295	0.7219	2.32	0.7129	3.24
	0.6998	1.045	0.7527	-0.475	0.7101	3.84	0.725	-3.245	0.7172	-0.29	0.7225	2.355	0.7134	3.22
	0.7004	1.07	0.7534	-0.47	0.7106	3.87	0.7255	-3.24	0.7178	-0.29	0.7231	2.4	0.7139	3.195
	0.701	1.065	0.754	-0.46	0.7111	3.88	0.726	-3.24	0.7183	-0.295	0.7236	2.425	0.7144	3.16
	0.7015	1.06	0.7546	-0.455	0.7116	3.88	0.7265	-3.26	0.7188	-0.295	0.7242	2.455	0.7149	3.15
	0.7021	1.055	0.7553	-0.47	0.7121	3.905	0.727	-3.29	0.7194	-0.295	0.7247	2.51	0.7154	3.155
	0.7027	1.04	0.7559	-0.465	0.7127	3.91	0.7275	-3.31	0.7199	-0.295	0.7253	2.565	0.7159	3.135
	0.7032	1.025	0.7565	-0.45	0.7132	3.925	0.728	-3.315	0.7205	-0.295	0.7259	2.59	0.7164	3.12
	0.7038	1.02	0.7572	-0.445	0.7137	3.935	0.7285	-3.3	0.721	-0.3	0.7264	2.615	0.7169	3.125
	0.7044	1	0.7578	-0.45	0.7142	3.935	0.729	-3.28	0.7215	-0.3	0.727	2.65	0.7174	3.145
	0.7049	0.97	0.7585	-0.455	0.7147	3.91	0.7295	-3.265	0.7221	-0.3	0.7275	2.685	0.7179	3.155
	0.7055	0.96	0.7591	-0.445	0.7152	3.88	0.73	-3.235	0.7226	-0.305	0.7281	2.71	0.7185	3.155
	0.7061	0.96	0.7597	-0.44	0.7157	3.855	0.7306	-3.25	0.7232	-0.305	0.7287	2.74	0.719	3.165
	0.7066	0.95	0.7604	-0.44	0.7162	3.83	0.7311	-3.335	0.7237	-0.31	0.7292	2.785	0.7195	3.17
	0.7072	0.935	0.761	-0.45	0.7168	3.785	0.7316	-3.385	0.7242	-0.31	0.7298	2.8	0.72	3.19
	0.7078	0.94	0.7616	-0.45	0.7173	3.775	0.7321	-3.38	0.7248	-0.31	0.7303	2.805	0.7205	3.205
	0.7084	0.955	0.7623	-0.44	0.7178	3.785	0.7326	-3.37	0.7253	-0.31	0.7309	2.835	0.721	3.215
	0.7089	0.965	0.7629	-0.435	0.7183	3.805	0.7331	-3.35	0.7259	-0.31	0.7315	2.845	0.7215	3.22
	0.7095	0.955	0.7636	-0.44	0.7188	3.875	0.7336	-3.335	0.7264	-0.31	0.732	2.845	0.722	3.23
	0.7101	0.95	0.7642	-0.44	0.7193	3.965	0.7341	-3.34	0.7269	-0.31	0.7326	2.86	0.7225	3.255
	0.7106	0.94	0.7648	-0.43	0.7198	4.07	0.7346	-3.325	0.7275	-0.31	0.7331	2.875	0.723	3.29
	0.7112	0.94	0.7655	-0.425	0.7203	4.165	0.7351	-3.305	0.728	-0.31	0.7337	2.845	0.7235	3.3
	0.7118	0.945	0.7661	-0.43	0.7209	4.28	0.7356	-3.25	0.7286	-0.315	0.7343	2.825	0.724	3.31
	0.7123	0.915	0.7667	-0.435	0.7214	4.38	0.7361	-3.205	0.7291	-0.315	0.7348	2.845	0.7245	3.34
	0.7129	0.91	0.7674	-0.43	0.7219	4.435	0.7366	-3.215	0.7297	-0.315	0.7354	2.825	0.725	3.36
	0.7135	0.93	0.768	-0.42	0.7224	4.465	0.7371	-3.225	0.7302	-0.315	0.7359	2.81	0.7255	3.365
	0.714	0.92	0.7687	-0.42	0.7229	4.495	0.7376	-3.195	0.7307	-0.315	0.7365	2.805	0.726	3.365
	0.7146	0.905	0.7693	-0.425	0.7234	4.455	0.7381	-3.175	0.7313	-0.32	0.7371	2.785	0.7265	3.38
	0.7152	0.905	0.7699	-0.42	0.7239	4.375	0.7386	-3.19	0.7318	-0.32	0.7376	2.78	0.727	3.39
	0.7157	0.89	0.7706	-0.415	0.7244	4.315	0.7391	-3.235	0.7324	-0.315	0.7382	2.785	0.7275	3.395
	0.7163	0.885	0.7712	-0.415	0.7249	4.3	0.7396	-3.245	0.7329	-0.32	0.7387	2.77	0.728	3.41
	0.7169	0.895	0.7718	-0.425	0.7255	4.285	0.7402	-3.265	0.7334	-0.315	0.7393	2.75	0.7285	3.435
	0.7174	0.885	0.7725	-0.425	0.726	4.295	0.7407	-3.31	0.734	-0.315	0.7398	2.73	0.729	3.48
	0.718	0.855	0.7731	-0.415	0.7265	4.305	0.7412	-3.38	0.7345	-0.315	0.7404	2.72	0.7295	3.54
	0.7186	0.84	0.7738	-0.415	0.727	4.3	0.7417	-3.435	0.7351	-0.315	0.741	2.7	0.73	3.59
	0.7191	0.86	0.7744	-0.415	0.7275	4.3	0.7422	-3.455	0.7356	-0.315	0.7415	2.67	0.7305	3.625
	0.7197	0.865	0.775	-0.42	0.728	4.325	0.7427	-3.455	0.7361	-0.315	0.7421	2.64	0.7311	3.645
	0.7203	0.855	0.7757	-0.41	0.7285	4.325	0.7432	-3.435	0.7367	-0.31	0.7426	2.63	0.7316	3.69
	0.7208	0.875	0.7763	-0.405	0.729	4.32	0.7437	-3.41	0.7372	-0.31	0.7432	2.595	0.7321	3.725
	0.7214	0.89	0.7769	-0.41	0.7296	4.34	0.7442	-3.395	0.7378	-0.305	0.7438	2.55	0.7326	3.74
	0.722	0.895	0.7776	-0.415	0.7301	4.37	0.7447	-3.38	0.7383	-0.305	0.7443	2.515	0.7331	3.755
	0.7225	0.9	0.7782	-0.41	0.7306	4.37	0.7452	-3.365	0.7388	-0.305	0.7449	2.505	0.7336	3.76
	0.7231	0.905	0.7789	-0.405	0.7311	4.34	0.7457	-3.335	0.7394	-0.305	0.7454	2.505	0.7341	3.765
	0.7237	0.91	0.7795	-0.4	0.7316	4.305	0.7462	-3.275	0.7399	-0.3	0.746	2.53	0.7346	3.775
	0.7242	0.89	0.7801	-0.41	0.7321	4.255	0.7467	-3.24	0.7405	-0.3	0.7466	2.55	0.7351	3.785
	0.7248	0.885	0.7808	-0.41	0.7326	4.21	0.7472	-3.215	0.741	-0.305	0.7471	2.55	0.7356	3.785
	0.7254	0.875	0.7814	-0.395	0.7331	4.155	0.7477	-3.19	0.7415	-0.3	0.7477	2.56	0.7361	3.785
	0.7259	0.84	0.782	-0.39	0.7337	4.095	0.7482	-3.18	0.7421	-0.3	0.7482	2.585	0.7366	3.805
	0.7265	0.84	0.7827	-0.4	0.7342	4.04	0.7487	-3.22	0.7426	-0.3	0.7488	2.6	0.7371	3.84
	0.7271	0.85	0.7833	-0.41	0.7347	3.995	0.7492	-3.255	0.7432	-0.295	0.7493	2.595	0.7376	3.87
	0.7276	0.855	0.784	-0.4	0.7352	3.965	0.7498	-3.265	0.7437	-0.3	0.7499	2.605	0.7381	3.9
	0.7282	0.855	0.7846	-0.395	0.7357	3.945	0.7503	-3.255	0.7443	-0.3	0.7505	2.61	0.7386	3.93
	0.7288	0.845	0.7852	-0.395	0.7362	3.9	0.7508	-3.22	0.7448	-0.3	0.751	2.585	0.7391	3.96
	0.7293	0.85	0.7859	-0.405	0.7367	3.885	0.7513	-3.205	0.7453	-0.3	0.7516	2.59	0.7396	3.99
	0.7299	0.875	0.7865	-0.4	0.7372	3.88	0.7518	-3.185	0.7459	-0.3	0.7521	2.595	0.7401	4.015
	0.7305	0.89	0.7871	-0.39	0.7378	3.855	0.7523	-3.18	0.7465	-0.29	0.7527	2.59	0.7406	4.05
	0.731	0.88	0.7878	-0.385	0.7383	3.835	0.7528	-3.195	0.7471	-0.29	0.7532	2.59	0.7411	4.065
	0.7316	0.89	0.7884	-0.395	0.7388	3.82	0.7533	-3.25	0.7477	-0.285	0.7538	2.6	0.7416	4.075
	0.7322	0.9	0.7891	-0.395	0.7393	3.81	0.7538	-3.29	0.7482	-0.285	0.7544	2.595	0.7421	4.085
	0.7327	0.885	0.7897	-0.385	0.7398	3.8	0.7543	-3.305	0.7488	-0.285	0.7549	2.575	0.7426	4.09
	0.7333	0.19	0.7903	-0.375	0.7403	3.79	0.7548	-3.31	0.7494	-0.285	0.7555	2.565	0.7432	4.095
	0.7339	0.18	0.791	-0.375	0.7408	3.76	0.7553	-3.31	0.75	-0.28	0.756	2.555	0.7437	4.1
	0.7345	0.15	0.7916	-0.38	0.7413	3.755	0.7558	-3.29	0.7506	-0.28	0.7566	2.53	0.7442	4.085
	0.7351	0.09	0.7922	-0.375	0.7419	3.775	0.7563	-3.28	0.7512	-0.28	0.7572	2.505	0.7447	4.06
	0.7357	0.045	0.7929	-0.365	0.7424	3.79	0.7568	-3.27	0.7518	-0.28	0.7577	2.48	0.7452	4.04
	0.7363	0.01	0.7935	-0.365	0.7429	4.07	0.7573	-3.225	0.7524	-0.28	0.7583	2.46	0.7457	3.995
	0.7369	-0.02	0.7942	-0.38	0.7435	4.04	0.7578	-3.18	0.753	-0.275	0.7588	2.445	0.7462	3.975
	0.7375	-0.065	0.7948	-0.38	0.744	4.02	0.7583	-3.16	0.7535	-0.275	0.7594	2.42	0.7467	3.945
	0.7381	-0.125	0.7954	-0.37	0.7445	4.01	0.7588	-3.135	0.7541	-0.275	0.7599	2.375	0.7472	3.915
	0.7386	-0.18	0.7961	-0.365	0.7451	4.015	0.7593	-3.095	0.7547	-0.275	0.7605	2.36	0.7477	3.88
	0.7392	-0.22	0.7967	-0.37	0.7456	4.015	0.7599	-3.055	0.7553	-0.275	0.7611	2.365	0.7482	3.85
	0.7398	-0.24	0.7973	-0.375	0.7462	4.025	0.7604	-3.04	0.7559	-0.275	0.7616	2.36	0.7487	3.82
	0.7404	-0.265	0.798	-0.37	0.7467	4.045	0.7609	-3.045	0.7565	-0.28	0.7622	2.345	0.7492	3.8
	0.741	-0.32	0.7986	-0.36	0.7473	4.06	0.7614	-3.06	0.7571	-0.28	0.7627	2.33	0.7497	3.81
	0.7416	-0.35	0.7993	-0.37	0.7478	4.06	0.7619	-3.07	0.7577	-0.28	0.7633	2.33	0.7502	3.81
	0.7422	-0.335	0.7999	-0.37	0.7483	4.08	0.7624	-3.055	0.7583	-0.28	0.7638	2.32	0.7507	3.81
	0.7428	-0.335	0.8005	-0.37	0.7489	4.09	0.7629	-3.065	0.7588	-0.285	0.7644	2.31	0.7512	3.835
	0.7434	-0.365	0.8012	-0.36	0.7494	4.08	0.7634	-3.105	0.7594	-0.285	0.765	2.305	0.7517	3.875
	0.744	-0.38	0.8018	-0.36	0.75	4.07	0.7639	-3.115	0.76	-0.285	0.7655	2.305	0.7522	3.915
	0.7445	-0.36	0.8024	-0.37	0.7505	4.055	0.7644	-3.115	0.7606	-0.285	0.7661	2.295	0.7527	3.965
	0.7451	-0.34	0.8031	-0.37	0.7511	4.045	0.7649	-3.135	0.7612	-0.29	0.7666	2.295	0.7532	3.995
	0.7457	-0.345	0.8037	-0.36	0.7516	4.04	0.7654	-3.165	0.7618	-0.29	0.7672	2.3	0.7537	4.025
	0.7463	-0.35	0.8044	-0.36	0.7521	4.045	0.7659	-3.16	0.7624	-0.29	0.7677	2.305	0.7542	4.04
	0.7469	-0.34	0.805	-0.365	0.7527	4.035	0.7664	-3.145	0.763	-0.29	0.7683	2.32	0.7547	4.065
	0.7475	-0.32	0.8056	-0.365	0.7532	4.025	0.7669	-3.15	0.7636	-0.295	0.7689	2.34	0.7552	4.09
	0.7481	-0.305	0.8063	-0.36	0.7538	4.02	0.7674	-3.19	0.7642	-0.295	0.7694	2.34	0.7558	4.09
	0.7487	-0.295	0.8069	-0.355	0.7543	4.005	0.7679	-3.21	0.7647	-0.29	0.77	2.355	0.7563	4.095
	0.7493	-0.295	0.8075	-0.36	0.7548	3.985	0.7684	-3.195	0.7653	-0.295	0.7705	2.375	0.7568	4.1
	0.7499	-0.29	0.8082	-0.37	0.7554	3.97	0.7689	-3.165	0.7659	-0.295	0.7711	2.39	0.7573	4.08
	0.7504	-0.275	0.8088	-0.365	0.7559	3.95	0.7695	-3.17	0.7665	-0.3	0.7716	2.4	0.7578	4.065
	0.751	-0.255	0.8095	-0.355	0.7565	3.95	0.77	-3.175	0.7671	-0.295	0.7722	2.415	0.7583	4.05
	0.7516	-0.255	0.8101	-0.36	0.757	3.935	0.7705	-3.17	0.7677	-0.3	0.7728	2.42	0.7588	4.025
	0.7522	-0.26	0.8107	-0.37	0.7576	3.925	0.771	-3.18	0.7683	-0.3	0.7733	2.42	0.7593	4.015
	0.7528	-0.255	0.8114	-0.37	0.7581	3.925	0.7715	-3.19	0.7689	-0.3	0.7739	2.44	0.7598	3.99
	0.7534	-0.23	0.812	-0.365	0.7586	3.92	0.772	-3.2	0.7695	-0.3	0.7744	2.445	0.7603	3.965
	0.754	-0.225	0.8126	-0.36	0.7592	3.905	0.7725	-3.22	0.77	-0.3	0.775	2.435	0.7608	3.955
	0.7546	-0.24	0.8133	-0.365	0.7597	3.9	0.773	-3.245	0.7706	-0.3	0.7755	2.44	0.7613	3.935
	0.7552	-0.245	0.8139	-0.365	0.7603	3.89	0.7735	-3.255	0.7712	-0.3	0.7761	2.445	0.7618	3.94
	0.7558	-0.235	0.8146	-0.365	0.7608	3.91	0.774	-3.245	0.7718	-0.3	0.7767	2.435	0.7623	3.95
	0.7563	-0.225	0.8152	-0.355	0.7614	3.905	0.7745	-3.205	0.7724	-0.295	0.7772	2.425	0.7628	3.93
	0.7569	-0.22	0.8158	-0.36	0.7619	3.9	0.775	-3.19	0.773	-0.295	0.7778	2.43	0.7633	3.92
	0.7575	-0.22	0.8165	-0.365	0.7624	3.91	0.7756	-2.99	0.7736	-0.295	0.7783	2.425	0.7638	3.92
	0.7581	-0.215	0.8171	-0.36	0.763	3.93	0.7762	-2.985	0.7742	-0.295	0.7789	2.41	0.7643	3.93
	0.7587	-0.21	0.8177	-0.35	0.7635	3.93	0.7768	-2.97	0.7748	-0.295	0.7795	2.395	0.7648	3.92
	0.7593	-0.185	0.8184	-0.355	0.7641	3.93	0.7774	-2.99	0.7754	-0.295	0.78	2.38	0.7653	3.915
	0.7599	-0.17	0.819	-0.36	0.7646	3.96	0.778	-3.015	0.7759	-0.295	0.7806	2.35	0.7658	3.895
	0.7605	-0.175	0.8197	-0.36	0.7651	3.99	0.7786	-3.01	0.7765	-0.295	0.7811	2.33	0.7663	3.875
	0.7611	-0.17	0.8203	-0.355	0.7657	3.99	0.7792	-3.035	0.7771	-0.29	0.7817	2.335	0.7668	3.87
	0.7617	-0.135	0.8209	-0.35	0.7662	3.965	0.7799	-3.075	0.7777	-0.295	0.7822	2.31	0.7673	3.875
	0.7622	-0.115	0.8216	-0.355	0.7668	3.96	0.7805	-3.125	0.7783	-0.29	0.7828	2.275	0.7679	3.86
	0.7628	-0.125	0.8222	-0.36	0.7673	3.95	0.7811	-3.14	0.7789	-0.285	0.7834	2.28	0.7684	3.87
	0.7634	-0.125	0.8228	-0.355	0.7679	3.94	0.7817	-3.12	0.7795	-0.29	0.7839	2.265	0.7689	3.88
	0.764	-0.12	0.8235	-0.35	0.7684	3.94	0.7823	-3.1	0.7801	-0.29	0.7845	2.235	0.7694	3.875
	0.7646	-0.115	0.8241	-0.355	0.7689	3.93	0.7829	-3.09	0.7807	-0.285	0.785	2.2	0.7699	3.87
	0.7652	-0.115	0.8248	-0.36	0.7695	3.915	0.7835	-3.06	0.7812	-0.285	0.7856	2.195	0.7704	3.86
	0.7658	-0.12	0.8254	-0.36	0.77	3.89	0.7841	-3.04	0.7818	-0.285	0.7861	2.175	0.7709	3.86
	0.7664	-0.125	0.826	-0.35	0.7706	3.885	0.7847	-3.015	0.7824	-0.285	0.7867	2.13	0.7714	3.89
	0.767	-0.14	0.8267	-0.345	0.7711	3.875	0.7853	-2.995	0.783	-0.28	0.7873	2.115	0.7719	3.89
	0.7676	-0.145	0.8273	-0.355	0.7717	3.855	0.7859	-2.98	0.7836	-0.28	0.7878	2.1	0.7724	3.885
	0.7681	-0.145	0.8279	-0.36	0.7722	3.86	0.7865	-2.99	0.7842	-0.28	0.7884	2.055	0.7729	3.9
	0.7687	-0.17	0.8286	-0.35	0.7727	3.855	0.7871	-3.025	0.7848	-0.28	0.7889	2.04	0.7734	3.91
	0.7693	-0.185	0.8292	-0.34	0.7733	3.855	0.7877	-3.035	0.7854	-0.28	0.7895	2.04	0.774	3.835
	0.7699	-0.185	0.8299	-0.35	0.7738	3.855	0.7883	-3.015	0.786	-0.275	0.79	2.01	0.7746	3.845
	0.7705	-0.185	0.8305	-0.345	0.7744	3.87	0.7889	-2.995	0.7866	-0.27	0.7906	1.985	0.7752	3.86
	0.7711	-0.195	0.8311	-0.345	0.7749	3.87	0.7895	-2.965	0.7871	-0.27	0.7912	1.985	0.7758	3.855
	0.7717	-0.21	0.8317	-0.36	0.7755	3.87	0.7901	-2.945	0.7877	-0.27	0.7917	1.965	0.7764	3.84
	0.7723	-0.21	0.8324	-0.36	0.776	3.885	0.7907	-2.945	0.7883	-0.265	0.7923	1.93	0.777	3.82
	0.7729	-0.21	0.833	-0.345	0.7765	3.9	0.7913	-2.965	0.7889	-0.265	0.7928	1.905	0.7777	3.81
	0.7735	-0.225	0.8336	-0.345	0.7771	3.9	0.7919	-2.97	0.7895	-0.265	0.7934	1.9	0.7783	3.815
	0.774	-0.22	0.8342	-0.35	0.7776	3.895	0.7925	-2.945	0.7901	-0.265	0.7939	1.885	0.7789	3.82
	0.7746	-0.235	0.8349	-0.355	0.7782	3.885	0.7932	-2.92	0.7907	-0.265	0.7945	1.86	0.7795	3.82
	0.7752	-0.26	0.8355	-0.35	0.7787	3.875	0.7938	-2.905	0.7913	-0.26	0.7951	1.84	0.7801	3.82
	0.7758	-0.255	0.8361	-0.34	0.7792	3.855	0.7944	-2.885	0.7919	-0.26	0.7956	1.85	0.7807	3.82
	0.7764	-0.25	0.8367	-0.345	0.7798	3.835	0.795	-2.885	0.7924	-0.26	0.7962	1.835	0.7813	3.825
	0.777	-0.27	0.8374	-0.35	0.7803	3.83	0.7956	-2.905	0.793	-0.26	0.7967	1.82	0.7819	3.825
	0.7776	-0.29	0.838	-0.35	0.7809	3.81	0.7962	-2.935	0.7936	-0.26	0.7973	1.825	0.7825	3.81
	0.7782	-0.31	0.8386	-0.345	0.7814	3.8	0.7968	-2.98	0.7942	-0.255	0.7978	1.825	0.7831	3.805
	0.7788	-0.31	0.8393	-0.345	0.782	3.805	0.7974	-3.005	0.7948	-0.255	0.7984	1.805	0.7837	3.795
	0.7794	-0.31	0.8399	-0.355	0.7825	3.795	0.798	-3.005	0.7954	-0.255	0.799	1.8	0.7843	3.795
	0.7799	-0.325	0.8405	-0.355	0.783	3.77	0.7986	-2.99	0.796	-0.255	0.7995	1.81	0.7849	3.78
	0.7805	-0.335	0.8411	-0.345	0.7836	3.755	0.7992	-2.96	0.7966	-0.25	0.8001	1.79	0.7856	3.78
	0.7811	-0.365	0.8418	-0.345	0.7841	3.74	0.7998	-2.925	0.7972	-0.25	0.8006	1.765	0.7862	3.77
	0.7817	-0.385	0.8424	-0.355	0.7847	3.72	0.8004	-2.89	0.7978	-0.245	0.8012	1.775	0.7868	3.775
	0.7823	-0.39	0.843	-0.36	0.7852	3.7	0.801	-2.87	0.7983	-0.245	0.8018	1.77	0.7874	3.78
	0.7829	-0.4	0.8436	-0.355	0.7858	3.7	0.8016	-2.89	0.7989	-0.245	0.8023	1.745	0.788	3.79
	0.7835	-0.425	0.8443	-0.345	0.7863	3.705	0.8022	-2.93	0.7995	-0.245	0.8029	1.735	0.7886	3.79
	0.7841	-0.43	0.8449	-0.35	0.7868	3.69	0.8028	-2.95	0.8001	-0.245	0.8034	1.755	0.7892	3.775
	0.7847	-0.445	0.8455	-0.36	0.7874	3.7	0.8034	-2.96	0.8007	-0.245	0.804	1.745	0.7898	3.78
	0.7853	-0.46	0.8461	-0.355	0.7879	3.71	0.804	-2.975	0.8013	-0.245	0.8045	1.7	0.7904	3.77
	0.7858	-0.485	0.8468	-0.35	0.7885	3.71	0.8046	-2.985	0.8019	-0.24	0.8051	1.69	0.791	3.74
	0.7864	-0.5	0.8474	-0.35	0.789	3.715	0.8052	-2.975	0.8025	-0.24	0.8057	1.69	0.7916	3.69
	0.787	-0.505	0.848	-0.36	0.7895	3.745	0.8058	-2.965	0.8031	-0.24	0.8062	1.67	0.7922	3.63
	0.7876	-0.525	0.8486	-0.36	0.7901	3.765	0.8065	-2.96	0.8036	-0.235	0.8068	1.64	0.7928	3.575
	0.7882	-0.55	0.8493	-0.35	0.7906	3.775	0.8071	-2.955	0.8042	-0.23	0.8073	1.625	0.7934	3.52
	0.7888	-0.565	0.8499	-0.35	0.7912	3.8	0.8077	-2.945	0.8048	-0.23	0.8079	1.645	0.7941	3.485
	0.7894	-0.585	0.8505	-0.36	0.7917	3.82	0.8083	-2.94	0.8054	-0.23	0.8084	1.635	0.7947	3.455
	0.79	-0.595	0.8511	-0.365	0.7923	3.8	0.8089	-2.92	0.806	-0.225	0.809	1.64	0.7953	3.42
	0.7906	-0.59	0.8518	-0.36	0.7928	3.79	0.8095	-2.9	0.8066	-0.225	0.8096	1.66	0.7959	3.39
	0.7912	-0.61	0.8524	-0.35	0.7933	3.795	0.8101	-2.875	0.8072	-0.22	0.8101	1.65	0.7965	3.375
	0.7918	-0.635	0.853	-0.355	0.7939	3.765	0.8107	-2.845	0.8078	-0.215	0.8107	1.655	0.7971	3.355
	0.7923	-0.65	0.8536	-0.365	0.7944	3.72	0.8113	-2.82	0.8084	-0.21	0.8112	1.67	0.7977	3.335
	0.7929	-0.655	0.8543	-0.365	0.795	3.685	0.8119	-2.81	0.8089	-0.21	0.8118	1.695	0.7983	3.355
	0.7935	-0.665	0.8549	-0.355	0.7955	3.655	0.8125	-2.815	0.8095	-0.21	0.8123	1.68	0.7989	3.365
	0.7941	-0.68	0.8555	-0.355	0.7961	3.615	0.8131	-2.805	0.8101	-0.205	0.8129	1.68	0.7995	3.36
	0.7947	-0.705	0.8561	-0.365	0.7966	3.595	0.8137	-2.79	0.8107	-0.2	0.8135	1.7	0.8001	3.355
	0.7953	-0.73	0.8568	-0.36	0.7971	3.585	0.8143	-2.8	0.8113	-0.2	0.814	1.7	0.8007	3.34
	0.7959	-0.74	0.8574	-0.355	0.7977	3.545	0.8149	-2.85	0.8119	-0.195	0.8146	1.68	0.8013	3.32
	0.7965	-0.74	0.858	-0.35	0.7982	3.51	0.8155	-2.9	0.8125	-0.195	0.8151	1.675	0.802	3.285
	0.7971	-0.755	0.8586	-0.355	0.7988	3.485	0.8161	-2.89	0.8131	-0.195	0.8157	1.195	0.8026	3.265
	0.7977	-0.77	0.8593	-0.36	0.7993	3.465	0.8167	-2.87	0.8137	-0.195	0.8163	1.22	0.8032	3.225
	0.7982	-0.775	0.8599	-0.35	0.7998	3.45	0.8173	-2.87	0.8143	-0.195	0.817	1.23	0.8038	3.195
	0.7988	-0.795	0.8605	-0.345	0.8004	3.455	0.8179	-2.87	0.8148	-0.195	0.8176	1.25	0.8044	3.18
	0.7994	-0.81	0.8612	-0.345	0.8009	3.455	0.8185	-2.855	0.8154	-0.195	0.8182	1.275	0.805	3.195
	0.8	-0.815	0.8618	-0.35	0.8015	3.455	0.8191	-2.835	0.816	-0.195	0.8188	1.29	0.8056	3.225
	0.8006	-0.83	0.8624	-0.35	0.802	3.47	0.8198	-2.81	0.8166	-0.195	0.8194	1.295	0.8062	3.26
	0.8012	-0.85	0.863	-0.34	0.8026	3.51	0.8204	-2.79	0.8172	-0.2	0.82	1.33	0.8068	3.32
	0.8018	-0.875	0.8637	-0.335	0.8031	3.545	0.821	-2.78	0.8178	-0.195	0.8206	1.345	0.8074	3.37
	0.8024	-0.91	0.8643	-0.34	0.8036	3.575	0.8216	-2.79	0.8184	-0.195	0.8212	1.325	0.808	3.395
	0.803	-0.94	0.8649	-0.345	0.8042	3.595	0.8222	-2.795	0.819	-0.2	0.8218	1.335	0.8086	3.425
	0.8036	-0.965	0.8655	-0.34	0.8047	3.61	0.8228	-2.775	0.8196	-0.2	0.8224	1.35	0.8092	3.48
	0.8041	-0.99	0.8662	-0.335	0.8053	3.62	0.8234	-2.76	0.8201	-0.2	0.823	1.33	0.8098	3.495
	0.8047	-1.015	0.8668	-0.34	0.8058	3.63	0.824	-2.785	0.8207	-0.2	0.8236	1.32	0.8105	3.525
	0.8053	-1.055	0.8674	-0.345	0.8064	3.62	0.8246	-2.83	0.8213	-0.08	0.8242	1.34	0.8111	3.56
	0.8059	-1.09	0.868	-0.345	0.8069	3.585	0.8252	-2.84	0.8219	-0.085	0.8248	1.34	0.8117	3.6
	0.8065	-1.12	0.8687	-0.335	0.8074	3.545	0.8258	-2.825	0.8225	-0.09	0.8254	1.325	0.8123	3.64
	0.8071	-1.135	0.8693	-0.34	0.808	3.47	0.8264	-2.82	0.8231	-0.09	0.826	1.32	0.8129	3.685
	0.8077	-1.155	0.8699	-0.35	0.8085	3.38	0.827	-2.805	0.8237	-0.09	0.8267	1.32	0.8135	3.715
	0.8082	-2.025	0.8705	-0.34	0.8091	3.295	0.8276	-2.795	0.8243	-0.1	0.8273	1.285	0.8141	3.73
	0.8087	-2.07	0.8712	-0.335	0.8096	3.2	0.8282	-2.78	0.8248	-0.105	0.8279	1.285	0.8147	3.75
	0.8092	-2.095	0.8718	-0.335	0.8102	3.09	0.8288	-2.77	0.8254	-0.11	0.8285	1.3	0.8153	3.755
	0.8097	-2.125	0.8724	-0.345	0.8107	3.005	0.8294	-2.735	0.826	-0.12	0.8291	1.28	0.8159	3.765
	0.8102	-2.15	0.873	-0.345	0.8112	2.945	0.83	-2.69	0.8266	-0.12	0.8297	1.235	0.8165	3.75
	0.8107	-2.175	0.8737	-0.34	0.8118	3.56	0.8306	-2.66	0.8272	-0.13	0.8303	1.24	0.8171	3.735
	0.8112	-2.21	0.8743	-0.335	0.8123	3.615	0.8312	-2.655	0.8278	-0.135	0.8309	1.265	0.8177	3.73
	0.8117	-2.24	0.8749	-0.34	0.8128	3.655	0.8318	-2.675	0.8283	-0.14	0.8315	1.24	0.8184	3.705
	0.8121	-2.25	0.8755	-0.345	0.8133	3.675	0.8324	-2.675	0.8289	-0.14	0.8321	1.23	0.819	3.685
	0.8126	-2.24	0.8762	-0.345	0.8138	3.705	0.833	-2.68	0.8295	-0.145	0.8327	1.24	0.8196	3.655
	0.8131	-2.23	0.8768	-0.34	0.8143	3.715	0.8337	-2.675	0.8301	-0.15	0.8333	1.22	0.8202	3.64
	0.8136	-2.215	0.8774	-0.34	0.8148	3.69	0.8343	-2.67	0.8307	-0.15	0.8339	1.21	0.8208	3.615
	0.8141	-2.215	0.878	-0.35	0.8153	3.655	0.8349	-2.67	0.8313	-0.155	0.8345	1.22	0.8214	3.575
	0.8146	-2.23	0.8787	-0.355	0.8158	3.635	0.8355	-2.695	0.8318	-0.155	0.8351	1.205	0.822	3.54
	0.8151	-2.245	0.8793	-0.345	0.8163	3.6	0.8361	-2.71	0.8324	-0.16	0.8358	1.175	0.8226	3.515
	0.8156	-2.25	0.8799	-0.345	0.8168	3.565	0.8367	-2.745	0.833	-0.165	0.8364	1.17	0.8232	3.5
	0.8161	-2.27	0.8805	-0.355	0.8173	3.535	0.8373	-2.765	0.8336	-0.165	0.837	1.18	0.8238	3.495
	0.8166	-2.325	0.8812	-0.36	0.8178	3.495	0.8379	-2.765	0.8342	-0.165	0.8376	1.145	0.8244	3.47
	0.8171	-2.395	0.8818	-0.35	0.8183	3.45	0.8385	-2.75	0.8348	-0.17	0.8382	1.13	0.825	3.43
	0.8176	-2.45	0.8824	-0.345	0.8188	3.405	0.8391	-2.75	0.8353	-0.17	0.8388	1.145	0.8256	3.405
	0.8181	-2.47	0.8831	-0.355	0.8193	3.385	0.8397	-2.755	0.8359	-0.17	0.8394	1.135	0.8262	3.395
	0.8186	-2.45	0.8837	-0.36	0.8198	3.36	0.8403	-2.745	0.8365	-0.17	0.84	1.12	0.8269	3.385
	0.8191	-2.435	0.8843	-0.355	0.8203	3.34	0.8409	-2.715	0.8371	-0.165	0.8406	1.11	0.8275	3.365
	0.8196	-2.425	0.8849	-0.35	0.8208	3.305	0.8415	-2.675	0.8377	-0.17	0.8412	1.11	0.8281	3.325
	0.8201	-2.43	0.8856	-0.35	0.8213	3.285	0.8421	-2.64	0.8383	-0.165	0.8418	1.105	0.8287	3.295
	0.8206	-2.46	0.8862	-0.36	0.8218	3.285	0.8427	-2.61	0.8388	-0.165	0.8424	1.11	0.8293	3.275
	0.8211	-2.485	0.8868	-0.355	0.8224	3.275	0.8433	-2.605	0.8394	-0.16	0.843	1.11	0.8299	3.275
	0.8216	-2.49	0.8874	-0.345	0.8229	3.265	0.8439	-2.595	0.84	-0.15	0.8436	1.09	0.8305	3.275
	0.8221	-2.47	0.8881	-0.345	0.8234	3.28	0.8445	-2.585	0.8406	-0.145	0.8442	1.07	0.8311	3.27
	0.8226	-2.425	0.8887	-0.355	0.8239	3.275	0.8451	-2.6	0.8412	-0.14	0.8449	1.08	0.8317	3.28
	0.8231	-2.385	0.8893	-0.36	0.8244	3.28	0.8457	-2.64	0.8418	-0.14	0.8455	1.095	0.8323	3.285
	0.8235	-2.365	0.8899	-0.35	0.8249	3.295	0.8463	-2.655	0.8423	-0.13	0.8461	1.08	0.8329	3.29
	0.824	-2.355	0.8906	-0.34	0.8254	3.3	0.847	-2.665	0.8429	-0.12	0.8467	1.065	0.8335	3.305
	0.8245	-2.36	0.8912	-0.35	0.8259	3.295	0.8476	-2.675	0.8435	-0.12	0.8473	1.075	0.8341	3.31
	0.825	-2.365	0.8918	-0.36	0.8264	3.295	0.8482	-2.72	0.8441	-0.115	0.8479	1.07	0.8348	3.305
	0.8255	-2.375	0.8924	-0.355	0.8269	3.305	0.8488	-2.74	0.8447	-0.105	0.8485	1.045	0.8354	3.32
	0.826	-2.42	0.8931	-0.345	0.8274	3.285	0.8494	-2.745	0.8453	-0.095	0.8491	1.045	0.836	3.335
	0.8265	-2.52	0.8937	-0.34	0.8279	3.27	0.85	-2.755	0.8458	-0.095	0.8497	1.03	0.8366	3.345
	0.827	-2.595	0.8943	-0.35	0.8284	3.28	0.8506	-2.75	0.8464	-0.09	0.8503	0.995	0.8372	3.35
	0.8275	-2.63	0.8949	-0.35	0.8289	3.285	0.8512	-2.73	0.847	-0.09	0.8509	0.985	0.8378	3.35
	0.828	-2.655	0.8956	-0.34	0.8294	3.275	0.8518	-2.7	0.8476	-0.085	0.8515	0.965	0.8384	3.34
	0.8285	-2.67	0.8962	-0.33	0.8299	3.27	0.8524	-2.455	0.8482	-0.075	0.8521	0.935	0.839	3.335
	0.829	-2.67	0.8968	-0.335	0.8304	3.275	0.853	-2.435	0.8488	-0.065	0.8527	0.925	0.8396	3.31
	0.8295	-2.655	0.8974	-0.34	0.8309	3.275	0.8536	-2.44	0.8493	-0.055	0.8533	0.915	0.8402	3.255
	0.83	-2.625	0.8981	-0.33	0.8314	3.27	0.8541	-2.465	0.8499	-0.05	0.8539	0.9	0.8408	3.23
	0.8305	-2.605	0.8987	-0.325	0.8319	3.275	0.8547	-2.5	0.8505	-0.035	0.8546	0.89	0.8414	3.22
	0.831	-2.575	0.8993	-0.325	0.8324	3.265	0.8553	-2.53	0.8511	-0.01	0.8552	0.875	0.842	3.215
	0.8315	-2.54	0.8999	-0.335	0.833	3.27	0.8559	-2.535	0.8517	0.01	0.8558	0.88	0.8426	3.21
	0.832	-2.52	0.9006	-0.33	0.8335	3.295	0.8565	-2.535	0.8523	0.035	0.8564	0.9	0.8433	3.2
	0.8325	-2.53	0.9012	-0.325	0.834	3.3	0.8571	-2.55	0.8528	0.055	0.857	0.895	0.8439	3.18
	0.833	-2.52	0.9018	-0.32	0.8345	3.295	0.8576	-2.575	0.8534	0.085	0.8576	0.85	0.8445	3.165
	0.8335	-2.49	0.9024	-0.33	0.835	3.305	0.8582	-2.59	0.854	0.115	0.8582	0.845	0.8451	3.155
	0.834	-2.465	0.9031	-0.33	0.8355	3.325	0.8588	-2.585	0.8546	0.135	0.8588	0.845	0.8457	3.13
	0.8345	-2.46	0.9037	-0.32	0.836	3.33	0.8594	-2.58	0.8552	0.16	0.8594	0.82	0.8463	3.08
	0.8349	-2.475	0.9043	-0.315	0.8365	3.315	0.86	-2.585	0.8558	0.175	0.86	0.815	0.8469	3.03
	0.8354	-2.495	0.9049	-0.315	0.837	3.315	0.8606	-2.575	0.8563	0.19	0.8606	0.81	0.8475	3.015
	0.8359	-2.515	0.9056	-0.32	0.8375	3.29	0.8611	-2.56	0.8569	0.215	0.8612	0.81	0.8481	2.98
	0.8364	-2.54	0.9062	-0.315	0.838	3.255	0.8617	-2.545	0.8575	0.225	0.8618	0.8	0.8487	2.94
	0.8369	-2.58	0.9068	-0.31	0.8385	3.22	0.8623	-2.535	0.8581	0.23	0.8624	0.815	0.8493	2.92
	0.8374	-2.615	0.9075	-0.315	0.839	3.175	0.8629	-2.54	0.8587	0.25	0.863	0.815	0.8499	2.915
	0.8379	-2.63	0.9081	-0.32	0.8395	3.12	0.8635	-2.545	0.8593	0.27	0.8637	0.805	0.8505	2.895
	0.8384	-2.65	0.9087	-0.315	0.84	3.05	0.8641	-2.525	0.8598	0.285	0.8643	0.805	0.8511	2.745
	0.8389	-2.715	0.9093	-0.305	0.8405	2.985	0.8647	-2.5	0.8604	0.31	0.8649	0.805	0.8517	2.76
	0.8394	-2.835	0.9099	-0.22	0.841	2.9	0.8652	-2.5	0.861	0.33	0.8655	0.805	0.8523	2.75
	0.8399	-2.915	0.9104	-0.22	0.8415	2.825	0.8658	-2.5	0.8616	0.345	0.8661	0.775	0.8528	2.75
	0.8404	-2.92	0.9109	-0.225	0.842	2.765	0.8664	-2.485	0.8622	0.375	0.8667	0.75	0.8534	2.765
	0.8409	-2.895	0.9114	-0.225	0.8425	2.71	0.867	-2.46	0.8628	0.4	0.8673	0.77	0.854	2.765
	0.8414	-2.89	0.9119	-0.215	0.843	2.665	0.8676	-2.42	0.8633	0.42	0.8679	0.775	0.8546	2.755
	0.8419	-2.915	0.9124	-0.21	0.8436	2.64	0.8682	-2.395	0.8639	0.445	0.8685	0.775	0.8551	2.73
	0.8424	-2.91	0.9129	-0.215	0.8441	2.64	0.8687	-2.39	0.8645	0.465	0.8691	0.785	0.8557	2.73
	0.8429	-2.89	0.9135	-0.22	0.8446	2.64	0.8693	-2.4	0.8651	0.485	0.8697	0.8	0.8563	2.715
	0.8434	-2.87	0.914	-0.215	0.8451	2.63	0.8699	-2.39	0.8657	0.505	0.8703	0.81	0.8569	2.685
	0.8439	-2.87	0.9145	-0.205	0.8456	2.64	0.8705	-2.38	0.8663	0.525	0.8709	0.81	0.8574	2.67
	0.8444	-2.895	0.915	-0.205	0.8461	2.665	0.8711	-2.365	0.8668	0.555	0.8715	0.83	0.858	2.675
	0.8449	-2.935	0.9155	-0.21	0.8466	2.66	0.8717	-2.35	0.8674	0.575	0.8721	0.845	0.8586	2.66
	0.8454	-3.005	0.916	-0.21	0.8471	2.66	0.8722	-2.315	0.868	0.595	0.8727	0.82	0.8591	2.66
	0.8459	-3.09	0.9166	-0.2	0.8476	2.665	0.8728	-2.29	0.8686	0.625	0.8734	0.815	0.8597	2.68
	0.8464	-3.15	0.9171	-0.2	0.8481	2.67	0.8734	-2.275	0.8692	0.645	0.874	0.825	0.8603	2.705
	0.8468	-3.2	0.9176	-0.205	0.8486	2.655	0.874	-2.26	0.8698	0.66	0.8746	0.825	0.8609	2.71
	0.8473	-3.205	0.9181	-0.205	0.8491	2.655	0.8746	-2.26	0.8703	0.69	0.8752	0.83	0.8614	2.735
	0.8478	-3.19	0.9186	-0.195	0.8496	2.675	0.8752	-2.265	0.8709	0.71	0.8758	0.855	0.862	2.76
	0.8483	-3.205	0.9191	-0.19	0.8501	2.7	0.8758	-2.28	0.8715	0.73	0.8764	0.865	0.8626	2.755
	0.8488	-3.19	0.9196	-0.195	0.8506	2.735	0.8763	-2.295	0.8721	0.75	0.877	0.855	0.8632	2.745
	0.8493	-3.16	0.9202	-0.205	0.8511	2.78	0.8769	-2.315	0.8727	0.755	0.8776	0.86	0.8637	2.765
	0.8498	-3.145	0.9207	-0.2	0.8516	2.84	0.8775	-2.32	0.8733	0.77	0.8782	0.905	0.8643	2.785
	0.8503	-3.155	0.9212	-0.19	0.8521	2.89	0.8781	-2.31	0.8738	0.78	0.8788	0.9	0.8649	2.775
	0.8508	-3.185	0.9217	-0.195	0.8526	2.945	0.8787	-2.29	0.8744	0.785	0.8794	0.875	0.8654	2.79
	0.8513	-3.21	0.9222	-0.2	0.8531	2.985	0.8793	-2.28	0.875	0.8	0.88	0.885	0.866	2.795
	0.8518	-3.2	0.9227	-0.195	0.8536	2.995	0.8798	-2.27	0.8756	0.81	0.8806	0.88	0.8666	2.78
	0.8523	-3.215	0.9233	-0.19	0.8542	3.005	0.8804	-2.26	0.8762	0.82	0.8812	0.86	0.8672	2.765
	0.8528	-3.325	0.9238	-0.185	0.8547	3.03	0.881	-2.25	0.8768	0.835	0.8818	0.86	0.8677	2.77
	0.8533	-3.405	0.9243	-0.19	0.8552	3.04	0.8816	-2.245	0.8773	0.85	0.8825	0.875	0.8683	2.76
	0.8538	-3.405	0.9248	-0.19	0.8557	3.035	0.8822	-2.275	0.8779	0.865	0.8831	0.89	0.8689	2.75
	0.8543	-3.37	0.9253	-0.185	0.8562	3.02	0.8828	-2.335	0.8785	0.88	0.8837	0.89	0.8695	2.74
	0.8548	-3.34	0.9258	-0.18	0.8567	3.02	0.8833	-2.405	0.8791	0.9	0.8843	0.885	0.87	2.74
	0.8553	-3.31	0.9263	-0.185	0.8572	3.015	0.8839	-2.46	0.8797	0.915	0.8849	0.88	0.8706	2.73
	0.8558	-3.305	0.9269	-0.19	0.8577	3.01	0.8845	-2.485	0.8803	0.93	0.8855	0.89	0.8712	2.7
	0.8563	-3.28	0.9274	-0.18	0.8582	3.005	0.8851	-2.485	0.8808	0.955	0.8861	0.9	0.8718	2.68
	0.8568	-3.265	0.9279	-0.175	0.8587	2.985	0.8857	-2.46	0.8814	0.97	0.8867	0.915	0.8723	2.675
	0.8573	-3.285	0.9284	-0.175	0.8592	2.95	0.8863	-2.435	0.882	0.985	0.8873	0.905	0.8729	2.67
	0.8578	-3.29	0.9289	-0.185	0.8597	2.905	0.8868	-2.395	0.8826	1.005	0.8879	0.885	0.8735	2.675
	0.8582	-3.29	0.9294	-0.185	0.8602	2.82	0.8874	-2.355	0.8832	1.02	0.8885	0.875	0.874	2.715
	0.8587	-3.3	0.9299	-0.18	0.8607	2.72	0.888	-2.325	0.8838	1.04	0.8891	0.89	0.8746	2.76
	0.8592	-3.305	0.9305	-0.18	0.8612	2.63	0.8886	-2.305	0.8844	1.055	0.8897	0.9	0.8752	2.825
	0.8597	-3.285	0.931	-0.185	0.8617	2.57	0.8892	-2.29	0.8849	1.07	0.8903	0.91	0.8758	2.915
	0.8602	-3.265	0.9315	-0.185	0.8622	2.515	0.8898	-2.285	0.8855	1.095	0.8909	0.92	0.8763	2.995
	0.8607	-3.245	0.932	-0.18	0.8627	2.475	0.8904	-2.295	0.8861	1.095	0.8916	0.92	0.8769	3.055
	0.8612	-3.245	0.9325	-0.175	0.8632	2.44	0.8909	-2.325	0.8867	1.105	0.8922	0.925	0.8775	3.1
	0.8617	-3.265	0.933	-0.18	0.8637	2.425	0.8915	-2.365	0.8873	1.125	0.8928	0.655	0.8781	3.145
	0.8622	-3.285	0.9336	-0.185	0.8642	2.43	0.8921	-2.37	0.8879	1.13	0.8933	0.66	0.8786	3.17
	0.8627	-3.29	0.9341	-0.185	0.8648	2.4	0.8927	-2.365	0.8884	1.14	0.8939	0.675	0.8792	3.17
	0.8632	-3.285	0.9346	-0.18	0.8653	2.38	0.8933	-2.355	0.889	1.145	0.8945	0.67	0.8798	3.15
	0.8637	-3.295	0.9351	-0.18	0.8658	2.375	0.8939	-2.335	0.8896	1.155	0.8951	0.65	0.8803	3.11
	0.8642	-3.305	0.9356	-0.185	0.8663	2.365	0.8944	-2.31	0.8902	1.165	0.8957	0.635	0.8809	3.07
	0.8647	-3.305	0.9361	-0.18	0.8668	2.36	0.895	-2.285	0.8908	1.175	0.8963	0.62	0.8815	3.035
	0.8652	-3.305	0.9366	-0.175	0.8673	2.36	0.8956	-2.245	0.8914	1.185	0.8969	0.565	0.8821	3
	0.8657	-3.295	0.9372	-0.17	0.8678	2.355	0.8962	-2.21	0.8919	1.19	0.8975	0.515	0.8826	2.96
	0.8662	-3.285	0.9377	-0.18	0.8683	2.335	0.8968	-2.185	0.8925	1.21	0.8981	0.51	0.8832	2.94
	0.8667	-3.27	0.9382	-0.18	0.8688	2.335	0.8974	-2.16	0.8931	1.23	0.8987	0.525	0.8838	2.94
	0.8672	-3.265	0.9387	-0.17	0.8693	2.35	0.8979	-2.155	0.8937	1.255	0.8992	0.495	0.8844	2.95
	0.8677	-3.285	0.9392	-0.165	0.8698	2.335	0.8985	-2.15	0.8943	1.27	0.8998	0.46	0.8849	2.96
	0.8682	-3.305	0.9397	-0.165	0.8703	2.325	0.8991	-2.165	0.8949	1.285	0.9004	0.455	0.8855	2.955
	0.8687	-3.31	0.9403	-0.17	0.8708	2.31	0.8997	-2.185	0.8954	1.56	0.901	0.475	0.8861	2.945
	0.8692	-3.33	0.9408	-0.17	0.8713	2.31	0.9003	-2.22	0.8959	1.58	0.9016	0.45	0.8866	2.935
	0.8696	-3.365	0.9413	-0.16	0.8718	2.295	0.9009	-2.24	0.8964	1.585	0.9022	0.415	0.8872	2.94
	0.8701	-3.43	0.9418	-0.155	0.8723	2.27	0.9015	-2.235	0.8969	1.605	0.9028	0.395	0.8878	2.94
	0.8706	-3.49	0.9423	-0.165	0.8728	2.255	0.902	-2.235	0.8974	1.62	0.9034	0.35	0.8884	2.915
	0.8712	-3.46	0.9428	-0.165	0.8733	2.245	0.9026	-2.225	0.8979	1.64	0.904	0.32	0.8889	2.89
	0.8717	-3.44	0.9433	-0.155	0.8738	2.225	0.9032	-2.205	0.8984	1.65	0.9046	0.31	0.8895	2.885
	0.8722	-3.415	0.9439	-0.15	0.8743	2.205	0.9038	-2.19	0.8989	1.665	0.9051	0.27	0.8901	2.88
	0.8727	-3.425	0.9444	-0.155	0.8749	2.21	0.9044	-2.195	0.8994	1.685	0.9057	0.21	0.8907	2.865
	0.8732	-3.455	0.9449	-0.16	0.8754	2.2	0.905	-2.23	0.8999	1.69	0.9063	0.17	0.8912	2.85
	0.8737	-3.46	0.9454	-0.155	0.8759	2.08	0.9055	-2.275	0.9004	1.7	0.9069	0.155	0.8918	2.83
	0.8742	-3.43	0.9459	-0.145	0.8764	2.085	0.9061	-2.29	0.9009	1.715	0.9075	0.11	0.8924	2.795
	0.8747	-3.395	0.9464	-0.15	0.877	2.095	0.9067	-2.285	0.9014	1.725	0.9081	0.05	0.893	2.755
	0.8752	-3.375	0.947	-0.16	0.8775	2.105	0.9073	-2.285	0.9019	1.735	0.9087	-0.02	0.8935	2.725
	0.8757	-3.36	0.9475	-0.155	0.8781	2.115	0.9079	-2.265	0.9024	1.755	0.9093	-0.08	0.8941	2.67
	0.8762	-3.34	0.948	-0.15	0.8786	2.105	0.9085	-2.245	0.9029	1.75	0.9099	-0.12	0.8947	2.625
	0.8767	-3.295	0.9485	-0.15	0.8792	2.125	0.909	-2.22	0.9034	1.76	0.9105	-0.17	0.8952	2.605
	0.8772	-3.255	0.949	-0.16	0.8797	2.145	0.9096	-2.18	0.9039	1.77	0.911	-0.235	0.8958	2.58
	0.8777	-3.215	0.9495	-0.165	0.8802	2.135	0.9102	-2.15	0.9044	1.77	0.9116	-0.295	0.8964	2.57
	0.8782	-3.23	0.95	-0.16	0.8808	2.13	0.9108	-2.145	0.9049	1.785	0.9122	-0.335	0.897	2.58
	0.8787	-3.28	0.9506	-0.15	0.8813	2.145	0.9114	-2.155	0.9054	1.795	0.9128	-0.355	0.8975	2.58
	0.8792	-3.3	0.9511	-0.16	0.8819	2.145	0.912	-2.165	0.9059	1.8	0.9134	-0.38	0.8981	2.585
	0.8797	-3.305	0.9516	-0.17	0.8824	2.13	0.9126	-2.165	0.9064	1.8	0.914	-0.425	0.8987	2.595
	0.8802	-3.305	0.9521	-0.165	0.8829	2.125	0.9131	-2.15	0.9069	1.81	0.9146	-0.445	0.8993	2.62
	0.8807	-3.295	0.9526	-0.155	0.8835	2.115	0.9137	-2.13	0.9074	1.815	0.9152	-0.435	0.8998	2.63
	0.8812	-3.295	0.9531	-0.155	0.884	2.085	0.9143	-2.115	0.908	1.81	0.9158	-0.455	0.9004	2.645
	0.8818	-3.31	0.9536	-0.16	0.8846	2.07	0.9149	-2.11	0.9085	1.815	0.9164	-0.46	0.901	2.68
	0.8823	-3.33	0.9542	-0.155	0.8851	2.045	0.9155	-2.105	0.909	1.825	0.9169	-0.45	0.9015	2.685
	0.8828	-3.37	0.9547	-0.15	0.8857	2.005	0.9161	-2.1	0.9095	1.835	0.9175	-0.43	0.9021	2.705
	0.8833	-3.435	0.9552	-0.145	0.8862	1.97	0.9166	-2.085	0.91	1.84	0.9181	-0.415	0.9027	2.755
	0.8838	-3.47	0.9557	-0.15	0.8867	1.97	0.9172	-2.07	0.9105	1.85	0.9187	-0.4	0.9033	2.795
	0.8843	-3.46	0.9562	-0.15	0.8873	1.94	0.9178	-2.065	0.911	1.855	0.9193	-0.385	0.9038	2.83
	0.8848	-3.435	0.9567	-0.14	0.8878	1.9	0.9184	-2.065	0.9115	1.87	0.9199	-0.355	0.9044	2.875
	0.8853	-3.4	0.9573	-0.135	0.8884	1.895	0.919	-2.055	0.912	1.87	0.9205	-0.315	0.905	2.925
	0.8858	-3.37	0.9578	-0.145	0.8889	1.89	0.9196	-2.045	0.9125	1.875	0.9211	-0.295	0.9056	2.95
	0.8863	-3.325	0.9583	-0.145	0.8894	1.885	0.9201	-2.03	0.913	1.88	0.9217	-0.285	0.9061	2.985
	0.8868	-3.29	0.9588	-0.14	0.89	1.87	0.9207	-2.015	0.9135	1.885	0.9223	-0.26	0.9067	3.04
	0.8873	-3.265	0.9593	-0.13	0.8905	1.865	0.9213	-2.005	0.914	1.895	0.9228	-0.24	0.9073	3.07
	0.8878	-3.265	0.9598	-0.13	0.8911	1.865	0.9219	-2.005	0.9145	1.895	0.9234	-0.235	0.9079	3.1
	0.8883	-3.295	0.9603	-0.14	0.8916	1.855	0.9225	-2.02	0.915	1.9	0.924	-0.215	0.9084	3.15
	0.8888	-3.315	0.9609	-0.135	0.8922	1.855	0.9231	-2.025	0.9155	1.915	0.9246	-0.195	0.909	3.17
	0.8893	-3.32	0.9614	-0.13	0.8927	1.85	0.9237	-2.035	0.916	1.925	0.9252	-0.195	0.9096	3.18
	0.8898	-3.32	0.9619	-0.13	0.8932	1.835	0.9242	-2.05	0.9165	1.935	0.9258	-0.18	0.9101	3.2
	0.8903	-3.33	0.9624	-0.135	0.8938	1.845	0.9248	-2.055	0.917	1.95	0.9264	-0.175	0.9107	3.225
	0.8908	-3.355	0.9629	-0.135	0.8943	1.855	0.9254	-2.06	0.9175	1.955	0.927	-0.185	0.9113	3.225
	0.8913	-3.385	0.9634	-0.13	0.8949	1.855	0.926	-2.065	0.918	1.97	0.9276	-0.18	0.9119	3.225
	0.8918	-3.4	0.964	-0.12	0.8954	1.86	0.9265	-1.9	0.9185	1.985	0.9282	-0.16	0.9124	3.24
	0.8923	-3.39	0.9645	-0.125	0.8959	1.89	0.9271	-1.89	0.919	1.995	0.9287	-0.155	0.913	3.24
	0.8929	-3.37	0.965	-0.135	0.8965	1.935	0.9276	-1.87	0.9195	2	0.9293	-0.165	0.9136	3.23
	0.8934	-3.355	0.9655	-0.13	0.897	1.98	0.9282	-1.85	0.92	2.015	0.9299	-0.16	0.9142	3.235
	0.8939	-3.355	0.966	-0.12	0.8976	2.015	0.9287	-1.85	0.9205	2.03	0.9305	-0.16	0.9147	3.225
	0.8944	-3.39	0.9665	-0.125	0.8981	2.04	0.9293	-1.87	0.9211	2.035	0.9311	-0.155	0.9153	3.2
	0.8949	-3.405	0.967	-0.135	0.8987	2.085	0.9298	-1.885	0.9216	2.05	0.9317	-0.14	0.9159	3.2
	0.8954	-3.385	0.9676	-0.135	0.8992	2.125	0.9304	-1.88	0.9221	2.06	0.9323	-0.14	0.9164	3.205
	0.8959	-3.345	0.9681	-0.13	0.8997	2.15	0.9309	-1.89	0.9226	2.075	0.9329	-0.14	0.917	3.195
	0.8964	-3.315	0.9686	-0.125	0.9003	2.16	0.9315	-1.905	0.9231	2.085	0.9335	-0.125	0.9176	3.195
	0.8969	-3.3	0.9691	-0.135	0.9008	2.175	0.932	-1.91	0.9236	2.095	0.9341	-0.11	0.9182	3.21
	0.8974	-3.29	0.9696	-0.15	0.9014	2.195	0.9326	-1.91	0.9241	2.095	0.9346	-0.11	0.9187	3.2
	0.8979	-3.285	0.9701	-0.145	0.9019	2.2	0.9331	-1.915	0.9246	2.11	0.9352	-0.115	0.9193	3.19
	0.8984	-3.31	0.9707	-0.14	0.9025	2.225	0.9337	-1.915	0.9251	2.12	0.9358	-0.115	0.9199	3.2
	0.8989	-3.33	0.9712	-0.14	0.903	2.24	0.9342	-1.915	0.9256	2.125	0.9364	-0.12	0.9205	3.2
	0.8994	-3.345	0.9717	-0.15	0.9035	2.235	0.9348	-1.925	0.9261	2.13	0.937	-0.11	0.921	3.19
	0.8999	-3.35	0.9722	-0.145	0.9041	2.25	0.9353	-1.945	0.9266	2.145	0.9376	-0.12	0.9216	3.185
	0.9004	-3.355	0.9727	-0.14	0.9046	2.27	0.9359	-1.955	0.9271	2.14	0.9382	-0.145	0.9222	3.18
	0.9009	-3.36	0.9732	-0.145	0.9052	2.275	0.9364	-1.965	0.9276	2.145	0.9388	-0.15	0.9227	3.145
	0.9014	-3.34	0.9737	-0.15	0.9057	2.27	0.937	-1.96	0.9281	2.165	0.9394	-0.15	0.9233	3.13
	0.9019	-3.335	0.9743	-0.15	0.9062	2.27	0.9375	-1.945	0.9286	2.17	0.94	-0.17	0.9238	2.765
	0.9024	-3.34	0.9748	-0.145	0.9068	2.28	0.9381	-1.92	0.9291	2.18	0.9405	-0.185	0.9243	2.745
	0.9029	-3.32	0.9754	-0.145	0.9073	2.265	0.9386	-1.895	0.9296	2.2	0.9411	-0.205	0.9248	2.735
	0.9034	-3.275	0.976	-0.135	0.9079	2.255	0.9392	-1.88	0.9301	2.21	0.9417	-0.22	0.9253	2.735
	0.904	-3.215	0.9767	-0.135	0.9084	2.25	0.9397	-1.88	0.9306	2.215	0.9423	-0.22	0.9258	2.725
	0.9045	-3.185	0.9773	-0.13	0.909	2.23	0.9403	-1.875	0.9311	2.24	0.9429	-0.22	0.9263	2.735
	0.905	-3.175	0.9779	-0.135	0.9095	2.21	0.9408	-1.88	0.9316	2.255	0.9435	-0.24	0.9269	2.75
	0.9055	-3.195	0.9786	-0.135	0.91	2.215	0.9414	-1.88	0.9321	2.26	0.9441	-0.25	0.9274	2.745
	0.906	-3.2	0.9792	-0.13	0.9106	2.205	0.9419	-1.88	0.9326	2.265	0.9447	-0.245	0.9279	2.755
	0.9065	-3.2	0.9798	-0.125	0.9111	2.17	0.9425	-1.88	0.9331	2.275	0.9453	-0.245	0.9284	2.79
	0.907	-3.195	0.9804	-0.13	0.9117	2.15	0.943	-1.875	0.9336	2.29	0.9459	-0.265	0.9289	2.825
	0.9075	-3.19	0.9811	-0.13	0.9122	2.155	0.9436	-1.855	0.9342	2.295	0.9464	-0.275	0.9294	2.83
	0.908	-3.21	0.9817	-0.12	0.9127	2.13	0.9441	-1.83	0.9347	2.3	0.947	-0.275	0.9299	2.855
	0.9085	-3.265	0.9823	-0.125	0.9133	2.09	0.9447	-1.805	0.9352	2.305	0.9476	-0.295	0.9304	2.88
	0.909	-3.34	0.983	-0.13	0.9138	2.055	0.9453	-1.795	0.9357	2.305	0.9482	-0.295	0.9309	2.905
	0.9095	-3.355	0.9836	-0.125	0.9144	2.045	0.9458	-1.79	0.9362	2.305	0.9488	-0.285	0.9314	2.93
	0.91	-3.32	0.9842	-0.125	0.9149	2.025	0.9464	-1.785	0.9367	2.3	0.9494	-0.295	0.9319	2.955
	0.9105	-3.285	0.9849	-0.125	0.9155	2.005	0.9469	-1.78	0.9372	2.3	0.95	-0.29	0.9324	2.975
	0.911	-3.28	0.9855	-0.12	0.916	1.995	0.9475	-1.775	0.9377	2.3	0.9506	-0.275	0.9329	2.975
	0.9115	-3.3	0.9861	-0.12	0.9165	1.975	0.948	-1.76	0.9382	2.3	0.9512	-0.27	0.9334	2.975
	0.912	-3.3	0.9867	-0.115	0.9171	1.97	0.9486	-1.765	0.9387	2.305	0.9517	-0.27	0.9339	2.99
	0.9125	-3.29	0.9874	-0.1	0.9176	1.97	0.9491	-1.78	0.9392	2.315	0.9523	-0.26	0.9344	2.985
	0.913	-3.32	0.988	-0.1	0.9182	1.985	0.9497	-1.79	0.9397	2.305	0.9529	-0.24	0.9349	2.975
	0.9135	-3.375	0.9886	-0.095	0.9187	1.975	0.9502	-1.8	0.9402	2.31	0.9535	-0.235	0.9354	2.985
	0.914	-3.395	0.9893	-0.07	0.9192	1.965	0.9508	-1.79	0.9407	2.315	0.9541	-0.235	0.9359	2.975
	0.9146	-3.345	0.9899	-0.04	0.9198	1.995	0.9513	-1.79	0.9412	2.325	0.9547	-0.215	0.9364	2.96
	0.9151	-3.29	0.9905	0	0.9203	2.01	0.9519	-1.805	0.9417	2.335	0.9553	-0.21	0.9369	2.965
	0.9156	-3.255	0.9911	0.035	0.9209	1.995	0.9524	-1.82	0.9422	2.345	0.9559	-0.2	0.9374	2.985
	0.9161	-3.235	0.9918	0.065	0.9214	2	0.953	-1.82	0.9427	2.35	0.9565	-0.19	0.9379	2.965
	0.9166	-3.265	0.9924	0.12	0.922	2.03	0.9535	-1.815	0.9432	2.35	0.9571	-0.19	0.9384	2.96
	0.9171	-3.285	0.993	0.16	0.9225	2.045	0.9541	-1.805	0.9437	2.36	0.9576	-0.19	0.9389	2.96
	0.9176	-3.275	0.9937	0.2	0.923	2.065	0.9546	-1.79	0.9442	2.375	0.9582	-0.19	0.9394	2.935
	0.9181	-3.265	0.9943	0.235	0.9236	2.08	0.9552	-1.78	0.9447	2.39	0.9588	-0.19	0.94	2.93
	0.9186	-3.255	0.9949	0.265	0.9241	2.08	0.9557	-1.765	0.9452	2.4	0.9594	-0.185	0.9405	2.93
	0.9191	-3.22	0.9956	0.3	0.9247	2.08	0.9563	-1.745	0.9457	2.425	0.96	-0.185	0.941	2.91
	0.9196	-3.2	0.9962	0.345	0.9252	2.11	0.9568	-1.72	0.9462	2.455	0.9606	-0.195	0.9415	2.885
	0.9201	-3.23	0.9968	0.375	0.9257	2.125	0.9574	-1.695	0.9467	2.48	0.9612	-0.195	0.942	2.86
	0.9206	-3.23	0.9974	0.4	0.9263	2.115	0.9579	-1.68	0.9472	2.5	0.9618	-0.185	0.9425	2.84
	0.9211	-3.205	0.9981	0.43	0.9268	2.12	0.9585	-1.68	0.9478	2.52	0.9624	-0.185	0.943	2.81
	0.9216	-3.18	0.9987	0.465	0.9274	2.13	0.959	-1.69	0.9483	2.535	0.963	-0.18	0.9435	2.795
	0.9221	-3.16	0.9993	0.495	0.9279	2.14	0.9596	-1.735	0.9488	2.545	0.9635	-0.18	0.944	2.765
	0.9226	-3.165	1	0.52	0.9285	2.13	0.9601	-1.775	0.9493	2.56	0.9641	-0.19	0.9445	2.72
	0.9231	-3.17	1.0006	0.55	0.929	2.14	0.9607	-1.81	0.9498	2.58	0.9647	-0.195	0.945	2.695
	0.9236	-3.155	1.0012	0.575	0.9295	2.145	0.9612	-1.845	0.9503	2.59	0.9653	-0.185	0.9455	2.685
	0.9241	-3.125	1.0019	0.605	0.9301	2.145	0.9618	-1.845	0.9508	2.605	0.9659	-0.18	0.946	2.66
	0.9246	-3.08	1.0025	0.62	0.9306	2.145	0.9623	-1.82	0.9513	2.625	0.9665	-0.18	0.9465	2.625
	0.9251	-3.035	1.0031	0.65	0.9312	2.165	0.9629	-1.8	0.9518	2.63	0.9671	-0.195	0.947	2.61
	0.9257	-3.025	1.0037	0.675	0.9317	2.165	0.9634	-1.785	0.9523	2.625	0.9677	-0.705	0.9475	2.6
	0.9262	-3.015	1.0044	0.695	0.9323	2.165	0.964	-1.77	0.9528	2.635	0.9682	-0.715	0.948	2.57
	0.9267	-3.045	1.005	0.705	0.9328	2.18	0.9645	-1.76	0.9533	2.635	0.9688	-0.74	0.9485	2.56
	0.9272	-3.075	1.0056	0.72	0.9333	2.18	0.9651	-1.745	0.9538	2.64	0.9694	-0.75	0.949	2.565
	0.9277	-3.08	1.0063	0.75	0.9339	2.17	0.9656	-1.725	0.9543	2.64	0.9699	-0.78	0.9495	2.55
	0.9282	-3.065	1.0069	0.77	0.9344	2.165	0.9662	-1.7	0.9548	2.64	0.9705	-0.805	0.95	2.545
	0.9287	-3.035	1.0075	0.78	0.935	2.175	0.9667	-1.67	0.9553	2.625	0.9711	-0.815	0.9505	2.55
	0.9292	-3	1.0081	0.795	0.9355	2.155	0.9673	-1.65	0.9558	2.63	0.9716	-0.85	0.951	2.535
	0.9297	-2.975	1.0088	0.825	0.936	2.15	0.9678	-1.645	0.9563	2.625	0.9722	-0.89	0.9515	2.525
	0.9302	-2.935	1.0094	0.85	0.9366	2.15	0.9684	-1.66	0.9568	2.625	0.9728	-0.905	0.952	2.53
	0.9307	-2.9	1.01	0.87	0.9371	2.135	0.9689	-1.665	0.9573	2.625	0.9733	-0.93	0.9525	2.52
	0.9312	-2.885	1.0107	0.885	0.9377	2.105	0.9695	-1.675	0.9578	2.635	0.9739	-0.96	0.9531	2.495
	0.9317	-2.875	1.0113	0.905	0.9382	2.09	0.97	-1.675	0.9583	2.64	0.9745	-0.99	0.9536	2.48
	0.9322	-2.875	1.0119	0.92	0.9388	2.095	0.9706	-1.675	0.9588	2.65	0.975	-1.025	0.9541	2.485
	0.9327	-2.855	1.0126	0.935	0.9393	2.07	0.9711	-1.665	0.9593	2.53	0.9756	-1.045	0.9546	2.48
	0.9332	-2.85	1.0132	0.95	0.9398	2.045	0.9717	-1.655	0.9599	2.54	0.9762	-1.06	0.9551	2.475
	0.9337	-2.85	1.0138	0.97	0.9404	2.035	0.9722	-1.635	0.9604	2.55	0.9767	-1.065	0.9556	2.48
	0.9342	-2.87	1.0144	0.995	0.9409	2.025	0.9728	-1.62	0.9609	2.56	0.9773	-1.09	0.9561	2.485
	0.9347	-2.89	1.0151	1.01	0.9415	1.985	0.9733	-1.605	0.9614	2.57	0.9779	-1.115	0.9566	2.485
	0.9354	-2.645	1.0157	1.015	0.942	1.95	0.9739	-1.595	0.9619	2.57	0.9784	-1.13	0.9571	2.49
	0.936	-2.645	1.0163	1.025	0.9425	1.94	0.9744	-1.585	0.9624	2.585	0.979	-1.13	0.9576	2.5
	0.9366	-2.66	1.017	1.04	0.9431	1.905	0.975	-1.575	0.9629	2.59	0.9796	-1.155	0.9581	2.51
	0.9372	-2.705	1.0176	1.055	0.9436	1.875	0.9755	-1.58	0.9634	2.595	0.9801	-1.17	0.9586	2.5
	0.9378	-2.74	1.0182	1.07	0.9442	1.87	0.9761	-1.58	0.9639	2.605	0.9807	-1.175	0.9591	2.48
	0.9385	-2.76	1.0188	1.065	0.9447	1.47	0.9766	-1.575	0.9644	2.615	0.9813	-1.2	0.9596	2.46
	0.9391	-2.755	1.0195	1.09	0.9453	1.485	0.9772	-1.57	0.9649	2.625	0.9818	-1.215	0.9601	2.445
	0.9397	-2.74	1.0201	1.105	0.9458	1.47	0.9777	-1.575	0.9654	2.635	0.9824	-1.23	0.9606	2.41
	0.9403	-2.695	1.0207	1.11	0.9463	1.46	0.9783	-1.565	0.9659	2.63	0.983	-1.24	0.9611	2.37
	0.9409	-2.64	1.0214	1.13	0.9469	1.46	0.9788	-1.56	0.9664	2.63	0.9835	-1.255	0.9616	2.345
	0.9416	-2.605	1.022	1.135	0.9474	1.47	0.9794	-1.56	0.9669	2.635	0.9841	-1.27	0.9621	2.33
	0.9422	-2.58	1.0226	1.155	0.948	1.46	0.9799	-1.55	0.9674	2.64	0.9847	-1.275	0.9626	2.325
	0.9428	-2.575	1.0233	1.17	0.9485	1.465	0.9805	-1.545	0.9679	2.65	0.9852	-1.295	0.9631	2.34
	0.9434	-2.585	1.0239	1.18	0.9491	1.495	0.981	-1.55	0.9684	2.66	0.9858	-1.32	0.9636	2.35
	0.944	-2.595	1.0245	1.195	0.9496	1.485	0.9816	-1.55	0.9689	2.655	0.9864	-1.31	0.9641	2.345
	0.9447	-2.595	1.0251	1.215	0.9501	1.45	0.9821	-1.545	0.9694	2.65	0.9869	-1.305	0.9646	2.355
	0.9453	-2.605	1.0258	1.225	0.9507	1.46	0.9827	-1.545	0.9699	2.635	0.9875	-1.32	0.9651	2.38
	0.9459	-2.62	1.0264	1.23	0.9512	1.47	0.9832	-1.545	0.9704	2.635	0.9881	-1.315	0.9657	2.385
	0.9465	-2.62	1.027	1.25	0.9518	1.435	0.9838	-1.555	0.9709	2.64	0.9886	-1.305	0.9662	2.405
	0.9472	-2.645	1.0277	1.275	0.9523	1.42	0.9843	-1.56	0.9714	2.64	0.9892	-1.31	0.9667	2.42
	0.9478	-2.665	1.0283	1.29	0.9529	1.435	0.9849	-1.575	0.9719	2.63	0.9898	-1.305	0.9672	2.415
	0.9484	-2.685	1.0289	1.315	0.9534	1.415	0.9854	-1.585	0.9724	2.625	0.9903	-1.295	0.9677	2.425
	0.949	-2.715	1.0295	1.32	0.954	1.38	0.986	-1.595	0.9729	2.62	0.9909	-1.305	0.9682	2.43
	0.9496	-2.72	1.0302	1.34	0.9545	1.375	0.9865	-1.605	0.9734	2.605	0.9915	-1.325	0.9687	2.425
	0.9503	-2.67	1.0308	1.37	0.955	1.38	0.9871	-1.605	0.974	2.585	0.992	-1.345	0.9692	2.42
	0.9509	-2.61	1.0314	1.38	0.9556	1.34	0.9876	-1.59	0.9745	2.575	0.9926	-1.375	0.9697	2.405
	0.9515	-2.56	1.0321	1.39	0.9561	1.305	0.9882	-1.575	0.975	2.56	0.9932	-1.4	0.9702	2.38
	0.9521	-2.505	1.0327	1.41	0.9567	1.315	0.9887	-1.56	0.9755	2.54	0.9937	-1.42	0.9707	2.375
	0.9527	-2.455	1.0333	1.425	0.9572	1.3	0.9893	-1.545	0.976	2.525	0.9943	-1.465	0.9712	2.36
	0.9534	-2.425	1.034	1.445	0.9578	1.255	0.9898	-1.535	0.9765	2.525	0.9949	-1.515	0.9717	2.345
	0.954	-2.445	1.0346	1.465	0.9583	1.255	0.9904	-1.525	0.977	2.52	0.9954	-1.555	0.9722	2.345
	0.9546	-2.495	1.0352	1.475	0.9588	1.265	0.9909	-1.515	0.9775	2.51	0.996	-1.565	0.9727	2.345
	0.9552	-2.53	1.0358	1.49	0.9594	1.225	0.9915	-1.505	0.978	2.51	0.9966	-1.59	0.9732	2.335
	0.9558	-2.525	1.0365	1.52	0.9599	1.21	0.992	-1.5	0.9785	2.525	0.9971	-1.63	0.9737	2.32
	0.9565	-2.52	1.0371	1.525	0.9605	1.235	0.9926	-1.5	0.979	2.535	0.9977	-1.645	0.9742	2.33
	0.9571	-2.54	1.0377	1.535	0.961	1.24	0.9931	-1.505	0.9795	2.55	0.9983	-1.66	0.9747	2.345
	0.9577	-2.54	1.0384	1.555	0.9616	1.21	0.9937	-1.505	0.98	2.575	0.9988	-1.695	0.9752	2.34
	0.9583	-2.53	1.039	1.575	0.9621	1.215	0.9942	-1.5	0.9805	2.58	0.9994	-1.71	0.9757	2.35
	0.9589	-2.52	1.0396	1.59	0.9626	1.215	0.9948	-1.49	0.981	2.595	1	-1.715	0.9762	2.35
	0.9596	-2.54	1.0403	1.6	0.9632	1.185	0.9953	-1.475	0.9815	2.615	1.0005	-1.745	0.9767	2.355
	0.9602	-2.575	1.0409	1.615	0.9637	1.17	0.9959	-1.46	0.982	2.635	1.0011	-1.775	0.9772	2.355
	0.9608	-2.59	1.0415	1.63	0.9643	1.175	0.9964	-1.46	0.9825	2.65	1.0017	-1.805	0.9777	2.37
	0.9614	-2.58	1.0421	1.655	0.9648	1.16	0.997	-1.455	0.983	2.675	1.0022	-1.855	0.9782	2.37
	0.962	-2.56	1.0428	1.67	0.9654	1.13	0.9975	-1.46	0.9835	2.72	1.0028	-1.88	0.9788	2.355
	0.9627	-2.535	1.0434	1.675	0.9659	1.135	0.9981	-1.465	0.984	2.76	1.0034	-1.865	0.9793	2.355
	0.9633	-2.5	1.044	1.7	0.9665	1.14	0.9986	-1.46	0.9845	2.795	1.0039	-1.885	0.9798	2.365
	0.9639	-2.46	1.0447	1.71	0.967	1.13	0.9992	-1.455	0.985	2.85	1.0045	-1.91	0.9803	2.36
	0.9645	-2.415	1.0453	1.725	0.9675	1.135	0.9997	-1.45	0.9855	2.915	1.0051	-1.92	0.9808	2.34
	0.9651	-2.38	1.0459	1.735	0.9681	1.145	1.0003	-1.445	0.986	2.985	1.0056	-1.93	0.9813	2.34
	0.9658	-2.36	1.0465	1.755	0.9686	1.155	1.0008	-1.445	0.9865	3.065	1.0062	-1.93	0.9818	2.34
	0.9664	-2.365	1.0472	1.77	0.9692	1.175	1.0014	-1.45	0.987	3.125	1.0068	-1.935	0.9823	2.33
	0.967	-2.37	1.0478	1.78	0.9697	1.185	1.0019	-1.455	0.9875	3.18	1.0073	-1.965	0.9828	2.335
	0.9676	-2.39	1.0484	1.785	0.9703	1.19	1.0025	-1.455	0.9881	3.225	1.0079	-2	0.9833	2.34
	0.9682	-2.425	1.0491	1.79	0.9708	1.185	1.003	-1.45	0.9886	3.28	1.0085	-2.05	0.9838	2.345
	0.9689	-2.45	1.0497	1.8	0.9713	1.19	1.0036	-1.45	0.9891	3.325	1.009	-2.08	0.9843	2.34
	0.9695	-2.44	1.0503	1.805	0.9719	1.18	1.0041	-1.45	0.9896	3.345	1.0096	-2.095	0.9848	2.335
	0.9701	-2.42	1.051	1.805	0.9724	1.15	1.0047	-1.45	0.9901	3.38	1.0102	-2.095	0.9853	2.34
	0.9707	-2.43	1.0516	1.81	0.973	1.175	1.0052	-1.455	0.9906	3.405	1.0107	-2.1	0.9858	2.32
	0.9714	-2.44	1.0522	1.82	0.9735	1.2	1.0058	-1.455	0.9911	3.435	1.0113	-2.115	0.9863	2.32
	0.972	-2.42	1.0528	1.83	0.9741	1.19	1.0063	-1.45	0.9916	3.455	1.0119	-2.105	0.9868	2.315
	0.9726	-2.395	1.0535	1.835	0.9746	1.19	1.0069	-1.44	0.9921	3.485	1.0124	-2.1	0.9873	2.295
	0.9732	-2.39	1.0541	1.84	0.9751	1.195	1.0074	-1.425	0.9926	3.5	1.013	-2.075	0.9879	2.025
	0.9738	-2.39	1.0547	1.84	0.9757	1.185	1.008	-1.42	0.9931	3.51	1.0136	-2.065	0.9885	2.02
	0.9745	-2.39	1.0553	2.215	0.9762	1.195	1.0085	-1.41	0.9936	3.52	1.0141	-2.08	0.9891	2.015
	0.9751	-2.395	1.0559	2.23	0.9768	1.22	1.0091	-1.4	0.9941	3.545	1.0147	-2.105	0.9897	2
	0.9757	-2.415	1.0565	2.23	0.9773	1.215	1.0096	-1.395	0.9946	3.56	1.0153	-2.105	0.9903	1.995
	0.9763	-2.405	1.057	2.25	0.9779	1.195	1.0102	-1.385	0.9951	3.58	1.0158	-2.1	0.9909	2
	0.9769	-2.365	1.0576	2.26	0.9784	1.21	1.0107	-1.385	0.9956	3.595	1.0164	-2.08	0.9915	1.99
	0.9776	-2.335	1.0582	2.275	0.9789	1.22	1.0113	-1.385	0.9961	3.61	1.017	-2.045	0.9921	1.965
	0.9782	-2.325	1.0588	2.3	0.9795	1.205	1.0118	-1.39	0.9966	3.61	1.0175	-2.01	0.9927	1.935
	0.9788	-2.31	1.0593	2.315	0.98	1.195	1.0124	-1.39	0.9971	3.61	1.0181	-1.995	0.9933	1.925
	0.9794	-2.275	1.0599	2.33	0.9806	1.215	1.0129	-1.395	0.9976	3.615	1.0187	-2	0.9939	1.92
	0.98	-2.245	1.0605	2.35	0.9811	1.235	1.0135	-1.395	0.9981	3.6	1.0192	-2.01	0.9945	1.905
	0.9807	-2.215	1.0611	2.36	0.9817	1.21	1.014	-1.405	0.9986	3.58	1.0198	-2.035	0.9951	1.895
	0.9813	-2.185	1.0616	2.39	0.9822	1.195	1.0146	-1.4	0.9991	3.555	1.0204	-2.055	0.9957	1.88
	0.9819	-2.17	1.0622	2.4	0.9828	1.195	1.0151	-1.395	0.9996	3.525	1.0209	-2.075	0.9963	1.86
	0.9825	-2.165	1.0628	2.415	0.9833	1.175	1.0157	-1.395	1.0001	3.495	1.0215	-2.09	0.9969	1.845
	0.9831	-2.155	1.0634	2.425	0.9838	1.16	1.0162	-1.395	1.0006	3.46	1.0221	-2.095	0.9975	1.84
	0.9838	-2.155	1.064	2.43	0.9844	1.165	1.0168	-1.395	1.0011	3.445	1.0226	-2.12	0.9981	1.82
	0.9844	-2.17	1.0645	2.435	0.9849	1.14	1.0173	-1.395	1.0017	3.435	1.0232	-2.155	0.9987	1.795
	0.985	-2.195	1.0651	2.455	0.9855	1.095	1.0179	-1.395	1.0022	3.415	1.0238	-2.175	0.9993	1.785
	0.9856	-2.22	1.0657	2.455	0.986	1.105	1.0184	-1.395	1.0027	3.4	1.0243	-2.19	0.9999	1.77
	0.9862	-2.245	1.0663	2.45	0.9866	1.095	1.019	-1.39	1.0032	3.395	1.0249	-2.2	1.0005	1.735
	0.9869	-2.25	1.0668	2.44	0.9871	1.07	1.0195	-1.385	1.0037	3.385	1.0255	-2.195	1.0011	1.72
	0.9875	-2.24	1.0674	2.45	0.9876	1.06	1.0201	-1.385	1.0042	3.38	1.026	-2.185	1.0017	1.695
	0.9881	-2.22	1.068	2.45	0.9882	1.065	1.0206	-1.38	1.0047	3.38	1.0266	-2.185	1.0023	1.67
	0.9887	-2.205	1.0686	2.44	0.9887	1.05	1.0212	-1.375	1.0052	3.37	1.0272	-2.235	1.0029	1.645
	0.9893	-2.195	1.0691	2.44	0.9893	1.035	1.0217	-1.375	1.0057	3.37	1.0277	-2.28	1.0035	1.63
	0.99	-2.2	1.0697	2.455	0.9898	1.025	1.0223	-1.365	1.0062	3.38	1.0283	-2.3	1.0041	1.605
	0.9906	-2.21	1.0703	2.47	0.9904	1.005	1.0228	-1.365	1.0067	3.385	1.0289	-2.325	1.0047	1.56
	0.9912	-2.205	1.0709	2.485	0.9909	0.985	1.0234	-1.37	1.0072	3.395	1.0294	-2.345	1.0053	1.53
	0.9918	-2.18	1.0714	2.51	0.9914	0.975	1.0239	-1.37	1.0077	3.4	1.03	-2.36	1.0059	1.52
	0.9924	-2.16	1.072	2.535	0.992	0.96	1.0245	-1.365	1.0082	3.42	1.0306	-2.39	1.0065	1.49
	0.9931	-2.155	1.0726	2.575	0.9925	0.945	1.025	-1.355	1.0087	3.45	1.0311	-2.405	1.0071	1.445
	0.9937	-2.15	1.0732	2.595	0.9931	0.94	1.0256	-1.355	1.0092	3.475	1.0317	-2.415	1.0077	1.435
	0.9943	-2.17	1.0737	2.615	0.9936	0.94	1.0261	-1.355	1.0097	3.485	1.0323	-2.425	1.0083	1.415
	0.9949	-2.21	1.0743	2.635	0.9942	0.945	1.0267	-1.35	1.0102	3.51	1.0328	-2.44	1.0089	1.39
	0.9956	-2.225	1.0749	2.655	0.9947	0.925	1.0272	-1.345	1.0107	3.54	1.0334	-2.435	1.0095	1.375
	0.9962	-2.21	1.0755	2.695	0.9953	0.92	1.0278	-1.34	1.0112	3.565	1.034	-2.445	1.0101	1.375
	0.9968	-2.19	1.076	2.725	0.9958	0.945	1.0283	-1.33	1.0117	3.57	1.0345	-2.47	1.0107	1.345
	0.9974	-2.17	1.0766	2.735	0.9963	0.945	1.0289	-1.325	1.0122	3.58	1.0351	-2.51	1.0113	1.34
	0.998	-2.15	1.0772	2.73	0.9969	0.915	1.0294	-1.325	1.0127	3.58	1.0357	-2.535	1.0119	1.365
	0.9987	-2.12	1.0778	2.725	0.9974	0.925	1.03	-1.32	1.0132	3.565	1.0362	-2.555	1.0125	1.35
	0.9993	-2.095	1.0784	2.675	0.998	0.92	1.0305	-1.315	1.0137	3.57	1.0368	-2.575	1.0131	1.35
	0.9999	-2.07	1.0789	2.635	0.9985	0.885	1.0311	-1.31	1.0142	3.555	1.0374	-2.595	1.0136	1.36
	1.0005	-2.065	1.0795	2.595	0.9991	0.895	1.0316	-1.305	1.0147	3.535	1.0379	-2.635	1.0142	1.365
	1.0011	-2.06	1.0801	2.56	0.9996	0.915	1.0322	-1.3	1.0152	3.52	1.0385	-2.68	1.0148	1.37
	1.0018	-2.055	1.0807	2.525	1.0001	0.905	1.0327	-1.295	1.0158	3.49	1.0391	-2.74	1.0154	1.385
	1.0024	-2.045	1.0812	2.495	1.0007	0.895	1.0333	-1.29	1.0163	3.46	1.0396	-2.99	1.016	1.395
	1.003	-2.045	1.0818	2.475	1.0012	0.91	1.0338	-1.29	1.0168	3.425	1.0402	-3.005	1.0166	1.39
	1.0036	-2.065	1.0824	2.465	1.0018	0.92	1.0344	-1.285	1.0173	3.395	1.0408	-3.04	1.0172	1.395
	1.0042	-2.09	1.083	2.46	1.0023	0.92	1.0349	-1.28	1.0178	3.365	1.0413	-3.06	1.0178	1.42
	1.0049	-2.105	1.0835	2.455	1.0029	0.925	1.0355	-1.285	1.0183	3.325	1.0419	-3.05	1.0184	1.415
	1.0055	-2.115	1.0841	2.455	1.0034	0.945	1.036	-1.28	1.0188	3.3	1.0424	-3.03	1.019	1.415
	1.0061	-2.105	1.0847	2.47	1.0039	0.955	1.0366	-1.27	1.0193	3.26	1.043	-3.03	1.0196	1.43
	1.0067	-2.07	1.0853	2.48	1.0045	0.94	1.0371	-1.27	1.0198	3.24	1.0436	-3.055	1.0202	1.455
	1.0073	-2.035	1.0858	2.48	1.005	0.94	1.0377	-1.275	1.0203	3.22	1.0441	-3.095	1.0208	1.455
	1.008	-1.99	1.0864	2.47	1.0056	0.94	1.0382	-1.275	1.0208	3.215	1.0447	-3.11	1.0214	1.45
	1.0086	-1.955	1.087	2.47	1.0061	0.94	1.0388	-1.27	1.0213	3.215	1.0452	-3.1	1.022	1.47
	1.0092	-1.925	1.0876	2.475	1.0067	0.95	1.0393	-1.265	1.0218	3.205	1.0458	-3.07	1.0226	1.47
	1.0098	-1.915	1.0881	2.465	1.0072	0.945	1.0399	-1.265	1.0223	3.21	1.0464	-3.035	1.0232	1.46
	1.0104	-1.91	1.0887	2.455	1.0077	0.925	1.0404	-1.265	1.0228	3.22	1.0469	-3.03	1.0238	1.48
	1.0111	-1.91	1.0893	2.445	1.0083	0.905	1.041	-1.255	1.0234	3.36	1.0475	-3.025	1.0244	1.49
	1.0117	-1.91	1.0899	2.43	1.0088	0.905	1.0415	-1.255	1.0239	3.41	1.048	-3.035	1.025	1.5
	1.0123	-1.92	1.0904	2.425	1.0094	0.9	1.0421	-1.25	1.0245	3.455	1.0486	-3.045	1.0256	1.515
	1.0129	-1.915	1.091	2.415	1.0099	0.88	1.0426	-1.245	1.025	3.505	1.0492	-3.04	1.0262	1.525
	1.0135	-1.9	1.0916	2.405	1.0105	0.85	1.0432	-1.24	1.0256	3.565	1.0497	-3.03	1.0268	1.515
	1.0141	-1.75	1.0922	2.405	1.011	0.835	1.0437	-1.23	1.0262	3.605	1.0503	-3.02	1.0274	1.525
	1.0146	-1.735	1.0928	2.41	1.0116	0.825	1.0443	-1.225	1.0267	3.63	1.0508	-3.01	1.028	1.55
	1.0152	-1.735	1.0933	2.415	1.0121	0.825	1.0448	-1.225	1.0273	3.665	1.0514	-3.035	1.0286	1.545
	1.0157	-1.75	1.0939	2.43	1.0126	0.825	1.0454	-1.225	1.0278	3.695	1.052	-3.11	1.0292	1.53
	1.0163	-1.785	1.0945	2.44	1.0132	0.81	1.0459	-1.225	1.0284	3.725	1.0525	-3.175	1.0298	1.535
	1.0168	-1.82	1.0951	2.465	1.0138	0.815	1.0465	-1.215	1.0289	3.73	1.0531	-3.185	1.0304	1.525
	1.0174	-1.84	1.0956	2.49	1.0144	0.845	1.047	-1.22	1.0295	3.725	1.0536	-3.17	1.031	1.51
	1.0179	-1.86	1.0962	2.51	1.015	0.865	1.0476	-1.215	1.0301	3.72	1.0542	-3.2	1.0316	1.515
	1.0185	-1.9	1.0968	2.535	1.0156	0.87	1.0481	-1.21	1.0306	3.705	1.0548	-3.245	1.0322	1.515
	1.019	-1.925	1.0974	2.555	1.0162	0.855	1.0487	-1.215	1.0312	3.66	1.0553	-3.235	1.0328	1.515
	1.0195	-1.93	1.0979	2.58	1.0168	0.87	1.0492	-1.21	1.0317	3.615	1.0559	-3.195	1.0334	1.51
	1.0201	-1.93	1.0985	2.605	1.0174	0.885	1.0498	-1.205	1.0323	3.565	1.0564	-3.195	1.034	1.51
	1.0206	-1.935	1.0991	2.62	1.018	0.895	1.0503	-1.205	1.0328	3.485	1.057	-3.27	1.0346	1.5
	1.0212	-1.94	1.0997	2.625	1.0186	0.885	1.0509	-1.2	1.0334	3.43	1.0575	-3.35	1.0352	1.48
	1.0217	-1.95	1.1002	2.63	1.0192	0.875	1.0514	-1.2	1.034	3.38	1.0581	-3.36	1.0358	1.46
	1.0223	-1.97	1.1008	2.625	1.0198	0.86	1.052	-1.205	1.0345	3.345	1.0587	-3.33	1.0364	1.44
	1.0228	-1.985	1.1014	2.615	1.0204	0.84	1.0525	-1.2	1.0351	3.32	1.0592	-3.33	1.037	1.42
	1.0234	-1.985	1.102	2.62	1.021	0.835	1.0531	-1.195	1.0356	3.325	1.0598	-3.345	1.0376	1.395
	1.0239	-1.965	1.1025	2.625	1.0216	0.835	1.0536	-1.195	1.0362	3.345	1.0603	-3.345	1.0382	1.375
	1.0244	-1.935	1.1031	2.63	1.0222	0.83	1.0542	-1.195	1.0368	3.375	1.0609	-3.29	1.0388	1.365
	1.025	-1.905	1.1037	2.63	1.0228	0.835	1.0547	-1.195	1.0373	3.41	1.0615	-3.215	1.0394	1.36
	1.0255	-1.88	1.1043	2.635	1.0234	0.825	1.0553	-1.19	1.0379	3.465	1.062	-3.175	1.04	1.33
	1.0261	-1.855	1.1048	2.64	1.024	0.81	1.0558	-1.195	1.0384	3.515	1.0626	-3.14	1.0406	1.31
	1.0266	-1.85	1.1054	2.64	1.0246	0.81	1.0564	-1.19	1.039	3.57	1.0631	-3.13	1.0412	1.33
	1.0272	-1.85	1.106	2.63	1.0252	0.8	1.0569	-1.185	1.0395	3.62	1.0637	-3.155	1.0418	1.32
	1.0277	-1.84	1.1066	2.625	1.0258	0.765	1.0575	-1.185	1.0401	3.67	1.0643	-3.13	1.0424	1.29
	1.0283	-1.82	1.1072	2.62	1.0264	0.74	1.058	-1.18	1.0407	3.71	1.0648	-3.1	1.043	1.29
	1.0288	-1.825	1.1077	2.605	1.027	0.725	1.0586	-1.18	1.0412	3.745	1.0654	-3.07	1.0436	1.285
	1.0294	-1.84	1.1083	2.59	1.0276	0.7	1.0591	-1.18	1.0418	3.775	1.0659	-3.07	1.0442	1.245
	1.0299	-1.855	1.1089	2.595	1.0282	0.7	1.0597	-1.175	1.0423	3.8	1.0665	-3.075	1.0448	1.225
	1.0304	-1.855	1.1095	2.61	1.0288	0.725	1.0602	-1.165	1.0429	3.825	1.0671	-3.075	1.0454	1.23
	1.031	-1.85	1.11	2.615	1.0294	0.73	1.0608	-1.165	1.0435	3.85	1.0676	-3.08	1.046	1.21
	1.0315	-1.845	1.1106	2.615	1.03	0.725	1.0613	-1.16	1.044	3.845	1.0682	-3.065	1.0466	1.175
	1.0321	-1.845	1.1112	2.625	1.0306	0.715	1.0619	-1.155	1.0446	3.85	1.0687	-3.05	1.0472	1.18
	1.0326	-1.87	1.1118	2.625	1.0312	0.76	1.0624	-1.15	1.0451	3.865	1.0693	-3.045	1.0478	1.2
	1.0332	-1.895	1.1123	2.62	1.0318	0.785	1.063	-1.145	1.0457	3.855	1.0699	-3.075	1.0484	1.18
	1.0337	-1.89	1.1129	2.615	1.0324	0.775	1.0635	-1.145	1.0462	3.85	1.0704	-3.165	1.049	1.15
	1.0343	-1.85	1.1135	2.61	1.033	0.775	1.0641	-1.145	1.0468	3.86	1.071	-3.215	1.0496	1.185
	1.0348	-1.795	1.1141	2.61	1.0336	0.775	1.0646	-1.14	1.0474	3.85	1.0715	-3.2	1.0502	1.19
	1.0353	-1.755	1.1146	2.62	1.0342	0.77	1.0652	-1.14	1.0479	3.835	1.0721	-3.2	1.0507	1.165
	1.0359	-1.725	1.1152	2.63	1.0348	0.775	1.0657	-1.14	1.0485	3.835	1.0727	-3.195	1.0513	1.17
	1.0364	-1.725	1.1158	2.625	1.0354	0.79	1.0664	-1.045	1.049	3.84	1.0732	-3.185	1.0519	1.19
	1.037	-1.725	1.1164	2.62	1.036	0.8	1.067	-1.035	1.0496	3.84	1.0738	-3.185	1.0525	1.17
	1.0375	-1.735	1.1169	2.62	1.0366	0.79	1.0676	-1.04	1.0502	3.835	1.0743	-3.175	1.0531	1.15
	1.0381	-1.735	1.1175	2.625	1.0372	0.795	1.0682	-1.035	1.0507	3.835	1.0749	-3.185	1.0537	1.175
	1.0386	-1.72	1.1181	2.62	1.0378	0.815	1.0688	-1.03	1.0513	3.835	1.0755	-3.155	1.0543	1.17
	1.0392	-1.71	1.1187	2.61	1.0384	0.84	1.0694	-1.03	1.0518	3.845	1.076	-3.105	1.0549	1.145
	1.0397	-1.71	1.1192	2.605	1.039	0.835	1.07	-1.03	1.0524	3.855	1.0766	-3.105	1.0555	1.175
	1.0402	-1.705	1.1198	2.595	1.0396	0.82	1.0706	-1.025	1.0529	3.87	1.0771	-3.125	1.0561	1.2
	1.0408	-1.705	1.1204	2.585	1.0402	0.83	1.0712	-1.025	1.0535	3.88	1.0777	-3.185	1.0567	1.175
	1.0413	-1.715	1.121	2.59	1.0408	0.84	1.0718	-1.02	1.0541	3.89	1.0783	-3.27	1.0573	1.165
	1.0419	-1.725	1.1216	2.59	1.0414	0.825	1.0724	-1.02	1.0546	3.905	1.0788	-3.345	1.0579	1.195
	1.0424	-1.725	1.1221	2.595	1.042	0.805	1.073	-1.015	1.0552	3.91	1.0794	-3.36	1.0585	1.195
	1.043	-1.73	1.1227	2.6	1.0426	0.82	1.0736	-1.005	1.0557	3.905	1.0799	-3.37	1.0591	1.19
	1.0435	-1.74	1.1233	2.61	1.0432	0.84	1.0742	-1.005	1.0563	3.91	1.0805	-3.375	1.0597	1.2
	1.0441	-1.735	1.1239	2.61	1.0438	0.855	1.0748	-1.005	1.0568	3.905	1.081	-3.385	1.0603	1.21
	1.0446	-1.705	1.1244	2.625	1.0444	0.85	1.0754	-1.005	1.0574	3.89	1.0816	-3.38	1.0609	1.21
	1.0452	-1.665	1.125	2.635	1.045	0.83	1.076	-0.995	1.058	3.88	1.0822	-3.345	1.0615	1.215
	1.0457	-1.63	1.1256	2.655	1.0456	0.84	1.0766	-0.99	1.0585	3.865	1.0827	-3.3	1.0621	1.225
	1.0462	-1.595	1.1262	2.69	1.0462	0.855	1.0772	-0.99	1.0591	3.855	1.0833	-3.29	1.0627	1.23
	1.0468	-1.58	1.1267	2.735	1.0468	0.825	1.0778	-0.985	1.0596	3.865	1.0838	-3.32	1.0633	1.23
	1.0473	-1.585	1.1273	2.79	1.0474	0.795	1.0784	-0.98	1.0602	3.85	1.0844	-3.345	1.0638	1.165
	1.0479	-1.585	1.1279	2.84	1.048	0.75	1.079	-0.98	1.0608	3.835	1.085	-3.34	1.0643	1.165
	1.0484	-1.575	1.1285	3.1	1.0486	0.69	1.0796	-0.98	1.0613	3.83	1.0855	-3.31	1.0648	1.175
	1.049	-1.555	1.1291	3.11	1.0492	0.655	1.0802	-0.98	1.0619	3.82	1.0861	-3.265	1.0653	1.16
	1.0495	-1.57	1.1297	3.105	1.0498	0.655	1.0808	-0.97	1.0624	3.805	1.0866	-3.215	1.0658	1.16
	1.0501	-1.605	1.1303	3.12	1.0504	0.635	1.0814	-0.965	1.063	3.79	1.0872	-3.24	1.0663	1.175
	1.0506	-1.635	1.131	3.155	1.051	0.595	1.082	-0.965	1.0635	3.78	1.0878	-3.305	1.0669	1.17
	1.0511	-1.64	1.1316	3.195	1.0516	0.59	1.0826	-0.96	1.0641	3.78	1.0883	-3.305	1.0674	1.155
	1.0517	-1.63	1.1322	3.22	1.0522	0.605	1.0832	-0.955	1.0647	3.755	1.0889	-3.29	1.0679	1.15
	1.0522	-1.615	1.1328	3.245	1.0528	0.615	1.0838	-0.95	1.0652	3.745	1.0894	-3.34	1.0684	1.165
	1.0528	-1.605	1.1334	3.265	1.0534	0.62	1.0844	-0.95	1.0658	3.735	1.09	-3.4	1.0689	1.16
	1.0533	-1.585	1.134	3.28	1.054	0.635	1.085	-0.95	1.0663	3.72	1.0906	-3.41	1.0694	1.125
	1.0539	-1.545	1.1346	3.3	1.0546	0.63	1.0856	-0.945	1.0669	3.695	1.0911	-3.4	1.0699	1.11
	1.0544	-1.52	1.1352	3.32	1.0552	0.595	1.0862	-0.94	1.0675	3.685	1.0917	-3.385	1.0704	1.1
	1.055	-1.51	1.1359	3.33	1.0558	0.565	1.0868	-0.935	1.068	3.65	1.0922	-3.38	1.0709	1.07
	1.0555	-1.505	1.1365	3.33	1.0564	0.54	1.0874	-0.935	1.0686	3.625	1.0928	-3.38	1.0714	1.07
	1.056	-1.505	1.1371	3.335	1.057	0.485	1.088	-0.93	1.0691	3.62	1.0934	-3.355	1.0719	1.095
	1.0566	-1.495	1.1377	3.34	1.0576	0.445	1.0886	-0.925	1.0697	3.62	1.0939	-3.31	1.0724	1.09
	1.0571	-1.485	1.1383	3.34	1.0582	0.44	1.0892	-0.925	1.0702	3.61	1.0945	-3.295	1.0729	1.08
	1.0577	-1.475	1.1389	3.355	1.0588	0.4	1.0898	-0.92	1.0708	3.605	1.095	-3.295	1.0734	1.085
	1.0582	-1.475	1.1395	3.38	1.0594	0.335	1.0904	-0.92	1.0714	3.62	1.0956	-3.33	1.0739	1.105
	1.0588	-1.475	1.1401	3.39	1.06	0.3	1.091	-0.92	1.0719	3.62	1.0962	-3.365	1.0744	1.095
	1.0593	-1.475	1.1408	3.415	1.0606	0.295	1.0916	-0.92	1.0725	3.61	1.0967	-3.385	1.0749	1.075
	1.0599	-1.475	1.1414	3.45	1.0612	0.26	1.0922	-0.915	1.073	3.615	1.0973	-3.405	1.0754	1.095
	1.0604	-1.46	1.142	3.47	1.0618	0.195	1.0928	-0.91	1.0736	3.61	1.0978	-3.41	1.0759	1.085
	1.061	-1.44	1.1426	3.49	1.0624	0.155	1.0934	-0.905	1.0741	3.58	1.0984	-3.405	1.0764	1.065
	1.0615	-1.43	1.1432	3.515	1.063	0.14	1.0941	-0.905	1.0747	3.57	1.099	-3.42	1.077	1.065
	1.062	-1.42	1.1438	3.55	1.0636	0.08	1.0947	-0.9	1.0753	3.57	1.0995	-3.47	1.0775	1.065
	1.0626	-1.415	1.1444	3.565	1.0642	0.025	1.0953	-0.895	1.0758	3.565	1.1001	-3.48	1.078	1.045
	1.0631	-1.405	1.1451	3.58	1.0648	0.01	1.0959	-0.895	1.0764	3.57	1.1006	-3.46	1.0785	1.045
	1.0637	-1.4	1.1457	3.605	1.0654	-0.03	1.0965	-0.89	1.0769	3.59	1.1012	-3.41	1.079	1.045
	1.0642	-1.39	1.1463	3.62	1.0659	-0.06	1.0971	-0.885	1.0775	3.59	1.1017	-3.34	1.0795	1.035
	1.0648	-1.395	1.1469	3.615	1.0665	-0.065	1.0977	-0.885	1.0781	3.59	1.1023	-3.3	1.08	1.02
	1.0653	-1.415	1.1475	3.63	1.0671	-0.1	1.0983	-0.88	1.0786	3.595	1.1029	-3.305	1.0805	1.02
	1.0659	-1.44	1.1481	3.645	1.0677	-0.16	1.0989	-0.875	1.0792	3.595	1.1034	-3.34	1.081	1.03
	1.0664	-1.465	1.1487	3.65	1.0683	-0.185	1.0995	-0.88	1.0797	3.565	1.104	-3.375	1.0815	1.015
	1.0669	-1.48	1.1493	3.655	1.0689	-0.185	1.1001	-0.875	1.0803	3.515	1.1045	-3.41	1.082	0.99
	1.0675	-1.485	1.15	3.665	1.0695	-0.22	1.1007	-0.865	1.0808	3.46	1.1051	-3.475	1.0825	0.98
	1.068	-1.485	1.1506	3.66	1.0701	-0.26	1.1013	-0.86	1.0814	3.415	1.1057	-3.54	1.083	0.965
	1.0686	-1.485	1.1512	3.655	1.0707	-0.295	1.1019	-0.86	1.082	3.385	1.1062	-3.55	1.0835	0.94
	1.0691	-1.475	1.1518	3.665	1.0713	-0.315	1.1025	-0.86	1.0825	3.365	1.1068	-3.5	1.084	0.95
	1.0697	-1.48	1.1524	3.655	1.0719	-0.325	1.1031	-0.855	1.0831	3.355	1.1073	-3.465	1.0845	0.965
	1.0702	-1.485	1.153	3.645	1.0725	-0.335	1.1037	-0.855	1.0836	3.35	1.1079	-3.495	1.085	0.93
	1.0708	-1.51	1.1536	3.635	1.0731	-0.35	1.1043	-0.85	1.0842	3.35	1.1085	-3.535	1.0855	0.915
	1.0713	-1.55	1.1542	3.61	1.0737	-0.35	1.1049	-0.845	1.0848	3.37	1.109	-3.59	1.086	0.93
	1.0718	-1.58	1.1549	3.59	1.0743	-0.355	1.1055	-0.84	1.0853	3.39	1.1096	-3.625	1.0865	0.925
	1.0724	-1.595	1.1555	3.545	1.0749	-0.35	1.1061	-0.835	1.0859	3.4	1.1101	-3.62	1.0871	0.92
	1.0729	-1.575	1.1561	3.51	1.0755	-0.325	1.1067	-0.825	1.0864	3.43	1.1107	-3.3	1.0876	0.91
	1.0735	-1.54	1.1567	3.475	1.0761	-0.34	1.1073	-0.83	1.087	3.45	1.1113	-3.31	1.0881	0.915
	1.074	-1.5	1.1573	3.445	1.0767	-0.34	1.1079	-0.825	1.0875	3.475	1.1119	-3.335	1.0886	0.905
	1.0746	-1.48	1.1579	3.435	1.0773	-0.285	1.1085	-0.82	1.0881	3.505	1.1124	-3.315	1.0891	0.885
	1.0751	-1.475	1.1585	3.455	1.0779	-0.27	1.1091	-0.81	1.0887	3.525	1.113	-3.29	1.0896	0.875
	1.0757	-1.48	1.1591	3.465	1.0785	-0.3	1.1097	-0.81	1.0892	3.54	1.1136	-3.29	1.0901	0.87
	1.0762	-1.495	1.1598	3.47	1.0791	-0.285	1.1103	-0.81	1.0898	3.57	1.1142	-3.27	1.0906	0.855
	1.0768	-1.515	1.1604	3.47	1.0797	-0.245	1.1109	-0.805	1.0903	3.585	1.1147	-3.26	1.0911	0.855
	1.0773	-1.54	1.161	3.465	1.0803	-0.255	1.1115	-0.805	1.0909	3.59	1.1153	-3.275	1.0916	0.87
	1.0778	-1.57	1.1616	3.46	1.0809	-0.26	1.1121	-0.8	1.0915	3.605	1.1159	-3.29	1.0921	0.87
	1.0784	-1.595	1.1622	3.465	1.0815	-0.23	1.1127	-0.8	1.092	3.615	1.1165	-3.29	1.0926	0.87
	1.0789	-1.615	1.1628	3.465	1.0821	-0.24	1.1133	-0.8	1.0926	3.61	1.117	-3.32	1.0931	0.88
	1.0795	-1.61	1.1634	3.43	1.0827	-0.255	1.1139	-0.795	1.0931	3.61	1.1176	-3.36	1.0936	0.9
	1.08	-1.57	1.164	3.38	1.0833	-0.225	1.1145	-0.79	1.0937	3.62	1.1182	-3.35	1.0941	0.91
	1.0806	-1.52	1.1647	3.335	1.0839	-0.215	1.1151	-0.785	1.0942	4.07	1.1188	-3.335	1.0946	0.895
	1.0811	-1.47	1.1653	3.295	1.0845	-0.22	1.1157	-0.78	1.0948	4.06	1.1193	-3.355	1.0951	0.905
	1.0817	-1.445	1.1659	3.285	1.0851	-0.215	1.1163	-0.78	1.0953	4.025	1.1199	-3.385	1.0956	0.925
	1.0822	-1.42	1.1665	3.31	1.0857	-0.195	1.1169	-0.775	1.0959	4.015	1.1205	-3.42	1.0961	0.91
	1.0827	-1.405	1.1671	3.36	1.0863	-0.185	1.1175	-0.775	1.0964	3.995	1.121	-3.425	1.0966	0.91
	1.0833	-1.285	1.1677	3.39	1.0869	-0.17	1.1181	-0.77	1.0969	3.965	1.1216	-3.425	1.0971	0.935
	1.0838	-1.265	1.1683	3.435	1.0875	-0.16	1.1187	-0.765	1.0975	3.96	1.1222	-3.46	1.0977	0.94
	1.0843	-1.24	1.1689	3.49	1.0881	-0.145	1.1193	-0.765	1.098	3.975	1.1228	-3.48	1.0982	0.925
	1.0848	-1.225	1.1696	3.535	1.0887	-0.135	1.1199	-0.76	1.0986	3.975	1.1233	-3.46	1.0987	0.93
	1.0853	-1.215	1.1702	3.57	1.0893	-0.13	1.1205	-0.76	1.0991	3.975	1.1239	-3.425	1.0992	0.945
	1.0858	-1.215	1.1708	3.61	1.0899	-0.22	1.1212	-0.755	1.0997	3.965	1.1245	-3.37	1.0997	0.93
	1.0863	-1.225	1.1714	3.65	1.0904	-0.225	1.1218	-0.755	1.1002	3.955	1.1251	-3.305	1.1002	0.93
	1.0868	-1.22	1.172	3.67	1.091	-0.23	1.1224	-0.745	1.1007	3.935	1.1256	-3.245	1.1007	0.94
	1.0873	-1.22	1.1726	3.71	1.0915	-0.235	1.123	-0.745	1.1013	3.915	1.1262	-3.195	1.1012	0.92
	1.0878	-1.225	1.1732	3.755	1.0921	-0.24	1.1236	-0.745	1.1018	3.91	1.1268	-3.155	1.1017	0.89
	1.0883	-1.22	1.1738	3.79	1.0926	-0.245	1.1242	-0.745	1.1024	3.905	1.1274	-3.135	1.1022	0.895
	1.0888	-1.22	1.1745	3.825	1.0932	-0.25	1.1248	-0.74	1.1029	3.9	1.1279	-3.11	1.1027	0.9
	1.0893	-1.21	1.1751	3.875	1.0937	-0.25	1.1254	-0.74	1.1035	3.885	1.1285	-3.065	1.1032	0.89
	1.0898	-1.21	1.1757	3.915	1.0943	-0.255	1.126	-0.735	1.104	3.88	1.1291	-3.015	1.1037	0.895
	1.0903	-1.205	1.1763	3.94	1.0948	-0.25	1.1266	-0.735	1.1045	3.85	1.1296	-3.015	1.1042	0.895
	1.0908	-1.19	1.1769	3.96	1.0954	-0.235	1.1272	-0.73	1.1051	3.81	1.1302	-3.055	1.1047	0.9
	1.0913	-1.18	1.1775	3.95	1.0959	-0.23	1.1278	-0.73	1.1056	3.765	1.1308	-3.1	1.1052	0.9
	1.0918	-1.17	1.1781	3.935	1.0964	-0.23	1.1284	-0.725	1.1062	3.695	1.1314	-3.205	1.1057	0.905
	1.0923	-1.155	1.1787	3.9	1.097	-0.225	1.129	-0.725	1.1067	3.605	1.1319	-3.305	1.1062	0.9
	1.0928	-1.145	1.1794	3.83	1.0975	-0.22	1.1296	-0.72	1.1073	3.5	1.1325	-3.345	1.1067	0.875
	1.0933	-1.13	1.18	3.745	1.0981	-0.21	1.1302	-0.715	1.1078	3.39	1.1331	-3.335	1.1072	0.86
	1.0938	-1.12	1.1806	3.68	1.0986	-0.195	1.1308	-0.715	1.1083	3.275	1.1337	-3.325	1.1078	0.855
	1.0943	-1.115	1.1812	3.62	1.0992	-0.205	1.1314	-0.71	1.1089	3.175	1.1342	-3.35	1.1083	0.85
	1.0948	-1.125	1.1818	3.55	1.0997	-0.21	1.132	-0.71	1.1094	3.105	1.1348	-3.415	1.1088	0.82
	1.0953	-1.125	1.1824	3.5	1.1003	-0.21	1.1326	-0.71	1.11	3.055	1.1354	-3.47	1.1093	0.82
	1.0958	-1.125	1.183	3.475	1.1008	-0.21	1.1332	-0.7	1.1105	3.035	1.136	-3.495	1.1098	0.83
	1.0963	-1.125	1.1837	3.445	1.1014	-0.21	1.1338	-0.695	1.1111	3.005	1.1365	-3.515	1.1103	0.815
	1.0968	-1.12	1.1843	3.43	1.1019	-0.21	1.1344	-0.695	1.1116	2.995	1.1371	-3.555	1.1108	0.785
	1.0973	-1.12	1.1849	3.435	1.1025	-0.23	1.135	-0.69	1.1122	3.015	1.1377	-3.555	1.1113	0.785
	1.0978	-1.11	1.1855	3.45	1.103	-0.225	1.1356	-0.69	1.1127	3.045	1.1383	-3.505	1.1118	0.78
	1.0983	-1.115	1.1861	3.465	1.1036	-0.23	1.1362	-0.69	1.1132	3.085	1.1388	-3.45	1.1123	0.755
	1.0988	-1.12	1.1867	3.475	1.1041	-0.225	1.1368	-0.69	1.1138	3.135	1.1394	-3.415	1.1128	0.73
	1.0993	-1.125	1.1873	3.49	1.1046	-0.225	1.1374	-0.685	1.1143	3.185	1.14	-3.43	1.1133	0.715
	1.0998	-1.135	1.1879	3.51	1.1052	-0.23	1.138	-0.675	1.1149	3.225	1.1405	-3.455	1.1138	0.67
	1.1003	-1.14	1.1886	3.51	1.1057	-0.225	1.1386	-0.675	1.1154	3.26	1.1411	-3.44	1.1143	0.645
	1.1008	-1.14	1.1892	3.51	1.1063	-0.235	1.1392	-0.665	1.116	3.295	1.1417	-3.42	1.1148	0.65
	1.1013	-1.135	1.1898	3.49	1.1068	-0.23	1.1398	-0.665	1.1165	3.3	1.1423	-3.42	1.1153	0.665
	1.1018	-1.13	1.1904	3.465	1.1074	-0.215	1.1404	-0.665	1.117	3.275	1.1428	-3.42	1.1158	0.65
	1.1023	-1.11	1.191	3.445	1.1079	-0.23	1.141	-0.66	1.1176	3.23	1.1434	-3.39	1.1163	0.64
	1.1028	-1.09	1.1916	3.44	1.1085	-0.24	1.1416	-0.655	1.1181	3.18	1.144	-3.345	1.1168	0.65
	1.1033	-1.075	1.1922	3.435	1.109	-0.235	1.1422	-0.65	1.1187	3.13	1.1446	-3.315	1.1173	0.665
	1.1038	-1.06	1.1928	3.425	1.1096	-0.25	1.1428	-0.6	1.1192	3.085	1.1451	-3.31	1.1178	0.675
	1.1043	-1.04	1.1935	3.41	1.1101	-0.265	1.1434	-0.6	1.1198	3.04	1.1457	-3.285	1.1184	0.67
	1.1048	-1.025	1.1941	3.42	1.1107	-0.265	1.144	-0.595	1.1203	3	1.1463	-3.27	1.1189	0.655
	1.1053	-1.02	1.1947	3.44	1.1112	-0.265	1.1445	-0.59	1.1208	2.965	1.1469	-3.295	1.1194	0.64
	1.1058	-1.02	1.1953	3.455	1.1118	-0.285	1.1451	-0.59	1.1214	2.935	1.1474	-3.345	1.1199	0.605
	1.1063	-1.025	1.1959	3.475	1.1123	-0.305	1.1457	-0.59	1.1219	2.92	1.148	-3.33	1.1204	0.575
	1.1068	-1.035	1.1965	3.5	1.1128	-0.3	1.1463	-0.585	1.1225	2.9	1.1486	-3.24	1.1209	0.595
[truncated: 110,596 more rows]
