# Supplementary material for: Efficacy and safety testing of a COVID-19 era emergency ventilator in a healthy rabbit lung model
Source: BMC Biomed Eng. 2022 Mar 14;4:2. doi: 10.1186/s42490-022-00059-x (PMC8919917; doi:10.1186/s42490-022-00059-x)
Supplement: Supplementary file 9 — Additional file 9. Rabbit MV5 Carestation Flow Waveforms. Flow waveforms for rabbit MV5 during Carestation ventilation. [file 42490_2022_59_MOESM9_ESM.xlsx]

## Sheet: MV5 Flow Data Set
	MV5
Ventilation Strategy	Carestation
Timepoint	0		10		20		30		40		50		60
	Time (s)	Flow (slm)	Time (s)	Flow (slm)	Time (s)	Flow (slm)	Time (s)	Flow (slm)	Time (s)	Flow (slm)	Time (s)	Flow (slm)	Time (s)	Flow (slm)
	0.0005	1.23	0.0003	2.585	0.0002	0.275	0.0009	-0.94	0.0004	-3.685	0	-0.095	0.0007	0.45
	0.0015	1.22	0.0012	2.63	0.0012	0.275	0.002	-0.94	0.0014	-3.7	0.0005	-0.095	0.0016	0.445
	0.0025	1.215	0.0021	2.665	0.0022	0.27	0.0031	-0.945	0.0024	-3.73	0.001	-0.095	0.0025	0.445
	0.0035	1.21	0.0031	2.71	0.0031	0.265	0.0042	-0.945	0.0033	-3.795	0.0015	-0.09	0.0034	0.44
	0.0044	1.205	0.004	2.75	0.0041	0.265	0.0053	-0.94	0.0043	-3.88	0.002	-0.09	0.0044	0.44
	0.0054	1.19	0.0049	2.79	0.0051	0.265	0.0063	-0.945	0.0053	-3.915	0.0025	-0.09	0.0053	0.44
	0.0064	1.18	0.0058	2.83	0.006	0.265	0.0074	-0.945	0.0062	-3.89	0.003	-0.085	0.0062	0.435
	0.0074	1.175	0.0067	2.865	0.007	0.26	0.0085	-0.95	0.0072	-3.94	0.0035	-0.09	0.0071	0.43
	0.0084	1.165	0.0077	2.9	0.008	0.26	0.0096	-0.945	0.0082	-4	0.004	-0.095	0.008	0.43
	0.0094	1.155	0.0086	2.935	0.0089	0.265	0.0107	-0.945	0.0091	-3.99	0.0045	-0.095	0.009	0.425
	0.0103	1.145	0.0095	2.97	0.0099	0.26	0.0118	-0.945	0.0101	-3.985	0.005	-0.095	0.0099	0.42
	0.0113	1.14	0.0104	3.005	0.0109	0.26	0.0129	-0.95	0.0111	-4.01	0.0055	-0.095	0.0108	0.42
	0.0123	1.135	0.0113	3.05	0.0118	0.26	0.0139	-0.95	0.012	-4.03	0.006	-0.1	0.0117	0.415
	0.0133	1.13	0.0123	3.085	0.0128	0.26	0.015	-0.95	0.013	-4.055	0.0065	-0.1	0.0127	0.415
	0.0143	1.12	0.0132	3.115	0.0138	0.26	0.0161	-0.955	0.014	-4.055	0.007	-0.105	0.0136	0.41
	0.0152	1.115	0.0141	3.15	0.0147	0.26	0.0172	-0.95	0.0149	-4.045	0.0075	-0.105	0.0145	0.41
	0.0162	1.105	0.015	3.175	0.0157	0.26	0.0183	-0.95	0.0159	-4.02	0.008	-0.11	0.0154	0.41
	0.0172	1.1	0.0159	3.21	0.0167	0.265	0.0194	-0.955	0.0169	-4	0.0085	-0.11	0.0163	0.405
	0.0182	1.095	0.0169	3.24	0.0176	0.26	0.0205	-0.955	0.0178	-4.025	0.009	-0.11	0.0173	0.405
	0.0192	1.085	0.0178	3.27	0.0186	0.26	0.0216	-0.96	0.0188	-4.09	0.0095	-0.11	0.0182	0.405
	0.0202	1.08	0.0187	3.305	0.0196	0.255	0.0226	-0.96	0.0198	-4.085	0.0101	-0.11	0.0191	0.4
	0.021	0.515	0.0196	3.34	0.0205	0.255	0.0237	-0.96	0.0207	-4.015	0.0106	-0.11	0.02	0.395
	0.0219	0.52	0.0205	3.37	0.0215	0.255	0.0248	-0.96	0.0217	-3.935	0.0111	-0.11	0.0209	0.395
	0.0228	0.52	0.0215	3.395	0.0225	0.25	0.0259	-0.96	0.0227	-3.89	0.012	-0.135	0.0219	0.39
	0.0237	0.515	0.0224	3.435	0.0234	0.25	0.027	-0.955	0.0236	-3.88	0.013	-0.135	0.0228	0.385
	0.0246	0.52	0.0233	3.46	0.0244	0.255	0.0281	-0.95	0.0246	-3.875	0.0139	-0.135	0.0237	0.38
	0.0254	0.52	0.0242	3.495	0.0254	0.255	0.0292	-0.95	0.0256	-3.88	0.0149	-0.135	0.0246	0.375
	0.0263	0.515	0.0251	3.525	0.0264	0.25	0.0303	-0.945	0.0265	-3.88	0.0159	-0.135	0.0255	0.375
	0.0272	0.51	0.0261	3.55	0.0273	0.25	0.0313	-0.94	0.0275	-3.87	0.0168	-0.13	0.0265	0.37
	0.0281	0.51	0.027	3.59	0.0283	0.25	0.0324	-0.94	0.0285	-3.855	0.0178	-0.135	0.0274	0.37
	0.029	0.505	0.0279	3.62	0.0293	0.25	0.0335	-0.935	0.0294	-3.86	0.0187	-0.13	0.0283	0.365
	0.0299	0.505	0.0288	3.645	0.0302	0.255	0.0346	-0.935	0.0304	-3.87	0.0197	-0.13	0.0292	0.365
	0.0307	0.505	0.0297	3.675	0.0312	0.255	0.0357	-0.93	0.0314	-3.895	0.0207	-0.125	0.0301	0.365
	0.0316	0.505	0.0307	3.715	0.0322	0.255	0.0368	-0.925	0.0323	-3.96	0.0216	-0.125	0.0311	0.36
	0.0325	0.5	0.0316	3.745	0.0331	0.26	0.0379	-0.925	0.0333	-4.015	0.0226	-0.13	0.032	0.36
	0.0334	0.5	0.0325	3.775	0.0341	0.265	0.0389	-0.925	0.0343	-4.025	0.0235	-0.13	0.0329	0.36
	0.0343	0.495	0.0334	3.8	0.0351	0.265	0.04	-0.915	0.0352	-4.04	0.0245	-0.13	0.0338	0.36
	0.0351	0.495	0.0343	3.83	0.036	0.265	0.0411	-0.915	0.0362	-4.035	0.0254	-0.135	0.0347	0.36
	0.036	0.5	0.0353	3.865	0.037	0.265	0.0422	-0.915	0.0372	-3.985	0.0264	-0.135	0.0357	0.36
	0.0369	0.495	0.0362	3.895	0.038	0.265	0.0433	-0.91	0.0381	-3.93	0.0274	-0.135	0.0366	0.36
	0.0378	0.495	0.0371	3.915	0.0389	0.265	0.0444	-0.91	0.0391	-3.895	0.0283	-0.14	0.0375	0.36
	0.0387	0.49	0.038	3.95	0.0399	0.265	0.0455	-0.91	0.0401	-3.845	0.0293	-0.14	0.0384	0.36
	0.0395	0.49	0.0389	3.985	0.0409	0.265	0.0466	-0.91	0.041	-3.815	0.0302	-0.14	0.0393	0.355
	0.0404	0.485	0.0399	4.015	0.0418	0.265	0.0476	-0.905	0.042	-3.845	0.0312	-0.14	0.0403	0.355
	0.0413	0.485	0.0408	4.045	0.0428	0.265	0.0487	-0.895	0.043	-3.865	0.0322	-0.14	0.0412	0.355
	0.0422	0.48	0.0417	4.055	0.0438	0.265	0.0498	-0.89	0.0439	-3.88	0.0331	-0.14	0.0421	0.35
	0.0431	0.475	0.0426	4.08	0.0447	0.265	0.0509	-0.89	0.0449	-3.9	0.0341	-0.145	0.043	0.35
	0.044	0.47	0.0435	4.12	0.0457	0.27	0.052	-0.885	0.0459	-3.96	0.035	-0.14	0.0439	0.35
	0.0448	0.47	0.044	4.565	0.0467	0.27	0.0531	-0.885	0.0468	-4.025	0.036	-0.14	0.0449	0.345
	0.0457	0.465	0.0445	4.595	0.0477	0.275	0.0542	-0.88	0.0478	-4.02	0.037	-0.14	0.0458	0.345
	0.0466	0.46	0.045	4.615	0.0486	0.275	0.0552	-0.88	0.0488	-4	0.0379	-0.145	0.0467	0.35
	0.0475	0.46	0.0455	4.635	0.0496	0.275	0.0563	-0.88	0.0497	-3.965	0.0389	-0.14	0.0476	0.35
	0.0484	0.455	0.046	4.66	0.0506	0.28	0.0574	-0.875	0.0507	-3.93	0.0398	-0.145	0.0485	0.345
	0.0492	0.455	0.0465	4.695	0.0515	0.28	0.0585	-0.87	0.0517	-3.92	0.0408	-0.145	0.0495	0.345
	0.0501	0.45	0.047	4.715	0.0525	0.285	0.0596	-0.87	0.0526	-3.875	0.0418	-0.145	0.0504	0.345
	0.051	0.45	0.0475	4.735	0.0535	0.255	0.0607	-0.865	0.0536	-3.81	0.0427	-0.15	0.0513	0.345
	0.0519	0.45	0.048	4.755	0.0545	0.255	0.0618	-0.865	0.0546	-3.775	0.0437	-0.15	0.0522	0.35
	0.0528	0.45	0.0485	4.77	0.0555	0.255	0.0629	-0.87	0.0555	-3.79	0.0446	-0.15	0.0531	0.345
	0.0536	0.45	0.049	4.795	0.0565	0.255	0.0639	-0.87	0.0565	-3.81	0.0456	-0.15	0.0541	0.345
	0.0545	0.445	0.0495	4.82	0.0575	0.255	0.065	-0.865	0.0575	-3.82	0.0465	-0.155	0.055	0.34
	0.0554	0.45	0.05	4.845	0.0585	0.25	0.0661	-0.865	0.0584	-3.795	0.0475	-0.15	0.0559	0.34
	0.0563	0.445	0.0505	4.88	0.0595	0.245	0.0672	-0.865	0.0594	-3.78	0.0485	-0.155	0.0568	0.34
	0.0572	0.445	0.0509	4.9	0.0605	0.24	0.0683	-0.865	0.0604	-3.745	0.0494	-0.155	0.0577	0.335
	0.0581	0.445	0.0514	4.905	0.0615	0.235	0.0694	-0.855	0.0613	-3.72	0.0504	-0.155	0.0587	0.33
	0.0589	0.44	0.0519	4.925	0.0625	0.235	0.0705	-0.85	0.0623	-3.735	0.0513	-0.155	0.0596	0.33
	0.0598	0.44	0.0524	4.94	0.0635	0.23	0.0715	-0.85	0.0633	-3.8	0.0523	-0.155	0.0605	0.33
	0.0607	0.435	0.0529	4.96	0.0645	0.225	0.0726	-0.845	0.0642	-3.83	0.0533	-0.15	0.0614	0.325
	0.0616	0.435	0.0534	4.985	0.0655	0.22	0.0737	-0.84	0.0652	-3.795	0.0542	-0.15	0.0623	0.325
	0.0625	0.435	0.0539	5.02	0.0665	0.22	0.0748	-0.835	0.0662	-3.74	0.0552	-0.145	0.0633	0.32
	0.0633	0.435	0.0544	5.045	0.0675	0.21	0.0759	-0.83	0.0671	-3.695	0.0561	-0.145	0.0642	0.32
	0.0642	0.435	0.0549	5.065	0.0685	0.205	0.077	-0.83	0.0681	-3.69	0.0571	-0.145	0.0651	0.315
	0.0651	0.435	0.0554	5.09	0.0695	0.2	0.0781	-0.83	0.0691	-3.7	0.0581	-0.145	0.066	0.315
	0.066	0.435	0.0559	5.11	0.0705	0.195	0.0792	-0.83	0.07	-3.66	0.059	-0.145	0.0669	0.315
	0.0669	0.43	0.0564	5.13	0.0716	0.195	0.0802	-0.825	0.071	-3.655	0.06	-0.145	0.0679	0.315
	0.0677	0.43	0.0569	5.155	0.0726	0.19	0.0813	-0.825	0.072	-3.68	0.0609	-0.145	0.0688	0.315
	0.0686	0.435	0.0574	5.175	0.0736	0.19	0.0824	-0.825	0.0729	-3.675	0.0619	-0.15	0.0697	0.315
	0.0695	0.44	0.0579	5.195	0.0746	0.185	0.0835	-0.825	0.0739	-3.675	0.0629	-0.15	0.0706	0.31
	0.0704	0.44	0.0584	5.21	0.0756	0.185	0.0846	-0.82	0.0749	-3.675	0.0638	-0.155	0.0715	0.31
	0.0713	0.435	0.0589	5.23	0.0766	0.18	0.0857	-0.82	0.0758	-3.66	0.0648	-0.155	0.0725	0.315
	0.0722	0.44	0.0593	5.255	0.0776	0.18	0.0868	-0.82	0.0768	-3.63	0.0657	-0.155	0.0734	0.31
	0.073	0.44	0.0598	5.275	0.0786	0.18	0.0878	-0.81	0.0778	-3.61	0.0667	-0.155	0.0743	0.31
	0.0739	0.44	0.0603	5.285	0.0796	0.175	0.0889	-0.81	0.0787	-3.605	0.0676	-0.155	0.0752	0.32
	0.0748	0.44	0.0608	5.305	0.0806	0.175	0.09	-0.81	0.0797	-3.62	0.0686	-0.16	0.0761	0.32
	0.0757	0.44	0.0613	5.325	0.0816	0.175	0.0911	-0.805	0.0806	-2.775	0.0696	-0.155	0.0771	0.325
	0.0766	0.44	0.0618	5.34	0.0826	0.17	0.0922	-0.8	0.0816	-2.77	0.0705	-0.155	0.078	0.33
	0.0774	0.44	0.0623	5.36	0.0836	0.165	0.0933	-0.795	0.0825	-2.77	0.0715	-0.155	0.0789	0.335
	0.0783	0.44	0.0628	5.375	0.0846	0.165	0.0944	-0.79	0.0834	-2.765	0.0724	-0.155	0.0798	0.34
	0.0792	0.44	0.0633	5.395	0.0856	0.16	0.0955	-0.785	0.0843	-2.75	0.0734	-0.155	0.0807	0.34
	0.0801	0.44	0.0638	5.41	0.0866	0.16	0.0965	-0.78	0.0853	-2.73	0.0744	-0.155	0.0817	0.35
	0.081	0.44	0.0643	5.425	0.0876	0.155	0.0976	-0.77	0.0862	-2.76	0.0753	-0.155	0.0826	0.35
	0.0818	0.44	0.0648	5.445	0.0886	0.155	0.0987	-0.765	0.0871	-2.84	0.0763	-0.16	0.0835	0.35
	0.0827	0.44	0.0653	5.46	0.0896	0.15	0.0998	-0.76	0.088	-2.89	0.0772	-0.16	0.0844	0.355
	0.0836	0.44	0.0658	5.48	0.0906	0.145	0.1009	-0.755	0.089	-2.85	0.0782	-0.16	0.0853	0.355
	0.0845	0.44	0.0663	5.49	0.0916	0.145	0.102	-0.755	0.0899	-2.79	0.0792	-0.165	0.0863	0.355
	0.0854	0.445	0.0668	5.515	0.0926	0.145	0.1031	-0.75	0.0908	-2.75	0.0801	-0.17	0.0872	0.36
	0.0863	0.44	0.0673	5.53	0.0936	0.14	0.1041	-0.745	0.0918	-2.785	0.0811	-0.17	0.0881	0.36
	0.0871	0.44	0.0677	5.55	0.0946	0.14	0.1052	-0.355	0.0927	-2.845	0.082	-0.175	0.089	0.36
	0.088	0.445	0.0682	5.57	0.0956	0.14	0.1062	-0.355	0.0936	-2.87	0.083	-0.175	0.0899	0.365
	0.0889	0.445	0.0687	5.585	0.0966	0.14	0.1071	-0.355	0.0945	-2.86	0.084	-0.18	0.0909	0.365
	0.0898	0.445	0.0692	5.6	0.0976	0.135	0.1081	-0.355	0.0955	-2.83	0.0849	-0.18	0.0918	0.365
	0.0907	0.44	0.0697	5.62	0.0986	0.135	0.1091	-0.355	0.0964	-2.785	0.0859	-0.185	0.0927	0.365
	0.0915	0.44	0.0702	5.63	0.0996	0.13	0.1101	-0.355	0.0973	-2.745	0.0868	-0.185	0.0936	0.365
	0.0924	0.435	0.0707	5.645	0.1006	0.13	0.1111	-0.355	0.0983	-2.735	0.0878	-0.185	0.0945	0.365
	0.0933	0.435	0.0712	5.67	0.1016	0.125	0.1121	-0.355	0.0992	-2.745	0.0887	-0.185	0.0955	0.37
	0.0942	0.435	0.0717	5.69	0.1026	0.125	0.1131	-0.355	0.1001	-2.745	0.0897	-0.185	0.0964	0.37
	0.0951	0.435	0.0722	5.69	0.1036	0.125	0.1141	-0.355	0.101	-2.715	0.0907	-0.185	0.0973	0.375
	0.0959	0.43	0.0727	5.71	0.1047	0.125	0.1151	-0.35	0.102	-2.685	0.0916	-0.185	0.0982	0.38
	0.0968	0.43	0.0732	5.73	0.1057	0.12	0.1161	-0.35	0.1029	-2.675	0.0926	-0.18	0.0991	0.375
	0.0977	0.43	0.0737	5.745	0.1067	0.12	0.1171	-0.35	0.1038	-2.675	0.0935	-0.185	0.1001	0.375
	0.0986	0.425	0.0742	5.765	0.1077	0.12	0.1181	-0.35	0.1048	-2.685	0.0945	-0.18	0.101	0.375
	0.0995	0.425	0.0747	5.775	0.1087	0.12	0.1191	-0.345	0.1057	-2.72	0.0955	-0.19	0.1019	0.375
	0.1003	0.425	0.0752	5.785	0.1097	0.12	0.1201	-0.345	0.1066	-2.785	0.0964	-0.19	0.1028	0.37
	0.1012	0.42	0.0757	5.795	0.1107	0.12	0.1211	-0.345	0.1075	-2.805	0.0974	-0.185	0.1037	0.37
	0.1021	0.425	0.0761	5.805	0.1117	0.12	0.1221	-0.34	0.1085	-2.78	0.0983	-0.185	0.1046	0.37
	0.103	0.425	0.0766	5.81	0.1127	0.125	0.1231	-0.34	0.1094	-2.76	0.0993	-0.185	0.1056	0.37
	0.1039	0.425	0.0771	5.835	0.1137	0.13	0.1241	-0.34	0.1103	-2.77	0.1003	-0.185	0.1065	0.37
	0.1048	0.425	0.0776	5.85	0.1147	0.13	0.1251	-0.345	0.1112	-2.76	0.1012	-0.185	0.1074	0.37
	0.1056	0.42	0.0781	5.85	0.1157	0.13	0.1261	-0.345	0.1122	-2.745	0.1022	-0.185	0.1083	0.37
	0.1065	0.42	0.0786	5.865	0.1167	0.13	0.1271	-0.345	0.1131	-2.73	0.1031	-0.18	0.1092	0.365
	0.1074	0.42	0.0791	5.875	0.1177	0.13	0.1281	-0.345	0.114	-2.73	0.1041	-0.18	0.1102	0.365
	0.1083	0.42	0.0796	5.88	0.1187	0.135	0.1291	-0.345	0.115	-2.72	0.1051	-0.18	0.1111	0.365
	0.1092	0.42	0.0801	5.885	0.1197	0.135	0.1301	-0.345	0.1159	-2.715	0.106	-0.18	0.112	0.365
	0.11	0.42	0.0806	5.89	0.1207	0.135	0.1311	-0.345	0.1168	-2.71	0.107	-0.17	0.1129	0.365
	0.1109	0.42	0.0811	5.9	0.1217	0.13	0.1321	-0.35	0.1177	-2.68	0.1079	-0.165	0.1138	0.365
	0.1118	0.42	0.0816	5.9	0.1227	0.13	0.1331	-0.35	0.1187	-2.645	0.1089	-0.165	0.1148	0.365
	0.1127	0.415	0.0821	5.91	0.1237	0.135	0.1341	-0.355	0.1196	-2.605	0.1098	-0.165	0.1157	0.365
	0.1136	0.415	0.0826	5.93	0.1247	0.13	0.1351	-0.355	0.1205	-2.565	0.1108	-0.16	0.1166	0.36
	0.1144	0.42	0.0831	5.92	0.1257	0.13	0.1361	-0.35	0.1215	-2.56	0.1118	-0.155	0.1175	0.365
	0.1153	0.42	0.0836	5.93	0.1267	0.135	0.1371	-0.35	0.1224	-2.56	0.1127	-0.155	0.1184	0.365
	0.1162	0.42	0.0841	5.945	0.1277	0.135	0.138	-0.35	0.1233	-2.59	0.1137	-0.155	0.1194	0.365
	0.1171	0.425	0.0845	5.945	0.1287	0.135	0.139	-0.35	0.1242	-2.64	0.1146	-0.15	0.1203	0.365
	0.118	0.43	0.085	5.95	0.1297	0.135	0.14	-0.35	0.1252	-2.655	0.1156	-0.15	0.1212	0.36
	0.1189	0.43	0.0855	5.96	0.1307	0.135	0.141	-0.35	0.1261	-2.66	0.1166	-0.155	0.1221	0.36
	0.1197	0.43	0.086	5.96	0.1317	0.14	0.142	-0.35	0.127	-2.67	0.1175	-0.15	0.123	0.36
	0.1206	0.43	0.0865	5.965	0.1327	0.14	0.143	-0.35	0.128	-2.64	0.1185	-0.15	0.124	0.36
	0.1215	0.43	0.087	5.97	0.1337	0.14	0.144	-0.35	0.1289	-2.585	0.1194	-0.15	0.1249	0.36
	0.1224	0.43	0.0875	5.98	0.1347	0.14	0.145	-0.35	0.1298	-2.54	0.1204	-0.15	0.1258	0.36
	0.1233	0.43	0.088	5.995	0.1357	0.14	0.146	-0.35	0.1307	-2.515	0.1214	-0.15	0.1267	0.36
	0.1241	0.43	0.0885	5.985	0.1367	0.145	0.147	-0.355	0.1317	-2.505	0.1223	-0.15	0.1276	0.36
	0.125	0.43	0.089	5.985	0.1378	0.14	0.148	-0.355	0.1326	-2.495	0.1233	-0.145	0.1286	0.365
	0.1259	0.43	0.0895	5.985	0.1388	0.145	0.149	-0.35	0.1335	-2.475	0.1242	-0.145	0.1295	0.365
	0.1268	0.43	0.09	5.995	0.1398	0.14	0.15	-0.355	0.1344	-2.465	0.1252	-0.145	0.1304	0.36
	0.1277	0.43	0.0905	5.995	0.1408	0.14	0.151	-0.355	0.1354	-2.465	0.1262	-0.14	0.1313	0.365
	0.1285	0.43	0.091	5.995	0.1418	0.14	0.152	-0.355	0.1363	-2.46	0.1271	-0.135	0.1322	0.37
	0.1294	0.43	0.0915	5.99	0.1428	0.14	0.153	-0.355	0.1372	-2.46	0.1281	-0.13	0.1332	0.37
	0.1303	0.425	0.092	5.98	0.1438	0.145	0.154	-0.355	0.1382	-2.445	0.129	-0.135	0.1341	0.37
	0.1312	0.425	0.0925	5.985	0.1448	0.145	0.155	-0.355	0.1391	-2.435	0.13	-0.13	0.135	0.365
	0.1321	0.425	0.0929	5.975	0.1458	0.145	0.156	-0.355	0.14	-2.475	0.1309	-0.13	0.1359	0.365
	0.133	0.395	0.0934	5.985	0.1468	0.145	0.157	-0.355	0.1409	-2.54	0.1319	-0.13	0.1368	0.365
	0.1338	0.395	0.0939	5.985	0.1478	0.15	0.158	-0.35	0.1419	-2.59	0.1329	-0.135	0.1377	0.365
	0.1347	0.395	0.0944	5.97	0.1488	0.155	0.159	-0.35	0.1428	-2.635	0.1338	2.225	0.1387	0.365
	0.1356	0.395	0.0949	5.96	0.1498	0.155	0.16	-0.35	0.1437	-2.68	0.1347	2.265	0.1396	0.36
	0.1365	0.395	0.0954	5.965	0.1508	0.16	0.161	-0.35	0.1447	-2.72	0.1356	2.305	0.1405	0.36
	0.1374	0.39	0.0959	5.96	0.1518	0.16	0.162	-0.345	0.1456	-2.75	0.1366	2.35	0.1414	0.36
	0.1382	0.395	0.0964	5.95	0.1528	0.17	0.163	-0.35	0.1465	-2.75	0.1375	2.395	0.1423	0.355
	0.1391	0.395	0.0969	5.945	0.1538	0.17	0.164	-0.345	0.1474	-2.74	0.1384	2.44	0.1433	0.355
	0.14	0.395	0.0974	5.93	0.1548	0.175	0.165	-0.345	0.1484	-2.725	0.1393	2.48	0.1442	0.355
	0.1409	0.395	0.0979	5.925	0.1558	0.18	0.166	-0.345	0.1493	-2.685	0.1402	2.52	0.1451	0.355
	0.1418	0.39	0.0984	5.915	0.1568	0.18	0.167	-0.345	0.1502	-2.645	0.1412	2.555	0.146	0.355
	0.1427	0.39	0.0989	5.905	0.1578	0.185	0.168	-0.35	0.1512	-2.615	0.1421	2.595	0.1469	0.35
	0.1435	0.39	0.0994	5.9	0.1588	0.185	0.169	-0.345	0.1521	-2.595	0.143	2.635	0.1479	0.35
	0.1444	0.39	0.0999	5.88	0.1598	0.19	0.1699	-0.345	0.153	-2.58	0.1439	2.675	0.1488	0.355
	0.1453	0.39	0.1004	5.86	0.1608	0.195	0.1709	-0.345	0.1539	-2.55	0.1448	2.71	0.1497	0.35
	0.1462	0.39	0.1009	5.855	0.1618	0.195	0.1719	-0.345	0.1549	-2.525	0.1458	2.745	0.1506	0.345
	0.1471	0.39	0.1013	5.845	0.1628	0.2	0.1729	-0.34	0.1558	-2.475	0.1467	2.79	0.1515	0.345
	0.1479	0.39	0.1018	5.825	0.1638	0.2	0.1739	-0.34	0.1567	-2.44	0.1476	2.825	0.1525	0.345
	0.1488	0.39	0.1023	5.805	0.1648	0.205	0.1749	-0.335	0.1576	-2.42	0.1485	2.86	0.1534	0.345
	0.1497	0.385	0.1028	5.8	0.1658	0.21	0.1759	-0.335	0.1586	-2.42	0.1494	2.895	0.1543	0.34
	0.1506	0.385	0.1033	5.785	0.1668	0.215	0.1769	-0.33	0.1595	-2.43	0.1504	2.925	0.1552	0.34
	0.1515	0.385	0.1038	5.77	0.1678	0.22	0.1779	-0.33	0.1604	-2.425	0.1513	2.96	0.1561	0.335
	0.1523	0.385	0.1043	5.755	0.1688	0.225	0.1789	-0.33	0.1614	-2.4	0.1522	2.995	0.1571	0.335
	0.1532	0.385	0.1048	5.745	0.1698	0.23	0.1799	-0.325	0.1623	-2.36	0.1531	3.02	0.158	0.33
	0.1541	0.385	0.1053	5.725	0.1708	0.235	0.1809	-0.325	0.1632	-2.32	0.154	3.055	0.1589	0.33
	0.155	0.385	0.1058	5.705	0.1719	0.24	0.1819	-0.325	0.1641	-2.295	0.155	3.085	0.1598	0.325
	0.1559	0.385	0.1063	5.69	0.1729	0.245	0.1829	-0.325	0.1651	-2.27	0.1559	3.115	0.1607	0.325
	0.1568	0.39	0.1072	4.775	0.1739	0.25	0.1839	-0.325	0.166	-2.265	0.1568	3.15	0.1617	0.325
	0.1576	0.39	0.1081	4.76	0.1749	0.255	0.1849	-0.325	0.1669	-2.27	0.1577	3.185	0.1626	0.32
	0.1585	0.39	0.109	4.75	0.1759	0.26	0.1859	-0.325	0.1679	-2.285	0.1586	3.215	0.1635	0.32
	0.1594	0.395	0.11	4.74	0.1769	0.26	0.1869	-0.32	0.1688	-2.295	0.1596	3.24	0.1644	0.315
	0.1603	0.395	0.1109	4.73	0.1779	0.265	0.1879	-0.32	0.1697	-2.28	0.1605	3.27	0.1653	0.315
	0.1612	0.395	0.1118	4.715	0.1789	0.265	0.1889	-0.32	0.1706	-2.26	0.1614	3.305	0.1663	0.315
	0.162	0.395	0.1127	4.71	0.1799	0.27	0.1899	-0.325	0.1716	-2.255	0.1623	3.325	0.1672	0.315
	0.1629	0.395	0.1136	4.7	0.1804	0.105	0.1909	-0.325	0.1725	-2.265	0.1632	3.35	0.1681	0.315
	0.1638	0.395	0.1146	4.685	0.1809	0.075	0.1919	-0.32	0.1734	-2.265	0.1642	3.375	0.169	0.31
	0.1647	0.395	0.1155	4.675	0.1814	0.04	0.1929	-0.32	0.1744	-2.265	0.1651	3.405	0.1699	0.31
	0.1656	0.39	0.1164	4.665	0.1819	0.01	0.1939	-0.32	0.1753	-2.285	0.166	3.43	0.1709	0.315
	0.1664	0.39	0.1173	4.655	0.1824	-0.02	0.1949	-0.315	0.1762	-2.305	0.1669	3.465	0.1718	0.31
	0.1673	0.39	0.1182	4.645	0.1829	-0.05	0.1959	-0.315	0.1771	-2.33	0.1678	3.49	0.1727	0.305
	0.1682	0.39	0.1192	4.635	0.1834	-0.09	0.1969	-0.32	0.1781	-2.345	0.1688	3.51	0.1736	0.305
	0.1691	0.39	0.1201	4.62	0.1839	-0.12	0.1979	-0.32	0.179	-2.345	0.1697	3.535	0.1745	0.3
	0.17	0.39	0.121	4.605	0.1844	-0.155	0.1989	-0.315	0.1799	-2.34	0.1706	3.56	0.1754	0.305
	0.1709	0.39	0.1219	4.59	0.1849	-0.19	0.1999	-0.315	0.1808	-2.335	0.1715	3.585	0.1764	0.3
	0.1717	0.39	0.1228	4.575	0.1854	-0.22	0.2008	-0.32	0.1818	-2.315	0.1724	3.62	0.1773	0.3
	0.1726	0.39	0.1238	4.56	0.1859	-0.255	0.2018	-0.325	0.1827	-2.285	0.1734	3.64	0.1782	0.3
	0.1735	0.39	0.1247	4.55	0.1864	-0.29	0.2028	-0.32	0.1836	-2.25	0.1743	3.675	0.1791	0.3
	0.1744	0.39	0.1256	4.54	0.1869	-0.325	0.2038	-0.32	0.1846	-2.22	0.1752	3.69	0.18	0.3
	0.1753	0.39	0.1265	4.53	0.1874	-0.365	0.2048	-0.325	0.1855	-2.225	0.1761	3.71	0.181	0.3
	0.1761	0.385	0.1274	4.525	0.1879	-0.395	0.2058	-0.325	0.1864	-2.245	0.177	3.73	0.1819	0.3
	0.177	0.385	0.1284	4.515	0.1884	-0.43	0.2068	-0.325	0.1873	-2.255	0.178	3.76	0.1828	0.3
	0.1779	0.38	0.1293	4.5	0.1889	-0.465	0.2078	-0.325	0.1883	-2.25	0.1789	3.785	0.1837	0.3
	0.1788	0.38	0.1302	4.48	0.1894	-0.495	0.2088	-0.325	0.1892	-2.235	0.1798	3.81	0.1846	0.3
	0.1797	0.38	0.1311	4.46	0.1899	-0.53	0.2098	-0.325	0.1901	-2.21	0.1807	3.825	0.1856	0.305
	0.1805	0.375	0.132	4.44	0.1904	-0.56	0.2108	-0.325	0.1911	-2.19	0.1816	3.855	0.1865	0.305
	0.1814	0.37	0.133	4.42	0.191	-0.59	0.2118	-0.325	0.192	-2.175	0.1826	3.865	0.1874	0.305
	0.1823	0.375	0.1339	4.41	0.1915	-0.625	0.2128	-0.32	0.1929	-2.165	0.1835	3.885	0.1883	0.305
	0.1832	0.365	0.1348	4.39	0.192	-0.66	0.2138	-0.32	0.1938	-2.165	0.1844	3.915	0.1892	0.305
	0.1841	0.365	0.1357	4.38	0.1925	-0.69	0.2148	-0.315	0.1948	-2.165	0.1853	3.925	0.1902	0.245
	0.185	0.36	0.1366	4.36	0.193	-0.725	0.2158	-0.315	0.1957	-2.19	0.1862	3.95	0.1911	0.24
	0.1858	0.355	0.1376	4.335	0.1935	-0.76	0.2168	-0.315	0.1966	-2.25	0.1872	3.98	0.192	0.24
	0.1867	0.355	0.1385	4.32	0.194	-0.795	0.2178	-0.315	0.1976	-2.3	0.1881	4	0.1929	0.24
	0.1876	0.35	0.1394	4.3	0.1945	-0.825	0.2188	-0.31	0.1985	-1.615	0.189	4.025	0.1939	0.24
	0.1885	0.35	0.1403	4.28	0.195	-0.86	0.2198	-0.31	0.1994	-1.61	0.1899	4.05	0.1948	0.24
	0.1894	0.345	0.1412	4.265	0.1955	-0.9	0.2208	-0.31	0.2003	-1.6	0.1908	4.065	0.1957	0.24
	0.1902	0.34	0.1422	4.245	0.196	-0.935	0.2218	-0.305	0.2012	-1.595	0.1918	4.09	0.1966	0.24
	0.1911	0.34	0.1431	4.225	0.1965	-0.98	0.2228	-0.305	0.2022	-1.595	0.1927	4.11	0.1975	0.245
	0.192	0.335	0.144	4.22	0.197	-1.02	0.2238	-0.305	0.2031	-1.585	0.1936	4.125	0.1985	0.24
	0.1929	0.33	0.1449	4.205	0.1975	-1.06	0.2248	-0.3	0.204	-1.585	0.1945	4.155	0.1994	0.24
	0.1938	0.33	0.1458	4.185	0.198	-1.095	0.2258	-0.3	0.2049	-1.62	0.1954	4.18	0.2003	0.24
	0.1946	0.325	0.1468	4.17	0.1985	-1.135	0.2268	-0.295	0.2058	-1.675	0.1964	4.195	0.2012	0.24
	0.1955	0.32	0.1477	4.145	0.199	-1.175	0.2278	-0.295	0.2068	-1.73	0.1973	4.225	0.2021	0.24
	0.1964	0.315	0.1486	4.13	0.1995	-1.22	0.2288	-0.295	0.2077	-1.77	0.1982	4.25	0.2031	0.24
	0.1973	0.315	0.1495	4.115	0.2	-1.255	0.2298	-0.29	0.2086	-1.79	0.1991	4.285	0.204	0.235
	0.1982	0.315	0.1504	4.1	0.2005	-1.295	0.2308	-0.285	0.2095	-1.805	0.2	4.3	0.2049	0.235
	0.199	0.305	0.1514	4.08	0.201	-1.335	0.2317	-0.245	0.2104	-1.805	0.201	4.325	0.2058	0.235
	0.1999	0.3	0.1523	4.055	0.2015	-1.375	0.2326	-0.245	0.2114	-1.785	0.2019	4.345	0.2067	0.235
	0.2008	0.305	0.1532	4.035	0.202	-1.41	0.2335	-0.245	0.2123	-1.76	0.2028	4.37	0.2077	0.24
	0.2017	0.3	0.1541	4.02	0.2025	-1.445	0.2344	-0.25	0.2132	-1.74	0.2037	4.395	0.2086	0.24
	0.2026	0.295	0.155	4	0.203	-1.49	0.2354	-0.25	0.2141	-1.735	0.2046	4.42	0.2095	0.24
	0.2035	0.295	0.156	3.98	0.2035	-1.53	0.2363	-0.25	0.215	-1.745	0.2056	4.435	0.2104	0.24
	0.2043	0.29	0.1569	3.965	0.204	-1.57	0.2372	-0.25	0.2159	-1.75	0.2065	4.455	0.2113	0.24
	0.2052	0.295	0.1578	3.94	0.2045	-1.61	0.2381	-0.255	0.2169	-1.75	0.2074	4.48	0.2123	0.24
	0.2061	0.295	0.1587	3.93	0.205	-1.645	0.239	-0.255	0.2178	-1.745	0.2083	4.51	0.2132	0.245
	0.207	0.29	0.1596	3.9	0.2055	-1.685	0.24	-0.255	0.2187	-1.735	0.2092	4.525	0.2141	0.25
	0.2079	0.29	0.1606	3.885	0.206	-1.72	0.2409	-0.255	0.2196	-1.72	0.2102	4.54	0.215	0.25
	0.2087	0.29	0.1615	3.875	0.2065	-1.76	0.2418	-0.255	0.2205	-1.715	0.2111	4.555	0.2159	0.25
	0.2096	0.29	0.1624	3.85	0.207	-1.8	0.2427	-0.255	0.2215	-1.72	0.212	4.58	0.2169	0.25
	0.2105	0.295	0.1633	3.825	0.2075	-1.84	0.2436	-0.26	0.2224	-1.72	0.2129	4.605	0.2178	0.255
	0.2114	0.29	0.1642	3.805	0.208	-1.88	0.2445	-0.26	0.2233	-1.715	0.2138	4.615	0.2187	0.255
	0.2123	0.29	0.1652	3.78	0.2086	-1.915	0.2455	-0.26	0.2242	-1.7	0.2148	4.63	0.2196	0.255
	0.2131	0.285	0.1661	3.775	0.2091	-1.95	0.2464	-0.26	0.2251	-1.685	0.2157	4.66	0.2205	0.255
	0.214	0.285	0.167	3.75	0.2096	-1.985	0.2473	-0.255	0.2261	-1.65	0.2166	4.665	0.2215	0.255
	0.2149	0.285	0.1679	3.725	0.2101	-2.02	0.2482	-0.255	0.227	-1.61	0.2175	4.685	0.2224	0.255
	0.2158	0.28	0.1688	3.705	0.2106	-2.045	0.2491	-0.255	0.2279	-1.57	0.2184	4.7	0.2233	0.255
	0.2167	0.28	0.1698	3.68	0.2111	-2.08	0.2501	-0.25	0.2288	-1.54	0.2194	4.71	0.2242	0.255
	0.2176	0.28	0.1707	3.66	0.2116	-2.105	0.251	-0.25	0.2297	-1.515	0.2203	4.725	0.2251	0.255
	0.2184	0.28	0.1716	3.64	0.2121	-2.135	0.2519	-0.25	0.2307	-1.51	0.2212	4.74	0.2261	0.255
	0.2193	0.28	0.1725	3.615	0.2126	-2.175	0.2528	-0.245	0.2316	-1.5	0.2221	4.755	0.227	0.255
	0.2202	0.275	0.1734	3.59	0.2131	-2.215	0.2537	-0.245	0.2325	-1.485	0.223	4.77	0.2279	0.26
	0.2211	0.275	0.1744	3.575	0.2136	-2.25	0.2547	-0.245	0.2334	-1.475	0.224	4.79	0.2288	0.255
	0.222	0.275	0.1753	3.56	0.2141	-2.29	0.2556	-0.24	0.2343	-1.46	0.2249	4.805	0.2297	0.26
	0.2228	0.275	0.1762	3.525	0.2146	-2.335	0.2565	-0.24	0.2353	-1.445	0.2258	4.825	0.2307	0.26
	0.2237	0.275	0.1771	3.5	0.2151	-2.38	0.2574	-0.24	0.2362	-1.435	0.2267	4.85	0.2316	0.26
	0.2246	0.275	0.178	3.48	0.2156	-2.425	0.2583	-0.24	0.2371	-1.435	0.2276	4.86	0.2325	0.26
	0.2255	0.275	0.179	3.47	0.2161	-2.47	0.2593	-0.24	0.238	-1.445	0.2286	4.865	0.2334	0.26
	0.2264	0.275	0.1799	3.44	0.2166	-2.51	0.2602	-0.24	0.2389	-1.45	0.2295	4.88	0.2343	0.26
	0.2272	0.275	0.1808	3.415	0.2171	-2.53	0.2611	-0.24	0.2399	-1.46	0.2304	4.905	0.2353	0.26
	0.2281	0.275	0.1817	3.4	0.2176	-2.555	0.262	-0.245	0.2408	-1.48	0.2313	4.93	0.2362	0.255
	0.229	0.275	0.1826	3.385	0.2181	-2.59	0.2629	-0.245	0.2417	-1.48	0.2322	4.935	0.2371	0.25
	0.2299	0.27	0.1836	3.36	0.2186	-2.645	0.2638	-0.245	0.2426	-1.45	0.2332	4.95	0.238	0.25
	0.2308	0.27	0.1845	3.335	0.2191	-2.715	0.2648	-0.245	0.2435	-1.415	0.2341	4.965	0.2389	0.25
	0.2317	0.27	0.1854	3.325	0.2196	-2.76	0.2657	-0.25	0.2445	-1.39	0.235	4.98	0.2399	0.245
	0.2325	0.27	0.1863	3.315	0.2201	-2.77	0.2666	-0.25	0.2454	-1.365	0.2359	4.995	0.2408	0.245
	0.2334	0.265	0.1872	3.285	0.2206	-2.785	0.2675	-0.25	0.2463	-1.355	0.2368	5.015	0.2417	0.245
	0.2343	0.265	0.1882	3.255	0.2211	-2.8	0.2684	-0.255	0.2472	-1.365	0.2378	5.035	0.2426	0.24
	0.2352	0.265	0.1891	3.245	0.2216	-2.815	0.2694	-0.255	0.2481	-1.405	0.2387	5.045	0.2435	0.24
	0.2361	0.26	0.19	3.23	0.2221	-2.83	0.2703	-0.255	0.249	-1.445	0.2396	5.065	0.2445	0.24
	0.2369	0.26	0.1909	3.2	0.2226	-2.855	0.2712	-0.255	0.25	-1.475	0.2405	5.075	0.2454	0.24
	0.2378	0.26	0.1918	3.175	0.2231	-2.885	0.2721	-0.26	0.2509	-1.485	0.2414	5.085	0.2463	0.24
	0.2387	0.26	0.1928	3.17	0.2236	-2.905	0.273	-0.26	0.2518	-1.485	0.2424	5.1	0.2472	0.24
	0.2396	0.26	0.1937	3.16	0.2241	-2.925	0.274	-0.265	0.2527	-1.48	0.2433	5.125	0.2481	0.24
	0.2405	0.26	0.1946	3.14	0.2246	-2.925	0.2749	-0.265	0.2536	-1.495	0.2442	5.145	0.2491	0.24
	0.2413	0.26	0.1955	3.12	0.2251	-2.905	0.2758	-0.27	0.2546	-1.515	0.2451	5.15	0.25	0.24
	0.2422	0.255	0.1964	3.105	0.2257	-2.895	0.2767	-0.27	0.2555	-1.53	0.246	5.17	0.2509	0.235
	0.2431	0.26	0.1974	3.09	0.2262	-2.885	0.2776	-0.275	0.2564	-1.525	0.247	5.19	0.2518	0.235
	0.244	0.26	0.1983	3.075	0.2267	-2.9	0.2786	-0.28	0.2573	-1.52	0.2479	5.205	0.2527	0.235
	0.2449	0.375	0.1992	3.055	0.2272	-2.935	0.2795	-0.285	0.2582	-1.51	0.2488	5.225	0.2537	0.23
	0.2458	0.375	0.2001	3.04	0.2277	-2.975	0.2804	-0.285	0.2592	-1.495	0.2497	5.245	0.2546	0.225
	0.2466	0.38	0.201	3.025	0.2282	-3	0.2813	-0.285	0.2601	-1.495	0.2506	5.02	0.2555	0.225
	0.2475	0.38	0.202	3	0.2287	-3.05	0.2822	-0.285	0.261	-1.49	0.2516	5.03	0.2564	0.23
	0.2484	0.38	0.2029	2.99	0.2292	-3.065	0.2831	-0.285	0.2619	-1.49	0.2525	5.025	0.2573	0.225
	0.2493	0.38	0.2038	2.98	0.2297	-3.065	0.2841	-0.285	0.2628	-1.49	0.2534	5.02	0.2583	0.22
	0.2502	0.385	0.2047	2.96	0.2302	-3.065	0.285	-0.285	0.2638	-1.495	0.2543	5.02	0.2592	0.225
	0.251	0.38	0.2056	2.94	0.2307	-3.065	0.2859	-0.285	0.2647	-1.5	0.2553	5.015	0.2601	0.22
	0.2519	0.385	0.2066	2.925	0.2312	-3.09	0.2868	-0.285	0.2656	-1.505	0.2562	5	0.261	0.22
	0.2528	0.385	0.2075	2.92	0.2317	-3.08	0.2877	-0.285	0.2665	-1.51	0.2571	5	0.2619	0.22
	0.2537	0.385	0.2084	2.91	0.2322	-3.05	0.2887	-0.285	0.2674	-1.505	0.258	5	0.2629	0.22
	0.2546	0.385	0.2093	2.895	0.2327	-3.055	0.2896	-0.28	0.2684	-1.515	0.2589	4.985	0.2638	0.22
	0.2554	0.385	0.2102	2.88	0.2332	-3.065	0.2905	-0.28	0.2693	-1.515	0.2599	4.97	0.2647	0.225
	0.2563	0.385	0.2112	2.865	0.2337	-3.07	0.2914	-0.28	0.2702	-1.52	0.2608	4.975	0.2656	0.225
	0.2572	0.385	0.2121	2.85	0.2342	-3.095	0.2923	-0.275	0.2711	-1.52	0.2617	4.975	0.2665	0.225
	0.2581	0.39	0.213	2.84	0.2347	-3.145	0.2933	-0.275	0.272	-1.525	0.2626	4.965	0.2675	0.225
	0.259	0.39	0.2139	2.82	0.2352	-3.21	0.2942	-0.275	0.273	-1.53	0.2635	4.965	0.2684	0.225
	0.2599	0.395	0.2148	2.81	0.2357	-3.26	0.2951	-0.275	0.2739	-1.525	0.2645	4.955	0.2693	0.225
	0.2607	0.395	0.2158	2.8	0.2362	-3.29	0.296	-0.275	0.2748	-1.52	0.2654	4.935	0.2702	0.23
	0.2616	0.395	0.2167	2.785	0.2367	-3.3	0.2969	-0.27	0.2757	-1.52	0.2663	4.935	0.2711	0.23
	0.2625	0.395	0.2176	2.775	0.2372	-3.28	0.2979	-0.265	0.2766	-1.515	0.2672	4.93	0.2721	0.23
	0.2634	0.4	0.2185	2.76	0.2377	-3.26	0.2988	-0.265	0.2775	-1.51	0.2681	4.91	0.273	0.23
	0.2643	0.395	0.2194	2.755	0.2382	-3.32	0.2997	-0.26	0.2785	-1.505	0.2691	4.895	0.2739	0.23
	0.2651	0.4	0.2204	2.745	0.2387	-3.375	0.3006	-0.26	0.2794	-1.505	0.27	4.885	0.2748	0.23
	0.266	0.4	0.2213	2.735	0.2392	-3.38	0.3015	-0.255	0.2803	-1.505	0.2709	4.88	0.2757	0.235
	0.2669	0.4	0.2222	2.72	0.2397	-3.35	0.3024	-0.25	0.2812	-1.51	0.2718	4.875	0.2767	0.235
	0.2678	0.4	0.2231	2.71	0.2402	-3.325	0.3034	-0.245	0.2821	-1.505	0.2727	4.865	0.2776	0.235
	0.2687	0.4	0.2241	1.24	0.2407	-3.305	0.3043	-0.24	0.2831	-1.5	0.2737	4.85	0.2785	0.24
	0.2695	0.395	0.2251	1.235	0.2412	-3.295	0.3052	-0.24	0.284	-1.495	0.2746	4.845	0.2794	0.24
	0.2704	0.4	0.2261	1.225	0.2417	-3.295	0.3061	-0.235	0.2849	-1.495	0.2755	4.835	0.2803	0.24
	0.2713	0.4	0.2271	1.22	0.2422	-3.29	0.307	-0.225	0.2858	-1.5	0.2764	4.825	0.2813	0.24
	0.2722	0.395	0.228	1.22	0.2427	-3.29	0.308	-0.225	0.2867	-1.495	0.2773	4.815	0.2822	0.245
	0.2731	0.395	0.229	1.215	0.2433	-3.31	0.3089	-0.225	0.2877	-1.495	0.2783	4.81	0.2831	0.25
	0.2739	0.395	0.23	1.205	0.2438	-3.335	0.3098	-0.225	0.2886	-1.485	0.2792	4.795	0.284	0.25
	0.2748	0.395	0.231	1.195	0.2447	-3.895	0.3107	-0.22	0.2895	-1.475	0.2801	4.79	0.2849	0.25
	0.2757	0.39	0.232	1.195	0.2457	-3.905	0.3116	-0.215	0.2904	-1.465	0.281	4.785	0.2859	0.25
	0.2766	0.39	0.233	1.19	0.2467	-3.89	0.3126	-0.215	0.2913	-1.46	0.2819	4.77	0.2868	0.25
	0.2775	0.39	0.2339	1.185	0.2477	-3.87	0.3135	-0.21	0.2923	-1.455	0.2829	4.755	0.2877	0.25
	0.2783	0.39	0.2349	1.185	0.2486	-3.895	0.3144	-0.21	0.2932	-1.44	0.2838	4.74	0.2886	0.25
	0.2792	0.39	0.2359	1.175	0.2496	-3.93	0.3153	-0.21	0.2941	-1.43	0.2847	4.73	0.2895	0.245
	0.2801	0.39	0.2369	1.17	0.2506	-3.96	0.3162	-0.205	0.295	-1.425	0.2856	4.73	0.2905	0.245
	0.281	0.39	0.2379	1.16	0.2516	-3.945	0.3171	-0.205	0.2959	-1.41	0.2865	4.72	0.2914	0.245
	0.2819	0.39	0.2389	1.155	0.2526	-3.895	0.3181	-0.2	0.2969	-1.4	0.2875	4.71	0.2923	0.25
	0.2828	0.385	0.2398	1.15	0.2535	-3.865	0.319	-0.195	0.2978	-1.39	0.2884	4.695	0.2932	0.245
	0.2836	0.385	0.2408	1.145	0.2545	-3.88	0.3199	-0.195	0.2987	-1.385	0.2893	4.68	0.2941	0.24
	0.2845	0.38	0.2418	1.14	0.2555	-3.86	0.3208	-0.19	0.2996	-1.38	0.2902	4.67	0.2951	0.24
	0.2854	0.38	0.2428	1.135	0.2565	-3.815	0.3217	-0.185	0.3005	-1.38	0.2911	4.66	0.296	0.24
	0.2863	0.375	0.2438	1.13	0.2574	-3.78	0.3227	-0.18	0.3015	-1.365	0.2921	4.65	0.2969	0.24
	0.2872	0.375	0.2448	1.125	0.2584	-3.795	0.3236	-0.18	0.3024	-1.36	0.293	4.635	0.2978	0.24
	0.288	0.37	0.2457	1.125	0.2594	-3.885	0.3245	-0.175	0.3033	-1.36	0.2939	4.62	0.2987	0.235
	0.2889	0.37	0.2467	1.12	0.2604	-3.96	0.3254	-0.17	0.3042	-1.36	0.2948	4.605	0.2997	0.235
	0.2898	0.37	0.2477	1.11	0.2613	-3.95	0.3263	-0.17	0.3051	-1.35	0.2957	4.595	0.3006	0.235
	0.2907	0.365	0.2487	1.11	0.2623	-3.905	0.3273	-0.165	0.3061	-1.345	0.2967	4.59	0.3015	0.235
	0.2916	0.365	0.2497	1.105	0.2633	-3.875	0.3282	-0.165	0.307	-1.345	0.2976	4.575	0.3024	0.235
	0.2924	0.36	0.2507	1.1	0.2643	-3.9	0.3291	-0.16	0.3079	-1.34	0.2985	4.55	0.3033	0.23
	0.2933	0.36	0.2516	1.09	0.2653	-3.99	0.33	-0.16	0.3088	-1.335	0.2994	4.53	0.3043	0.23
	0.2942	0.36	0.2526	1.08	0.2662	-4.055	0.3309	-0.16	0.3097	-1.335	0.3003	4.51	0.3052	0.235
	0.2951	0.36	0.2536	1.075	0.2672	-4.03	0.3319	-0.155	0.3106	-1.33	0.3013	4.5	0.3061	0.23
	0.296	0.36	0.2546	1.07	0.2682	-4.015	0.3328	-0.15	0.3116	-1.325	0.3022	4.48	0.3066	0.22
	0.2968	0.36	0.2556	1.06	0.2692	-4.005	0.3337	-0.15	0.3125	-1.32	0.3031	4.46	0.3071	0.22
	0.2977	0.355	0.2566	1.06	0.2701	-3.975	0.3346	-0.145	0.3134	-1.32	0.304	4.45	0.3076	0.22
	0.2986	0.355	0.2575	1.055	0.2711	-3.93	0.3355	-0.145	0.3143	-1.32	0.3049	4.44	0.3081	0.22
	0.2995	0.355	0.2585	1.05	0.2721	-3.925	0.3364	-0.14	0.3148	-1.315	0.3059	4.42	0.3086	0.215
	0.3004	0.355	0.2595	1.045	0.2731	-3.91	0.3374	-0.135	0.3153	-1.31	0.3068	4.395	0.3091	0.22
	0.3012	0.35	0.2605	1.04	0.2741	-3.875	0.3383	-0.135	0.3158	-1.305	0.3077	4.375	0.3096	0.22
	0.3021	0.35	0.2615	1.035	0.275	-3.845	0.3392	-0.13	0.3163	-1.29	0.3086	4.355	0.3101	0.22
	0.303	0.35	0.2625	1.03	0.276	-3.845	0.3401	-0.125	0.3168	-1.285	0.3095	4.35	0.3106	0.22
	0.3039	0.345	0.2634	1.02	0.277	-3.865	0.341	-0.12	0.3173	-1.27	0.3105	4.34	0.3111	0.22
	0.3048	0.35	0.2644	1.02	0.278	-3.875	0.342	-0.115	0.3178	-1.255	0.3114	4.335	0.3116	0.215
	0.3057	0.345	0.2654	1.015	0.2789	-3.87	0.3429	-0.11	0.3183	-1.25	0.3123	4.32	0.3121	0.215
	0.3065	0.34	0.2664	1.015	0.2799	-3.815	0.3438	-0.105	0.3188	-1.24	0.3132	4.305	0.3126	0.215
	0.3074	0.345	0.2674	1.005	0.2809	-3.74	0.3447	-0.1	0.3193	-1.235	0.3142	4.285	0.3131	0.215
	0.3083	0.345	0.2684	0.995	0.2819	-3.7	0.3456	-0.1	0.3198	-1.22	0.3151	4.26	0.3136	0.215
	0.3092	0.34	0.2693	0.995	0.2828	-3.69	0.3466	-0.095	0.3203	-1.215	0.316	4.255	0.3141	0.215
	0.3101	0.345	0.2703	0.99	0.2838	-3.67	0.3475	-0.09	0.3208	-1.205	0.3169	4.235	0.3146	0.22
	0.3109	0.345	0.2713	0.98	0.2848	-3.63	0.3484	1.545	0.3213	-1.205	0.3178	4.2	0.3151	0.22
	0.3118	0.34	0.2723	0.975	0.2858	-3.63	0.3493	1.595	0.3218	-1.205	0.3188	4.185	0.3156	0.22
	0.3127	0.34	0.2733	0.965	0.2868	-3.65	0.3503	1.64	0.3223	-1.21	0.3197	4.175	0.3161	0.22
	0.3136	0.34	0.2743	0.96	0.2877	-3.67	0.3512	1.68	0.3228	-1.21	0.3206	4.155	0.3166	0.215
	0.3145	0.335	0.2752	0.955	0.2887	-3.67	0.3521	1.725	0.3233	-1.22	0.3215	4.135	0.317	0.215
	0.3153	0.335	0.2762	0.95	0.2897	-3.675	0.353	1.77	0.3238	-1.22	0.3224	4.115	0.3175	0.21
	0.3162	0.335	0.2772	0.95	0.2907	-3.67	0.354	1.82	0.3243	-1.22	0.3234	4.105	0.318	0.215
	0.3171	0.335	0.2782	0.945	0.2916	-3.665	0.3549	1.855	0.3248	-1.215	0.3243	4.09	0.3185	0.215
	0.318	0.33	0.2792	0.94	0.2926	-3.68	0.3558	1.895	0.3253	-1.205	0.3252	4.06	0.319	0.21
	0.3189	0.33	0.2802	0.935	0.2936	-3.7	0.3568	1.935	0.3258	-1.2	0.3261	4.045	0.3195	0.21
	0.3197	0.325	0.2811	0.93	0.2946	-3.665	0.3577	1.98	0.3263	-1.185	0.327	4.045	0.32	0.205
	0.3206	0.325	0.2821	0.93	0.2956	-3.58	0.3586	2.015	0.3268	-1.185	0.328	4.035	0.3205	0.205
	0.3215	0.32	0.2831	0.925	0.2965	-3.505	0.3595	2.06	0.3273	-1.195	0.3289	4.015	0.321	0.205
	0.3224	0.32	0.2841	0.925	0.2975	-3.47	0.3605	2.095	0.3278	-1.21	0.3298	4	0.3215	0.205
	0.3233	0.315	0.2851	0.915	0.2985	-3.47	0.3614	2.14	0.3283	-1.225	0.3307	3.99	0.322	0.205
	0.3241	0.315	0.2861	0.905	0.2995	-3.5	0.3623	2.18	0.3288	-1.225	0.3316	3.975	0.3225	0.2
	0.325	0.315	0.287	0.9	0.3004	-3.54	0.3632	2.22	0.3293	-1.21	0.3326	3.97	0.323	0.2
	0.3259	0.31	0.288	0.9	0.3014	-3.585	0.3642	2.25	0.3298	-1.19	0.3335	3.95	0.3235	0.195
	0.3268	0.305	0.289	0.895	0.3024	-3.685	0.3651	2.295	0.3302	-1.17	0.3344	3.935	0.324	0.195
	0.3277	0.305	0.29	0.89	0.3034	-3.71	0.366	2.34	0.3307	-1.17	0.3353	3.925	0.3245	0.195
	0.3286	0.3	0.291	0.88	0.3043	-3.685	0.367	2.375	0.3312	-1.165	0.3362	3.9	0.325	0.19
	0.3294	0.3	0.292	0.88	0.3053	-3.69	0.3679	2.41	0.3317	-1.17	0.3372	3.885	0.3255	0.19
	0.3303	0.3	0.2929	0.875	0.3063	-3.685	0.3688	2.45	0.3322	-1.18	0.3381	3.87	0.326	0.185
	0.3312	0.3	0.2939	0.87	0.3073	-3.64	0.3697	2.49	0.3327	-1.185	0.339	3.865	0.3265	0.185
	0.3321	0.295	0.2949	0.865	0.3083	-3.585	0.3707	2.53	0.3332	-1.18	0.3399	3.85	0.327	0.18
	0.333	0.29	0.2959	0.86	0.3092	-3.54	0.3716	2.56	0.3337	-1.18	0.3408	3.825	0.3275	0.175
	0.3338	0.285	0.2969	0.85	0.3102	-3.495	0.3725	2.6	0.3342	-1.17	0.3418	3.815	0.328	0.175
	0.3347	0.285	0.2978	0.85	0.3112	-3.45	0.3734	2.63	0.3347	-1.165	0.3427	3.805	0.3285	0.17
	0.3356	0.285	0.2988	0.845	0.3122	-3.415	0.3744	2.67	0.3352	-1.16	0.3436	3.79	0.329	0.165
	0.3365	0.28	0.2998	0.84	0.3131	-3.45	0.3753	2.71	0.3357	-1.145	0.3445	3.77	0.3295	0.165
	0.3374	0.275	0.3008	0.84	0.3141	-3.52	0.3762	2.74	0.3362	-1.14	0.3454	3.76	0.33	0.16
	0.3382	0.275	0.3018	0.835	0.3151	-3.54	0.3772	2.78	0.3367	-1.14	0.3464	3.75	0.3305	0.155
	0.3391	0.27	0.3028	0.83	0.3161	-3.49	0.3781	2.815	0.3372	-1.14	0.3473	3.735	0.331	0.15
	0.34	0.265	0.3037	0.825	0.317	-3.455	0.379	2.85	0.3377	-1.14	0.3482	3.715	0.3315	0.15
	0.3409	0.265	0.3047	0.825	0.318	-3.43	0.3799	2.885	0.3382	-1.135	0.3491	3.705	0.332	0.15
	0.3418	0.26	0.3057	0.815	0.319	-3.455	0.3809	2.915	0.3387	-1.125	0.35	3.685	0.3325	0.15
	0.3426	0.26	0.3067	0.805	0.32	-3.5	0.3818	2.945	0.3392	-1.12	0.351	3.67	0.333	0.15
	0.3435	0.26	0.3077	0.805	0.321	-3.53	0.3827	2.985	0.3397	-1.12	0.3519	3.655	0.3335	0.145
	0.3444	0.255	0.3087	0.8	0.3219	-3.59	0.3836	3.02	0.3402	-1.13	0.3528	3.65	0.334	0.15
	0.3453	0.255	0.3096	0.79	0.3229	-3.655	0.3846	3.045	0.3407	-1.15	0.3537	3.64	0.3345	0.15
	0.3462	0.255	0.3106	0.785	0.3239	-3.635	0.3855	3.08	0.3412	-1.165	0.3546	3.625	0.335	0.145
	0.347	0.255	0.3116	0.775	0.3249	-3.61	0.3864	3.12	0.3417	-1.17	0.3556	3.605	0.3355	0.145
	0.3479	0.255	0.3126	0.77	0.3258	-3.595	0.3874	3.14	0.3422	-1.175	0.3565	3.59	0.336	0.145
	0.3488	0.255	0.3136	0.76	0.3268	-3.59	0.3883	3.175	0.3427	-1.17	0.3574	3.565	0.3364	0.145
	0.3497	0.255	0.3146	0.755	0.3278	-3.575	0.3892	3.215	0.3432	-1.155	0.3583	3.56	0.3369	0.145
	0.3506	0.25	0.3155	0.75	0.3288	-3.525	0.3901	3.245	0.3437	-1.14	0.3592	3.55	0.3374	0.145
	0.3515	0.25	0.3165	0.745	0.3298	-3.475	0.3911	3.27	0.3442	-1.125	0.3602	3.535	0.3379	0.14
	0.3523	0.25	0.3175	0.735	0.3307	-3.43	0.392	3.3	0.3447	-1.11	0.3611	3.515	0.3384	0.14
	0.3532	0.25	0.3185	0.735	0.3317	-3.43	0.3929	3.335	0.3452	-1.1	0.362	3.505	0.3389	0.145
	0.3541	0.25	0.3195	0.73	0.3327	-3.46	0.3939	3.355	0.3457	-1.09	0.3629	3.485	0.3394	0.145
	0.355	0.25	0.3205	0.72	0.3337	-3.46	0.3948	3.38	0.3462	-1.085	0.3638	3.47	0.3399	0.145
	0.3559	0.25	0.3214	0.72	0.3346	-3.42	0.3957	3.415	0.3467	-1.085	0.3648	3.45	0.3404	0.145
	0.3564	0.245	0.3224	0.71	0.3356	-3.36	0.3966	3.445	0.3472	-1.095	0.3657	3.425	0.3409	0.15
	0.3569	0.245	0.3234	0.7	0.3366	-3.32	0.3976	3.48	0.3477	-1.1	0.3666	3.42	0.3414	0.155
	0.3574	0.245	0.3244	0.69	0.3376	-3.29	0.3985	3.505	0.3481	-1.11	0.3675	1.47	0.3419	0.155
	0.3579	0.245	0.3254	0.68	0.3385	-3.295	0.3994	3.535	0.3486	-1.115	0.3684	1.465	0.3424	0.155
	0.3584	0.245	0.3264	0.675	0.3395	-3.29	0.4003	3.555	0.3491	-1.11	0.3693	1.455	0.3429	0.16
	0.3589	0.245	0.3273	0.665	0.3405	-3.26	0.4013	3.58	0.3496	-1.11	0.3701	1.455	0.3434	0.16
	0.3594	0.245	0.3283	0.665	0.3415	-3.235	0.4022	3.605	0.3501	-1.115	0.371	1.45	0.3439	0.16
	0.3599	0.245	0.3293	0.655	0.3425	-3.24	0.4031	3.635	0.3506	-1.11	0.3719	1.445	0.3444	0.16
	0.3604	0.245	0.3303	0.65	0.3434	-3.255	0.4041	3.66	0.3511	-1.11	0.3728	1.43	0.3449	0.16
	0.3609	0.24	0.3313	0.645	0.3444	-3.24	0.405	3.68	0.3516	-1.115	0.3737	1.425	0.3454	0.16
	0.3614	0.235	0.3323	0.635	0.3454	-3.22	0.4059	3.705	0.3521	-1.11	0.3745	1.43	0.3459	0.155
	0.3619	0.235	0.3332	0.63	0.3464	-3.21	0.4068	3.73	0.3526	-1.105	0.3754	1.42	0.3464	0.155
	0.3624	0.235	0.3342	0.625	0.3473	-3.185	0.4078	3.75	0.3531	-1.1	0.3763	1.415	0.3469	0.155
	0.3629	0.235	0.3352	0.625	0.3483	-3.17	0.4087	3.765	0.3536	-1.095	0.3772	1.415	0.3474	0.15
	0.3634	0.235	0.3362	0.62	0.3493	-3.17	0.4096	3.8	0.3541	-1.095	0.3781	1.41	0.3479	0.15
	0.3639	0.235	0.3372	0.615	0.3503	-3.17	0.4105	3.83	0.3546	-1.1	0.3789	1.4	0.3484	0.15
	0.3644	0.235	0.3382	0.61	0.3513	-3.175	0.4115	3.855	0.3551	-1.1	0.3798	1.395	0.3489	0.145
	0.3649	0.235	0.3391	0.605	0.3522	-3.2	0.4124	3.875	0.3556	-1.105	0.3807	1.385	0.3494	0.145
	0.3654	0.23	0.3401	0.605	0.3532	-3.24	0.4133	3.895	0.3561	-1.12	0.3816	1.38	0.3499	0.145
	0.3659	0.235	0.3411	0.6	0.3542	-3.26	0.4143	3.915	0.3566	-1.13	0.3825	1.375	0.3504	0.145
	0.3664	0.235	0.3421	0.595	0.3552	-3.265	0.4152	3.95	0.3571	-1.135	0.3833	1.37	0.3509	0.14
	0.3669	0.235	0.3431	0.585	0.3561	-3.27	0.4161	3.965	0.3576	-1.135	0.3842	1.365	0.3514	0.14
	0.3674	0.235	0.3441	0.585	0.3571	-3.27	0.417	4.005	0.3581	-1.13	0.3851	1.355	0.3519	0.14
	0.3679	0.235	0.345	0.58	0.3581	-3.26	0.418	4.02	0.3586	-1.125	0.386	1.345	0.3524	0.14
	0.3684	0.235	0.346	0.58	0.3591	-3.255	0.4189	4.04	0.3591	-1.12	0.3869	1.34	0.3529	0.135
	0.3689	0.24	0.347	0.57	0.36	-3.265	0.4198	4.07	0.3596	-1.115	0.3877	1.335	0.3534	0.14
	0.3694	0.24	0.348	0.565	0.361	-3.27	0.4207	4.1	0.3601	-1.1	0.3886	1.33	0.3539	0.135
	0.3699	0.24	0.349	0.295	0.362	-3.225	0.4217	4.13	0.3606	-1.08	0.3895	1.33	0.3544	0.135
	0.3704	0.24	0.35	0.295	0.363	-3.175	0.4226	4.15	0.3611	-1.065	0.3904	1.325	0.3549	0.13
	0.3709	0.24	0.3509	0.3	0.364	-3.16	0.4235	4.17	0.3616	-1.04	0.3913	1.31	0.3553	0.13
	0.3714	0.24	0.3519	0.3	0.3649	-3.145	0.4245	4.2	0.3621	-1.015	0.3921	1.31	0.3558	0.13
	0.3719	0.245	0.3529	0.305	0.3659	-3.135	0.4254	4.22	0.3626	-0.995	0.393	1.31	0.3563	0.13
	0.3725	0.245	0.3539	0.305	0.3669	-3.11	0.4263	4.245	0.3631	-0.97	0.3939	1.305	0.3568	0.125
	0.373	0.25	0.3549	0.31	0.3679	-3.065	0.4272	4.265	0.3636	-0.95	0.3948	1.3	0.3573	0.125
	0.3735	0.25	0.3558	0.305	0.3688	-2.265	0.4282	4.29	0.3641	-0.94	0.3957	1.295	0.3578	0.125
	0.374	0.25	0.3568	0.31	0.3698	-2.255	0.4291	4.315	0.3646	-0.93	0.3966	1.29	0.3583	0.125
	0.3745	0.25	0.3578	0.315	0.3707	-2.24	0.43	4.325	0.3651	-0.925	0.3974	1.285	0.3588	0.125
	0.375	0.255	0.3588	0.315	0.3717	-2.23	0.431	4.35	0.3655	-0.92	0.3983	1.27	0.3593	0.125
	0.3755	0.255	0.3598	0.315	0.3726	-2.255	0.4319	4.37	0.366	-0.92	0.3992	1.27	0.3598	0.12
	0.376	0.26	0.3608	0.315	0.3736	-2.285	0.4328	4.39	0.3665	-0.925	0.4001	1.265	0.3603	0.125
	0.3765	0.26	0.3617	0.32	0.3745	-2.315	0.4337	4.415	0.367	-0.925	0.401	1.255	0.3608	0.125
	0.377	0.265	0.3627	0.325	0.3755	-2.335	0.4347	4.435	0.3675	-0.925	0.4018	1.245	0.3613	0.125
	0.3775	0.27	0.3637	0.33	0.3764	-2.345	0.4356	4.455	0.368	-0.925	0.4027	1.235	0.3618	0.13
	0.378	0.27	0.3647	0.335	0.3774	-2.34	0.4365	4.47	0.3685	-0.925	0.4036	1.235	0.3623	0.13
	0.3785	0.275	0.3657	0.335	0.3783	-2.315	0.4374	4.495	0.369	-0.925	0.4045	1.225	0.3628	0.13
	0.379	0.275	0.3666	0.34	0.3793	-2.285	0.4384	4.525	0.3695	-0.93	0.4054	1.215	0.3633	0.135
	0.3795	0.28	0.3676	0.345	0.3802	-2.265	0.4393	4.535	0.37	-0.92	0.4062	1.21	0.3638	0.135
	0.38	0.28	0.3686	0.345	0.3812	-2.28	0.4402	4.56	0.3705	-0.915	0.4071	1.205	0.3643	0.135
	0.3805	0.28	0.3696	0.35	0.3821	-2.32	0.4412	4.58	0.371	-0.915	0.408	1.205	0.3648	0.135
	0.381	0.28	0.3706	0.355	0.3831	-2.35	0.4421	4.58	0.3715	-0.91	0.4089	1.195	0.3653	0.135
	0.3815	0.285	0.3716	0.365	0.384	-2.355	0.443	4.605	0.372	-0.905	0.4098	1.195	0.3658	0.135
	0.382	0.285	0.3725	0.365	0.385	-2.345	0.4439	4.635	0.3725	-0.91	0.4106	1.19	0.3663	0.14
	0.3825	0.285	0.3735	0.37	0.3859	-2.32	0.4449	4.66	0.373	-0.915	0.4115	1.18	0.3668	0.14
	0.383	0.285	0.3745	0.375	0.3869	-2.3	0.4458	4.69	0.3735	-0.91	0.4124	1.18	0.3673	0.14
	0.3835	0.285	0.3755	0.375	0.3878	-2.285	0.4467	4.72	0.374	-0.91	0.4133	1.175	0.3678	0.145
	0.384	0.29	0.3765	0.375	0.3888	-2.26	0.4476	4.735	0.3745	-0.91	0.4142	1.175	0.3683	0.15
	0.3845	0.29	0.3775	0.375	0.3897	-2.235	0.4486	4.755	0.375	-0.91	0.415	1.165	0.3688	0.15
	0.385	0.295	0.3784	0.375	0.3907	-2.22	0.4495	4.775	0.3755	-0.91	0.4159	1.165	0.3693	0.155
	0.3855	0.295	0.3794	0.38	0.3916	-2.19	0.4504	4.795	0.376	-0.91	0.4168	1.155	0.3703	-3.14
	0.386	0.295	0.3804	0.38	0.3925	-2.17	0.4514	4.82	0.3765	-0.91	0.4177	1.15	0.3713	-3.16
	0.3865	0.3	0.3814	0.38	0.3935	-2.16	0.4523	4.84	0.377	-0.9	0.4186	1.145	0.3722	-3.175
	0.387	0.3	0.3824	0.38	0.3944	-2.15	0.4532	4.865	0.3775	-0.9	0.4195	1.145	0.3732	-3.2
	0.3875	0.3	0.3833	0.385	0.3954	-2.165	0.4541	4.88	0.3785	-0.66	0.4203	1.14	0.3742	-3.23
	0.388	0.3	0.3843	0.385	0.3963	-2.2	0.4551	4.905	0.3795	-0.665	0.4212	1.13	0.3752	-3.225
	0.3885	0.295	0.3853	0.385	0.3973	-2.255	0.456	4.935	0.3805	-0.655	0.4221	1.13	0.3762	-3.22
	0.389	0.3	0.3863	0.39	0.3982	-2.305	0.4569	4.965	0.3814	-0.65	0.423	1.13	0.3772	-3.24
	0.3895	0.3	0.3873	0.39	0.3992	-2.325	0.4578	4.985	0.3824	-0.645	0.4239	1.125	0.3782	-3.26
	0.39	0.295	0.3883	0.39	0.4001	-2.3	0.4588	5	0.3834	-0.64	0.4247	1.12	0.3792	-3.26
	0.3905	0.295	0.3892	0.39	0.4011	-2.265	0.4597	5.025	0.3844	-0.635	0.4256	1.12	0.3802	-3.255
	0.3911	0.295	0.3902	0.39	0.402	-2.22	0.4606	5.04	0.3854	-0.635	0.4265	1.11	0.3812	-3.27
	0.3916	0.295	0.3912	0.395	0.403	-2.175	0.4616	5.065	0.3864	-0.635	0.4274	1.11	0.3821	-3.28
	0.3921	0.295	0.3922	0.395	0.4039	-2.12	0.4625	5.085	0.3874	-0.63	0.4283	1.105	0.3831	-3.275
	0.3926	0.295	0.3932	0.395	0.4049	-2.08	0.4634	5.105	0.3884	-0.625	0.4291	1.1	0.3841	-3.26
	0.3931	0.295	0.3941	0.395	0.4058	-2.055	0.4643	5.12	0.3894	-0.625	0.43	1.09	0.3851	-3.26
	0.3936	0.295	0.3951	0.395	0.4068	-2.06	0.4653	5.145	0.3904	-0.625	0.4309	1.09	0.3861	-3.285
	0.3941	0.295	0.3961	0.395	0.4077	-2.085	0.4662	5.395	0.3913	-0.62	0.4318	1.085	0.3871	-3.3
	0.3946	0.295	0.3971	0.395	0.4087	-2.13	0.4672	5.38	0.3923	-0.615	0.4327	1.08	0.3881	-3.32
	0.3951	0.295	0.3981	0.385	0.4096	-2.15	0.4681	5.375	0.3933	-0.615	0.4335	1.075	0.3891	-3.38
	0.3956	0.295	0.3991	0.39	0.4106	-2.145	0.469	5.38	0.3943	-0.61	0.4344	1.065	0.3901	-3.415
	0.3961	0.3	0.4	0.385	0.4115	-2.115	0.47	5.38	0.3953	-0.61	0.4353	1.065	0.391	-3.43
	0.3966	0.3	0.401	0.385	0.4125	-2.085	0.4709	5.365	0.3963	-0.61	0.4362	1.055	0.392	-3.455
	0.3971	0.3	0.402	0.385	0.4134	-2.055	0.4718	5.365	0.3973	-0.605	0.4371	1.05	0.393	-3.445
	0.3976	0.3	0.403	0.385	0.4144	-2.03	0.4728	5.36	0.3983	-0.605	0.4379	1.045	0.394	-3.405
	0.3981	0.3	0.404	0.385	0.4153	-1.99	0.4737	5.355	0.3993	-0.6	0.4388	1.04	0.395	-3.38
	0.3986	0.305	0.4049	0.385	0.4163	-1.955	0.4746	5.35	0.4002	-0.59	0.4397	1.035	0.396	-3.395
	0.3991	0.305	0.4059	0.385	0.4172	-1.95	0.4756	5.34	0.4012	-0.585	0.4406	1.03	0.397	-3.455
	0.3996	0.305	0.4069	0.385	0.4182	-1.965	0.4765	5.335	0.4022	-0.58	0.4415	1.025	0.398	-3.495
	0.4001	0.31	0.4079	0.385	0.4191	-1.98	0.4774	5.345	0.4032	-0.575	0.4423	1.02	0.399	-3.52
	0.4006	0.31	0.4089	0.385	0.4201	-1.97	0.4784	5.33	0.4042	-0.57	0.4432	1.015	0.4	-3.525
	0.4011	0.31	0.4099	0.385	0.421	-1.96	0.4793	5.325	0.4052	-0.57	0.4441	1.005	0.4009	-3.525
	0.4016	0.315	0.4108	0.385	0.422	-1.94	0.4803	5.31	0.4062	-0.565	0.445	1	0.4019	-3.515
	0.4021	0.315	0.4118	0.39	0.4229	-1.94	0.4812	5.3	0.4072	-0.555	0.4459	0.995	0.4029	-3.48
	0.4026	0.315	0.4128	0.385	0.4239	-1.97	0.4821	5.295	0.4082	-0.555	0.4468	0.99	0.4039	-3.48
	0.4031	0.32	0.4138	0.39	0.4248	-2.01	0.4831	5.29	0.4091	-0.55	0.4476	0.98	0.4049	-3.51
	0.4036	0.32	0.4148	0.385	0.4258	-2.04	0.484	5.275	0.4101	-0.545	0.4485	0.97	0.4059	-3.54
	0.4041	0.325	0.4157	0.385	0.4267	-2.015	0.4849	5.265	0.4111	-0.545	0.4494	0.97	0.4069	-3.54
	0.4046	0.33	0.4167	0.385	0.4277	-1.97	0.4859	5.265	0.4121	-0.54	0.4503	0.96	0.4079	-3.57
	0.4051	0.33	0.4177	0.385	0.4286	-1.935	0.4868	5.25	0.4131	-0.535	0.4512	0.95	0.4089	-3.63
	0.4056	0.335	0.4187	0.385	0.4296	-1.92	0.4877	5.245	0.4141	-0.53	0.452	0.945	0.4098	-3.685
	0.4061	0.335	0.4197	0.385	0.4305	-1.915	0.4887	5.235	0.4151	-0.53	0.4529	0.935	0.4108	-3.7
	0.4066	0.34	0.4207	0.385	0.4315	-1.905	0.4896	5.22	0.4161	-0.525	0.4538	0.925	0.4118	-3.655
	0.4071	0.34	0.4216	0.385	0.4324	-1.9	0.4905	5.215	0.4171	-0.52	0.4547	0.92	0.4128	-3.585
	0.4076	0.345	0.4226	0.39	0.4334	-1.91	0.4915	5.205	0.4181	-0.515	0.4556	0.915	0.4138	-3.575
	0.4081	0.345	0.4236	0.39	0.4343	-1.935	0.4924	5.195	0.419	-0.51	0.4564	0.915	0.4148	-3.55
	0.4086	0.34	0.4246	0.39	0.4353	-1.975	0.4934	5.18	0.42	-0.5	0.4573	0.905	0.4158	-3.495
	0.4091	0.345	0.4256	0.39	0.4362	-2.035	0.4943	5.165	0.421	-0.495	0.4582	0.9	0.4168	-3.465
	0.4097	0.345	0.4265	0.395	0.4372	-2.065	0.4952	5.165	0.422	-0.49	0.4591	0.895	0.4178	-3.475
	0.4102	0.35	0.4275	0.395	0.4381	-2.07	0.4962	5.16	0.423	-0.48	0.46	0.885	0.4187	-3.475
	0.4107	0.35	0.4285	0.395	0.4391	-2.095	0.4971	5.14	0.424	-0.475	0.4608	0.88	0.4197	-3.485
	0.4112	0.35	0.4295	0.4	0.44	-2.145	0.498	5.135	0.425	-0.465	0.4617	0.875	0.4207	-3.52
	0.4117	0.35	0.4305	0.4	0.441	-2.23	0.499	5.125	0.426	-0.465	0.4626	0.87	0.4217	-3.59
	0.4122	0.35	0.4315	0.4	0.4419	-2.33	0.4999	5.12	0.427	-0.455	0.4635	0.865	0.4227	-3.655
	0.4127	0.355	0.4324	0.4	0.4429	-2.4	0.5008	5.115	0.4279	-0.45	0.4644	0.855	0.4237	-3.72
	0.4132	0.355	0.4334	0.4	0.4438	-2.41	0.5018	5.1	0.4289	-0.445	0.4652	0.85	0.4247	-3.725
	0.4137	0.355	0.4344	0.4	0.4448	-2.365	0.5027	5.095	0.4299	-0.44	0.4661	0.845	0.4257	-3.715
	0.4142	0.355	0.4354	0.4	0.4457	-2.325	0.5036	5.09	0.4309	-0.44	0.467	0.835	0.4267	-3.75
	0.4147	0.36	0.4364	0.395	0.4467	-2.295	0.5046	5.085	0.4319	-0.43	0.4679	0.83	0.4277	-3.76
	0.4152	0.36	0.4373	0.395	0.4476	-2.285	0.5055	5.07	0.4329	-0.425	0.4688	0.825	0.4286	-3.745
	0.4157	0.36	0.4383	0.4	0.4486	-2.275	0.5065	5.06	0.4339	-0.425	0.4697	0.82	0.4296	-3.76
	0.4162	0.36	0.4393	0.395	0.4495	-2.24	0.5074	5.05	0.4349	-0.415	0.4705	0.81	0.4306	-3.765
	0.4167	0.36	0.4403	0.395	0.4505	-2.195	0.5083	5.05	0.4359	-0.415	0.4714	0.805	0.4316	-3.75
	0.4172	0.36	0.4413	0.395	0.4514	-2.125	0.5093	5.04	0.4368	-0.405	0.4723	0.8	0.4326	-3.73
	0.4177	0.36	0.4423	0.395	0.4524	-2.055	0.5102	5.03	0.4378	-0.4	0.4732	0.795	0.4336	-3.76
	0.4182	0.36	0.4432	0.395	0.4533	-2.01	0.5111	5.01	0.4388	-0.395	0.4741	0.795	0.4346	-3.785
	0.4187	0.36	0.4442	0.395	0.4543	-1.985	0.5121	4.99	0.4398	-0.39	0.4749	0.785	0.4356	-3.77
	0.4192	0.355	0.4452	0.395	0.4552	-1.95	0.513	4.985	0.4408	-0.385	0.4758	0.78	0.4366	-3.76
	0.4197	0.355	0.4462	0.4	0.4562	-1.925	0.5139	4.975	0.4418	-0.385	0.4767	0.775	0.4375	-3.745
	0.4206	-2.755	0.4472	0.4	0.4571	-1.905	0.5149	4.97	0.4428	-0.38	0.4776	0.775	0.4385	-3.705
	0.4216	-2.78	0.4481	0.395	0.4581	-1.88	0.5158	4.95	0.4438	-0.375	0.4785	0.765	0.4395	-3.65
	0.4225	-2.795	0.4491	0.395	0.459	-1.85	0.5167	4.935	0.4448	-0.365	0.479	0.605	0.4405	-3.605
	0.4234	-2.82	0.4501	0.395	0.46	-1.83	0.5177	4.925	0.4458	-0.36	0.4796	0.595	0.4415	-3.59
	0.4243	-2.835	0.4511	0.395	0.4609	-1.82	0.5186	4.915	0.4467	-0.355	0.4801	0.59	0.4425	-3.625
	0.4252	-2.88	0.4521	0.39	0.4619	-1.825	0.5196	4.9	0.4477	-0.355	0.4807	0.585	0.4435	-3.67
	0.4262	-2.92	0.4531	0.39	0.4628	-1.805	0.5205	4.87	0.4487	-0.355	0.4812	0.575	0.4445	-3.68
	0.4271	-2.96	0.454	0.385	0.4638	-1.785	0.5214	4.855	0.4497	-0.35	0.4818	0.57	0.4455	-3.685
	0.428	-2.99	0.455	0.38	0.4647	-1.755	0.5224	4.84	0.4507	-0.35	0.4823	0.565	0.4464	-3.735
	0.4289	-3	0.456	0.385	0.4657	-1.725	0.5233	4.83	0.4517	-0.345	0.4829	0.55	0.4474	-3.79
	0.4298	-3.005	0.457	0.38	0.4666	-1.705	0.5242	4.805	0.4527	-0.34	0.4834	0.545	0.4484	-3.79
	0.4308	-3.025	0.458	0.375	0.4676	-1.7	0.5252	4.785	0.4537	-0.335	0.484	0.54	0.4494	-3.77
	0.4317	-3.05	0.4589	0.375	0.4685	-1.715	0.5261	4.775	0.4547	-0.335	0.4845	0.535	0.4504	-3.74
	0.4326	-3.065	0.4599	0.37	0.4695	-1.74	0.527	4.755	0.4556	-0.335	0.4851	0.53	0.4514	-3.71
	0.4335	-3.11	0.4609	0.37	0.4704	-1.755	0.528	4.74	0.4566	-0.33	0.4856	0.525	0.4524	-3.695
	0.4344	-3.175	0.4619	0.375	0.4714	-1.75	0.5289	4.725	0.4576	-0.325	0.4862	0.52	0.4534	-3.725
	0.4354	-3.215	0.4629	0.37	0.4723	-1.75	0.5298	4.72	0.4586	-0.32	0.4867	0.515	0.4544	-3.775
	0.4363	-3.245	0.4639	0.375	0.4732	-1.77	0.5308	4.705	0.4596	-0.32	0.4872	0.505	0.4554	-3.765
	0.4372	-3.275	0.4648	0.375	0.4742	-1.785	0.5317	4.685	0.4606	-0.315	0.4878	0.5	0.4563	-3.765
	0.4381	-3.245	0.4658	0.375	0.4751	-1.8	0.5327	4.67	0.4616	-0.315	0.4883	0.495	0.4573	-3.79
	0.439	-3.19	0.4668	0.37	0.4761	-1.83	0.5336	4.66	0.4626	-0.31	0.4889	0.49	0.4583	-3.83
	0.44	-3.145	0.4678	0.37	0.477	-1.865	0.5345	4.645	0.4636	-0.305	0.4894	0.485	0.4593	-3.835
	0.4409	-3.115	0.4688	0.365	0.478	-1.89	0.5355	4.63	0.4646	-0.3	0.49	0.48	0.4603	-3.79
	0.4418	-3.11	0.4697	0.365	0.4789	-1.91	0.5364	4.615	0.4655	-0.3	0.4905	0.475	0.4613	-3.755
	0.4427	-3.125	0.4707	0.36	0.4799	-1.92	0.5373	4.595	0.4665	-0.3	0.4911	0.47	0.4623	-3.745
	0.4436	-3.14	0.4717	0.365	0.4808	-1.945	0.5383	4.57	0.4675	-0.3	0.4916	0.47	0.4633	-3.745
	0.4446	-3.16	0.4727	0.365	0.4818	-1.955	0.5392	4.55	0.4685	-0.3	0.4922	0.465	0.4643	-3.75
	0.4455	-3.19	0.4737	0.295	0.4827	-1.955	0.5401	4.535	0.4695	-0.3	0.4927	0.465	0.4652	-3.735
	0.4464	-3.275	0.4746	0.295	0.4837	-1.98	0.5411	4.51	0.4705	-0.295	0.4933	0.465	0.4662	-3.72
	0.4473	-3.39	0.4756	0.295	0.4846	-2.005	0.542	4.5	0.4715	-0.29	0.4938	0.46	0.4672	-3.725
	0.4482	-3.47	0.4765	0.295	0.4856	-2	0.543	4.495	0.4725	-0.295	0.4944	0.46	0.4682	-3.74
	0.4492	-3.495	0.4775	0.295	0.4865	-1.98	0.5439	4.47	0.4735	-0.29	0.4949	0.46	0.4692	-3.775
	0.4501	-3.52	0.4785	0.295	0.4875	-1.945	0.5448	4.445	0.4744	-0.285	0.4955	0.46	0.4702	-3.815
	0.451	-3.535	0.4794	0.29	0.4884	-1.915	0.5458	4.44	0.4754	-0.28	0.496	0.46	0.4712	-3.825
	0.4519	-3.52	0.4804	0.29	0.4894	-1.395	0.5467	4.425	0.4764	-0.275	0.4966	0.46	0.4722	-3.835
	0.4528	-3.5	0.4813	0.29	0.4904	-1.415	0.5476	4.42	0.4774	-0.27	0.4971	0.46	0.4732	-3.88
	0.4538	-3.45	0.4823	0.29	0.4914	-1.435	0.5486	4.405	0.4784	-0.265	0.4977	0.46	0.4741	-3.88
	0.4547	-3.43	0.4833	0.29	0.4924	-1.45	0.5495	4.38	0.4794	-0.265	0.4982	0.46	0.4751	-3.885
	0.4556	-3.455	0.4842	0.29	0.4934	-1.46	0.5504	4.375	0.4804	-0.26	0.4988	0.455	0.4761	-3.93
	0.4565	-3.5	0.4852	0.29	0.4944	-1.47	0.5514	4.37	0.4814	-0.255	0.4993	0.45	0.4771	-3.935
	0.4574	-3.55	0.4861	0.29	0.4954	-1.47	0.5523	4.345	0.4824	-0.255	0.4999	0.45	0.4781	-3.91
	0.4584	-3.57	0.4871	0.29	0.4964	-1.47	0.5532	4.32	0.4833	-0.25	0.5004	0.45	0.4791	-3.87
	0.4593	-3.575	0.4881	0.29	0.4974	-1.465	0.5542	4.315	0.4843	-0.245	0.501	0.445	0.4801	-3.835
	0.4602	-3.565	0.489	0.29	0.4984	-1.46	0.5551	4.295	0.4853	-0.245	0.5015	0.445	0.4811	-3.79
	0.4611	-3.55	0.49	0.29	0.4994	-1.455	0.5561	4.285	0.4863	-0.24	0.5021	0.44	0.4821	-3.73
	0.462	-3.56	0.491	0.285	0.5004	-1.45	0.557	4.26	0.4873	-0.24	0.5026	0.44	0.4831	-3.685
	0.463	-3.6	0.4919	0.285	0.5014	-1.435	0.5579	4.25	0.4883	-0.24	0.5032	0.44	0.484	-3.69
	0.4639	-3.68	0.4929	0.285	0.5024	-1.425	0.5589	4.24	0.4893	-0.235	0.5037	0.44	0.485	-3.71
	0.4648	-3.76	0.4938	0.28	0.5034	-1.42	0.5598	4.235	0.4903	-0.235	0.5043	0.435	0.486	-3.705
	0.4657	-3.775	0.4948	0.28	0.5044	-1.41	0.5607	4.215	0.4913	-0.23	0.5048	0.435	0.487	-3.72
	0.4666	-3.775	0.4958	0.28	0.5054	-1.405	0.5617	4.2	0.4923	-0.23	0.5054	0.44	0.488	-3.75
	0.4676	-3.8	0.4967	0.28	0.5064	-1.395	0.5626	4.19	0.4932	-0.23	0.5059	0.44	0.489	-3.77
	0.4685	-3.81	0.4977	0.28	0.5074	-1.39	0.5635	4.18	0.4942	-0.23	0.5065	0.435	0.49	-3.795
	0.4694	-3.84	0.4986	0.28	0.5084	-1.385	0.5645	4.17	0.4952	-0.225	0.507	0.435	0.491	-3.795
	0.4703	-3.935	0.4996	0.275	0.5094	-1.375	0.5654	4.15	0.4962	-0.22	0.5076	0.435	0.492	-3.77
	0.4712	-4.03	0.5006	0.275	0.5104	-1.37	0.5663	4.14	0.4972	-0.215	0.5081	0.43	0.4929	-3.745
	0.4722	-4.06	0.5015	0.28	0.5114	-1.365	0.5673	4.135	0.4982	-0.215	0.5087	0.425	0.4939	-3.76
	0.4731	-4.02	0.5025	0.28	0.5124	-1.36	0.5682	4.12	0.4992	-0.215	0.5092	0.425	0.4949	-3.775
	0.474	-3.97	0.5034	0.28	0.5134	-1.355	0.5692	4.11	0.5002	-0.215	0.5098	0.425	0.4959	-2.8
	0.4749	-3.935	0.5044	0.285	0.5144	-1.35	0.5701	4.095	0.5012	-0.21	0.5103	0.42	0.4969	-2.79
	0.4758	-3.885	0.5054	0.285	0.5154	-1.34	0.571	4.09	0.5021	-0.21	0.5109	0.415	0.4979	-2.78
	0.4768	-3.86	0.5063	0.285	0.5164	-1.33	0.572	4.07	0.5031	-0.21	0.5114	0.41	0.4989	-2.76
	0.4777	-3.88	0.5073	0.29	0.5174	-1.315	0.5729	4.05	0.504	-0.245	0.512	0.405	0.4998	-2.725
	0.4786	-3.95	0.5082	0.285	0.5184	-1.305	0.5738	4.04	0.5049	-0.245	0.5125	0.405	0.5008	-2.695
	0.4795	-3.98	0.5092	0.285	0.5194	-1.3	0.5748	4.025	0.5058	-0.24	0.5131	0.4	0.5018	-2.69
	0.4804	-3.96	0.5102	0.285	0.5204	-1.285	0.5757	4.005	0.5067	-0.235	0.5136	0.395	0.5028	-2.71
	0.4814	-3.91	0.5111	0.285	0.5214	-1.28	0.5766	3.995	0.5075	-0.23	0.5142	0.395	0.5038	-2.715
	0.4823	-3.88	0.5121	0.285	0.5224	-1.275	0.5776	3.985	0.5084	-0.23	0.5147	0.395	0.5047	-2.7
	0.4832	-3.905	0.513	0.285	0.5234	-1.265	0.5785	3.97	0.5093	-0.23	0.5153	0.395	0.5057	-2.7
	0.4841	-4.005	0.514	0.285	0.5244	-1.26	0.5794	3.955	0.5102	-0.23	0.5158	0.395	0.5067	-2.69
	0.485	-4.085	0.515	0.285	0.5254	-1.255	0.5804	3.935	0.5111	-0.225	0.5164	0.39	0.5077	-2.69
	0.486	-4.1	0.5159	0.29	0.5264	-1.255	0.5813	3.915	0.5119	-0.225	0.5169	0.39	0.5087	-2.69
	0.4869	-4.06	0.5169	0.29	0.5274	-1.255	0.5823	3.895	0.5128	-0.22	0.5175	0.395	0.5096	-2.67
	0.4878	-4.015	0.5178	0.29	0.5284	-1.255	0.5832	3.88	0.5137	-0.215	0.518	0.39	0.5106	-2.645
	0.4887	-3.97	0.5188	0.295	0.5294	-1.26	0.5841	3.875	0.5146	-0.215	0.5186	0.385	0.5116	-2.62
	0.4896	-3.92	0.5198	0.295	0.5304	-1.26	0.585	1.885	0.5155	-0.21	0.5191	0.385	0.5126	-2.61
	0.4906	-3.89	0.5207	0.295	0.5314	-1.25	0.5859	1.87	0.5164	-0.21	0.5197	0.38	0.5136	-2.635
	0.4915	-3.93	0.5217	0.295	0.5324	-1.235	0.5868	1.855	0.5172	-0.21	0.5202	0.375	0.5145	-2.655
	0.4924	-4.005	0.5227	0.3	0.5334	-1.21	0.5877	1.845	0.5181	-0.2	0.5208	0.37	0.5155	-2.655
	0.4933	-4.105	0.5236	0.3	0.5344	-1.195	0.5885	1.835	0.519	-0.2	0.5213	0.37	0.5165	-2.64
	0.4942	-4.19	0.5246	0.3	0.5354	-1.18	0.5894	1.825	0.5199	-0.195	0.5218	0.37	0.5175	-2.62
	0.4952	-4.195	0.5255	0.295	0.5364	-1.16	0.5903	1.805	0.5208	-0.19	0.5224	0.365	0.5185	-2.605
	0.4961	-4.14	0.5265	0.3	0.5374	-1.135	0.5912	1.795	0.5216	-0.19	0.5229	0.36	0.5194	-2.615
	0.497	-4.075	0.5275	0.3	0.5384	-1.105	0.5921	1.785	0.5225	-0.185	0.5235	0.36	0.5204	-2.665
	0.4979	-4.09	0.5284	0.295	0.5393	-1.09	0.5929	1.775	0.5234	-0.18	0.524	0.355	0.5214	-2.73
	0.4988	-4.145	0.5294	0.295	0.5403	-1.09	0.5938	1.765	0.5243	-0.18	0.5246	0.355	0.5224	-2.79
	0.4998	-4.135	0.5303	0.29	0.5413	-1.1	0.5947	1.76	0.5252	-0.175	0.5251	0.355	0.5234	-2.84
	0.5007	-4.09	0.5313	0.29	0.5423	-1.11	0.5956	1.745	0.526	-0.18	0.5257	0.35	0.5244	-2.85
	0.5016	-4.085	0.5323	0.29	0.5433	-1.11	0.5965	1.73	0.5269	-0.175	0.5262	0.35	0.5253	-2.85
	0.5025	-4.115	0.5332	0.285	0.5443	-1.11	0.5973	1.725	0.5278	-0.175	0.5268	0.355	0.5263	-2.83
	0.5034	-4.135	0.5342	0.285	0.5453	-1.105	0.5982	1.715	0.5287	-0.18	0.5273	0.355	0.5273	-2.795
	0.5044	-4.125	0.5351	0.28	0.5463	-1.09	0.5991	1.71	0.5296	-0.175	0.5279	0.355	0.5283	-2.755
	0.5053	-4.095	0.5361	0.28	0.5473	-1.075	0.6	1.7	0.5304	-0.175	0.5284	0.355	0.5293	-2.725
	0.5062	-4.085	0.5371	0.28	0.5483	-1.06	0.6009	1.695	0.5313	-0.175	0.529	0.355	0.5302	-2.695
	0.5071	-4.115	0.538	0.28	0.5493	-1.04	0.6017	1.675	0.5322	-0.18	0.5295	0.35	0.5312	-2.675
	0.508	-4.15	0.539	0.28	0.5503	-1.035	0.6026	1.67	0.5331	-0.175	0.5301	0.345	0.5322	-2.64
	0.509	-4.125	0.5399	0.275	0.5513	-1.04	0.6035	1.665	0.534	-0.175	0.5306	0.345	0.5332	-2.6
	0.5099	-4.085	0.5409	0.275	0.5523	-1.055	0.6044	1.655	0.5349	-0.175	0.5312	0.345	0.5342	-2.565
	0.5108	-4.12	0.5419	0.275	0.5533	-1.075	0.6053	1.65	0.5357	-0.175	0.5317	0.345	0.5351	-2.545
	0.5117	-4.195	0.5428	0.27	0.5543	-1.085	0.6061	1.645	0.5366	-0.17	0.5323	0.34	0.5361	-2.535
	0.5126	-4.23	0.5438	0.27	0.5553	-1.1	0.607	1.63	0.5375	-0.17	0.5328	0.34	0.5371	-2.525
	0.5136	-4.215	0.5447	0.265	0.5563	-1.11	0.6079	1.625	0.5384	-0.165	0.5334	0.34	0.5381	-2.53
	0.5145	-4.17	0.5457	0.265	0.5573	-1.11	0.6088	1.615	0.5393	-0.165	0.5339	0.34	0.5391	-2.545
	0.5154	-4.11	0.5467	0.26	0.5583	-1.11	0.6097	1.605	0.5401	-0.17	0.5345	0.34	0.54	-2.57
	0.5163	-4.1	0.5476	0.255	0.5593	-1.105	0.6105	1.595	0.541	-0.165	0.535	0.34	0.541	-2.585
	0.5172	-4.125	0.5486	0.255	0.5603	-1.105	0.6114	1.59	0.5419	-0.165	0.5356	0.34	0.542	-2.57
	0.5182	-4.2	0.5495	0.255	0.5613	-1.105	0.6123	1.58	0.5428	-0.17	0.5361	0.34	0.543	-2.53
	0.5191	-4.295	0.5505	0.25	0.5623	-1.105	0.6132	1.57	0.5437	-0.17	0.5367	0.345	0.544	-2.485
	0.52	-4.365	0.5515	0.25	0.5633	-1.1	0.6141	1.565	0.5445	-0.17	0.5372	0.34	0.5449	-2.475
	0.5209	-4.355	0.5524	0.245	0.5643	-1.095	0.615	1.56	0.5454	-0.175	0.5378	0.345	0.5459	-2.515
	0.5218	-4.29	0.5534	0.245	0.5653	-1.095	0.6158	1.555	0.5463	-0.175	0.5383	0.34	0.5469	-2.57
	0.5228	-4.22	0.5544	0.245	0.5663	-1.09	0.6167	1.545	0.5472	-0.175	0.5389	0.34	0.5479	-2.605
	0.5237	-4.18	0.5553	0.24	0.5673	-1.085	0.6176	1.54	0.5481	-0.18	0.5394	0.34	0.5489	-2.59
	0.5246	-4.155	0.5563	0.245	0.5683	-1.08	0.6185	1.53	0.5489	-0.175	0.54	0.34	0.5498	-2.535
	0.5255	-4.13	0.5572	0.24	0.5693	-1.08	0.6194	1.525	0.5498	-0.175	0.5405	0.34	0.5508	-2.475
	0.5264	-4.115	0.5582	0.24	0.5703	-1.075	0.6202	1.515	0.5507	-0.17	0.5411	0.335	0.5518	-2.42
	0.5274	-4.135	0.5592	0.24	0.5713	-1.08	0.6211	1.51	0.5516	-0.17	0.5416	0.335	0.5528	-2.36
	0.5283	-4.135	0.5601	0.24	0.5723	-1.085	0.622	1.505	0.5525	-0.17	0.5422	0.33	0.5538	-2.3
	0.5292	-4.125	0.5611	0.245	0.5733	-1.09	0.6229	1.495	0.5533	-0.165	0.5427	0.33	0.5548	-2.26
	0.5301	-4.115	0.562	0.245	0.5743	-1.095	0.6238	1.48	0.5542	-0.16	0.5433	0.325	0.5557	-2.245
	0.531	-4.1	0.563	0.245	0.5753	-1.095	0.6246	1.475	0.5551	-0.16	0.5438	0.325	0.5567	-2.25
	0.532	-4.1	0.564	0.24	0.5763	-1.105	0.6255	1.465	0.556	-0.155	0.5444	0.32	0.5577	-2.275
	0.5329	-4.085	0.5649	0.24	0.5773	-1.11	0.6264	1.46	0.5569	-0.15	0.5449	0.32	0.5587	-2.28
	0.5338	-4.045	0.5659	0.24	0.5783	-1.12	0.6273	1.455	0.5578	-0.15	0.5455	0.32	0.5597	-2.285
	0.5347	-4.025	0.5668	0.24	0.5793	-1.125	0.6282	1.445	0.5586	-0.145	0.546	0.32	0.5606	-2.29
	0.5356	-4.035	0.5678	0.235	0.5803	-1.125	0.629	1.44	0.5595	-0.145	0.5466	0.315	0.5616	-2.275
	0.5366	-4.07	0.5688	0.235	0.5813	-1.13	0.6299	1.435	0.5604	-0.145	0.5471	0.315	0.5626	-2.26
	0.5376	-3.64	0.5697	0.235	0.5823	-1.125	0.6308	1.425	0.5613	-0.14	0.5477	0.315	0.5636	-2.26
	0.5387	-3.595	0.5707	0.24	0.5833	-1.125	0.6317	1.415	0.5622	-0.14	0.5482	0.315	0.5646	-2.27
	0.5397	-3.575	0.5716	0.235	0.5843	-1.12	0.6326	1.41	0.563	-0.135	0.5492	0.42	0.5655	-2.285
	0.5408	-3.555	0.5726	0.24	0.5853	-1.115	0.6334	1.4	0.5639	-0.135	0.5501	0.425	0.5665	-2.295
	0.5419	-3.555	0.5736	0.24	0.5863	-1.115	0.6343	1.395	0.5648	-0.13	0.5511	0.425	0.5675	-2.295
	0.5429	-3.545	0.5745	0.245	0.5873	-1.105	0.6352	1.385	0.5657	-0.13	0.552	0.425	0.5685	-2.285
	0.544	-3.555	0.5755	0.245	0.5883	-1.105	0.6361	1.38	0.5666	-0.125	0.5529	0.43	0.5695	-2.28
	0.545	-3.575	0.5764	0.245	0.5892	-1.095	0.637	1.375	0.5674	-0.125	0.5539	0.425	0.5704	-2.285
	0.5461	-3.57	0.5774	0.245	0.5902	-1.09	0.6378	1.37	0.5683	-0.125	0.5548	0.42	0.5714	-2.29
	0.5472	-3.58	0.5784	0.245	0.5912	-1.08	0.6387	1.355	0.5692	-0.12	0.5558	0.42	0.5724	-2.285
	0.5482	-3.575	0.5793	0.245	0.5922	-1.075	0.6396	1.345	0.5701	-0.115	0.5567	0.42	0.5734	-2.27
	0.5493	-3.575	0.5803	0.245	0.5932	-1.07	0.6405	1.335	0.571	-0.11	0.5577	0.415	0.5744	-2.245
	0.5503	-3.57	0.5812	0.245	0.5942	-1.06	0.6414	1.33	0.5718	-0.105	0.5586	0.42	0.5753	-2.225
	0.5514	-3.55	0.5822	0.245	0.5952	-1.055	0.6422	1.32	0.5727	-0.1	0.5595	0.41	0.5763	-2.22
	0.5525	-3.56	0.5832	0.245	0.5962	-1.045	0.6431	1.31	0.5736	-0.1	0.5605	0.41	0.5773	-2.21
	0.5535	-3.585	0.5841	0.245	0.5972	-1.035	0.644	1.305	0.5745	-0.1	0.5614	0.405	0.5783	-2.215
	0.5546	-3.59	0.5851	0.24	0.5982	-1.03	0.6449	1.295	0.5754	-0.095	0.5624	0.405	0.5793	-2.225
	0.5557	-3.54	0.5861	0.24	0.5992	-1.02	0.6458	1.29	0.5763	-0.095	0.5633	0.4	0.5803	-2.245
	0.5567	-3.48	0.587	0.24	0.6002	-1.01	0.6466	1.28	0.5771	-0.095	0.5643	0.395	0.5812	-2.25
	0.5578	-3.45	0.588	0.24	0.6012	-1	0.6475	1.275	0.578	-0.095	0.5652	0.395	0.5822	-2.24
	0.5588	-3.465	0.5889	0.24	0.6022	-0.995	0.6484	1.27	0.5789	-0.095	0.5662	0.395	0.5832	-2.225
	0.5599	-3.48	0.5899	0.24	0.6032	-0.985	0.6493	1.265	0.5798	-0.095	0.5671	0.395	0.5842	-2.2
	0.561	-3.48	0.5909	0.245	0.6042	-0.985	0.6502	1.255	0.5807	-0.095	0.568	0.395	0.5852	-2.18
	0.562	-3.485	0.5918	0.245	0.6052	-0.975	0.651	1.255	0.5815	-0.095	0.569	0.395	0.5861	-2.17
	0.5631	-3.51	0.5928	0.245	0.6062	-0.965	0.6519	1.245	0.5824	-0.095	0.5699	0.395	0.5871	-2.165
	0.5641	-3.565	0.5937	0.25	0.6072	-0.96	0.6528	1.235	0.5833	-0.095	0.5709	0.395	0.5881	-2.165
	0.5652	-3.64	0.5947	0.25	0.6082	-0.955	0.6537	1.23	0.5842	-0.095	0.5718	0.39	0.5891	-2.175
	0.5663	-3.69	0.5953	0.295	0.6092	-0.96	0.6546	1.225	0.5851	-0.095	0.5728	0.385	0.5901	-2.185
	0.5673	-3.7	0.5958	0.3	0.6102	-0.955	0.6555	1.22	0.5859	-0.095	0.5737	0.385	0.591	-2.19
	0.5684	-3.655	0.5964	0.3	0.6112	-0.95	0.6563	1.215	0.5868	-0.09	0.5747	0.385	0.592	-2.185
	0.5694	-3.575	0.5969	0.305	0.6122	-0.945	0.6572	1.215	0.5877	-0.09	0.5756	0.38	0.593	-2.175
	0.5705	-3.515	0.5975	0.31	0.6132	-0.94	0.6581	1.205	0.5886	-0.09	0.5765	0.38	0.594	-2.17
	0.5716	-3.475	0.598	0.315	0.6142	-0.935	0.659	1.205	0.5895	-0.09	0.5775	0.375	0.595	-2.175
	0.5726	-3.455	0.5986	0.315	0.6152	-0.93	0.6599	1.195	0.5903	-0.085	0.5784	0.375	0.5959	-2.18
	0.5737	-3.435	0.5991	0.315	0.6162	-0.605	0.6607	1.19	0.5912	-0.085	0.5794	0.375	0.5969	-2.17
	0.5747	-3.395	0.5997	0.32	0.6172	-0.605	0.6616	1.19	0.5921	-0.085	0.5803	0.37	0.5979	-2.16
	0.5758	-3.38	0.6002	0.325	0.6181	-0.605	0.6625	1.18	0.593	-0.085	0.5813	0.37	0.5989	-2.15
	0.5769	-3.37	0.6008	0.325	0.6191	-0.6	0.6634	1.18	0.5939	-0.085	0.5822	0.365	0.5999	-2.15
	0.5779	-3.325	0.6013	0.325	0.6201	-0.595	0.6643	1.175	0.5948	-0.085	0.5832	0.365	0.6008	-2.16
	0.579	-3.32	0.6019	0.33	0.6211	-0.59	0.6651	1.165	0.5956	-0.085	0.5841	0.36	0.6018	-2.165
	0.5801	-3.385	0.6024	0.33	0.6221	-0.59	0.666	1.165	0.5965	-0.085	0.585	0.36	0.6028	-2.16
	0.5811	-3.415	0.603	0.33	0.6231	-0.585	0.6669	1.165	0.5974	-0.09	0.586	0.36	0.6038	-2.16
	0.5822	-3.39	0.6035	0.33	0.624	-0.58	0.6678	1.16	0.5983	-0.085	0.5869	0.36	0.6048	-2.155
	0.5832	-3.345	0.604	0.33	0.625	-0.575	0.6687	1.155	0.5992	-0.085	0.5879	0.36	0.6057	-2.16
	0.5843	-3.3	0.6046	0.33	0.626	-0.57	0.6695	1.15	0.6	-0.085	0.5888	0.355	0.6067	-2.16
	0.5854	-3.255	0.6051	0.33	0.627	-0.565	0.6704	1.15	0.6009	-0.085	0.5898	0.36	0.6077	-2.16
	0.5864	-3.215	0.6057	0.335	0.628	-0.555	0.6713	1.145	0.6018	-0.085	0.5907	0.36	0.6087	-2.14
	0.5875	-3.16	0.6062	0.335	0.6289	-0.55	0.6722	1.135	0.6027	-0.085	0.5916	0.355	0.6097	-2.12
	0.5885	-3.11	0.6068	0.335	0.6299	-0.545	0.6731	1.135	0.6036	-0.08	0.5926	0.355	0.6107	-2.09
	0.5896	-3.08	0.6073	0.335	0.6309	-0.54	0.6739	1.13	0.6044	-0.075	0.5935	0.35	0.6116	-2.06
	0.5907	-3.07	0.6079	0.335	0.6319	-0.545	0.6748	1.12	0.6053	-0.07	0.5945	0.35	0.6126	-2.05
	0.5917	-3.08	0.6084	0.335	0.6329	-0.54	0.6757	1.11	0.6062	-0.07	0.5954	0.35	0.6136	-2.025
	0.5928	-3.105	0.609	0.34	0.6339	-0.53	0.6766	1.105	0.6071	-0.065	0.5964	0.345	0.6146	-2.005
	0.5938	-3.13	0.6095	0.34	0.6348	-0.525	0.6775	1.1	0.608	-0.06	0.5973	0.345	0.6156	-2.01
	0.5949	-3.14	0.6101	0.335	0.6358	-0.525	0.6783	1.1	0.6088	-0.06	0.5983	0.345	0.6165	-2.03
	0.596	-3.12	0.6106	0.33	0.6368	-0.52	0.6792	1.09	0.6097	-0.06	0.5992	0.34	0.6175	-2.055
	0.597	-3.135	0.6112	0.33	0.6378	-0.525	0.6801	1.085	0.6106	-0.06	0.6001	0.345	0.6185	-2.075
	0.5981	-3.175	0.6117	0.33	0.6388	-0.52	0.681	1.08	0.6115	-0.055	0.6011	0.345	0.6195	-2.095
	0.5991	-3.205	0.6123	0.325	0.6397	-0.515	0.6819	1.08	0.6124	-0.055	0.602	0.345	0.6204	-1.595
	0.6002	-3.25	0.6128	0.325	0.6407	-0.51	0.6827	1.075	0.6133	-0.055	0.603	0.345	0.6212	-1.6
	0.6013	-3.27	0.6134	0.325	0.6417	-0.505	0.6836	1.07	0.6141	-0.055	0.6039	0.345	0.6221	-1.61
	0.6023	-3.24	0.6139	0.32	0.6427	-0.5	0.6845	1.07	0.615	-0.055	0.6049	0.35	0.623	-1.61
	0.6034	-3.185	0.6145	0.315	0.6437	-0.495	0.6854	1.065	0.616	-0.165	0.6058	0.345	0.6239	-1.625
	0.6045	-3.14	0.615	0.315	0.6447	-0.495	0.6863	1.06	0.6169	-0.17	0.6068	0.345	0.6248	-1.645
	0.6055	-3.105	0.6156	0.315	0.6456	-0.49	0.6871	1.055	0.6179	-0.17	0.6077	0.345	0.6257	-1.655
	0.6066	-3.085	0.6161	0.31	0.6466	-0.485	0.688	1.05	0.6188	-0.17	0.6086	0.345	0.6265	-1.67
	0.6076	-3.06	0.6167	0.305	0.6476	-0.48	0.6889	1.045	0.6198	-0.175	0.6096	0.345	0.6274	-1.685
	0.6087	-3.025	0.6172	0.31	0.6486	-0.475	0.6898	1.04	0.6207	-0.175	0.6105	0.345	0.6283	-1.695
	0.6098	-2.99	0.6178	0.305	0.6496	-0.47	0.6907	1.035	0.6217	-0.175	0.6115	0.345	0.6292	-1.69
	0.6108	-2.955	0.6183	0.305	0.6505	-0.47	0.6915	1.025	0.6226	-0.18	0.6124	0.345	0.6301	-1.68
	0.6119	-2.935	0.6189	0.31	0.6515	-0.47	0.6924	1.025	0.6236	-0.185	0.6134	0.34	0.6309	-1.67
	0.6129	-2.925	0.6194	0.31	0.6525	-0.465	0.6933	1.02	0.6245	-0.185	0.6143	0.34	0.6318	-1.67
	0.614	-2.93	0.62	0.305	0.6535	-0.465	0.6942	1.015	0.6255	-0.185	0.6153	0.34	0.6327	-1.665
	0.6151	-2.92	0.6205	0.3	0.6545	-0.465	0.6951	1.015	0.6264	-0.19	0.6162	0.335	0.6336	-1.665
	0.6161	-2.915	0.6211	0.3	0.6555	-0.46	0.6959	1.005	0.6274	-0.19	0.6171	0.33	0.6345	-1.675
	0.6172	-2.95	0.6216	0.3	0.6564	-0.46	0.6969	0.39	0.6283	-0.195	0.6181	0.335	0.6353	-1.68
	0.6182	-3.03	0.6222	0.3	0.6574	-0.455	0.6978	0.39	0.6293	-0.19	0.619	0.335	0.6362	-1.68
	0.6193	-3.075	0.6227	0.3	0.6584	-0.45	0.6988	0.39	0.6302	-0.19	0.62	0.33	0.6371	-1.675
	0.6204	-3.06	0.6233	0.3	0.6594	-0.445	0.6997	0.39	0.6312	-0.19	0.6209	0.33	0.638	-1.675
	0.6214	-3.03	0.6238	0.295	0.6604	-0.445	0.7007	0.39	0.6321	-0.19	0.6219	0.325	0.6389	-1.675
	0.6225	-2.99	0.6244	0.295	0.6613	-0.44	0.7016	0.395	0.6331	-0.185	0.6228	0.325	0.6398	-1.675
	0.6235	-2.965	0.6249	0.295	0.6623	-0.435	0.7026	0.39	0.634	-0.185	0.6237	0.33	0.6406	-1.68
	0.6246	-2.955	0.6255	0.29	0.6633	-0.43	0.7035	0.385	0.635	-0.185	0.6247	0.325	0.6415	-1.685
	0.6257	-2.935	0.626	0.29	0.6643	-0.43	0.7044	0.385	0.6359	-0.185	0.6256	0.325	0.6424	-1.69
	0.6267	-2.92	0.6266	0.29	0.6653	-0.425	0.7054	0.385	0.6369	-0.185	0.6266	0.325	0.6433	-1.69
	0.6278	-2.91	0.6271	0.29	0.6663	-0.42	0.7063	0.385	0.6378	-0.185	0.6275	0.325	0.6442	-1.695
	0.6288	-2.9	0.6277	0.285	0.6672	-0.42	0.7073	0.38	0.6388	-0.18	0.6285	0.32	0.645	-1.695
	0.6299	-2.9	0.6282	0.285	0.6682	-0.41	0.7082	0.385	0.6397	-0.18	0.6294	0.315	0.6459	-1.695
	0.631	-2.935	0.6288	0.285	0.6692	-0.41	0.7092	0.38	0.6407	-0.18	0.6304	0.315	0.6468	-1.675
	0.632	-2.97	0.6293	0.28	0.6702	-0.41	0.7101	0.375	0.6416	-0.18	0.6313	0.31	0.6477	-1.645
	0.6331	-2.99	0.6299	0.28	0.6712	-0.41	0.711	0.375	0.6426	-0.18	0.6322	0.305	0.6486	-1.625
	0.6342	-2.995	0.6304	0.28	0.6721	-0.405	0.712	0.375	0.6435	-0.18	0.6332	0.305	0.6495	-1.61
	0.6352	-2.965	0.631	0.275	0.6731	-0.4	0.7129	0.37	0.6445	-0.18	0.6341	0.3	0.6503	-1.6
	0.6363	-2.94	0.6315	0.275	0.6741	-0.395	0.7139	0.37	0.6454	-0.175	0.6351	0.3	0.6512	-1.585
	0.6373	-2.94	0.6321	0.275	0.6751	-0.39	0.7148	0.37	0.6464	-0.175	0.636	0.295	0.6521	-1.575
	0.6384	-2.94	0.6326	0.27	0.6761	-0.39	0.7158	0.365	0.6473	-0.17	0.637	0.295	0.653	-1.56
	0.6395	-2.935	0.6332	0.27	0.6771	-0.385	0.7167	0.365	0.6483	-0.17	0.6379	0.29	0.6539	-1.555
	0.6405	-2.895	0.6337	0.265	0.678	-0.38	0.7176	0.36	0.6492	-0.165	0.6389	0.29	0.6547	-1.545
	0.6416	-2.87	0.6343	0.26	0.679	-0.37	0.7186	0.365	0.6502	-0.165	0.6398	0.29	0.6556	-1.545
	0.6426	-2.87	0.6348	0.26	0.68	-0.365	0.7195	0.36	0.6511	-0.165	0.6407	0.29	0.6565	-1.54
	0.6437	-2.835	0.6354	0.26	0.681	-0.36	0.7205	0.355	0.6521	-0.165	0.6417	0.29	0.6574	-1.545
	0.6448	-2.795	0.6359	0.255	0.682	-0.355	0.7214	0.355	0.653	-0.16	0.6426	0.29	0.6583	-1.535
	0.6458	-2.78	0.6365	0.25	0.6829	-0.345	0.7224	0.345	0.654	-0.16	0.6436	0.29	0.6592	-1.54
	0.6469	-2.78	0.637	0.25	0.6839	-0.34	0.7233	0.345	0.6549	-0.16	0.6445	0.29	0.66	-1.54
	0.6479	-2.785	0.6376	0.245	0.6849	-0.34	0.7242	0.34	0.6559	-0.165	0.6455	0.29	0.6609	-1.54
	0.649	-2.79	0.6381	0.25	0.6859	-0.33	0.7252	0.335	0.6568	-0.165	0.6464	0.285	0.6618	-1.545
	0.6501	-2.78	0.6387	0.25	0.6869	-0.325	0.7261	0.335	0.6578	-0.165	0.6473	0.285	0.6627	-1.55
	0.6511	-2.77	0.6392	0.25	0.6879	-0.32	0.7271	0.33	0.6587	-0.16	0.6483	0.285	0.6636	-1.55
	0.6522	-2.765	0.6398	0.25	0.6888	-0.32	0.728	0.325	0.6597	-0.155	0.6492	0.285	0.6644	-1.545
	0.6532	-2.73	0.6403	0.245	0.6898	-0.315	0.729	0.32	0.6606	-0.145	0.6502	0.285	0.6653	-1.545
	0.6543	-2.715	0.6409	0.24	0.6908	-0.315	0.7299	0.32	0.6616	-0.135	0.6511	0.285	0.6662	-1.54
	0.6554	-2.7	0.6414	0.24	0.6918	-0.31	0.7308	0.32	0.6625	-0.13	0.6521	0.28	0.6671	-1.54
	0.6564	-2.68	0.642	0.235	0.6928	-0.31	0.7318	0.315	0.6635	-0.12	0.653	0.285	0.668	-1.54
	0.6575	-2.64	0.6425	0.235	0.6937	-0.31	0.7327	0.315	0.6644	-0.105	0.654	0.28	0.6688	-1.55
	0.6586	-2.605	0.6431	0.23	0.6947	-0.305	0.7337	0.31	0.6654	-0.09	0.6549	0.28	0.6697	-1.54
	0.6596	-2.56	0.6436	0.23	0.6957	-0.305	0.7346	0.31	0.6663	-0.07	0.6558	0.28	0.6706	-1.53
	0.6607	-2.54	0.6442	0.225	0.6967	-0.3	0.7356	0.31	0.6673	-0.05	0.6568	0.285	0.6715	-1.505
	0.6617	-2.56	0.6447	0.22	0.6977	-0.3	0.7365	0.305	0.6682	-0.025	0.6577	0.285	0.6724	-1.49
	0.6628	-2.59	0.6453	0.215	0.6987	-0.3	0.7374	0.305	0.6692	0	0.6587	0.285	0.6733	-1.47
	0.6639	-2.595	0.6458	0.215	0.6996	-0.295	0.7384	0.31	0.6701	0.025	0.6596	0.285	0.6741	-1.455
	0.6649	-2.585	0.6464	0.21	0.7006	-0.29	0.7393	0.305	0.6711	0.05	0.6606	0.285	0.675	-1.45
	0.666	-2.56	0.6469	0.205	0.7016	-0.285	0.7403	0.305	0.672	0.075	0.6615	0.285	0.6759	-1.445
	0.667	-2.535	0.6475	0.205	0.7026	-0.285	0.7412	0.3	0.673	0.1	0.6625	0.285	0.6768	-1.44
	0.6681	-2.51	0.648	0.205	0.7036	-0.285	0.7422	0.3	0.6739	0.125	0.6634	0.29	0.6777	-1.435
	0.6692	-2.515	0.6486	0.195	0.7045	-0.285	0.7431	0.3	0.6749	0.155	0.6643	0.285	0.6785	-1.43
	0.6702	-2.545	0.6491	0.195	0.7055	-0.285	0.744	0.3	0.6758	0.18	0.6653	0.285	0.6794	-1.43
	0.6713	-2.565	0.6497	0.195	0.7065	-0.285	0.745	0.295	0.6768	0.205	0.6662	0.28	0.6803	-1.435
	0.6722	-2.075	0.6502	0.19	0.7075	-0.285	0.7459	0.295	0.6777	0.235	0.6672	0.28	0.6812	-1.445
	0.673	-2.075	0.6508	0.19	0.7085	-0.285	0.7469	0.295	0.6787	0.265	0.6681	0.28	0.6821	-1.445
	0.6739	-2.065	0.6513	0.19	0.7095	-0.29	0.7478	0.29	0.6796	0.295	0.6691	0.35	0.683	-1.45
	0.6748	-2.065	0.6519	0.185	0.7104	-0.29	0.7488	0.29	0.6806	0.33	0.67	0.35	0.6838	-1.45
	0.6757	-2.075	0.6524	0.185	0.7114	-0.29	0.7497	0.29	0.6815	0.36	0.671	0.35	0.6847	-1.445
	0.6766	-2.1	0.653	0.185	0.7124	-0.285	0.7506	0.29	0.6825	0.39	0.6719	0.345	0.6856	-1.425
	0.6775	-2.125	0.6535	0.18	0.7134	-0.285	0.7516	0.29	0.6834	0.42	0.6728	0.34	0.6865	-1.415
	0.6783	-2.125	0.6541	0.175	0.7144	-0.285	0.7525	0.29	0.6844	0.455	0.6738	0.335	0.6874	-1.41
	0.6792	-2.095	0.6546	0.175	0.7153	-0.285	0.7535	0.295	0.6853	0.49	0.6747	0.335	0.6882	-1.405
	0.6801	-2.065	0.6552	0.175	0.7163	-0.285	0.7544	0.29	0.6863	0.52	0.6757	0.335	0.6891	-1.405
	0.681	-2.04	0.6557	0.17	0.7173	-0.285	0.7554	0.29	0.6872	0.56	0.6766	0.33	0.69	-1.4
	0.6819	-2.02	0.6563	0.17	0.7183	-0.28	0.7563	0.29	0.6882	0.595	0.6776	0.33	0.6909	-1.385
	0.6827	-2	0.6568	0.17	0.7193	-0.28	0.7572	0.285	0.6891	0.635	0.6785	0.33	0.6918	-1.37
	0.6836	-1.975	0.6574	0.17	0.7203	-0.275	0.7582	0.285	0.6901	0.675	0.6795	0.33	0.6927	-1.36
	0.6845	-1.95	0.6579	0.17	0.7212	-0.275	0.7591	0.285	0.691	0.715	0.6804	0.33	0.6935	-1.365
	0.6854	-1.94	0.6585	0.17	0.7222	-0.28	0.7601	0.28	0.692	0.755	0.6814	0.33	0.6944	-1.375
	0.6863	-1.945	0.659	0.17	0.7232	-0.28	0.761	0.28	0.6929	0.8	0.6823	0.33	0.6953	-1.395
	0.6871	-1.955	0.6595	0.17	0.7242	-0.28	0.762	0.28	0.6939	0.845	0.6832	0.335	0.6962	-1.395
	0.688	-1.965	0.6601	0.17	0.7252	-0.28	0.7629	0.275	0.6948	0.89	0.6842	0.33	0.6971	-1.39
	0.6889	-1.97	0.6606	0.175	0.7261	-0.28	0.7639	0.275	0.6958	0.93	0.6851	0.33	0.6979	-1.38
	0.6898	-1.965	0.6612	0.175	0.7271	-0.285	0.7648	0.275	0.6967	0.98	0.6861	0.335	0.6988	-1.37
	0.6907	-1.955	0.6617	0.175	0.7281	-0.29	0.7657	0.275	0.6977	1.025	0.687	0.335	0.6997	-1.355
	0.6915	-1.94	0.6623	0.175	0.7291	-0.29	0.7667	0.275	0.6986	1.07	0.688	0.335	0.7006	-1.34
	0.6924	-1.93	0.6628	0.175	0.7301	-0.29	0.7676	0.275	0.6996	1.12	0.6889	0.335	0.7015	-1.33
	0.6933	-1.915	0.6634	0.175	0.7311	-0.29	0.7686	0.275	0.7005	1.17	0.6899	0.33	0.7023	-1.325
	0.6942	-1.895	0.6639	0.175	0.732	-0.295	0.7695	0.275	0.7015	1.215	0.6908	0.33	0.7032	-1.325
	0.6951	-1.88	0.6645	0.175	0.733	-0.295	0.7705	0.28	0.7024	1.265	0.6917	0.33	0.7041	-1.325
	0.6959	-1.9	0.6655	0.315	0.734	-0.295	0.7714	0.28	0.7034	1.315	0.6927	0.33	0.705	-1.325
	0.6968	-1.94	0.6665	0.315	0.735	-0.29	0.7723	0.275	0.7043	1.36	0.6936	0.33	0.7059	-1.335
	0.6977	-1.965	0.6675	0.315	0.736	-0.29	0.7733	0.275	0.7053	1.41	0.6946	0.33	0.7068	-1.365
	0.6986	-1.975	0.6684	0.315	0.7369	-0.29	0.7742	0.27	0.7062	1.465	0.6955	0.33	0.7076	-1.4
	0.6995	-1.98	0.6694	0.315	0.7379	-0.285	0.7752	0.27	0.7072	1.51	0.6965	0.33	0.7085	-1.435
	0.7003	-1.98	0.6704	0.315	0.7389	-0.285	0.7761	0.27	0.7082	1.555	0.6974	0.33	0.7094	-1.46
	0.7012	-1.98	0.6714	0.315	0.7399	-0.285	0.7771	0.265	0.7091	1.6	0.6984	0.335	0.7103	-1.48
	0.7021	-1.98	0.6724	0.315	0.7404	-0.32	0.778	0.26	0.7101	1.645	0.6993	0.335	0.7112	-1.495
	0.703	-1.99	0.6734	0.315	0.7409	-0.325	0.7789	0.265	0.711	1.69	0.7002	0.335	0.712	-1.5
	0.7039	-2	0.6743	0.315	0.7414	-0.325	0.7799	0.26	0.712	1.74	0.7012	0.335	0.7129	-1.495
	0.7048	-1.99	0.6753	0.315	0.7419	-0.325	0.7808	0.26	0.7129	1.775	0.7021	0.335	0.7138	-1.48
	0.7056	-1.98	0.6763	0.31	0.7424	-0.325	0.7818	0.26	0.7139	1.82	0.7031	0.34	0.7147	-1.46
	0.7065	-1.975	0.6773	0.31	0.7429	-0.325	0.7827	0.255	0.7148	1.87	0.704	0.335	0.7156	-1.435
	0.7074	-1.96	0.6783	0.305	0.7434	-0.325	0.7837	0.255	0.7158	1.91	0.705	0.335	0.7165	-1.405
	0.7083	-1.95	0.6793	0.3	0.7439	-0.325	0.7846	0.255	0.7167	1.955	0.7059	0.335	0.7173	-1.375
	0.7092	-1.96	0.6802	0.3	0.7444	-0.325	0.7855	0.26	0.7177	1.995	0.7069	0.335	0.7182	-1.34
	0.71	-1.985	0.6812	0.3	0.7449	-0.325	0.7865	0.26	0.7186	2.04	0.7078	0.33	0.7191	-1.315
	0.7109	-2	0.6822	0.295	0.7454	-0.325	0.7874	0.26	0.7196	2.08	0.7088	0.325	0.72	-1.285
	0.7118	-2.01	0.6832	0.295	0.7459	-0.325	0.7884	0.26	0.7205	2.125	0.7097	0.325	0.7209	-1.27
	0.7127	-2.01	0.6842	0.29	0.7463	-0.325	0.7893	0.255	0.7215	2.165	0.7106	0.325	0.7217	-1.27
	0.7136	-2.015	0.6852	0.29	0.7468	-0.325	0.7903	0.26	0.7224	2.195	0.7116	0.32	0.7226	-1.27
	0.7144	-2.02	0.6861	0.29	0.7473	-0.33	0.7912	0.265	0.7234	2.24	0.7125	0.32	0.7235	-1.27
	0.7153	-2.025	0.6871	0.29	0.7478	-0.33	0.7921	0.26	0.7243	2.28	0.7135	0.315	0.7244	-1.265
	0.7162	-2.025	0.6881	0.29	0.7483	-0.33	0.7931	0.26	0.7253	2.31	0.7144	0.315	0.7253	-1.265
	0.7171	-2.02	0.6891	0.285	0.7488	-0.33	0.794	0.265	0.7262	2.355	0.7154	0.315	0.7262	-1.245
	0.718	-2.025	0.6901	0.28	0.7493	-0.325	0.795	0.26	0.7272	2.39	0.7163	0.315	0.727	-1.22
	0.7188	-2.02	0.6911	0.27	0.7498	-0.33	0.7959	0.265	0.7281	2.425	0.7173	0.32	0.7279	-1.19
	0.7197	-2.005	0.692	0.26	0.7503	-0.325	0.7969	0.265	0.7291	2.47	0.7182	0.315	0.7288	-1.16
	0.7206	-1.995	0.693	0.25	0.7508	-0.325	0.7978	0.265	0.73	2.51	0.7191	0.315	0.7297	-1.14
	0.7215	-1.97	0.694	0.235	0.7513	-0.325	0.7987	0.27	0.731	2.545	0.7201	0.315	0.7306	-1.12
	0.7224	-1.94	0.695	0.22	0.7518	-0.32	0.7997	0.275	0.7319	2.58	0.721	0.31	0.7314	-1.11
	0.7232	-1.91	0.696	0.205	0.7523	-0.315	0.8006	0.275	0.7329	2.615	0.722	0.31	0.7325	-0.81
	0.7241	-1.88	0.6969	0.185	0.7528	-0.31	0.8016	0.28	0.7338	2.65	0.7229	0.305	0.7335	-0.805
	0.725	-1.865	0.6979	0.175	0.7533	-0.31	0.8025	0.28	0.7348	2.685	0.7239	0.305	0.7345	-0.805
	0.7259	-1.85	0.6989	0.155	0.7538	-0.305	0.8035	0.285	0.7357	2.725	0.7248	0.305	0.7355	-0.805
	0.7268	-1.83	0.6999	0.13	0.7543	-0.305	0.8044	0.29	0.7367	5.615	0.7258	0.3	0.7365	-0.8
	0.7276	-1.825	0.7009	0.11	0.7548	-0.3	0.8053	0.295	0.7376	5.62	0.7267	0.3	0.7375	-0.8
	0.7285	-1.815	0.7019	0.08	0.7553	-0.295	0.8063	0.295	0.7386	5.635	0.7276	0.3	0.7385	-0.8
	0.7294	-1.81	0.7028	0.055	0.7558	-0.295	0.8072	0.3	0.7396	5.62	0.7286	0.3	0.7395	-0.795
	0.7303	-1.8	0.7038	0.03	0.7563	-0.29	0.8082	0.305	0.7405	5.625	0.7295	0.295	0.7405	-0.79
	0.7312	-1.8	0.7048	0	0.7568	-0.29	0.8091	0.31	0.7415	5.625	0.7305	0.295	0.7415	-0.795
	0.732	-1.795	0.7058	-0.035	0.7573	-0.285	0.8101	0.31	0.7424	5.625	0.7314	0.29	0.7425	-0.79
	0.7329	-1.81	0.7068	-0.065	0.7578	-0.285	0.811	0.31	0.7434	5.62	0.7324	0.29	0.7435	-0.79
	0.7338	-1.825	0.7078	-0.095	0.7583	-0.285	0.8119	0.315	0.7444	5.615	0.7333	0.29	0.7445	-0.785
	0.7347	-1.84	0.7087	-0.13	0.7588	-0.28	0.8129	0.315	0.7453	5.62	0.7343	0.295	0.7455	-0.785
	0.7356	-1.865	0.7097	-0.165	0.7593	-0.28	0.8138	0.315	0.7463	5.615	0.7352	0.295	0.7465	-0.78
	0.7365	-1.87	0.7107	-0.195	0.7597	-0.28	0.8148	0.315	0.7472	5.615	0.7361	0.295	0.7475	-0.78
	0.7373	-1.87	0.7117	-0.23	0.7602	-0.275	0.8157	0.315	0.7482	5.605	0.7371	0.295	0.7485	-0.775
	0.7382	-1.86	0.7127	-0.265	0.7607	-0.275	0.8162	0.34	0.7492	5.6	0.738	0.295	0.7496	-0.775
	0.7391	-1.86	0.7137	-0.305	0.7612	-0.27	0.8167	0.34	0.7501	5.6	0.739	0.295	0.7506	-0.775
	0.74	-1.885	0.7146	-0.335	0.7617	-0.27	0.8172	0.34	0.7511	5.595	0.7399	0.295	0.7516	-0.77
	0.7409	-1.91	0.7156	-0.37	0.7622	-0.265	0.8177	0.345	0.752	5.585	0.7409	0.295	0.7526	-0.77
	0.7417	-1.92	0.7166	-0.405	0.7627	-0.265	0.8182	0.345	0.753	5.585	0.7418	0.295	0.7536	-0.765
	0.7426	-1.91	0.7176	-0.44	0.7632	-0.26	0.8187	0.345	0.754	5.58	0.7428	0.295	0.7546	-0.765
	0.7435	-1.89	0.7186	-0.475	0.7637	-0.26	0.8192	0.345	0.7549	5.58	0.7437	0.295	0.7556	-0.76
	0.7444	-1.875	0.7196	-0.505	0.7642	-0.26	0.8197	0.35	0.7559	5.57	0.7447	0.29	0.7566	-0.755
	0.7453	-1.865	0.7205	-0.54	0.7647	-0.26	0.8202	0.355	0.7568	5.56	0.7456	0.29	0.7576	-0.75
	0.7461	-1.855	0.7215	-0.57	0.7652	-0.26	0.8207	0.355	0.7578	5.56	0.7465	0.29	0.7586	-0.75
	0.747	-1.835	0.7225	-0.605	0.7657	-0.26	0.8212	0.355	0.7588	5.55	0.7475	0.285	0.7596	-0.745
	0.7479	-1.805	0.7235	-0.64	0.7662	-0.26	0.8217	0.355	0.7597	5.545	0.7484	0.285	0.7606	-0.74
	0.7488	-1.775	0.7245	-0.665	0.7667	-0.255	0.8222	0.36	0.7607	5.54	0.7494	0.285	0.7616	-0.735
	0.7497	-1.76	0.7255	-0.7	0.7672	-0.255	0.8227	0.36	0.7616	5.53	0.7503	0.285	0.7626	-0.735
	0.7505	-1.775	0.7264	-0.735	0.7677	-0.26	0.8232	0.36	0.7626	5.52	0.7513	0.285	0.7636	-0.73
	0.7514	-1.815	0.7274	-0.77	0.7682	-0.26	0.8237	0.36	0.7636	5.51	0.7522	0.285	0.7646	-0.725
	0.7523	-1.855	0.7284	-0.805	0.7687	-0.26	0.8242	0.365	0.7645	5.51	0.7532	0.28	0.7656	-0.725
	0.7532	-1.875	0.7294	-0.835	0.7692	-0.26	0.8247	0.365	0.7655	5.5	0.7541	0.285	0.7667	-0.725
	0.7541	-1.89	0.7304	-0.87	0.7697	-0.26	0.8251	0.365	0.7664	5.48	0.755	0.285	0.7677	-0.72
	0.7549	-1.89	0.7314	-0.91	0.7702	-0.26	0.8256	0.365	0.7674	5.47	0.756	0.285	0.7687	-0.72
	0.7558	-1.885	0.7323	-0.95	0.7707	-0.255	0.8261	0.37	0.7684	5.46	0.7569	0.285	0.7697	-0.715
	0.7567	-1.875	0.7333	-0.99	0.7712	-0.255	0.8266	0.375	0.7693	5.455	0.7579	0.28	0.7707	-0.715
	0.7576	-1.855	0.7343	-1.02	0.7717	-0.25	0.8271	0.375	0.7703	5.435	0.7588	0.28	0.7717	-0.71
	0.7585	-1.835	0.7353	-1.065	0.7722	-0.25	0.8276	0.375	0.7712	5.415	0.7598	0.28	0.7727	-0.71
	0.7593	-1.815	0.7363	-1.105	0.7727	-0.25	0.8281	0.38	0.7722	5.41	0.7607	0.28	0.7737	-0.705
	0.7602	-1.805	0.7373	-1.14	0.7731	-0.25	0.8286	0.39	0.7732	5.41	0.7617	0.275	0.7747	-0.7
	0.7611	-1.795	0.7382	-1.175	0.7736	-0.245	0.8291	0.39	0.7741	5.405	0.7626	0.275	0.7757	-0.695
	0.762	-1.795	0.7392	-1.215	0.7741	-0.245	0.8296	0.395	0.7751	5.39	0.7635	0.27	0.7767	-0.695
	0.7629	-1.795	0.7402	-1.255	0.7746	-0.25	0.8301	0.4	0.776	5.375	0.7645	0.265	0.7777	-0.69
	0.7638	-1.8	0.7412	-1.295	0.7751	-0.245	0.8306	0.4	0.777	5.37	0.7654	0.265	0.7787	-0.69
	0.7646	-1.8	0.7422	-1.335	0.7756	-0.245	0.8311	0.405	0.778	5.365	0.7664	0.26	0.7797	-0.685
	0.7655	-1.785	0.7432	-1.37	0.7761	-0.245	0.8316	0.41	0.7789	5.35	0.7673	0.26	0.7807	-0.68
	0.7664	-1.765	0.7441	-1.41	0.7766	-0.245	0.8321	0.41	0.7799	5.345	0.7683	0.26	0.7817	-0.68
	0.7673	-1.74	0.7451	-1.45	0.7771	-0.25	0.8326	0.415	0.7808	5.35	0.7692	0.26	0.7828	-0.68
	0.7682	-1.715	0.7461	-1.485	0.7776	-0.245	0.8331	0.42	0.7818	5.345	0.7702	0.255	0.7838	-0.685
	0.769	-1.705	0.7471	-1.525	0.7781	-0.245	0.8336	0.42	0.7828	5.34	0.7711	0.255	0.7848	-0.685
	0.7699	-1.705	0.7481	-1.57	0.7786	-0.245	0.8341	0.42	0.7837	5.325	0.7721	0.255	0.7858	-0.675
	0.7708	-1.69	0.7491	-1.61	0.7791	-0.245	0.8346	0.42	0.7847	5.32	0.773	0.255	0.7868	-0.675
	0.7717	-1.68	0.75	-1.645	0.7796	-0.245	0.8351	0.425	0.7856	5.315	0.7739	0.255	0.7878	-0.68
	0.7726	-1.665	0.751	-1.685	0.7801	-0.24	0.8356	0.425	0.7866	5.31	0.7749	0.255	0.7888	-0.675
	0.7734	-1.655	0.752	-1.725	0.7806	-0.24	0.8361	0.425	0.7876	5.29	0.7758	0.255	0.7898	-0.67
	0.7743	-1.655	0.753	-1.765	0.7811	-0.235	0.8366	0.43	0.7885	5.295	0.7768	0.25	0.7908	-0.67
	0.7752	-1.665	0.754	-1.805	0.7816	-0.235	0.837	0.43	0.7895	5.295	0.7777	0.245	0.7918	-0.665
	0.7761	-1.67	0.755	-1.845	0.7821	-0.235	0.8375	0.425	0.7904	5.3	0.7787	0.245	0.7928	-0.665
	0.777	-1.685	0.7559	-1.89	0.7826	-0.23	0.838	0.43	0.7914	5.305	0.7796	0.235	0.7938	-0.66
	0.7778	-1.695	0.7569	-1.925	0.7831	-0.23	0.8385	0.43	0.7924	5.305	0.7806	0.235	0.7948	-0.66
	0.7787	-1.71	0.7579	-1.965	0.7836	-0.225	0.839	0.435	0.7933	5.305	0.7815	0.23	0.7958	-0.66
	0.7796	-1.725	0.7589	-2	0.7841	-0.225	0.8395	0.435	0.7943	5.31	0.7824	0.23	0.7968	-0.655
	0.7805	-1.73	0.7599	-2.04	0.7846	-0.225	0.84	0.435	0.7952	5.31	0.7834	0.225	0.7978	-0.655
	0.7814	-1.72	0.7609	-2.075	0.7851	-0.225	0.8405	0.44	0.7962	5.305	0.7843	0.225	0.7988	-0.655
	0.7822	-1.705	0.7618	-2.1	0.7856	-0.225	0.841	0.435	0.7972	5.31	0.7853	0.225	0.7999	-0.655
	0.7831	-1.69	0.7628	-2.135	0.7861	-0.225	0.8415	0.435	0.7981	5.315	0.7862	0.22	0.8009	-0.655
	0.7841	-1.19	0.7638	-2.185	0.7865	-0.23	0.842	0.435	0.7991	5.305	0.7872	0.215	0.8019	-0.65
	0.785	-1.19	0.7648	-2.24	0.787	-0.225	0.8425	0.44	0.8	5.295	0.7881	0.22	0.8029	-0.65
	0.786	-1.185	0.7658	-2.285	0.7875	-0.23	0.843	0.435	0.801	5.295	0.789	0.25	0.8039	-0.65
	0.787	-1.175	0.7667	-2.315	0.788	-0.23	0.8435	0.435	0.8019	5.3	0.7899	0.25	0.8049	-0.65
	0.7879	-1.17	0.7677	-2.34	0.7885	-0.23	0.844	0.435	0.8029	5.29	0.7908	0.255	0.8059	-0.645
	0.7889	-1.175	0.7687	-2.375	0.789	-0.23	0.8445	0.43	0.8039	5.285	0.7916	0.255	0.8069	-0.645
	0.7898	-1.175	0.7697	-2.43	0.7895	-0.225	0.845	0.43	0.8048	5.28	0.7925	0.26	0.8079	-0.645
	0.7908	-1.175	0.7707	-2.49	0.79	-0.225	0.8455	0.43	0.8058	5.27	0.7934	0.26	0.8089	-0.64
	0.7918	-1.175	0.7717	-2.545	0.7905	-0.225	0.846	0.425	0.8067	5.255	0.7943	0.26	0.8099	-0.635
	0.7927	-1.18	0.7726	-2.595	0.791	-0.225	0.8465	0.425	0.8077	5.24	0.7952	0.255	0.8109	-0.635
	0.7937	-1.18	0.7736	-2.62	0.7915	-0.225	0.847	0.425	0.8087	5.235	0.796	0.255	0.8119	-0.63
	0.7946	-1.18	0.7746	-2.64	0.792	-0.225	0.8475	0.425	0.8096	5.22	0.7969	0.26	0.8129	-0.625
	0.7956	-1.185	0.7756	-2.66	0.7925	-0.22	0.848	0.425	0.8106	5.23	0.7978	0.26	0.8139	-0.62
	0.7966	-1.18	0.7766	-2.67	0.793	-0.225	0.8484	0.42	0.8115	5.22	0.7987	0.26	0.8149	-0.615
	0.7975	-1.185	0.7776	-2.67	0.7935	-0.225	0.8489	0.42	0.8125	5.205	0.7995	0.26	0.8159	-0.61
	0.7985	-1.185	0.7785	-2.685	0.794	-0.23	0.8494	0.42	0.8135	5.21	0.8004	0.26	0.817	-0.605
	0.7994	-1.185	0.7795	-2.705	0.7945	-0.23	0.8499	0.415	0.8144	5.215	0.8013	0.265	0.818	-0.6
	0.8004	-1.185	0.7805	-2.73	0.795	-0.23	0.8504	0.415	0.8154	5.215	0.8022	0.265	0.819	-0.6
	0.8014	-1.185	0.7815	-2.77	0.7955	-0.235	0.8509	0.41	0.8163	5.23	0.8031	0.265	0.82	-0.6
	0.8023	-1.18	0.7825	-2.83	0.796	-0.24	0.8514	0.41	0.8173	5.225	0.8039	0.27	0.821	-0.595
	0.8033	-1.175	0.7835	-2.88	0.7965	-0.24	0.8519	0.41	0.8183	5.225	0.8048	0.27	0.822	-0.59
	0.8042	-1.18	0.7844	-2.935	0.797	-0.24	0.8524	0.4	0.8192	5.24	0.8057	0.27	0.823	-0.59
	0.8052	-1.18	0.7854	-2.985	0.7975	-0.245	0.8529	0.4	0.8202	5.235	0.8066	0.275	0.824	-0.585
	0.8062	-1.175	0.7864	-3.015	0.798	-0.25	0.8534	0.395	0.8211	5.23	0.8075	0.28	0.825	-0.585
	0.8071	-1.175	0.7874	-3.035	0.7985	-0.25	0.8539	0.395	0.8221	5.225	0.8083	0.275	0.826	-0.58
	0.8081	-1.175	0.7884	-3.04	0.799	-0.25	0.8544	0.39	0.8231	5.225	0.8092	0.275	0.827	-0.575
	0.809	-1.175	0.7894	-3.04	0.7995	-0.25	0.8549	0.39	0.824	5.225	0.8101	0.28	0.828	-0.575
	0.81	-1.165	0.7903	-4.065	0.7999	-0.255	0.8554	0.39	0.825	5.22	0.811	0.28	0.829	-0.575
	0.811	-1.165	0.7912	-4.05	0.8004	-0.255	0.8559	0.39	0.8259	5.215	0.8118	0.28	0.83	-0.565
	0.8119	-1.17	0.7921	-4.05	0.8009	-0.255	0.8564	0.385	0.8269	5.2	0.8127	0.275	0.831	-0.56
	0.8129	-1.165	0.7931	-4.02	0.8014	-0.255	0.8569	0.385	0.8279	5.195	0.8136	0.28	0.832	-0.555
	0.8138	-1.155	0.794	-4	0.8019	-0.255	0.8574	0.39	0.8288	5.185	0.8145	0.28	0.8331	-0.55
	0.8148	-1.16	0.7949	-4.025	0.8024	-0.255	0.8579	0.385	0.8298	5.18	0.8154	0.28	0.8341	-0.545
	0.8158	-1.16	0.7959	-4.085	0.8029	-0.255	0.8584	0.385	0.8307	5.17	0.8162	0.28	0.8351	-0.54
	0.8167	-1.15	0.7968	-4.14	0.8039	-0.23	0.8589	0.385	0.8317	5.17	0.8171	0.28	0.8361	-0.535
	0.8177	-1.145	0.7977	-4.185	0.8049	-0.23	0.8594	0.385	0.8327	5.16	0.818	0.28	0.8371	-0.525
	0.8186	-1.145	0.7986	-4.23	0.8058	-0.235	0.8599	0.385	0.8336	5.155	0.8189	0.28	0.8381	-0.525
	0.8196	-1.13	0.7996	-4.22	0.8068	-0.235	0.8603	0.385	0.8346	5.15	0.8198	0.285	0.8391	-0.525
	0.8206	-1.125	0.8005	-4.155	0.8078	-0.235	0.8608	0.385	0.8355	5.14	0.8206	0.28	0.8401	-0.52
	0.8215	-1.12	0.8014	-4.045	0.8087	-0.24	0.8613	0.385	0.8365	5.13	0.8215	0.285	0.8411	-0.52
	0.8225	-1.11	0.8023	-3.965	0.8097	-0.24	0.8618	0.385	0.8375	5.115	0.8224	0.285	0.8421	-0.515
	0.8234	-1.1	0.8033	-3.92	0.8107	-0.24	0.8623	0.38	0.8384	5.105	0.8233	0.285	0.8431	-0.515
	0.8244	-1.095	0.8042	-3.885	0.8116	-0.24	0.8628	0.38	0.8394	5.115	0.8242	0.29	0.8441	-0.51
	0.8254	-1.09	0.8051	-3.915	0.8126	-0.24	0.8633	0.38	0.8403	5.12	0.825	0.285	0.8451	-0.515
	0.8263	-1.085	0.806	-3.96	0.8136	-0.24	0.8638	0.38	0.8413	5.12	0.8259	0.285	0.8461	-0.51
	0.8273	-1.08	0.807	-3.99	0.8145	-0.24	0.8643	0.38	0.8423	5.13	0.8268	0.285	0.8471	-0.505
	0.8282	-1.075	0.8079	-4.025	0.8155	-0.24	0.8648	0.375	0.8432	5.12	0.8277	0.28	0.8481	-0.505
	0.8292	-1.07	0.8088	-4.055	0.8164	-0.24	0.8653	0.375	0.8442	5.1	0.8285	0.285	0.8491	-0.5
	0.8302	-1.07	0.8098	-4.05	0.8174	-0.24	0.8658	0.375	0.8451	5.105	0.8294	0.28	0.8502	-0.495
	0.8311	-1.07	0.8107	-4.045	0.8184	-0.245	0.8663	0.375	0.8461	5.105	0.8303	0.28	0.8512	-0.495
	0.8321	-1.065	0.8116	-4.06	0.8193	-0.24	0.8668	0.375	0.8471	5.105	0.8312	0.285	0.8522	-0.49
	0.833	-1.06	0.8125	-4.11	0.8203	-0.24	0.8673	0.375	0.848	5.095	0.8321	0.28	0.8532	-0.485
	0.834	-1.055	0.8135	-4.16	0.8213	-0.24	0.8678	0.37	0.849	5.09	0.8329	0.28	0.8542	-0.48
	0.835	-1.055	0.8144	-4.19	0.8222	-0.24	0.8683	0.37	0.8499	5.08	0.8338	0.28	0.8552	-0.48
	0.8359	-1.05	0.8153	-4.22	0.8232	-0.245	0.8688	0.37	0.8509	5.07	0.8347	0.285	0.8562	-0.475
	0.8369	-1.04	0.8162	-4.25	0.8242	-0.245	0.8693	0.37	0.8519	5.055	0.8356	0.285	0.8572	-0.475
	0.8378	-1.035	0.8172	-4.295	0.8251	-0.245	0.8698	0.37	0.8528	5.04	0.8365	0.285	0.8582	-0.47
	0.8388	-1.03	0.8181	-4.305	0.8261	-0.25	0.8703	0.365	0.8538	5.025	0.8373	0.29	0.8592	-0.47
	0.8398	-1.025	0.819	-4.285	0.8271	-0.245	0.8708	0.365	0.8547	5.03	0.8382	0.29	0.8597	-0.32
	0.8407	-1.02	0.8199	-4.23	0.828	-0.245	0.8713	0.36	0.8557	5.025	0.8391	0.295	0.8602	-0.315
	0.8417	-1.015	0.8209	-4.155	0.829	-0.245	0.8718	0.36	0.8567	5.01	0.84	0.29	0.8607	-0.315
	0.8426	-1.01	0.8218	-4.075	0.83	-0.245	0.8722	0.355	0.8576	5.005	0.8408	0.29	0.8612	-0.31
	0.8436	-1.005	0.8227	-4.02	0.8309	-0.245	0.8727	0.355	0.8582	4.615	0.8417	0.29	0.8617	-0.31
	0.8446	-1	0.8237	-4.01	0.8319	-0.245	0.8732	0.35	0.8587	4.6	0.8426	0.29	0.8622	-0.31
	0.8455	-0.995	0.8246	-4.04	0.8329	-0.245	0.8737	0.35	0.8593	4.585	0.8435	0.29	0.8627	-0.305
	0.8465	-0.99	0.8255	-4.07	0.8338	-0.245	0.8742	0.345	0.8598	4.575	0.8444	0.285	0.8632	-0.305
	0.8474	-0.99	0.8264	-4.055	0.8348	-0.24	0.8747	0.345	0.8603	4.56	0.8452	0.285	0.8638	-0.305
	0.8484	-0.99	0.8274	-3.995	0.8358	-0.235	0.8752	0.345	0.8609	4.55	0.8461	0.28	0.8643	-0.305
	0.8494	-0.99	0.8283	-3.93	0.8367	-0.235	0.8757	0.34	0.8614	4.535	0.847	0.28	0.8648	-0.3
	0.8503	-0.99	0.8292	-3.915	0.8377	-0.235	0.8762	0.34	0.862	4.52	0.8479	0.28	0.8653	-0.295
	0.8513	-0.995	0.8301	-3.955	0.8387	-0.235	0.8767	0.34	0.8625	4.505	0.8488	0.275	0.8658	-0.295
	0.8522	-0.995	0.8311	-3.97	0.8396	-0.235	0.8772	0.34	0.863	4.49	0.8496	0.275	0.8663	-0.295
	0.8532	-1	0.832	-3.93	0.8406	-0.235	0.8777	0.34	0.8636	4.475	0.8505	0.275	0.8668	-0.29
	0.8542	-1	0.8329	-3.905	0.8416	-0.235	0.8782	0.34	0.8641	4.45	0.8514	0.27	0.8673	-0.29
	0.8551	-0.995	0.8338	-3.94	0.8425	-0.235	0.8787	0.34	0.8647	4.45	0.8523	0.27	0.8678	-0.285
	0.8561	-0.995	0.8348	-4.02	0.8435	-0.235	0.8796	0.26	0.8652	4.435	0.8532	0.265	0.8683	-0.28
	0.857	-1	0.8357	-4.08	0.8444	-0.23	0.8805	0.26	0.8658	4.41	0.854	0.265	0.8688	-0.275
	0.858	-1	0.8366	-4.11	0.8454	-0.235	0.8815	0.265	0.8663	4.39	0.8549	0.265	0.8693	-0.27
	0.859	-1	0.8376	-4.085	0.8464	-0.235	0.8824	0.265	0.8668	4.385	0.8558	0.26	0.8698	-0.265
	0.8599	-0.995	0.8385	-4.035	0.8473	-0.23	0.8833	0.27	0.8674	4.36	0.8567	0.26	0.8703	-0.26
	0.8609	-0.99	0.8394	-3.99	0.8483	-0.23	0.8842	0.27	0.8679	4.34	0.8575	0.255	0.8708	-0.255
	0.8618	-0.99	0.8403	-3.995	0.8493	-0.23	0.8851	0.275	0.8685	4.325	0.8584	0.25	0.8713	-0.25
	0.8628	-0.985	0.8413	-4.055	0.8502	-0.225	0.8861	0.28	0.869	4.305	0.8593	0.25	0.8718	-0.245
	0.8638	-0.98	0.8422	-4.065	0.8512	-0.225	0.887	0.28	0.8696	4.28	0.8602	0.24	0.8723	-0.245
	0.8647	-0.975	0.8431	-4.015	0.8522	-0.22	0.8879	0.285	0.8701	4.275	0.8611	0.235	0.8728	-0.24
	0.8657	-0.975	0.844	-3.965	0.8531	-0.22	0.8888	0.29	0.8706	4.255	0.8619	0.23	0.8733	-0.235
	0.8666	-0.97	0.845	-3.97	0.8541	-0.215	0.8897	0.29	0.8712	4.225	0.8628	0.225	0.8738	-0.235
	0.8676	-0.975	0.8459	-3.98	0.8551	-0.215	0.8906	0.29	0.8717	4.21	0.8637	0.215	0.8743	-0.235
	0.8686	-0.965	0.8468	-3.95	0.856	-0.21	0.8916	0.295	0.8723	4.19	0.8646	0.215	0.8748	-0.23
	0.8695	-0.96	0.8478	-3.905	0.857	-0.21	0.8925	0.295	0.8728	4.17	0.8655	0.205	0.8753	-0.23
	0.8705	-0.96	0.8487	-3.88	0.858	-0.21	0.8934	0.3	0.8733	4.15	0.8663	0.2	0.8758	-0.225
	0.8714	-0.955	0.8496	-3.85	0.8589	-0.21	0.8943	0.3	0.8739	4.12	0.8672	0.195	0.8763	-0.22
	0.8724	-0.955	0.8505	-3.855	0.8599	-0.215	0.8952	0.3	0.8744	4.11	0.8681	0.19	0.8769	-0.22
	0.8734	-0.95	0.8515	-3.88	0.8609	-0.21	0.8962	0.3	0.875	4.09	0.869	0.185	0.8774	-0.215
	0.8743	-0.945	0.8524	-3.885	0.8618	-0.215	0.8971	0.3	0.8755	4.075	0.8698	0.18	0.8779	-0.215
	0.8753	-0.94	0.8533	-3.9	0.8628	-0.21	0.898	0.3	0.8761	4.055	0.8707	0.18	0.8784	-0.205
	0.8762	-0.94	0.8542	-3.97	0.8638	-0.21	0.8989	0.3	0.8766	4.035	0.8716	0.175	0.8789	-0.205
	0.8772	-0.935	0.8552	-4.045	0.8647	-0.21	0.8998	0.3	0.8771	4.025	0.8725	0.175	0.8794	-0.2
	0.8782	-0.93	0.8561	-4.07	0.8657	-0.205	0.9008	0.3	0.8777	4.01	0.8734	0.17	0.8799	-0.2
	0.8791	-0.925	0.857	-4.035	0.8667	-0.205	0.9017	0.3	0.8782	4	0.8742	0.165	0.8804	-0.195
	0.8801	-0.925	0.8579	-4.005	0.8676	-0.205	0.9026	0.305	0.8788	3.98	0.8751	0.16	0.8809	-0.195
	0.881	-0.925	0.8589	-3.985	0.8686	-0.195	0.9035	0.305	0.8793	3.97	0.876	0.16	0.8814	-0.19
	0.882	-0.92	0.8598	-3.92	0.8696	-0.195	0.9044	0.305	0.8798	3.955	0.8769	0.155	0.8819	-0.19
	0.883	-0.92	0.8607	-3.83	0.8705	-0.19	0.9054	0.305	0.8804	3.945	0.8778	0.155	0.8824	-0.19
	0.8839	-0.925	0.8617	-3.745	0.8715	-0.19	0.9063	0.305	0.8809	3.93	0.8786	0.145	0.8829	-0.195
	0.8849	-0.925	0.8626	-3.705	0.8725	-0.185	0.9072	0.305	0.8815	3.92	0.8795	0.14	0.8834	-0.19
	0.8858	-0.93	0.8635	-3.71	0.8734	-0.185	0.9081	0.31	0.882	3.91	0.8804	0.14	0.8839	-0.19
	0.8868	-0.93	0.8644	-3.715	0.8744	-0.18	0.909	0.305	0.8826	3.89	0.8813	0.14	0.8844	-0.195
	0.8878	-0.93	0.8654	-3.725	0.8753	-0.18	0.91	0.305	0.8831	3.875	0.8822	0.135	0.8849	-0.195
	0.8887	-0.93	0.8663	-3.755	0.8763	-0.18	0.9109	0.3	0.8836	3.865	0.883	0.135	0.8854	-0.195
	0.8897	-0.935	0.8672	-3.78	0.8773	-0.175	0.9118	0.3	0.8842	3.845	0.8839	0.135	0.8859	-0.2
	0.8906	-0.94	0.8681	-3.79	0.8782	-0.175	0.9127	0.3	0.8847	3.82	0.8848	0.135	0.8864	-0.195
	0.8916	-0.94	0.8691	-3.835	0.8792	-0.175	0.9136	0.3	0.8853	3.81	0.8857	0.135	0.8869	-0.195
	0.8926	-0.945	0.87	-3.88	0.8802	-0.17	0.9146	0.295	0.8858	3.79	0.8865	0.135	0.8874	-0.195
	0.8935	-0.95	0.8709	-3.865	0.8811	-0.165	0.9155	0.295	0.8863	3.78	0.8874	0.14	0.8879	-0.195
	0.8945	-0.95	0.8718	-3.84	0.8821	-0.16	0.9164	0.295	0.8869	3.77	0.8883	0.14	0.8884	-0.195
	0.8954	-0.95	0.8728	-3.825	0.8831	-0.16	0.9173	0.295	0.8874	3.75	0.8892	0.14	0.8889	-0.19
	0.8964	-0.95	0.8737	-3.81	0.884	-0.155	0.9182	0.295	0.888	3.735	0.8901	0.14	0.8894	-0.19
	0.8974	-0.95	0.8746	-3.8	0.885	-0.15	0.9192	0.295	0.8885	3.715	0.8909	0.14	0.8899	-0.195
	0.8983	-0.95	0.8756	-3.82	0.886	-0.145	0.9201	0.295	0.8891	3.705	0.8918	0.135	0.8905	-0.195
	0.8993	-0.95	0.8765	-3.82	0.8869	-0.135	0.921	0.295	0.8896	3.69	0.8927	0.135	0.891	-0.19
	0.9002	-0.945	0.8774	-3.805	0.8879	-0.13	0.9219	0.295	0.8901	3.665	0.8936	0.135	0.8915	-0.195
	0.9012	-0.95	0.8783	-3.765	0.8889	-0.125	0.9228	0.295	0.8907	3.65	0.8945	0.135	0.892	-0.195
	0.9022	-0.945	0.8793	-3.735	0.8898	-0.115	0.9238	0.29	0.8912	3.63	0.8953	0.13	0.8925	-0.195
	0.9031	-0.945	0.8802	-3.745	0.8908	-0.11	0.9247	0.295	0.8918	3.615	0.8962	0.13	0.893	-0.195
	0.9041	-0.945	0.8811	-3.735	0.8918	-0.1	0.9256	0.295	0.8923	3.595	0.8971	0.13	0.8935	-0.195
	0.905	-0.945	0.882	-3.74	0.8927	-0.095	0.9265	0.295	0.8928	3.575	0.898	0.125	0.894	-0.195
	0.9056	-0.875	0.883	-3.735	0.8937	-0.09	0.9274	0.295	0.8934	3.555	0.8988	0.125	0.8945	-0.195
	0.9062	-0.865	0.8839	-3.72	0.8947	-0.085	0.9283	0.29	0.8939	3.545	0.8997	0.13	0.895	-0.195
	0.9068	-0.86	0.8848	-3.715	0.8956	-0.08	0.9293	0.29	0.8945	3.52	0.9006	-2.735	0.8955	-0.195
	0.9074	-0.855	0.8857	-3.685	0.8966	-0.075	0.9302	0.295	0.895	3.495	0.9016	-2.755	0.896	-0.195
	0.908	-0.85	0.8867	-3.665	0.8976	-0.075	0.9311	0.295	0.8956	3.48	0.9025	-2.775	0.8965	-0.19
	0.9085	-0.845	0.8876	-3.685	0.8985	-0.07	0.932	0.29	0.8961	3.465	0.9034	-2.77	0.897	-0.19
	0.9091	-0.84	0.8885	-3.76	0.8995	-0.065	0.9329	0.295	0.8966	3.44	0.9043	-2.765	0.8975	-0.19
	0.9097	-0.835	0.8895	-3.83	0.9005	-0.06	0.9339	0.295	0.8972	3.42	0.9052	-2.765	0.898	-0.185
	0.9103	-0.835	0.8904	-3.885	0.9014	-0.055	0.9348	0.295	0.8977	3.4	0.9062	-2.77	0.8985	-0.185
	0.9109	-0.835	0.8913	-3.9	0.9024	-0.05	0.9357	0.295	0.8983	3.37	0.9071	-2.78	0.899	-0.185
	0.9114	-0.83	0.8922	-3.865	0.9034	-0.05	0.9366	0.29	0.8988	3.355	0.908	-2.81	0.8995	-0.185
	0.912	-0.825	0.8932	-3.865	0.9043	-0.045	0.9375	0.295	0.8994	3.335	0.9089	-2.85	0.9	-0.18
	0.9126	-0.83	0.8941	-3.865	0.9053	-0.035	0.9385	0.295	0.8999	3.31	0.9098	-2.86	0.9005	-0.18
	0.9132	-0.83	0.895	-3.85	0.9062	-0.035	0.9394	0.295	0.9004	3.29	0.9108	-2.875	0.901	-0.175
	0.9138	-0.825	0.8959	-3.805	0.9072	-0.03	0.9403	0.295	0.901	3.28	0.9117	-2.885	0.9015	-0.18
	0.9144	-0.82	0.8969	-3.75	0.9082	-0.025	0.9412	0.295	0.9015	3.255	0.9126	-2.9	0.902	-0.18
	0.9149	-0.825	0.8978	-3.71	0.9091	-0.02	0.9421	0.295	0.9021	3.235	0.9135	-2.92	0.9025	-0.18
	0.9155	-0.825	0.8987	-3.715	0.9101	-0.015	0.9431	0.295	0.9026	3.205	0.9144	-2.91	0.903	-0.18
	0.9161	-0.825	0.8997	-3.745	0.9111	-0.015	0.944	0.295	0.9031	3.185	0.9154	-2.87	0.9036	-0.175
	0.9167	-0.82	0.9006	-3.755	0.912	-0.01	0.9449	0.295	0.9037	3.17	0.9163	-2.845	0.9041	-0.18
	0.9173	-0.82	0.9015	-3.715	0.913	-0.01	0.9458	0.295	0.9042	3.145	0.9172	-2.85	0.9046	-0.18
	0.9178	-0.82	0.9024	-3.685	0.914	-0.015	0.9467	0.29	0.9048	3.12	0.9181	-2.895	0.9051	-0.18
	0.9184	-0.82	0.9034	-3.67	0.9149	-0.005	0.9477	0.29	0.9053	3.105	0.919	-2.94	0.9056	-0.18
	0.919	-0.815	0.9043	-3.64	0.9159	-0.005	0.9486	0.285	0.9059	3.095	0.92	-2.95	0.9061	-0.18
	0.9196	-0.815	0.9052	-3.625	0.9169	-0.005	0.9495	0.285	0.9064	3.065	0.9209	-2.93	0.9066	-0.18
	0.9202	-0.81	0.9061	-3.665	0.9178	-0.005	0.9504	0.29	0.9069	3.04	0.9218	-2.89	0.9071	-0.18
	0.9208	-0.81	0.9071	-3.71	0.9188	-0.005	0.9513	0.29	0.9075	3.015	0.9227	-2.87	0.9076	-0.175
	0.9213	-0.81	0.9081	-2.58	0.9198	0	0.9523	0.285	0.908	2.995	0.9236	-2.88	0.9081	-0.175
	0.9219	-0.805	0.9091	-2.545	0.9207	0	0.9532	0.285	0.9086	2.985	0.9245	-2.885	0.9086	-0.175
	0.9225	-0.8	0.91	-2.505	0.9217	0	0.9541	0.285	0.9091	2.965	0.9255	-2.89	0.9091	-0.175
	0.9231	-0.805	0.911	-2.48	0.9227	0.005	0.955	0.285	0.9096	2.935	0.9264	-2.89	0.9096	-0.175
	0.9237	-0.8	0.912	-2.465	0.9236	0.005	0.9559	0.28	0.9102	2.92	0.9273	-2.92	0.9101	-0.175
	0.9242	-0.8	0.913	-2.46	0.9246	0.01	0.9569	0.28	0.9107	2.9	0.9282	-2.97	0.9106	-0.18
	0.9248	-0.8	0.914	-2.465	0.9256	0.015	0.9578	0.28	0.9113	2.88	0.9291	-2.99	0.9111	-0.18
	0.9254	-0.8	0.915	-2.475	0.9265	4.635	0.9587	0.28	0.9118	2.87	0.9301	-3.025	0.9116	-0.185
	0.926	-0.8	0.916	-2.485	0.9275	4.66	0.9596	0.285	0.9124	2.85	0.931	-3.05	0.9121	-0.185
	0.9266	-0.8	0.917	-2.485	0.9284	4.67	0.9605	0.28	0.9129	2.83	0.9319	-3.07	0.9126	-0.185
	0.9272	-0.795	0.918	-2.49	0.9294	4.71	0.9615	0.28	0.9134	2.81	0.9328	-3.11	0.9131	-0.185
	0.9277	-0.79	0.919	-2.485	0.9304	4.735	0.9624	0.28	0.914	2.795	0.9337	-3.16	0.9136	-0.19
	0.9283	-0.79	0.92	-2.465	0.9313	4.74	0.9633	0.275	0.9145	2.77	0.9347	-3.18	0.9141	-0.19
	0.9289	-0.795	0.921	-2.435	0.9323	4.765	0.9642	0.27	0.9151	2.755	0.9356	-3.17	0.9146	-0.195
	0.9295	-0.785	0.9219	-2.42	0.9332	4.79	0.9651	0.275	0.9156	2.75	0.9365	-3.14	0.9151	-0.195
	0.9301	-0.785	0.9229	-2.395	0.9342	4.815	0.966	0.27	0.9161	2.725	0.9374	-3.1	0.9156	-0.2
	0.9306	-0.785	0.9239	-2.37	0.9352	4.835	0.967	0.27	0.9167	2.715	0.9383	-3.075	0.9161	-0.2
	0.9312	-0.785	0.9249	-2.35	0.9361	4.855	0.9679	0.27	0.9172	2.7	0.9393	-3.07	0.9167	-0.2
	0.9318	-0.78	0.9259	-2.345	0.9371	4.885	0.9688	0.265	0.9178	2.68	0.9402	-3.07	0.9172	-0.2
	0.9324	-0.78	0.9269	-2.335	0.938	4.905	0.9697	0.265	0.9183	2.665	0.9411	-3.095	0.9177	-0.2
	0.933	-0.78	0.9279	-2.34	0.939	4.925	0.9706	0.26	0.9189	2.65	0.942	-3.145	0.9182	-0.2
	0.9336	-0.78	0.9289	-2.35	0.9399	4.935	0.9716	0.26	0.9194	2.635	0.9429	-3.23	0.9187	-0.205
	0.9341	-0.775	0.9299	-2.345	0.9409	4.96	0.9725	0.265	0.9199	2.625	0.9439	-3.29	0.9192	-0.21
	0.9347	-0.775	0.9309	-2.33	0.9419	4.985	0.9734	0.26	0.9205	2.615	0.9448	-3.305	0.9197	-0.21
	0.9353	-0.775	0.9319	-2.305	0.9428	5.01	0.9743	0.26	0.921	2.6	0.9457	-3.3	0.9202	-0.21
	0.9359	-0.77	0.9328	-2.27	0.9438	5.025	0.9752	0.26	0.9216	2.585	0.9466	-3.295	0.9207	-0.21
	0.9365	-0.77	0.9338	-2.26	0.9447	5.045	0.9762	0.26	0.9221	2.575	0.9475	-3.315	0.9212	-0.215
	0.937	-0.765	0.9348	-2.255	0.9457	5.065	0.9771	0.26	0.9226	2.565	0.9484	-3.34	0.9217	-0.22
	0.9376	-0.76	0.9358	-2.265	0.9467	5.09	0.978	0.26	0.9232	2.55	0.9494	-3.33	0.9222	-0.22
	0.9382	-0.755	0.9368	-2.275	0.9476	5.115	0.9789	0.255	0.9237	2.53	0.9503	-3.305	0.9227	-0.22
	0.9388	-0.75	0.9378	-2.275	0.9486	5.125	0.9798	0.255	0.9243	2.52	0.9512	-3.3	0.9232	-0.225
	0.9394	-0.75	0.9388	-2.265	0.9495	5.14	0.9808	0.255	0.9248	2.505	0.9521	-3.32	0.9241	-0.165
	0.94	-0.745	0.9398	-2.3	0.9505	5.15	0.9817	0.255	0.9254	2.49	0.953	-3.36	0.9251	-0.165
	0.9405	-0.74	0.9408	-2.375	0.9515	5.165	0.9826	0.255	0.9259	2.475	0.954	-3.39	0.926	-0.165
	0.9411	-0.735	0.9418	-2.38	0.9524	5.185	0.9835	0.255	0.9264	2.465	0.9549	-3.4	0.9269	-0.16
	0.9417	-0.73	0.9428	-2.365	0.9534	5.2	0.9844	0.255	0.9274	1.145	0.9558	-3.415	0.9279	-0.16
	0.9423	-0.725	0.9437	-2.345	0.9543	5.215	0.9854	0.255	0.9284	1.14	0.9567	-3.45	0.9288	-0.16
	0.9429	-0.725	0.9447	-2.315	0.9553	5.23	0.9863	0.255	0.9293	1.135	0.9576	-3.5	0.9298	-0.16
	0.9434	-0.725	0.9457	-2.28	0.9562	5.24	0.9872	0.26	0.9303	1.13	0.9586	-3.545	0.9307	-0.16
	0.944	-0.72	0.9467	-2.25	0.9572	5.26	0.9881	0.255	0.9312	1.125	0.9595	-3.565	0.9316	-0.16
	0.9446	-0.715	0.9477	-2.235	0.9582	5.285	0.989	0.26	0.9322	1.12	0.9604	-3.57	0.9326	-0.16
	0.9452	-0.715	0.9487	-2.23	0.9591	5.3	0.99	0.26	0.9332	1.115	0.9613	-3.6	0.9335	-0.165
	0.9458	-0.715	0.9497	-2.225	0.9601	5.31	0.9909	0.26	0.9341	1.11	0.9622	-3.635	0.9344	-0.17
	0.9463	-0.71	0.9507	-2.195	0.961	5.325	0.9918	0.265	0.9351	1.1	0.9632	-3.67	0.9354	-0.17
	0.9469	-0.71	0.9517	-2.185	0.962	5.35	0.9927	0.27	0.936	1.095	0.9641	-3.66	0.9363	-0.17
	0.9475	-0.705	0.9527	-2.205	0.963	5.355	0.9936	0.27	0.937	1.095	0.965	-3.625	0.9372	-0.17
	0.9481	-0.705	0.9537	-2.225	0.9639	5.375	0.9946	0.275	0.938	1.09	0.9659	-3.61	0.9382	-0.17
	0.9487	-0.705	0.9546	-2.235	0.9649	5.39	0.9955	0.275	0.9389	1.085	0.9668	-3.575	0.9391	-0.17
	0.9493	-0.7	0.9556	-2.25	0.9658	5.41	0.9964	0.305	0.9399	1.075	0.9678	-3.54	0.94	-0.165
	0.9498	-0.695	0.9566	-2.285	0.9668	5.425	0.9974	0.31	0.9408	1.07	0.9687	-3.5	0.941	-0.165
	0.9504	-0.695	0.9576	-2.315	0.9677	5.45	0.9983	0.31	0.9418	1.065	0.9696	-3.485	0.9419	-0.165
	0.951	-0.695	0.9586	-2.325	0.9687	5.465	0.9993	0.315	0.9428	1.06	0.9705	-3.51	0.9428	-0.165
	0.9516	-0.695	0.9596	-2.31	0.9697	5.475	1.0002	0.32	0.9437	1.045	0.9714	-3.565	0.9438	-0.165
	0.9522	-0.69	0.9606	-2.285	0.9706	5.495	1.0012	0.32	0.9447	1.04	0.9723	-3.655	0.9447	-0.165
	0.9527	-0.685	0.9616	-2.265	0.9716	5.52	1.0021	0.32	0.9456	1.035	0.9733	-3.7	0.9456	-0.165
	0.9533	-0.685	0.9626	-2.275	0.9725	5.535	1.0031	0.325	0.9466	1.035	0.9742	-3.715	0.9466	-0.165
	0.9539	-0.68	0.9636	-2.27	0.9735	5.545	1.004	0.33	0.9476	1.025	0.9751	-3.725	0.9475	-0.165
	0.9545	-0.68	0.9646	-2.27	0.9745	5.565	1.005	0.335	0.9485	1.02	0.976	-3.725	0.9485	-0.165
	0.9551	-0.675	0.9655	-2.25	0.9754	5.58	1.0059	0.335	0.9495	1.01	0.9769	-3.745	0.9494	-0.165
	0.9557	-0.675	0.9665	-2.25	0.9764	5.595	1.0069	0.34	0.9504	1.01	0.9779	-3.78	0.9503	-0.165
	0.9562	-0.675	0.9675	-2.265	0.9773	5.605	1.0079	0.34	0.9514	1.005	0.9788	-3.825	0.9513	-0.165
	0.9568	-0.675	0.9685	-2.3	0.9783	5.61	1.0088	0.34	0.9524	1	0.9797	-3.88	0.9522	-0.165
	0.9574	-0.67	0.9695	-2.325	0.9793	5.64	1.0098	0.35	0.9533	0.995	0.9806	-3.875	0.9531	-0.165
	0.958	-0.67	0.9705	-2.345	0.9802	5.645	1.0107	0.355	0.9543	0.99	0.9815	-3.835	0.9541	-0.165
	0.9586	-0.67	0.9715	-2.38	0.9812	5.66	1.0117	0.355	0.9552	0.98	0.9825	-3.82	0.955	-0.165
	0.9591	-0.665	0.9725	-2.425	0.9821	5.675	1.0126	0.36	0.9562	0.97	0.9834	-3.87	0.9559	-0.165
	0.9597	-0.66	0.9735	-2.465	0.9831	5.68	1.0136	0.365	0.9572	0.965	0.9843	-3.94	0.9569	-0.16
	0.9603	-0.66	0.9745	-2.475	0.984	5.685	1.0145	0.37	0.9581	0.96	0.9852	-3.955	0.9578	-0.16
	0.9609	-0.66	0.9755	-2.465	0.985	5.69	1.0155	0.375	0.9591	0.955	0.9861	-3.94	0.9587	-0.155
	0.9615	-0.655	0.9765	-2.45	0.986	5.695	1.0164	0.38	0.96	0.945	0.9871	-3.94	0.9597	-0.15
	0.9621	-0.65	0.9774	-2.44	0.9869	5.705	1.0174	0.38	0.961	0.94	0.988	-3.895	0.9606	-0.145
	0.9626	-0.645	0.9784	-2.425	0.9879	5.715	1.0183	0.38	0.9619	0.925	0.9889	-3.825	0.9615	-0.145
	0.9632	-0.64	0.9794	-2.385	0.9888	5.715	1.0193	0.385	0.9629	0.92	0.9898	-3.805	0.9625	-0.14
	0.9638	-0.64	0.9804	-2.375	0.9898	5.73	1.0202	0.39	0.9639	0.91	0.9907	-3.79	0.9634	-0.14
	0.9644	-0.635	0.9814	-2.37	0.9908	5.74	1.0212	0.39	0.9648	0.905	0.9916	-3.72	0.9643	-0.14
	0.965	-0.63	0.9824	-2.335	0.9917	5.745	1.0221	0.39	0.9658	0.9	0.9926	-3.62	0.9653	-0.14
	0.9655	-0.625	0.9834	-2.32	0.9927	5.75	1.0231	0.395	0.9667	0.895	0.9935	-3.545	0.9662	-0.135
	0.9661	-0.625	0.9844	-2.34	0.9936	5.755	1.024	0.395	0.9677	0.89	0.9944	-3.525	0.9671	-0.135
	0.9667	-0.625	0.9854	-2.335	0.9946	5.765	1.025	0.4	0.9687	0.88	0.9953	-3.54	0.9681	-0.135
	0.9673	-0.62	0.9864	-2.29	0.9955	5.77	1.0259	0.4	0.9696	0.87	0.9962	-3.53	0.969	-0.13
	0.9679	-0.615	0.9874	-2.22	0.9965	5.76	1.0269	0.405	0.9706	0.865	0.9972	-3.535	0.97	-0.13
	0.9685	-0.61	0.9883	-2.15	0.9975	5.78	1.0278	0.41	0.9715	0.855	0.9981	-3.575	0.9709	-0.13
	0.969	-0.61	0.9893	-2.11	0.9984	5.785	1.0288	0.41	0.9725	0.845	0.999	-3.59	0.9718	-0.13
	0.9696	-0.605	0.9903	-2.125	0.9994	5.785	1.0297	0.41	0.9735	0.84	0.9999	-3.6	0.9728	-0.13
	0.9702	-0.6	0.9913	-2.195	1.0003	5.78	1.0307	0.415	0.9744	0.835	1.0008	-3.67	0.9737	-0.125
	0.9708	-0.6	0.9923	-2.295	1.0013	5.79	1.0316	0.415	0.9754	0.825	1.0018	-3.73	0.9746	-0.125
	0.9714	-0.595	0.9933	-2.345	1.0023	5.785	1.0326	0.415	0.9763	0.82	1.0027	-3.71	0.9756	-0.12
	0.9719	-0.595	0.9943	-2.335	1.0032	5.785	1.0335	0.42	0.9773	0.81	1.0036	-3.67	0.9765	-0.12
	0.9725	-0.585	0.9953	-2.31	1.0042	5.79	1.0345	0.42	0.9783	0.805	1.0045	-3.63	0.9774	-0.115
	0.9731	-0.58	0.9963	-2.28	1.0051	5.78	1.0354	0.42	0.9792	0.795	1.0054	-3.57	0.9784	-0.115
	0.9737	-0.58	0.9973	-2.245	1.0061	5.78	1.0364	0.425	0.9802	0.79	1.0064	-3.57	0.9793	-0.115
	0.9743	-0.58	0.9983	-2.195	1.0071	5.785	1.0373	0.42	0.9811	0.78	1.0073	-3.61	0.9802	-0.11
	0.9749	-0.575	0.9992	-2.145	1.008	5.775	1.0383	0.42	0.9821	0.77	1.0082	-3.63	0.9812	-0.11
	0.9754	-0.565	1.0002	-2.09	1.009	5.775	1.0392	0.42	0.9831	0.765	1.0091	-3.62	0.9821	-0.11
	0.976	-0.565	1.0012	-2.06	1.0099	5.775	1.0402	0.415	0.984	0.755	1.01	-3.585	0.983	-0.11
	0.9766	-0.56	1.0022	-2.07	1.0109	5.775	1.0412	0.415	0.985	0.75	1.011	-3.565	0.984	-0.11
	0.9772	-0.555	1.0032	-2.085	1.0118	5.78	1.0421	0.41	0.9859	0.74	1.0119	-3.56	0.9849	-0.115
	0.9778	-0.555	1.0042	-2.08	1.0128	5.78	1.0431	0.41	0.9869	0.735	1.0128	-3.565	0.9858	-0.115
	0.9783	-0.555	1.0052	-2.1	1.0138	5.775	1.044	0.41	0.9879	0.73	1.0137	-3.585	0.9868	-0.115
	0.9789	-0.555	1.0062	-2.14	1.0147	5.785	1.045	0.41	0.9888	0.725	1.0146	-3.585	0.9877	-0.115
	0.9799	-0.275	1.0072	-2.165	1.0157	5.78	1.0459	0.405	0.9898	0.715	1.0155	-3.585	0.9887	-0.115
	0.9809	-0.275	1.0082	-2.18	1.0166	5.775	1.0469	0.4	0.9907	0.71	1.0165	-3.62	0.9896	-0.115
	0.9819	-0.27	1.0092	-2.185	1.0176	5.78	1.0478	0.4	0.9917	0.705	1.017	-3.745	0.9905	-0.115
	0.9829	-0.27	1.0101	-2.18	1.0186	5.785	1.0488	0.405	0.9927	0.7	1.0175	-3.815	0.9915	-0.115
	0.9838	-0.27	1.0111	-2.185	1.0195	5.775	1.0497	0.4	0.9936	0.695	1.018	-3.88	0.9924	-0.115
	0.9848	-0.27	1.0121	-2.195	1.0205	5.765	1.0507	0.4	0.9946	0.69	1.0185	-3.905	0.9933	-0.115
	0.9858	-0.265	1.0131	-2.185	1.0214	5.77	1.0516	0.4	0.9955	0.68	1.019	-3.89	0.9943	-0.115
	0.9868	-0.255	1.0141	-2.15	1.0224	5.76	1.0526	0.395	0.9965	0.68	1.0195	-3.835	0.9952	-0.11
	0.9878	-0.255	1.0151	-2.105	1.0233	5.76	1.0535	0.39	0.9975	0.67	1.02	-3.76	0.9961	-0.11
	0.9888	-0.255	1.0161	-2.07	1.0243	5.755	1.0545	0.385	0.9984	0.665	1.0205	-3.73	0.9971	-0.11
	0.9897	-0.255	1.0171	-2.065	1.0253	5.745	1.0554	0.385	0.9994	0.66	1.021	-3.72	0.998	-0.115
	0.9907	-0.25	1.0181	-2.075	1.0262	5.735	1.0564	0.38	1.0003	0.655	1.0215	-3.665	0.9989	-0.115
	0.9917	-0.25	1.0191	-2.105	1.0272	5.72	1.0573	0.375	1.0013	0.645	1.022	-3.61	0.9999	-0.115
	0.9927	-0.25	1.0201	-2.135	1.0281	5.705	1.0583	0.375	1.0022	0.645	1.0225	-3.605	1.0008	-0.12
	0.9937	-0.25	1.0211	-2.145	1.0291	5.7	1.0592	0.37	1.0032	0.64	1.023	-3.625	1.0017	-0.125
	0.9947	-0.25	1.022	-2.135	1.0301	5.695	1.0602	0.365	1.0042	0.635	1.0235	-3.63	1.0027	-0.125
	0.9956	-0.25	1.023	-2.11	1.031	5.69	1.0611	0.36	1.0051	0.63	1.024	-3.665	1.0036	-0.125
	0.9966	-0.25	1.024	-2.08	1.032	5.675	1.0621	0.36	1.0061	0.62	1.0245	-3.71	1.0045	-0.125
	0.9976	-0.25	1.025	-2.045	1.0329	5.655	1.063	0.355	1.007	0.62	1.025	-3.715	1.0055	-0.125
	0.9986	-0.245	1.026	-2.01	1.0339	5.64	1.064	0.355	1.008	0.615	1.0255	-3.755	1.0064	-0.125
	0.9996	-0.245	1.027	-1.975	1.0349	5.63	1.0649	0.35	1.009	0.605	1.026	-3.84	1.0074	-0.13
	1.0005	-0.24	1.028	-1.94	1.0358	5.615	1.0659	0.35	1.0099	0.6	1.0265	-3.895	1.0083	-0.13
	1.0015	-0.24	1.029	-1.925	1.0368	5.6	1.0668	0.35	1.0109	0.59	1.027	-3.87	1.0092	-0.13
	1.0025	-0.235	1.03	-1.935	1.0377	5.585	1.0678	0.345	1.0118	0.585	1.0276	-3.795	1.0102	-0.13
	1.0035	-0.235	1.031	-1.955	1.0387	5.585	1.0687	0.345	1.0128	0.575	1.0281	-3.735	1.0111	-0.13
	1.0045	-0.23	1.032	-1.94	1.0396	5.575	1.0697	0.345	1.0138	0.57	1.0286	-3.69	1.012	-0.13
	1.0055	-0.225	1.0329	-1.92	1.0406	5.565	1.0706	0.345	1.0147	0.56	1.0291	-3.64	1.013	-0.13
	1.0064	-0.225	1.034	-1.51	1.0416	5.545	1.0716	0.345	1.0157	0.555	1.0296	-3.605	1.0139	-0.125
	1.0074	-0.22	1.035	-1.51	1.0425	5.54	1.0725	0.34	1.0166	0.55	1.0301	-3.6	1.0148	-0.125
	1.0084	-0.215	1.0361	-1.51	1.0435	5.535	1.0735	0.335	1.0176	0.54	1.0306	-3.56	1.0158	-0.125
	1.0094	-0.21	1.0371	-1.5	1.0444	5.525	1.0745	0.335	1.0186	0.535	1.0311	-3.545	1.0167	-0.13
	1.0104	-0.21	1.0382	-1.495	1.0454	5.5	1.0754	0.33	1.0195	0.525	1.0316	-3.555	1.0176	-0.13
	1.0113	-0.21	1.0392	-1.5	1.0464	5.495	1.0764	0.33	1.0205	0.525	1.0321	-3.6	1.0186	-0.13
	1.0123	-0.21	1.0403	-1.49	1.0473	5.49	1.0773	0.33	1.0214	0.52	1.0326	-3.635	1.0195	-0.13
	1.0133	-0.205	1.0413	-1.475	1.0483	4.35	1.0783	0.325	1.0224	0.515	1.0331	-3.64	1.0204	-0.13
	1.0143	-0.2	1.0424	-1.47	1.0493	4.335	1.0792	0.32	1.0234	0.51	1.0336	-3.625	1.0214	-0.135
	1.0153	-0.2	1.0434	-1.46	1.0502	4.32	1.0802	0.32	1.0243	0.505	1.0341	-3.61	1.0223	-0.135
	1.0163	-0.2	1.0445	-1.445	1.0512	4.305	1.0811	0.315	1.0253	0.5	1.0346	-3.61	1.0232	-0.13
	1.0172	-0.2	1.0455	-1.42	1.0522	4.295	1.0821	0.315	1.0262	0.495	1.0351	-3.605	1.0242	-0.13
	1.0182	-0.19	1.0465	-1.405	1.0531	4.29	1.083	0.315	1.0272	0.49	1.0356	-3.615	1.0251	-0.135
	1.0192	-0.19	1.0476	-1.395	1.0541	4.275	1.084	0.315	1.0282	0.485	1.0361	-3.6	1.026	-0.135
	1.0202	-0.19	1.0486	-1.39	1.0551	4.255	1.0849	0.31	1.0291	0.48	1.0366	-3.565	1.027	-0.135
	1.0212	-0.19	1.0497	-1.38	1.056	4.235	1.0859	0.31	1.0301	0.48	1.0371	-3.545	1.0279	-0.13
	1.0222	-0.185	1.0507	-1.37	1.057	4.23	1.0868	0.31	1.031	0.475	1.0376	-3.51	1.0289	-0.13
	1.0231	-0.185	1.0518	-1.36	1.058	4.215	1.0878	0.305	1.032	0.465	1.0381	-3.49	1.0298	-0.13
	1.0241	-0.185	1.0528	-1.35	1.0589	4.21	1.0887	0.3	1.033	0.46	1.0386	-3.525	1.0307	-0.135
	1.0251	-0.18	1.0539	-1.34	1.0599	4.185	1.0897	0.295	1.0339	0.455	1.0391	-3.6	1.0317	-0.13
	1.0261	-0.18	1.0549	-1.33	1.0609	4.16	1.0906	0.295	1.0349	0.445	1.0396	-3.69	1.0326	-0.13
	1.0271	-0.18	1.056	-1.315	1.0619	4.145	1.0916	0.29	1.0358	0.445	1.0401	-3.78	1.0335	-0.13
	1.028	-0.18	1.057	-1.295	1.0628	4.13	1.0925	0.285	1.0368	0.44	1.0406	-3.78	1.0345	-0.13
	1.029	-0.18	1.058	-1.29	1.0638	4.105	1.0935	0.285	1.0377	0.435	1.0412	-3.775	1.0354	-0.135
	1.03	-0.18	1.0591	-1.305	1.0648	4.09	1.0944	0.28	1.0387	0.43	1.0417	-3.76	1.0363	-0.14
	1.031	-0.18	1.0601	-1.325	1.0657	4.085	1.0954	0.28	1.0397	0.425	1.0422	-3.73	1.0373	-0.145
	1.032	-0.18	1.0612	-1.34	1.0667	4.07	1.0963	0.275	1.0406	0.42	1.0427	-3.695	1.0382	-0.145
	1.033	-0.18	1.0622	-1.345	1.0677	4.05	1.0973	0.265	1.0416	0.415	1.0432	-3.68	1.0391	-0.15
	1.0339	-0.18	1.0633	-1.335	1.0686	4.025	1.0982	0.265	1.0425	0.415	1.0437	-3.67	1.0401	-0.155
	1.0349	-0.185	1.0643	-1.325	1.0696	4.015	1.0992	0.265	1.0435	0.41	1.0442	-3.665	1.041	-0.155
	1.0359	-0.18	1.0654	-1.32	1.0706	4	1.1001	0.26	1.0445	0.41	1.0447	-3.67	1.0419	-0.16
	1.0369	-0.18	1.0664	-1.3	1.0715	3.98	1.1011	0.26	1.0454	0.405	1.0452	-3.65	1.0429	-0.005
	1.0379	-0.185	1.0675	-1.29	1.0725	3.96	1.102	0.255	1.0464	0.405	1.0457	-3.65	1.0438	0
	1.0389	-0.18	1.0685	-1.305	1.0735	3.95	1.103	0.255	1.0473	0.4	1.0462	-3.66	1.0448	0.005
	1.0398	-0.18	1.0695	-1.335	1.0744	3.93	1.1039	0.255	1.0483	0.4	1.0467	-3.655	1.0457	0.01
	1.0408	-0.185	1.0706	-1.38	1.0754	3.91	1.1049	0.25	1.0493	0.315	1.0472	-3.615	1.0467	0.01
	1.0418	-0.18	1.0716	-1.405	1.0764	3.89	1.1058	0.25	1.0503	0.31	1.0477	-3.605	1.0476	0.015
	1.0428	-0.18	1.0727	-1.4	1.0774	3.87	1.1068	0.245	1.0512	0.31	1.0482	-3.615	1.0486	0.02
	1.0438	-0.18	1.0737	-1.385	1.0783	3.85	1.1077	0.24	1.0522	0.305	1.0487	-3.585	1.0495	0.02
	1.0447	-0.18	1.0748	-1.37	1.0793	3.825	1.1087	0.24	1.0532	0.3	1.0492	-3.57	1.0504	0.025
	1.0457	-0.18	1.0758	-1.375	1.0803	3.82	1.1097	0.235	1.0542	0.295	1.0497	-3.615	1.0514	0.03
	1.0467	-0.18	1.0769	-1.395	1.0812	3.81	1.1106	0.235	1.0551	0.295	1.0502	-3.63	1.0523	0.035
	1.0477	-0.18	1.0779	-1.42	1.0822	3.79	1.1116	0.235	1.0561	0.295	1.0507	-3.62	1.0533	0.04
	1.0487	-0.18	1.079	-1.42	1.0832	3.77	1.1125	0.23	1.0571	0.29	1.0512	-3.62	1.0542	0.045
	1.0497	-0.185	1.08	-1.4	1.0841	3.745	1.1135	0.23	1.0581	0.29	1.0517	-3.63	1.0551	0.045
	1.0506	-0.19	1.081	-1.355	1.0851	3.73	1.1144	0.225	1.059	0.29	1.0522	-3.605	1.0561	0.05
	1.0516	-0.19	1.0821	-1.31	1.0861	3.715	1.1154	0.225	1.06	0.285	1.0527	-3.555	1.057	0.055
	1.0526	-0.19	1.0831	-1.275	1.087	3.705	1.1163	0.225	1.061	0.285	1.0532	-3.51	1.058	0.055
	1.0536	-0.19	1.0842	-1.245	1.088	3.685	1.1172	-2.23	1.062	0.28	1.0537	-3.465	1.0589	0.06
	1.0546	-0.19	1.0852	-1.235	1.089	3.67	1.1182	-2.275	1.0629	0.275	1.0542	-3.425	1.0599	0.06
	1.0555	-0.195	1.0863	-1.225	1.0899	3.655	1.1191	-2.315	1.0639	0.275	1.0548	-3.385	1.0608	0.06
	1.0565	-0.195	1.0873	-1.22	1.0909	3.645	1.12	-2.36	1.0649	0.27	1.0553	-3.39	1.0617	0.065
	1.0575	-0.19	1.0884	-1.225	1.0919	3.63	1.1209	-2.405	1.0659	0.27	1.0558	-3.42	1.0627	0.06
	1.0585	-0.19	1.0894	-1.23	1.0929	3.615	1.1218	-2.455	1.0668	0.27	1.0563	-3.43	1.0636	0.06
	1.0595	-0.19	1.0905	-1.235	1.0938	3.595	1.1228	-2.495	1.0678	0.27	1.0568	-3.445	1.0646	0.06
	1.0605	-0.185	1.0915	-1.245	1.0948	3.58	1.1237	-2.525	1.0688	0.265	1.0573	-3.48	1.0655	0.06
	1.0614	-0.185	1.0925	-1.255	1.0958	3.555	1.1246	-2.57	1.0698	0.265	1.0578	-3.48	1.0665	0.06
	1.0624	-0.185	1.0936	-1.265	1.0967	3.535	1.1255	-2.615	1.0708	0.27	1.0583	-3.46	1.0674	0.06
	1.0634	-0.185	1.0946	-1.285	1.0977	3.51	1.1264	-2.65	1.0717	0.27	1.0588	-3.465	1.0683	0.06
	1.0644	-0.18	1.0957	-1.295	1.0987	3.5	1.1273	-2.69	1.0727	0.27	1.0593	-3.515	1.0693	0.06
	1.0654	-0.18	1.0967	-1.305	1.0996	3.475	1.1283	-2.725	1.0737	0.27	1.0598	-3.53	1.0702	0.065
	1.0664	-0.18	1.0978	-1.315	1.1006	3.465	1.1292	-2.765	1.0747	0.275	1.0603	-3.475	1.0712	0.065
	1.0673	-0.18	1.0988	-1.325	1.1016	3.45	1.1301	-2.805	1.0756	0.275	1.0608	-3.41	1.0721	0.065
	1.0683	-0.18	1.0999	-1.33	1.1025	3.425	1.131	-2.845	1.0766	0.275	1.0613	-3.365	1.0731	0.065
	1.0693	-0.185	1.1009	-1.34	1.1035	3.41	1.1319	-2.885	1.0776	0.275	1.0618	-3.33	1.074	0.07
	1.0703	-0.18	1.102	-1.34	1.1045	3.395	1.1329	-2.92	1.0786	0.275	1.0623	-3.34	1.0749	0.07
	1.0713	-0.185	1.103	-1.345	1.1054	3.375	1.1338	-2.94	1.0795	0.28	1.0628	-3.375	1.0759	0.065
	1.0722	-0.185	1.104	-1.345	1.1064	3.365	1.1347	-2.97	1.0805	0.28	1.0633	-3.38	1.0768	0.065
	1.0732	-0.185	1.1051	-1.335	1.1074	3.35	1.1356	-3.025	1.0815	0.28	1.0638	-3.385	1.0778	0.065
	1.0742	-0.18	1.1061	-1.335	1.1084	3.345	1.1365	-3.095	1.0825	0.28	1.0643	-3.355	1.0787	0.06
	1.0752	-0.18	1.1072	-1.325	1.1093	3.325	1.1375	-3.125	1.0834	0.28	1.0648	-3.34	1.0796	0.06
	1.0762	-0.18	1.1082	-1.315	1.1103	3.3	1.1384	-3.16	1.0844	0.28	1.0653	-3.32	1.0806	0.055
	1.0772	-0.18	1.1093	-1.31	1.1113	3.28	1.1393	-3.155	1.0854	0.28	1.0658	-3.29	1.0815	0.05
	1.0781	-0.18	1.1103	-1.3	1.1122	3.27	1.1402	-3.1	1.0864	0.28	1.0663	-3.295	1.0825	0.05
	1.0791	-0.18	1.1114	-1.285	1.1132	3.25	1.1411	-3.06	1.0873	0.275	1.0668	-3.33	1.0834	0.055
	1.0801	-0.18	1.1124	-1.275	1.1142	3.24	1.1421	-3.05	1.0883	0.28	1.0673	-3.38	1.0844	0.055
	1.0811	-0.18	1.1135	-1.265	1.1151	3.22	1.143	-3.045	1.0893	0.28	1.0678	-3.385	1.0853	0.06
	1.0821	-0.18	1.1145	-1.26	1.1161	3.21	1.1439	-3.055	1.0903	0.28	1.0684	-3.38	1.0862	0.07
	1.083	-0.18	1.1155	-1.255	1.1171	3.185	1.1448	-3.015	1.0912	0.28	1.0689	-3.365	1.0872	0.075
	1.084	-0.18	1.1166	-1.245	1.118	3.165	1.1457	-2.98	1.0922	0.275	1.0694	-3.38	1.0881	0.085
	1.085	-0.18	1.1176	-1.245	1.119	3.155	1.1466	-2.96	1.0932	0.28	1.0699	-3.41	1.0891	0.1
	1.086	-0.18	1.1187	-1.25	1.12	3.135	1.1476	-2.945	1.0942	0.28	1.0704	-3.435	1.09	0.12
	1.087	-0.185	1.1197	-1.24	1.1209	3.12	1.1485	-2.96	1.0951	0.28	1.0709	-3.465	1.091	0.135
	1.088	-0.185	1.1208	-1.24	1.1219	3.1	1.1494	-2.965	1.0961	0.285	1.0714	-3.48	1.0919	0.155
	1.0889	-0.19	1.1218	-1.235	1.1229	3.08	1.1503	-2.97	1.0971	0.28	1.0719	-3.465	1.0928	0.17
	1.0899	-0.19	1.1229	-1.23	1.1239	3.07	1.1512	-2.99	1.0981	0.285	1.0724	-3.49	1.0938	0.19
	1.0909	-0.19	1.1239	-1.225	1.1248	3.055	1.1522	-3.025	1.099	0.28	1.0729	-3.52	1.0947	0.215
	1.0919	-0.195	1.125	-1.215	1.1258	3.03	1.1531	-3.055	1.1	0.28	1.0734	-3.55	1.0957	0.235
	1.0929	-0.2	1.126	-1.215	1.1268	3.01	1.154	-3.1	1.101	0.275	1.0739	-3.6	1.0966	0.255
	1.0939	-0.2	1.127	-1.21	1.1277	2.995	1.1549	-3.125	1.102	0.275	1.0744	-3.605	1.0976	0.28
	1.0948	-0.205	1.1281	-1.2	1.1287	2.985	1.1558	-3.15	1.103	0.28	1.0749	-3.575	1.0985	0.3
	1.0958	-0.205	1.1291	-1.195	1.1297	2.98	1.1568	-3.175	1.1039	0.275	1.0754	-3.515	1.0994	0.33
	1.0968	-0.205	1.1302	-1.185	1.1306	2.97	1.1577	-3.215	1.1049	0.27	1.0759	-3.44	1.1004	0.355
	1.0978	-0.205	1.1312	-1.175	1.1316	2.94	1.1586	-3.265	1.1059	0.265	1.0764	-3.38	1.1013	0.38
	1.0988	-0.21	1.1323	-1.16	1.1326	2.92	1.1595	-3.305	1.1069	0.265	1.0769	-3.31	1.1023	0.405
	1.0997	-0.21	1.1333	-1.15	1.1335	2.905	1.1604	-3.33	1.1078	0.26	1.0774	-3.25	1.1032	0.435
	1.1007	-0.21	1.1344	-1.15	1.1345	2.885	1.1614	-3.355	1.1088	0.26	1.0779	-3.235	1.1042	0.46
	1.1017	-0.215	1.1354	-1.145	1.1355	2.87	1.1623	-3.38	1.1098	0.26	1.0784	-3.25	1.1051	0.495
	1.1027	-0.215	1.1365	-1.135	1.1364	2.86	1.1632	-3.405	1.1108	0.265	1.0789	-3.27	1.106	0.52
	1.1037	-0.22	1.1375	-1.135	1.1374	2.84	1.1641	-3.445	1.1117	0.265	1.0794	-3.28	1.107	0.555
	1.1046	-0.25	1.1385	-1.14	1.1384	2.825	1.165	-3.47	1.1127	0.265	1.0799	-3.24	1.1079	0.59
	1.1054	-0.245	1.1396	-1.14	1.1393	2.805	1.1659	-3.46	1.1137	0.265	1.0804	-3.175	1.1089	0.625
	1.1063	-0.245	1.1406	-1.145	1.1403	2.79	1.1669	-3.435	1.1147	0.27	1.0813	-2.555	1.1098	0.66
	1.1072	-0.24	1.1417	-1.15	1.1413	2.77	1.1678	-3.43	1.1156	0.27	1.0822	-2.535	1.1107	0.69
	1.108	-0.235	1.1427	-1.155	1.1423	2.755	1.1687	-3.465	1.1166	0.265	1.0831	-2.52	1.1117	0.725
	1.1089	-0.235	1.1438	-1.16	1.1432	2.74	1.1696	-3.475	1.1176	0.265	1.084	-2.51	1.1126	0.76
	1.1098	-0.23	1.1448	-1.17	1.1442	2.73	1.1705	-3.48	1.1186	0.265	1.0849	-2.485	1.1136	0.79
	1.1107	-0.23	1.1459	-1.175	1.1452	2.715	1.1715	-3.52	1.1195	0.27	1.0857	-2.48	1.1145	0.835
	1.1115	-0.225	1.1469	-1.175	1.1461	2.7	1.1724	-3.59	1.1205	0.27	1.0866	-2.485	1.1155	0.875
	1.1124	-0.225	1.148	-1.185	1.1471	2.69	1.1733	-3.6	1.1215	0.27	1.0875	-2.49	1.1164	0.905
	1.1133	-0.225	1.149	-1.185	1.1481	2.68	1.1742	-3.575	1.1225	0.27	1.0884	-2.47	1.1173	0.95
	1.1141	-0.225	1.15	-1.18	1.149	2.665	1.1751	-3.56	1.1234	0.27	1.0893	-2.445	1.1183	0.99
	1.115	-0.22	1.1511	-1.185	1.15	2.65	1.1761	-3.545	1.1244	0.27	1.0901	-2.43	1.1192	1.03
	1.1159	-0.215	1.1521	-1.19	1.151	2.63	1.177	-3.52	1.1254	0.27	1.091	-2.395	1.1202	1.075
	1.1168	-0.21	1.1532	-1.195	1.1519	2.62	1.1779	-3.49	1.1264	0.27	1.0919	-2.365	1.1211	1.11
	1.1176	-0.21	1.1542	-1.195	1.1529	2.605	1.1788	-3.46	1.1273	0.275	1.0928	-2.34	1.1221	1.155
	1.1185	-0.205	1.1553	-1.195	1.1539	2.595	1.1797	-3.425	1.1283	0.275	1.0937	-2.31	1.123	1.205
	1.1194	-0.205	1.1563	-1.195	1.1548	2.585	1.1807	-3.42	1.1293	0.275	1.0945	-2.285	1.1239	1.245
	1.1202	-0.2	1.1574	-1.2	1.1558	2.57	1.1816	-3.445	1.1303	0.28	1.0954	-2.26	1.1249	1.285
	1.1211	-0.2	1.1584	-1.205	1.1568	2.55	1.1825	-3.455	1.1312	0.28	1.0963	-2.235	1.1258	1.33
	1.122	-0.195	1.1595	-1.205	1.1578	2.54	1.1834	-3.465	1.1322	0.285	1.0972	-2.23	1.1268	1.375
	1.1229	-0.195	1.1605	-1.21	1.1587	2.53	1.1843	-3.485	1.1332	0.295	1.0981	-2.23	1.1277	1.415
	1.1237	-0.19	1.1615	-1.215	1.1597	2.52	1.1852	-3.47	1.1342	0.3	1.0989	-2.26	1.1287	1.455
	1.1246	-0.19	1.1626	-1.215	1.1607	2.515	1.1862	-3.445	1.1351	0.3	1.0998	-2.28	1.1296	1.5
	1.1255	-0.19	1.1636	-1.215	1.1616	2.5	1.1871	-3.49	1.1361	0.3	1.1007	-2.315	1.1305	1.545
	1.1264	-0.19	1.1647	-1.21	1.1626	2.49	1.188	-3.585	1.1371	0.305	1.1016	-2.34	1.1315	1.585
	1.1272	-0.19	1.1657	-1.195	1.1636	2.47	1.1889	-3.595	1.1381	0.31	1.1025	-2.34	1.1324	1.63
	1.1281	-0.185	1.1668	-0.635	1.1645	2.46	1.1898	-3.575	1.1391	0.31	1.1033	-2.32	1.1334	1.67
	1.129	-0.19	1.1678	-0.635	1.1655	2.445	1.1908	-3.545	1.14	0.315	1.1042	-2.295	1.1343	1.715
	1.1298	-0.19	1.1689	-0.63	1.1665	2.435	1.1917	-3.55	1.141	0.32	1.1051	-2.29	1.1353	1.76
	1.1307	-0.19	1.1699	-0.625	1.1674	2.43	1.1926	-3.58	1.142	0.32	1.106	-2.275	1.1362	1.795
	1.1316	-0.19	1.1709	-0.625	1.1684	2.415	1.1935	-3.615	1.143	0.325	1.1069	-2.24	1.1371	1.835
	1.1325	-0.19	1.172	-0.625	1.1694	2.4	1.1944	-3.69	1.1439	0.33	1.1077	-2.21	1.1381	1.87
	1.1333	-0.19	1.173	-0.62	1.1703	2.385	1.1954	-3.77	1.1449	0.33	1.1086	-2.19	1.139	1.91
	1.1342	-0.19	1.1741	-0.615	1.1713	1.085	1.1963	-3.77	1.1459	0.335	1.1095	-2.2	1.14	1.945
	1.1351	-0.19	1.1751	-0.61	1.1723	1.075	1.1972	-3.75	1.1469	0.34	1.1104	-2.22	1.1409	1.985
	1.1359	-0.19	1.1761	-0.61	1.1733	1.07	1.1981	-3.77	1.1478	0.345	1.1113	-2.215	1.1418	2.03
	1.1368	-0.19	1.1772	-0.605	1.1743	1.07	1.199	-3.8	1.1488	0.345	1.1121	-2.19	1.1428	2.06
	1.1377	-0.185	1.1782	-0.6	1.1753	1.06	1.2	-3.79	1.1498	0.35	1.113	-2.165	1.1437	2.105
	1.1386	-0.185	1.1792	-0.6	1.1762	1.05	1.2009	-3.745	1.1508	0.355	1.1139	-2.145	1.1447	2.14
	1.1394	-0.185	1.1803	-0.6	1.1772	1.05	1.2018	-3.7	1.1517	0.36	1.1148	-2.145	1.1456	2.18
	1.1403	-0.18	1.1813	-0.6	1.1782	1.045	1.2027	-3.685	1.1527	0.36	1.1157	-2.19	1.1466	2.22
	1.1412	-0.18	1.1824	-0.6	1.1792	1.035	1.2036	-3.715	1.1537	0.365	1.1165	-2.25	1.1475	2.26
	1.1421	-0.18	1.1834	-0.6	1.1802	1.03	1.2046	-3.785	1.1547	0.37	1.1174	-2.29	1.1484	2.295
	1.1429	-0.18	1.1844	-0.6	1.1811	1.025	1.2055	-3.82	1.1556	0.375	1.1183	-2.28	1.1494	2.325
	1.1438	-0.18	1.1855	-0.6	1.1821	1.015	1.2064	-3.84	1.1566	0.375	1.1192	-2.24	1.1503	2.365
	1.1447	-0.18	1.1865	-0.605	1.1831	1.01	1.2073	-3.88	1.1576	0.38	1.1201	-2.22	1.1513	2.405
	1.1455	-0.18	1.1876	-0.595	1.1841	1	1.2082	-3.905	1.1586	0.38	1.1209	-2.235	1.1522	2.445
	1.1464	-0.18	1.1886	-0.6	1.1851	0.995	1.2091	-3.88	1.1595	0.38	1.1218	-2.255	1.1532	2.49
	1.1473	-0.18	1.1896	-0.6	1.186	0.985	1.2101	-3.835	1.1605	0.385	1.1227	-2.245	1.1541	2.525
	1.1482	-0.18	1.1907	-0.595	1.187	0.975	1.211	-3.835	1.1615	0.385	1.1236	-2.2	1.155	2.55
	1.149	-0.18	1.1917	-0.595	1.188	0.97	1.2119	-3.895	1.1625	0.39	1.1245	-2.15	1.156	2.595
	1.1499	-0.18	1.1927	-0.59	1.189	0.96	1.2128	-3.92	1.1634	0.39	1.1253	-2.13	1.1569	2.63
	1.1508	-0.18	1.1938	-0.585	1.19	0.955	1.2137	-3.87	1.1644	0.39	1.1262	-2.13	1.1579	2.67
	1.1516	-0.175	1.1948	-0.585	1.1909	0.945	1.2147	-3.84	1.1654	0.395	1.1271	-2.145	1.1588	2.71
	1.1525	-0.175	1.1959	-0.585	1.1919	0.94	1.2156	-3.875	1.1664	0.395	1.128	-2.13	1.1598	2.74
	1.1534	-0.175	1.1969	-0.58	1.1929	0.93	1.2165	-3.925	1.1673	0.395	1.1289	-2.095	1.1607	2.775
	1.1543	-0.17	1.1979	-0.58	1.1939	0.925	1.2174	-3.945	1.1683	0.4	1.1297	-2.06	1.1616	2.815
	1.1551	-0.17	1.199	-0.58	1.1949	0.925	1.2183	-3.915	1.1693	0.4	1.1306	-2.06	1.1625	5.405
	1.156	-0.165	1.2	-0.575	1.1959	0.915	1.2193	-3.87	1.1703	0.405	1.1315	-2.1	1.1634	5.405
	1.1569	-0.16	1.2011	-0.57	1.1968	0.905	1.2202	-3.835	1.1712	0.41	1.1324	-2.135	1.1643	5.41
	1.1577	-0.155	1.2021	-0.57	1.1978	0.905	1.2211	-3.835	1.1722	0.415	1.1333	-2.135	1.1652	5.41
	1.1586	-0.155	1.2031	-0.565	1.1988	0.9	1.222	-3.88	1.1731	0.275	1.1341	-2.14	1.1661	5.42
	1.1595	-0.15	1.2042	-0.565	1.1998	0.885	1.2229	-3.925	1.1741	0.27	1.135	-2.16	1.1669	5.42
	1.1604	-0.145	1.2052	-0.57	1.2008	0.88	1.2239	-3.91	1.175	0.27	1.1359	-2.17	1.1678	5.435
	1.1612	-0.135	1.2062	-0.565	1.2017	0.865	1.2248	-3.87	1.1759	0.27	1.1368	-2.155	1.1687	5.445
	1.1621	-0.125	1.2073	-0.565	1.2027	0.855	1.2257	-3.845	1.1768	0.27	1.1377	-2.14	1.1696	5.45
	1.163	-0.115	1.2083	-0.56	1.2037	0.85	1.2266	-3.855	1.1777	0.27	1.1385	-2.125	1.1705	5.44
	1.1639	-0.1	1.2094	-0.56	1.2047	0.85	1.2275	-3.91	1.1787	0.275	1.1394	-2.095	1.1714	5.435
	1.1647	-0.085	1.2104	-0.555	1.2057	0.84	1.2284	-3.945	1.1796	0.275	1.1403	-2.055	1.1722	5.435
	1.1656	-0.065	1.2114	-0.555	1.2066	0.835	1.2294	-3.97	1.1805	0.275	1.1412	-2.01	1.1731	5.44
	1.1665	-0.045	1.2125	-0.55	1.2076	0.825	1.2303	-4.005	1.1814	0.275	1.1421	-1.975	1.174	5.43
	1.1673	-0.02	1.2135	-0.545	1.2086	0.815	1.2312	-4.025	1.1823	0.275	1.1429	-1.955	1.1749	5.44
	1.1682	0.005	1.2146	-0.545	1.2096	0.81	1.2321	-4.03	1.1832	0.275	1.1438	-1.98	1.1758	5.445
	1.1691	0.03	1.2156	-0.54	1.2106	0.805	1.233	-4.03	1.1842	0.275	1.1447	-2.02	1.1767	5.445
	1.17	0.06	1.2166	-0.54	1.2115	0.8	1.2339	-3.635	1.1851	0.275	1.1456	-2.065	1.1775	5.455
	1.1708	0.09	1.2177	-0.54	1.2125	0.795	1.2348	-3.63	1.186	0.275	1.1465	-2.11	1.1784	5.455
	1.1717	0.125	1.2187	-0.535	1.2135	0.79	1.2357	-3.615	1.1869	0.27	1.1473	-2.13	1.1793	5.45
	1.1726	0.155	1.2197	-0.53	1.2145	0.785	1.2366	-3.58	1.1878	0.27	1.1482	-2.135	1.1802	5.46
	1.1734	0.18	1.2208	-0.535	1.2155	0.78	1.2375	-3.555	1.1887	0.27	1.1491	-2.135	1.1811	5.45
	1.1743	0.21	1.2218	-0.535	1.2164	0.77	1.2383	-3.55	1.1897	0.27	1.15	-2.155	1.182	5.445
	1.1752	0.24	1.2229	-0.535	1.2174	0.765	1.2392	-3.54	1.1906	0.265	1.1509	-2.195	1.1828	5.45
	1.1761	0.27	1.2239	-0.535	1.2184	0.76	1.2401	-3.565	1.1915	0.27	1.1517	-2.195	1.1837	5.435
	1.1769	0.305	1.2249	-0.53	1.2194	0.76	1.241	-3.63	1.1924	0.27	1.1526	-2.195	1.1846	5.41
	1.1778	0.335	1.226	-0.535	1.2204	0.755	1.2419	-3.64	1.1933	0.265	1.1535	-2.215	1.1855	5.395
	1.1787	0.365	1.227	-0.53	1.2214	0.75	1.2427	-3.625	1.1943	0.265	1.1544	-2.245	1.1864	5.395
	1.1796	0.395	1.2281	-0.535	1.2223	0.745	1.2436	-3.59	1.1952	0.26	1.1553	-2.23	1.1873	5.395
	1.1804	0.425	1.2291	-0.535	1.2233	0.74	1.2445	-3.54	1.1961	0.265	1.1561	-2.17	1.1881	5.375
	1.1813	0.455	1.2301	-0.535	1.2243	0.73	1.2454	-3.49	1.197	0.265	1.157	-2.11	1.189	5.355
	1.1822	0.49	1.2312	-0.535	1.2253	0.73	1.2463	-3.45	1.1979	0.265	1.1579	-2.065	1.1899	5.345
	1.183	0.52	1.2322	-0.535	1.2263	0.725	1.2471	-3.455	1.1988	0.265	1.1588	-2.06	1.1908	5.34
	1.1839	0.555	1.2333	-0.535	1.2272	0.72	1.248	-3.495	1.1998	0.265	1.1597	-2.07	1.1917	5.325
	1.1848	0.59	1.2343	-0.535	1.2282	0.72	1.2489	-3.53	1.2007	0.27	1.1605	-2.06	1.1926	5.31
	1.1857	0.63	1.2353	-0.535	1.2292	0.715	1.2498	-3.535	1.2016	0.26	1.1614	-2.015	1.1934	5.3
	1.1865	0.665	1.2364	-0.53	1.2302	0.71	1.2507	-3.54	1.2025	0.26	1.1623	-1.985	1.1943	5.3
	1.1874	0.705	1.2374	-0.53	1.2312	0.71	1.2515	-3.545	1.2034	0.26	1.1632	-2.005	1.1952	5.305
	1.1883	0.745	1.2384	-0.53	1.2321	0.71	1.2524	-3.53	1.2044	0.255	1.1641	-2.05	1.1961	5.295
	1.1891	0.79	1.2395	-0.53	1.2331	0.705	1.2533	-3.49	1.2053	0.255	1.1649	-2.085	1.197	5.295
	1.19	0.835	1.2405	-0.53	1.2341	0.705	1.2542	-3.455	1.2062	0.255	1.1658	-2.1	1.1978	5.29
	1.1909	0.88	1.2416	-0.53	1.2351	0.7	1.2551	-3.45	1.2071	0.255	1.1667	-2.095	1.1987	5.275
	1.1918	0.93	1.2426	-0.535	1.2361	0.7	1.256	-3.45	1.208	0.25	1.1676	-2.07	1.1996	5.27
	1.1926	0.975	1.2436	-0.535	1.237	0.695	1.2568	-3.45	1.2089	0.25	1.1685	-2.04	1.2005	5.265
	1.1935	1.02	1.2447	-0.535	1.238	0.69	1.2577	-3.475	1.2099	0.25	1.1694	-2.02	1.2014	5.255
	1.1944	1.07	1.2457	-0.535	1.239	0.69	1.2586	-3.49	1.2108	0.25	1.1702	-2	1.2023	5.245
	1.1952	1.12	1.2468	-0.535	1.24	0.685	1.2595	-3.5	1.2117	0.245	1.1711	-2	1.2031	5.23
	1.1961	1.165	1.2478	-0.535	1.241	0.68	1.2604	-3.5	1.2126	0.245	1.172	-2.015	1.204	5.225
	1.197	1.21	1.2488	-0.535	1.2419	0.675	1.2612	-3.51	1.2135	0.245	1.1729	-2.015	1.2049	5.23
	1.1979	1.26	1.2499	-0.535	1.2429	0.665	1.2621	-3.51	1.2145	0.245	1.1738	-2.01	1.2058	5.225
	1.1987	1.31	1.2509	-0.53	1.2439	0.66	1.263	-3.515	1.2154	0.245	1.1746	-2.015	1.2067	5.21
	1.1996	1.35	1.2519	-0.525	1.2449	0.66	1.2639	-3.495	1.2163	0.245	1.1755	-2.035	1.2076	5.195
	1.2005	1.4	1.253	-0.525	1.2459	0.655	1.2648	-3.455	1.2172	0.245	1.1764	-2.055	1.2084	5.19
	1.2014	1.45	1.254	-0.52	1.2469	0.65	1.2656	-3.455	1.2181	0.25	1.1773	-2.065	1.2093	5.19
	1.2022	1.5	1.2551	-0.515	1.2478	0.645	1.2665	-3.56	1.219	0.245	1.1782	-2.07	1.2102	5.18
	1.2031	1.555	1.2561	-0.515	1.2488	0.64	1.2674	-3.63	1.22	0.245	1.179	-2.075	1.2111	5.175
	1.204	1.605	1.2571	-0.515	1.2498	0.635	1.2683	-3.59	1.2209	0.245	1.1799	-2.07	1.212	5.165
	1.2048	1.645	1.2582	-0.515	1.2508	0.635	1.2692	-3.53	1.2218	0.245	1.1808	-2.075	1.2129	5.165
	1.2057	1.695	1.2592	-0.51	1.2518	0.635	1.27	-3.49	1.2227	0.245	1.1817	-2.065	1.2137	5.155
	1.2066	1.75	1.2603	-0.505	1.2527	0.63	1.2709	-3.46	1.2236	0.245	1.1826	-2.035	1.2146	5.155
	1.2075	1.79	1.2613	-0.505	1.2537	0.625	1.2718	-3.425	1.2245	0.245	1.1834	-2	1.2155	5.15
	1.2083	1.845	1.2623	-0.505	1.2547	0.625	1.2727	-3.38	1.2255	0.245	1.1843	-1.985	1.2164	5.14
	1.2092	1.895	1.2634	-0.5	1.2557	0.62	1.2736	-3.335	1.2264	0.245	1.1852	-1.97	1.2173	5.145
	1.2101	1.935	1.2644	-0.505	1.2567	0.61	1.2745	-3.31	1.2273	0.25	1.1861	-1.98	1.2182	5.135
	1.2109	1.98	1.2654	-0.5	1.2576	0.61	1.2753	-3.28	1.2282	0.245	1.187	-2.005	1.219	5.13
	1.2118	2.025	1.2665	-0.5	1.2586	0.605	1.2762	-3.235	1.2291	0.25	1.1878	-2.02	1.2199	5.12
	1.2127	2.075	1.2675	-0.505	1.2596	0.605	1.2771	-3.205	1.2301	0.25	1.1887	-2.02	1.2208	5.125
	1.2136	2.12	1.2686	-0.5	1.2606	0.595	1.278	-3.235	1.231	0.255	1.1896	-2.01	1.2217	5.125
	1.2144	2.16	1.2696	-0.5	1.2616	0.595	1.2789	-3.285	1.2319	0.26	1.1905	-1.985	1.2226	5.125
	1.2153	5.61	1.2706	-0.495	1.2625	0.59	1.2797	-3.305	1.2328	0.265	1.1914	-1.955	1.2235	5.12
	1.2162	5.625	1.2717	-0.495	1.2635	0.585	1.2806	-3.265	1.2337	0.27	1.1922	-1.94	1.2243	5.13
	1.2171	5.645	1.2727	-0.49	1.2645	0.58	1.2815	-3.22	1.2346	0.275	1.1932	-1.67	1.2252	5.13
	1.218	5.66	1.2738	-0.49	1.2655	0.58	1.2824	-3.195	1.2356	0.28	1.1941	-1.67	1.2261	5.13
	1.2189	5.665	1.2748	-0.49	1.2665	0.58	1.2833	-3.18	1.2365	0.28	1.195	-1.665	1.227	5.135
	1.2197	5.675	1.2758	-0.485	1.2674	0.57	1.2841	-3.17	1.2374	0.285	1.1959	-1.66	1.2279	5.13
	1.2206	5.7	1.2769	-0.485	1.2684	0.57	1.285	-3.19	1.2383	0.285	1.1968	-1.66	1.2288	5.13
	1.2215	5.71	1.2779	-0.48	1.2694	0.565	1.2859	-3.22	1.2392	0.29	1.1978	-1.655	1.2296	5.125
	1.2224	5.715	1.2789	-0.48	1.2704	0.565	1.2868	-3.22	1.2402	0.29	1.1987	-1.65	1.2305	5.125
	1.2233	5.725	1.28	-0.48	1.2714	0.565	1.2877	-3.19	1.2411	0.295	1.1996	-1.645	1.2314	5.125
	1.2241	5.74	1.281	-0.48	1.2724	0.565	1.2885	-3.17	1.242	0.295	1.2005	-1.64	1.2323	5.12
	1.225	5.75	1.2821	-0.48	1.2733	0.56	1.2894	-3.17	1.2429	0.295	1.2014	-1.64	1.2332	5.12
	1.2259	5.765	1.2831	-0.48	1.2743	0.56	1.2903	-3.205	1.2438	0.3	1.2024	-1.645	1.2341	5.135
	1.2268	5.77	1.2841	-0.48	1.2753	0.55	1.2912	-3.225	1.2447	0.3	1.2033	-1.655	1.2349	5.14
	1.2277	5.78	1.2852	-0.48	1.2763	0.545	1.2921	-3.215	1.2457	0.3	1.2042	-1.65	1.2358	5.14
	1.2285	5.79	1.2862	-0.48	1.2773	0.545	1.293	-3.205	1.2466	0.305	1.2051	-1.65	1.2367	5.135
	1.2294	5.805	1.2873	-0.48	1.2782	0.545	1.2938	-3.175	1.2475	0.305	1.206	-1.645	1.2376	5.125
	1.2303	5.82	1.2883	-0.48	1.2792	0.54	1.2947	-3.145	1.2484	0.31	1.207	-1.64	1.2385	5.12
	1.2312	5.835	1.2893	-0.48	1.2802	0.535	1.2956	-3.125	1.2493	0.31	1.2079	-1.625	1.2394	5.115
	1.2321	5.83	1.2904	-0.48	1.2812	0.535	1.2965	-3.14	1.2502	0.315	1.2088	-1.615	1.2402	5.11
	1.233	5.845	1.2914	-0.475	1.2822	0.53	1.2974	-3.145	1.2512	0.315	1.2097	-1.6	1.2411	5.115
	1.2338	5.86	1.2925	-0.475	1.2831	0.53	1.2982	-3.14	1.2521	0.315	1.2106	-1.585	1.242	5.12
	1.2347	5.865	1.2935	-0.47	1.2841	0.53	1.2991	-3.15	1.253	0.32	1.2116	-1.585	1.2429	5.11
	1.2356	5.875	1.2945	-0.47	1.2851	0.53	1.3	-3.17	1.2539	0.32	1.2125	-1.575	1.2438	5.105
	1.2365	5.88	1.2956	-0.465	1.2861	0.525	1.3009	-3.195	1.2548	0.32	1.2134	-1.57	1.2446	5.11
	1.2374	5.885	1.2966	-0.47	1.2871	0.525	1.3018	-3.195	1.2558	0.32	1.2143	-1.56	1.2455	5.115
	1.2382	5.89	1.2976	-0.47	1.288	0.525	1.3026	-3.165	1.2567	0.32	1.2152	-1.545	1.2464	5.115
	1.2391	5.89	1.2988	-0.275	1.289	0.525	1.3035	-3.175	1.2576	0.325	1.2162	-1.53	1.2473	5.1
	1.24	5.9	1.2999	-0.275	1.29	0.525	1.3044	-3.225	1.2585	0.325	1.2171	-1.51	1.2482	5.095
	1.2409	5.905	1.301	-0.275	1.291	0.525	1.3053	-3.23	1.2594	0.325	1.218	-1.51	1.2491	5.09
	1.2418	5.905	1.3021	-0.275	1.292	0.525	1.3062	-3.205	1.2603	0.32	1.2189	-1.515	1.2499	5.085
	1.2426	5.905	1.3032	-0.28	1.2929	0.525	1.307	-3.155	1.2613	0.32	1.2198	-1.53	1.2508	5.085
	1.2435	5.915	1.3043	-0.285	1.2939	0.525	1.3079	-3.105	1.2622	0.32	1.2207	-1.535	1.2517	5.07
	1.2444	5.92	1.3055	-0.29	1.2949	0.53	1.3088	-3.045	1.2631	0.325	1.2217	-1.525	1.2526	5.05
	1.2453	5.93	1.3066	-0.29	1.2954	0.485	1.3097	-2.99	1.264	0.325	1.2226	-1.51	1.2535	5.035
	1.2462	5.93	1.3077	-0.295	1.2959	0.485	1.3106	-2.94	1.2649	0.32	1.2235	-1.495	1.2544	5.02
	1.2471	5.935	1.3088	-0.3	1.2964	0.48	1.3114	-2.91	1.2659	0.325	1.2244	-1.48	1.2552	5.005
	1.2479	5.93	1.3099	-0.3	1.2969	0.475	1.3123	-2.895	1.2668	0.325	1.2253	-1.465	1.2561	4.99
	1.2488	5.935	1.311	-0.3	1.2974	0.475	1.3132	-2.875	1.2677	0.325	1.2263	-1.455	1.257	4.99
	1.2497	5.935	1.3122	-0.3	1.2979	0.47	1.3141	-2.86	1.2686	0.325	1.2272	-1.445	1.2579	4.985
	1.2506	5.935	1.3133	-0.3	1.2984	0.465	1.315	-2.86	1.2695	0.33	1.2281	-1.425	1.2588	4.98
	1.2515	5.935	1.3144	-0.3	1.2989	0.46	1.3159	-2.825	1.2704	0.33	1.229	-1.4	1.2597	4.965
	1.2523	5.93	1.3155	-0.3	1.2994	0.46	1.3167	-2.8	1.2714	0.325	1.2299	-1.385	1.2605	4.965
	1.2532	5.925	1.3166	-0.3	1.2999	0.46	1.3176	-2.8	1.2723	0.33	1.2309	-1.375	1.2614	4.95
	1.2541	5.93	1.3177	-0.3	1.3004	0.455	1.3185	-2.805	1.2732	0.33	1.2318	-1.36	1.2623	4.945
	1.255	5.925	1.3189	-0.3	1.301	0.46	1.3194	-2.815	1.2741	0.33	1.2327	-1.35	1.2632	4.94
	1.2559	5.93	1.32	-0.3	1.3015	0.455	1.3203	-2.83	1.275	0.33	1.2336	-1.335	1.2641	4.94
	1.2567	5.925	1.3211	-0.3	1.302	0.455	1.3211	-2.85	1.2759	0.33	1.2345	-1.32	1.265	4.95
	1.2576	5.91	1.3222	-0.3	1.3025	0.45	1.322	-2.855	1.2769	0.33	1.2355	-1.3	1.2658	4.94
	1.2585	5.915	1.3233	-0.305	1.303	0.45	1.3229	-2.85	1.2778	0.33	1.2364	-1.285	1.2667	4.935
	1.2594	5.91	1.3244	-0.305	1.3035	0.445	1.3238	-2.86	1.2787	0.335	1.2373	-1.275	1.2676	4.93
	1.2603	5.9	1.3256	-0.31	1.304	0.445	1.3247	-2.895	1.2796	0.335	1.2382	-1.26	1.2685	4.935
	1.2612	5.9	1.3267	-0.31	1.3045	0.435	1.3255	-2.905	1.2805	0.335	1.2391	-1.26	1.2694	4.925
	1.262	5.895	1.3278	-0.315	1.305	0.435	1.3264	-2.88	1.2815	0.34	1.2401	-1.26	1.2703	4.92
	1.2629	5.89	1.3289	-0.315	1.3055	0.43	1.3273	-2.86	1.2824	0.34	1.241	-1.245	1.2711	4.9
	1.2638	5.88	1.33	-0.32	1.306	0.43	1.3282	-2.86	1.2833	0.345	1.2419	-1.23	1.272	4.89
	1.2647	5.875	1.3311	-0.32	1.3065	0.425	1.3291	-2.855	1.2842	0.345	1.2428	-1.225	1.2729	4.895
	1.2656	5.855	1.3323	-0.32	1.307	0.425	1.3299	-2.84	1.2851	0.35	1.2437	-1.225	1.2738	4.89
	1.2664	5.855	1.3334	-0.32	1.3075	0.425	1.3308	-2.83	1.286	0.35	1.2447	-1.23	1.2748	2.605
	1.2673	5.835	1.3345	-0.32	1.308	0.42	1.3317	-2.835	1.287	0.35	1.2456	-1.23	1.2757	2.585
	1.2682	5.82	1.3356	-0.325	1.3085	0.42	1.3326	-2.84	1.2879	0.35	1.2465	-1.24	1.2767	2.565
	1.2691	5.825	1.3367	-0.32	1.309	0.42	1.3335	-2.845	1.2888	0.355	1.2474	-1.25	1.2777	2.55
	1.27	5.82	1.3378	-0.32	1.3095	0.42	1.3344	-2.845	1.2897	0.25	1.2483	-1.255	1.2786	2.53
	1.2708	5.8	1.339	-0.32	1.31	0.42	1.3352	-2.85	1.2906	0.245	1.2493	-1.25	1.2796	2.515
	1.2717	5.785	1.3401	-0.325	1.3105	0.425	1.3361	-2.895	1.2916	0.24	1.2502	-1.24	1.2805	2.495
	1.2726	5.78	1.3412	-0.325	1.311	0.42	1.337	-2.94	1.2925	0.24	1.2511	-1.225	1.2815	2.48
	1.2735	5.765	1.3423	-0.325	1.3115	0.42	1.3379	-2.955	1.2934	0.24	1.252	-1.22	1.2825	2.455
	1.2744	5.745	1.3434	-0.325	1.312	0.42	1.3388	-2.925	1.2943	0.235	1.2529	-1.22	1.2834	2.435
	1.2752	5.74	1.3445	-0.325	1.3125	0.42	1.3396	-2.87	1.2952	0.235	1.2539	-1.215	1.2844	2.42
	1.2761	5.715	1.3457	-0.33	1.313	0.42	1.3405	-2.83	1.2962	0.235	1.2548	-1.205	1.2854	2.4
	1.277	5.7	1.3468	-0.33	1.3135	0.415	1.3414	-2.8	1.2971	0.23	1.2557	-1.195	1.2863	2.375
	1.2779	5.685	1.3479	-0.335	1.314	0.415	1.3423	-2.765	1.298	0.235	1.2566	-1.195	1.2873	2.355
	1.2788	5.67	1.349	-0.335	1.3145	0.415	1.3432	-2.725	1.2989	0.23	1.2575	-1.205	1.2883	2.34
	1.2797	5.655	1.3501	-0.335	1.315	0.41	1.344	-2.695	1.2998	0.23	1.2585	-1.21	1.2892	2.315
	1.2805	5.64	1.3512	-0.33	1.3155	0.405	1.3449	-2.705	1.3008	0.23	1.2594	-1.215	1.2902	2.3
	1.2814	5.62	1.3523	-0.335	1.3161	0.405	1.3454	-2.58	1.3017	0.225	1.2603	-1.215	1.2912	2.285
	1.2823	5.605	1.3535	-0.335	1.3166	0.41	1.3459	-2.575	1.3026	0.225	1.2612	-1.195	1.2921	2.265
	1.2832	5.58	1.3546	-0.33	1.3171	0.405	1.3464	-2.585	1.3035	0.225	1.2621	-1.18	1.2931	2.245
	1.2841	5.565	1.3557	-0.33	1.3176	0.405	1.3469	-2.59	1.3045	0.22	1.2631	-1.17	1.294	2.22
	1.2849	5.57	1.3568	-0.33	1.3181	0.405	1.3474	-2.575	1.3054	0.215	1.264	-1.16	1.295	2.21
	1.2858	5.56	1.3579	-0.33	1.3186	0.405	1.3479	-2.56	1.3063	0.215	1.2649	-1.165	1.296	2.19
	1.2867	5.56	1.359	-0.325	1.3191	0.405	1.3485	-2.56	1.3072	0.215	1.2658	-1.165	1.2969	2.175
	1.2876	5.555	1.3602	-0.325	1.3196	0.405	1.349	-2.55	1.3081	0.21	1.2667	-1.16	1.2979	2.16
	1.2885	5.55	1.3613	-0.32	1.3201	0.405	1.3495	-2.525	1.3091	0.205	1.2676	-1.15	1.2989	2.135
	1.2893	5.545	1.3624	-0.32	1.3206	0.405	1.35	-2.51	1.31	0.205	1.2686	-1.15	1.2998	2.115
	1.2902	5.545	1.3635	-0.315	1.3211	0.405	1.3505	-2.505	1.3109	0.205	1.2695	-1.15	1.3008	2.1
	1.2911	5.55	1.3646	-0.315	1.3216	0.4	1.351	-2.525	1.3118	0.21	1.2704	-1.15	1.3018	2.085
	1.292	5.56	1.3657	-0.315	1.3221	0.4	1.3515	-2.56	1.3127	0.21	1.2713	-1.15	1.3027	2.07
	1.2929	5.55	1.3669	-0.32	1.3226	0.4	1.352	-2.575	1.3137	0.205	1.2722	-1.155	1.3037	2.045
	1.2938	5.535	1.368	-0.325	1.3231	0.395	1.3525	-2.555	1.3146	0.21	1.2732	-1.16	1.3047	2.035
	1.2946	5.53	1.3691	-0.325	1.3236	0.395	1.353	-2.515	1.3155	0.21	1.2741	-1.16	1.3056	2.02
	1.2955	5.54	1.3702	-0.325	1.3241	0.395	1.3535	-2.49	1.3164	0.215	1.275	-1.165	1.3066	2.005
	1.2964	5.55	1.3713	-0.325	1.3246	0.39	1.354	-2.485	1.3173	0.215	1.2759	-1.16	1.3076	1.99
	1.2973	5.55	1.3724	-0.325	1.3251	0.385	1.3545	-2.505	1.3183	0.215	1.2768	-1.155	1.3085	1.975
	1.2982	5.55	1.3736	-0.325	1.3256	0.385	1.355	-2.515	1.3192	0.22	1.2778	-1.145	1.3095	1.96
	1.299	5.55	1.3747	-0.33	1.3261	0.38	1.3555	-2.52	1.3201	0.215	1.2787	-1.13	1.3104	1.95
	1.2999	5.555	1.3758	-0.33	1.3266	0.38	1.356	-2.515	1.321	0.22	1.2796	-1.115	1.3114	1.94
	1.3008	5.56	1.3769	-0.33	1.3271	0.375	1.3565	-2.515	1.3219	0.22	1.2805	-1.105	1.3124	1.925
	1.3017	5.56	1.378	-0.33	1.3276	0.375	1.357	-2.515	1.3229	0.22	1.2814	-1.095	1.3133	1.915
	1.3026	5.57	1.3791	-0.33	1.3281	0.375	1.3575	-2.5	1.3238	0.22	1.2824	-1.09	1.3143	1.9
	1.3034	5.575	1.3803	-0.33	1.3286	0.37	1.358	-2.455	1.3247	0.22	1.2833	-1.085	1.3153	1.89
	1.3043	5.575	1.3814	-0.33	1.3291	0.37	1.3585	-2.405	1.3256	0.225	1.2842	-1.08	1.3162	1.875
	1.3052	5.585	1.3825	-0.325	1.3296	0.37	1.359	-2.375	1.3265	0.225	1.2851	-1.075	1.3172	1.86
	1.3061	5.585	1.3836	-0.33	1.3301	0.37	1.3595	-2.385	1.3275	0.225	1.286	-1.07	1.3182	1.85
	1.307	5.595	1.3847	-0.33	1.3306	0.37	1.36	-2.425	1.3284	0.225	1.287	-1.065	1.3191	1.84
	1.3079	5.605	1.3858	-0.33	1.3311	0.365	1.3605	-2.46	1.3293	0.225	1.2879	-1.065	1.3201	1.83
	1.3087	5.605	1.387	-0.335	1.3317	0.365	1.361	-2.495	1.3302	0.23	1.2888	-1.065	1.3211	1.815
	1.3096	5.6	1.3881	-0.335	1.3322	0.36	1.3615	-2.52	1.3311	0.23	1.2897	-1.065	1.322	1.8
	1.3105	5.605	1.3892	-0.34	1.3327	0.36	1.362	-2.545	1.3321	0.24	1.2906	-1.065	1.323	1.795
	1.3114	5.61	1.3903	-0.34	1.3332	0.355	1.3625	-2.555	1.333	0.24	1.2916	-1.07	1.3239	1.785
	1.3123	5.61	1.3914	-0.335	1.3337	0.355	1.363	-2.55	1.3339	0.24	1.2925	-1.075	1.3249	1.775
	1.3131	5.61	1.3925	-0.34	1.3342	0.355	1.3635	-2.53	1.3348	0.24	1.2934	-1.085	1.3259	1.76
	1.314	5.605	1.3937	-0.34	1.3347	0.345	1.364	-2.5	1.3357	0.245	1.2943	-1.11	1.3268	1.745
	1.3149	5.61	1.3948	-0.34	1.3352	0.345	1.3645	-2.49	1.3367	0.245	1.2952	-1.13	1.3278	1.73
	1.3158	5.605	1.3959	-0.34	1.3357	0.345	1.365	-2.49	1.3376	0.245	1.2962	-1.145	1.3288	1.72
	1.3167	5.595	1.397	-0.335	1.3362	0.345	1.3655	-2.515	1.3385	0.245	1.2971	-1.15	1.3297	1.71
	1.3175	5.59	1.3981	-0.335	1.3367	0.345	1.3661	-2.56	1.3394	0.245	1.298	-1.155	1.3307	1.695
	1.3184	5.585	1.3992	-0.33	1.3372	0.345	1.3666	-2.595	1.3403	0.245	1.2989	-1.15	1.3317	1.69
	1.3193	5.575	1.4004	-0.33	1.3377	0.34	1.3671	-2.6	1.3413	0.24	1.2998	-1.145	1.3326	1.68
	1.3202	5.575	1.4015	-0.325	1.3382	0.34	1.3676	-2.59	1.3422	0.24	1.3008	-1.13	1.3336	1.665
	1.3211	5.59	1.4026	-0.32	1.3387	0.34	1.3681	-2.56	1.3431	0.24	1.3017	-1.115	1.3346	1.655
	1.322	5.585	1.4037	-0.32	1.3392	0.34	1.3686	-2.535	1.344	0.24	1.3026	-1.1	1.3355	1.64
	1.3228	5.575	1.4048	-0.315	1.3397	0.34	1.3691	-2.54	1.3449	0.24	1.3035	-1.08	1.3365	1.635
	1.3237	5.58	1.4059	-0.31	1.3402	0.345	1.3696	-2.545	1.3459	0.24	1.3044	-1.06	1.3375	1.625
	1.3246	5.585	1.4071	-0.31	1.3407	0.34	1.3701	-2.535	1.3468	0.24	1.3054	-1.05	1.3384	1.615
	1.3255	5.595	1.4082	-0.31	1.3412	0.34	1.3706	-2.52	1.3477	0.235	1.3063	-1.04	1.3394	1.61
	1.3264	5.595	1.4093	-0.305	1.3417	0.34	1.3711	-2.515	1.3486	0.23	1.3072	-1.03	1.3403	1.6
	1.3273	4.07	1.4104	-0.3	1.3422	0.335	1.3716	-2.5	1.3495	0.235	1.3081	-1.025	1.3413	1.585
	1.3282	4.045	1.4115	-0.305	1.3427	0.335	1.3721	-2.47	1.3505	0.235	1.309	-1.02	1.3423	1.58
	1.3291	4.035	1.4126	-0.3	1.3432	0.335	1.3726	-2.43	1.3514	0.235	1.3101	-0.7	1.3432	1.57
	1.33	4.025	1.4138	-0.295	1.3437	0.33	1.3731	-2.37	1.3523	0.24	1.3112	-0.7	1.3442	1.555
	1.331	3.99	1.4149	-0.29	1.3442	0.33	1.3736	-2.34	1.3532	0.24	1.3122	-0.7	1.3452	1.545
	1.3319	3.96	1.416	-0.29	1.3447	0.33	1.3741	-2.33	1.3541	0.235	1.3133	-0.7	1.3461	1.535
	1.3328	3.945	1.4171	-0.285	1.3452	0.33	1.3746	-2.345	1.3551	0.235	1.3143	-0.695	1.3471	1.525
	1.3337	3.93	1.4182	-0.28	1.3457	0.325	1.3751	-2.365	1.356	0.235	1.3154	-0.69	1.3481	1.515
	1.3346	3.895	1.4193	-0.275	1.3462	0.325	1.3756	-2.375	1.3569	0.235	1.3165	-0.685	1.349	1.505
	1.3356	3.865	1.4204	-0.27	1.3468	0.325	1.3761	-2.375	1.3578	0.235	1.3175	-0.68	1.35	1.5
	1.3365	3.86	1.4216	-0.265	1.3473	0.32	1.3766	-2.35	1.3587	0.235	1.3186	-0.68	1.351	1.485
	1.3374	3.845	1.4227	-0.265	1.3478	0.32	1.3771	-2.32	1.3597	0.23	1.3197	-0.675	1.3519	1.475
	1.3383	3.825	1.4238	-0.26	1.3483	0.325	1.3776	-2.295	1.3606	0.23	1.3207	-0.675	1.3529	1.47
	1.3392	3.8	1.4249	-0.255	1.3488	0.32	1.3781	-2.27	1.3615	0.225	1.3218	-0.67	1.3538	1.455
	1.3402	3.79	1.426	-0.255	1.3493	0.32	1.3786	-2.245	1.3624	0.225	1.3228	-0.675	1.3548	1.445
	1.3411	3.775	1.4271	-0.25	1.3498	0.32	1.3791	-2.245	1.3633	0.225	1.3239	-0.67	1.3558	1.44
	1.342	3.75	1.4283	-0.245	1.3503	0.32	1.3796	-2.26	1.3643	0.225	1.325	-0.675	1.3567	1.43
	1.3429	3.73	1.4294	-0.245	1.3508	0.315	1.3801	-2.285	1.3652	0.225	1.326	-0.67	1.3577	1.425
	1.3438	3.72	1.4305	-0.245	1.3513	0.315	1.3806	-2.31	1.3661	0.225	1.3271	-0.67	1.3587	1.415
	1.3448	3.705	1.4316	-0.245	1.3518	0.315	1.3811	-2.315	1.367	0.225	1.3281	-0.665	1.3596	1.41
	1.3457	3.68	1.4327	-0.24	1.3523	0.31	1.3816	-2.295	1.3679	0.23	1.3292	-0.665	1.3606	1.4
	1.3466	3.665	1.4338	-0.24	1.3528	0.31	1.3821	-2.275	1.3689	0.23	1.3303	-0.665	1.3616	1.39
	1.3475	3.665	1.435	-0.235	1.3533	0.305	1.3826	-2.255	1.3698	0.235	1.3313	-0.655	1.3625	1.385
	1.3484	3.655	1.4361	-0.235	1.3538	0.3	1.3831	-2.24	1.3707	0.235	1.3324	-0.65	1.3635	1.375
	1.3494	3.635	1.4372	-0.235	1.3543	0.295	1.3836	-2.23	1.3716	0.235	1.3335	-0.645	1.3645	1.36
	1.3503	3.615	1.4383	-0.235	1.3548	0.295	1.3842	-2.215	1.3725	0.235	1.3345	-0.645	1.3654	1.35
	1.3512	3.6	1.4394	-0.23	1.3553	0.295	1.3847	-2.22	1.3735	0.235	1.3356	-0.645	1.3664	1.345
	1.3521	3.59	1.4404	0.655	1.3558	0.295	1.3852	-2.215	1.3744	0.235	1.3366	-0.64	1.3673	1.335
	1.353	3.575	1.4413	0.69	1.3563	0.29	1.3857	-2.21	1.3753	0.235	1.3377	-0.64	1.3683	1.325
	1.354	3.555	1.4423	0.725	1.3568	0.29	1.3862	-2.22	1.3762	0.235	1.3388	-0.635	1.3693	1.32
	1.3549	3.54	1.4432	0.765	1.3573	0.29	1.3867	-2.24	1.3771	0.235	1.3398	-0.635	1.3702	1.31
	1.3558	3.53	1.4442	0.805	1.3578	0.29	1.3872	-2.26	1.3781	0.235	1.3409	-0.63	1.3712	1.305
	1.3567	3.52	1.4451	0.84	1.3583	0.285	1.3877	-2.28	1.379	0.235	1.3419	-0.63	1.3722	1.3
	1.3576	3.5	1.4461	0.88	1.3588	0.285	1.3882	-2.27	1.3799	0.24	1.343	-0.63	1.3731	1.295
	1.3586	3.49	1.447	0.93	1.3598	0.405	1.3887	-2.27	1.3808	0.24	1.3441	-0.63	1.3741	1.29
	1.3595	3.475	1.448	0.975	1.3607	0.405	1.3892	-2.3	1.3817	0.24	1.3451	-0.63	1.3751	1.285
	1.3604	3.475	1.4489	1.02	1.3616	0.405	1.3897	-2.34	1.3827	0.245	1.3462	-0.625	1.376	1.28
	1.3613	3.45	1.4499	1.065	1.3626	0.405	1.3902	-2.38	1.3836	0.245	1.3472	-0.625	1.377	1.275
	1.3622	3.43	1.4508	1.11	1.3635	0.41	1.3907	-2.385	1.3845	0.25	1.3483	-0.62	1.378	1.275
	1.3632	3.425	1.4518	1.16	1.3645	0.41	1.3912	-2.37	1.3854	0.25	1.3494	-0.62	1.3789	1.265
	1.3641	3.42	1.4527	1.205	1.3654	0.41	1.3917	-2.365	1.3863	0.255	1.3504	-0.615	1.3799	1.26
	1.365	3.4	1.4537	1.25	1.3663	0.41	1.3922	-2.35	1.3873	0.255	1.3515	-0.61	1.3809	1.25
	1.3659	3.385	1.4546	1.295	1.3673	0.415	1.3927	-2.32	1.3882	0.255	1.3526	-0.61	1.3818	1.25
	1.3668	3.38	1.4556	1.345	1.3682	0.415	1.3932	-2.275	1.3891	0.255	1.3536	-0.605	1.3828	1.24
	1.3678	3.38	1.4565	1.39	1.3691	0.415	1.3937	-2.24	1.39	0.26	1.3547	-0.6	1.3837	1.23
	1.3687	3.36	1.4575	1.44	1.3701	0.415	1.3942	-2.215	1.3909	0.26	1.3557	-0.6	1.3847	1.225
	1.3696	3.34	1.4584	1.49	1.371	0.415	1.3947	-2.195	1.3919	0.255	1.3568	-0.59	1.3857	1.22
	1.3705	3.33	1.4594	1.53	1.3719	0.415	1.3952	-2.17	1.3928	0.26	1.3579	-0.585	1.3866	1.21
	1.3714	3.33	1.4603	1.58	1.3729	0.415	1.3957	-2.165	1.3937	0.26	1.3589	-0.585	1.3876	1.21
	1.3724	3.32	1.4613	1.625	1.3738	0.415	1.3962	-2.185	1.3946	0.26	1.36	-0.58	1.3886	1.205
	1.3733	3.305	1.4622	1.665	1.3747	0.415	1.3967	-2.21	1.3956	0.255	1.361	-0.575	1.3895	1.2
	1.3742	3.3	1.4632	1.71	1.3757	0.415	1.3972	-2.25	1.3965	0.255	1.3621	-0.575	1.3905	1.195
	1.3751	3.295	1.4641	1.755	1.3766	0.41	1.3977	-2.28	1.3974	0.255	1.3632	-0.57	1.3915	1.19
	1.376	3.29	1.4651	1.8	1.3775	0.41	1.3982	-2.265	1.3983	0.255	1.3642	-0.565	1.3924	1.185
	1.377	3.275	1.466	1.85	1.3785	0.41	1.3987	-2.245	1.3992	0.25	1.3653	-0.565	1.3934	1.18
	1.3779	3.265	1.4669	1.895	1.3794	0.41	1.3992	-2.245	1.4002	0.255	1.3663	-0.565	1.3944	1.17
	1.3788	3.25	1.4679	1.94	1.3804	0.405	1.3997	-2.265	1.4011	0.255	1.3674	-0.56	1.3953	1.17
	1.3797	3.25	1.4688	1.975	1.3813	0.405	1.4002	-2.235	1.402	0.255	1.3685	-0.555	1.3963	1.165
	1.3806	3.24	1.4698	2.02	1.3822	0.4	1.4007	-2.185	1.4029	0.255	1.3695	-0.555	1.3968	1.04
	1.3816	3.23	1.4707	2.07	1.3832	0.4	1.4012	-2.145	1.4038	0.25	1.3706	-0.55	1.3973	1.03
	1.3825	3.21	1.4717	2.12	1.3841	0.395	1.4017	-2.125	1.4048	0.255	1.3717	-0.545	1.3978	1.025
	1.3834	3.195	1.4726	2.155	1.385	0.395	1.4023	-2.105	1.4057	0.255	1.3727	-0.545	1.3983	1.02
	1.3843	3.19	1.4736	2.19	1.386	0.395	1.4028	-2.07	1.4062	0.235	1.3738	-0.54	1.3988	1.01
	1.3852	3.18	1.4745	2.235	1.3869	0.39	1.4033	-2.05	1.4067	0.24	1.3748	-0.535	1.3993	1.005
	1.3862	3.165	1.4755	2.28	1.3878	0.395	1.4038	-2.07	1.4072	0.235	1.3759	-0.53	1.3998	0.995
	1.3871	3.15	1.4764	2.325	1.3888	0.395	1.4043	-2.055	1.4077	0.235	1.377	-0.52	1.4003	0.995
	1.388	3.14	1.4774	2.365	1.3897	0.39	1.4048	-2.015	1.4082	0.235	1.378	-0.515	1.4008	0.985
	1.3889	3.13	1.4783	2.4	1.3906	0.385	1.4053	-2	1.4087	0.235	1.3791	-0.515	1.4013	0.985
	1.3898	3.12	1.4793	2.445	1.3916	0.38	1.4058	-2.01	1.4092	0.235	1.3801	-0.505	1.4017	0.975
	1.3908	3.11	1.4802	2.49	1.3925	0.38	1.4063	-2.055	1.4097	0.24	1.3812	-0.5	1.4022	0.965
	1.3917	3.105	1.4812	2.53	1.3934	0.375	1.4068	-2.1	1.4102	0.24	1.3823	-0.5	1.4027	0.96
	1.3926	3.095	1.4821	2.57	1.3944	0.37	1.4073	-2.13	1.4107	0.24	1.3833	-0.495	1.4032	0.96
	1.3935	3.09	1.4831	2.605	1.3953	0.37	1.4078	-2.13	1.4112	0.24	1.3844	-0.49	1.4037	0.96
	1.3944	3.08	1.484	2.65	1.3962	0.365	1.4083	-2.145	1.4117	0.24	1.3854	-0.49	1.4042	0.95
	1.3954	3.065	1.485	2.69	1.3972	0.365	1.4088	-2.145	1.4122	0.245	1.3865	-0.485	1.4047	0.945
	1.3963	3.06	1.4859	2.735	1.3981	0.36	1.4098	-1.575	1.4127	0.25	1.3876	-0.485	1.4052	0.94
	1.3972	3.05	1.4869	2.775	1.3991	0.36	1.4108	-1.55	1.4132	0.25	1.3886	-0.475	1.4057	0.94
	1.3981	3.04	1.4878	2.81	1.4	0.36	1.4117	-1.515	1.4137	0.25	1.3897	-0.47	1.4062	0.94
	1.399	3.025	1.4888	2.855	1.4009	0.355	1.4127	-1.49	1.4142	0.25	1.3908	-0.47	1.4067	0.94
	1.4	3.02	1.4897	2.89	1.4019	0.355	1.4137	-1.48	1.4147	0.25	1.3918	-0.465	1.4072	0.935
	1.4009	3.01	1.4907	2.93	1.4028	0.355	1.4147	-1.485	1.4152	0.25	1.3929	-0.46	1.4077	0.92
	1.4018	3.005	1.4916	2.975	1.4037	0.35	1.4157	-1.495	1.4157	0.255	1.3939	-0.455	1.4082	0.915
	1.4027	2.995	1.4926	3.01	1.4047	0.35	1.4167	-1.495	1.4162	0.25	1.395	-0.445	1.4087	0.915
	1.4036	2.985	1.4935	3.05	1.4056	0.35	1.4176	-1.49	1.4167	0.25	1.3961	-0.445	1.4092	0.91
	1.4046	2.97	1.4945	3.085	1.4065	0.35	1.4186	-1.49	1.4172	0.25	1.3971	-0.445	1.4097	0.905
	1.4055	2.96	1.4954	3.12	1.4075	0.35	1.4196	-1.49	1.4177	0.25	1.3982	-0.435	1.4102	0.9
	1.4064	2.95	1.4964	3.16	1.4084	0.345	1.4206	-1.485	1.4182	0.245	1.3992	-0.43	1.4107	0.89
	1.4073	2.94	1.4973	3.19	1.4093	0.345	1.4216	-1.48	1.4188	0.245	1.4003	-0.425	1.4112	0.89
	1.4082	2.935	1.4983	3.215	1.4103	0.34	1.4226	-1.47	1.4193	0.245	1.4014	-0.425	1.4117	0.88
	1.4091	2.93	1.4992	3.255	1.4112	0.34	1.4235	-1.455	1.4198	0.245	1.4024	-0.42	1.4122	0.88
	1.4101	2.92	1.5002	3.285	1.4121	0.34	1.4245	-1.46	1.4203	0.24	1.4035	-0.42	1.4127	0.875
	1.411	2.905	1.5011	3.315	1.4131	0.335	1.4255	-1.47	1.4208	0.24	1.4046	-0.415	1.4132	0.865
	1.4119	2.895	1.5021	3.345	1.414	0.34	1.4265	-1.475	1.4213	0.245	1.4056	-0.415	1.4136	0.865
	1.4128	2.885	1.503	3.37	1.415	0.335	1.4275	-1.48	1.4218	0.245	1.4067	-0.415	1.4141	0.855
	1.4137	2.88	1.5039	3.405	1.4159	0.335	1.4285	-1.475	1.4223	0.245	1.4077	-0.415	1.4146	0.855
	1.4147	2.865	1.5049	3.44	1.4168	0.335	1.4294	-1.465	1.4228	0.245	1.4088	-0.415	1.4151	0.855
	1.4156	2.855	1.5058	3.465	1.4178	0.335	1.4304	-1.47	1.4233	0.245	1.4099	-0.415	1.4156	0.85
	1.4165	2.84	1.5068	3.5	1.4187	0.335	1.4314	-1.5	1.4238	0.245	1.4109	-0.415	1.4161	0.84
	1.4174	2.83	1.5077	3.53	1.4196	0.335	1.4324	-1.54	1.4243	0.245	1.412	-0.41	1.4166	0.835
	1.4183	2.825	1.5087	3.565	1.4206	0.335	1.4334	-1.57	1.4248	0.245	1.413	-0.41	1.4171	0.83
	1.4193	2.81	1.5096	3.605	1.4215	0.34	1.4344	-1.57	1.4253	0.245	1.4141	-0.405	1.4176	0.825
	1.4202	2.805	1.5106	3.625	1.4224	0.335	1.4353	-1.565	1.4258	0.24	1.4152	-0.405	1.4181	0.82
	1.4211	2.795	1.5115	3.66	1.4234	0.335	1.4363	-1.55	1.4263	0.24	1.4162	-0.4	1.4186	0.81
	1.422	2.785	1.5125	3.7	1.4243	0.335	1.4373	-1.53	1.4268	0.24	1.4173	-0.4	1.4191	0.805
	1.4229	2.775	1.5134	3.725	1.4252	0.33	1.4383	-1.515	1.4273	0.24	1.4183	-0.4	1.4196	0.795
	1.4239	2.765	1.5144	3.76	1.4262	0.33	1.4393	-1.505	1.4278	0.24	1.4194	-0.4	1.4201	0.795
	1.4248	2.755	1.5153	3.79	1.4271	0.33	1.4402	-1.49	1.4283	0.235	1.4205	-0.395	1.4206	0.79
	1.4257	2.75	1.5163	3.82	1.428	0.325	1.4412	-1.485	1.4288	0.23	1.4215	-0.395	1.4211	0.78
	1.4266	2.74	1.5172	3.855	1.429	0.325	1.4422	-1.48	1.4293	0.235	1.4226	-0.395	1.4216	0.775
	1.4275	2.725	1.5182	3.885	1.4299	0.32	1.4432	-1.49	1.4298	0.23	1.4237	-0.395	1.4221	0.775
	1.4285	2.72	1.5191	3.915	1.4309	0.32	1.4442	-1.495	1.4303	0.23	1.4247	-0.395	1.4226	0.77
	1.4294	2.715	1.5201	3.935	1.4318	0.32	1.4452	-1.51	1.4308	0.23	1.4258	-0.39	1.4231	0.76
	1.4303	2.705	1.521	3.965	1.4327	0.315	1.4461	-1.515	1.4313	0.23	1.4268	-0.39	1.4236	0.755
	1.4312	2.695	1.522	3.99	1.4337	0.31	1.4471	-1.52	1.4318	0.235	1.4279	-0.39	1.4241	0.75
	1.4321	2.685	1.5229	4.02	1.4346	0.315	1.4481	-1.515	1.4323	0.235	1.429	-0.39	1.4246	0.745
	1.4331	2.675	1.5239	4.05	1.4355	0.31	1.4491	-1.52	1.4328	0.235	1.43	-0.385	1.4251	0.745
	1.434	2.675	1.5248	4.075	1.4365	0.31	1.4501	-1.525	1.4333	0.235	1.4311	-0.385	1.4255	0.735
	1.4349	2.66	1.5258	4.09	1.4374	0.31	1.4511	-1.525	1.4338	0.24	1.4321	-0.38	1.426	0.73
	1.4358	2.645	1.5267	4.115	1.4383	0.31	1.452	-1.525	1.4343	0.235	1.4332	-0.375	1.4265	0.725
	1.4367	2.64	1.5277	4.145	1.4393	0.305	1.453	-1.525	1.4348	0.235	1.4343	-0.37	1.427	0.72
	1.4377	2.63	1.5286	4.17	1.4402	0.305	1.454	-1.53	1.4353	0.235	1.4353	-0.365	1.4275	0.715
	1.4386	2.625	1.5296	4.185	1.4411	0.305	1.455	-1.53	1.4358	0.24	1.4364	-0.36	1.428	0.71
	1.4395	2.615	1.5305	4.205	1.4421	0.305	1.456	-1.53	1.4363	0.24	1.4374	-0.36	1.4285	0.7
	1.4404	2.605	1.5315	4.23	1.443	0.3	1.457	-1.53	1.4369	0.24	1.4385	-0.355	1.429	0.69
	1.4413	2.59	1.5324	4.26	1.4439	0.295	1.4579	-1.515	1.4374	0.24	1.4396	-0.35	1.4295	0.685
	1.4423	2.585	1.5334	4.285	1.4449	0.295	1.4589	-1.51	1.4379	0.24	1.4406	-0.345	1.43	0.685
	1.4432	2.575	1.5343	4.31	1.4458	0.295	1.4599	-1.5	1.4384	0.24	1.4417	-0.34	1.4305	0.68
	1.4437	2.4	1.5353	4.33	1.4467	0.29	1.4609	-1.485	1.4389	0.245	1.4428	-0.34	1.431	0.675
	1.4442	2.385	1.5362	4.35	1.4477	0.285	1.4619	-1.475	1.4394	0.245	1.4438	-0.335	1.4315	0.675
	1.4447	2.375	1.5372	4.37	1.4486	0.285	1.4629	-1.465	1.4399	0.245	1.4447	-0.245	1.432	0.67
	1.4452	2.36	1.5381	4.405	1.4496	0.28	1.4638	-1.43	1.4404	0.25	1.4456	-0.245	1.4325	0.665
	1.4457	2.355	1.5391	4.43	1.4505	0.28	1.4648	-1.395	1.4409	0.25	1.4465	-0.245	1.433	0.665
	1.4462	2.345	1.54	4.45	1.4514	0.28	1.4658	-1.355	1.4414	0.255	1.4473	-0.24	1.4335	0.66
	1.4467	2.345	1.5409	4.48	1.4524	0.275	1.4668	-1.34	1.4419	0.26	1.4482	-0.245	1.434	0.66
	1.4471	2.335	1.5419	4.505	1.4533	0.275	1.4678	-1.325	1.4424	0.26	1.4491	-0.245	1.4345	0.66
	1.4476	2.325	1.5428	4.54	1.4542	0.275	1.4688	-1.315	1.4429	0.26	1.45	-0.24	1.435	0.655
	1.4481	2.31	1.5438	4.565	1.4552	0.275	1.4697	-1.305	1.4434	0.26	1.4509	-0.24	1.4355	0.655
	1.4486	2.305	1.5447	4.585	1.4561	0.27	1.4707	-1.3	1.4439	0.265	1.4517	-0.24	1.436	0.655
	1.4491	2.3	1.5457	4.61	1.457	0.275	1.4717	-1.31	1.4444	0.26	1.4526	-0.24	1.4365	0.65
	1.4496	2.285	1.5466	4.635	1.458	0.275	1.4727	-1.33	1.4449	0.265	1.4535	-0.24	1.437	0.645
	1.4501	2.275	1.5476	4.665	1.4589	0.275	1.4737	-1.34	1.4454	0.265	1.4544	-0.24	1.4374	0.64
	1.4506	2.27	1.5485	4.685	1.4598	0.27	1.4747	-1.34	1.4459	0.26	1.4553	-0.24	1.4379	0.63
	1.4511	2.26	1.5495	4.71	1.4608	0.27	1.4756	-1.34	1.4464	0.26	1.4562	-0.24	1.4384	0.63
	1.4516	2.255	1.5504	4.735	1.4617	0.27	1.4766	-1.335	1.4469	0.265	1.457	-0.245	1.4389	0.63
	1.4521	2.24	1.5514	4.76	1.4626	0.27	1.4776	-1.315	1.4474	0.26	1.4579	-0.245	1.4394	0.625
	1.4526	2.23	1.5523	4.79	1.4636	0.27	1.4786	-1.29	1.4479	0.26	1.4588	-0.245	1.4399	0.62
	1.4531	2.225	1.5533	4.815	1.4645	0.27	1.4796	-1.265	1.4484	0.255	1.4597	-0.245	1.4404	0.615
	1.4536	2.22	1.5542	4.835	1.4655	0.27	1.4806	-1.24	1.4489	0.255	1.4606	-0.245	1.4409	0.615
	1.4541	2.21	1.5552	4.865	1.4664	0.275	1.4815	-1.22	1.4494	0.25	1.4614	-0.245	1.4414	0.61
	1.4546	2.2	1.5561	4.89	1.4673	0.27	1.4825	-1.21	1.4499	0.25	1.4623	-0.24	1.4419	0.605
	1.4551	2.185	1.5571	4.905	1.4683	0.27	1.4835	-1.2	1.4504	0.25	1.4632	-0.24	1.4424	0.605
	1.4556	2.185	1.558	4.935	1.4692	0.275	1.4845	-1.195	1.4509	0.24	1.4641	-0.24	1.4429	0.6
	1.4561	2.175	1.559	4.955	1.4701	0.275	1.4855	-1.21	1.4514	0.24	1.465	-0.24	1.4434	0.595
	1.4566	2.17	1.5599	4.975	1.4711	0.275	1.4865	-1.225	1.4519	0.24	1.4658	-0.235	1.4439	0.59
	1.4571	2.16	1.5609	5.605	1.472	0.28	1.4874	-1.245	1.4524	0.23	1.4667	-0.235	1.4444	0.59
	1.4576	2.15	1.5619	5.595	1.4729	0.28	1.4884	-1.265	1.4529	0.225	1.4676	-0.235	1.4449	0.585
	1.458	2.14	1.5629	5.59	1.4739	0.28	1.4894	-1.28	1.4534	0.215	1.4685	-0.235	1.4454	0.58
	1.4585	2.13	1.5639	5.6	1.4748	0.285	1.4904	-1.295	1.4539	0.21	1.4694	-0.24	1.4459	0.57
	1.459	2.115	1.5649	5.585	1.4757	0.285	1.4914	-1.305	1.4544	0.195	1.4702	-0.24	1.4464	0.565
	1.4595	2.105	1.5659	5.585	1.4767	0.285	1.4924	-1.315	1.455	0.18	1.4711	-0.24	1.4469	0.56
	1.46	2.1	1.5669	5.6	1.4776	0.285	1.4933	-1.32	1.4555	0.16	1.472	-0.24	1.4474	0.555
	1.4605	2.09	1.5679	5.59	1.4785	0.26	1.4943	-1.32	1.456	0.135	1.4729	-0.24	1.4479	0.55
	1.461	2.08	1.5689	5.575	1.4795	0.26	1.4953	-1.325	1.4565	0.115	1.4738	-0.245	1.4484	0.545
	1.4615	2.075	1.5699	5.57	1.4804	0.26	1.4963	-1.33	1.457	0.09	1.4746	-0.245	1.4488	0.54
	1.462	2.06	1.5709	5.565	1.4814	0.265	1.4973	-1.34	1.4575	0.065	1.4755	-0.245	1.4493	0.53
	1.4625	2.06	1.572	5.56	1.4823	0.265	1.4983	-1.35	1.458	0.035	1.4764	-0.245	1.4498	0.525
	1.463	2.055	1.573	5.55	1.4832	0.265	1.4992	-1.36	1.4585	0.005	1.4773	-0.245	1.4503	0.525
	1.4635	2.04	1.574	5.555	1.4842	0.265	1.5002	-1.365	1.459	-0.025	1.4782	-0.245	1.4508	0.515
	1.464	2.03	1.575	5.55	1.4851	0.265	1.5012	-1.37	1.4595	-0.055	1.4791	-0.245	1.4513	0.51
	1.4645	2.025	1.576	5.54	1.486	0.265	1.5022	-1.38	1.46	-0.09	1.4799	-0.245	1.4518	0.505
	1.465	2.02	1.577	5.53	1.487	0.265	1.5032	-1.385	1.4605	-0.125	1.4808	-0.245	1.4523	0.505
	1.4655	2.01	1.578	5.525	1.4879	0.265	1.5042	-1.385	1.461	-0.16	1.4817	-0.24	1.4528	0.5
	1.466	2.005	1.579	5.51	1.4888	0.265	1.5051	-1.38	1.4615	-0.195	1.4826	-0.24	1.4533	0.495
	1.4665	2	1.58	5.505	1.4898	0.265	1.5061	-1.385	1.462	-0.23	1.4835	-0.24	1.4538	0.49
	1.467	1.985	1.581	5.5	1.4907	0.27	1.5071	-1.385	1.4625	-0.265	1.4843	-0.235	1.4543	0.49
	1.4675	1.975	1.582	5.485	1.4916	0.265	1.5081	-1.38	1.463	-0.3	1.4852	-0.24	1.4548	0.485
	1.468	1.965	1.583	5.48	1.4926	0.27	1.5091	-1.38	1.4635	-0.335	1.4861	-0.24	1.4553	0.48
	1.4685	1.955	1.584	5.465	1.4935	0.27	1.51	-1.37	1.464	-0.37	1.487	-0.24	1.4558	0.475
	1.4689	1.94	1.585	5.465	1.4945	0.27	1.511	-1.365	1.4645	-0.405	1.4879	-0.24	1.4563	0.475
	1.4694	1.93	1.586	5.465	1.4954	0.275	1.512	-1.365	1.465	-0.435	1.4887	-0.245	1.4568	0.465
	1.4699	1.925	1.587	5.445	1.4963	0.28	1.513	-1.355	1.4655	-0.47	1.4896	-0.245	1.4573	0.46
	1.4704	1.91	1.588	5.435	1.4973	0.28	1.514	-1.34	1.466	-0.51	1.4905	-0.25	1.4578	0.46
	1.4709	1.905	1.589	5.435	1.4982	0.28	1.515	-1.33	1.4665	-0.54	1.4914	-0.25	1.4583	0.455
	1.4714	1.895	1.59	5.42	1.4991	0.29	1.5159	-1.32	1.467	-0.57	1.4923	-0.255	1.4588	0.45
	1.4719	1.88	1.591	5.41	1.5001	0.285	1.5169	-1.315	1.4675	-0.605	1.4931	-0.255	1.4593	0.445
	1.4724	1.87	1.592	5.395	1.501	0.29	1.5179	-1.305	1.468	-0.635	1.494	-0.255	1.4602	0.26
	1.4729	1.86	1.593	5.395	1.5019	0.295	1.5189	-1.3	1.4685	-0.67	1.4949	-0.255	1.4612	0.26
	1.4734	1.855	1.594	5.395	1.5029	0.3	1.5199	-1.29	1.469	-0.7	1.4958	-0.25	1.4621	0.26
	1.4739	1.845	1.595	5.38	1.5038	0.3	1.5209	-1.28	1.4695	-0.735	1.4967	-0.25	1.4631	0.26
	1.4744	1.835	1.596	5.365	1.5047	0.3	1.5218	-1.27	1.4705	-3.55	1.4975	-0.25	1.4641	0.26
	1.4749	1.825	1.597	5.355	1.5057	0.305	1.5228	-1.265	1.4714	-3.575	1.4984	-0.245	1.465	0.26
	1.4754	1.815	1.598	5.355	1.5066	0.305	1.5238	-1.255	1.4723	-3.57	1.4993	-0.245	1.466	0.26
	1.4759	1.805	1.599	5.335	1.5075	0.305	1.5248	-1.245	1.4732	-3.565	1.5002	-0.245	1.4669	0.255
	1.4764	1.79	1.6	5.33	1.5085	0.31	1.5258	-1.235	1.4742	-3.56	1.5011	-0.24	1.4679	0.255
	1.4769	1.78	1.601	5.33	1.5094	0.31	1.5268	-1.22	1.4751	-3.605	1.502	-0.235	1.4688	0.255
	1.4774	1.77	1.602	5.31	1.5104	0.31	1.5277	-1.21	1.476	-3.695	1.5028	-0.235	1.4698	0.25
	1.4779	1.76	1.603	5.3	1.5113	0.31	1.5287	-1.2	1.477	-3.78	1.5037	-0.235	1.4708	0.25
	1.4784	1.75	1.604	5.285	1.5122	0.31	1.5297	-1.19	1.4779	-3.81	1.5046	-0.235	1.4717	0.25
	1.4789	1.735	1.605	5.28	1.5132	0.315	1.5307	-1.18	1.4788	-3.815	1.5055	-0.23	1.4727	0.245
	1.4794	1.725	1.606	5.28	1.5141	0.315	1.5317	-1.17	1.4797	-3.83	1.5064	-0.23	1.4736	0.245
	1.4799	1.72	1.607	5.26	1.515	0.315	1.5327	-1.155	1.4807	-3.835	1.5072	-0.23	1.4746	0.245
	1.4803	1.71	1.608	5.235	1.516	0.32	1.5336	-1.15	1.4816	-3.83	1.5081	-0.225	1.4755	0.245
	1.4808	1.7	1.609	5.23	1.5169	0.32	1.5347	-0.72	1.4825	-3.84	1.509	-0.22	1.4765	0.245
	1.4813	1.69	1.61	5.22	1.5178	0.32	1.5358	-0.72	1.4835	-3.85	1.5099	-0.22	1.4775	0.24
	1.4818	1.68	1.611	5.205	1.5188	0.32	1.5369	-0.715	1.4844	-3.84	1.5108	-0.22	1.4784	0.24
	1.4823	1.68	1.612	5.18	1.5197	0.325	1.538	-0.71	1.4853	-3.84	1.5116	-0.215	1.4794	0.235
	1.4828	1.67	1.613	5.17	1.5206	0.325	1.5391	-0.71	1.4862	-3.825	1.5125	-0.21	1.4803	0.235
	1.4833	1.66	1.614	5.155	1.5216	0.325	1.5402	-0.71	1.4872	-3.825	1.5134	-0.21	1.4813	0.235
	1.4838	1.655	1.615	5.14	1.5225	0.325	1.5412	-0.705	1.4881	-3.85	1.5143	-0.205	1.4822	0.235
	1.4843	1.65	1.616	5.125	1.5235	0.325	1.5423	-0.705	1.489	-3.86	1.5152	-0.205	1.4832	0.235
	1.4848	1.64	1.617	5.1	1.5244	0.32	1.5434	-0.7	1.4899	-3.84	1.516	-0.205	1.4842	0.235
	1.4853	1.625	1.618	5.09	1.5253	0.32	1.5445	-0.695	1.4909	-3.79	1.5169	-0.2	1.4851	0.235
	1.4858	1.62	1.619	5.085	1.5263	0.32	1.5456	-0.695	1.4918	-3.73	1.5178	-0.19	1.4861	0.235
	1.4863	1.615	1.62	5.06	1.5272	0.315	1.5467	-0.69	1.4927	-3.72	1.5187	-0.195	1.487	0.235
	1.4868	1.605	1.621	5.045	1.5281	0.315	1.5478	-0.685	1.4937	-3.69	1.5196	-0.195	1.488	0.235
	1.4873	1.595	1.622	5.035	1.5291	0.31	1.5489	-0.685	1.4946	-3.66	1.5204	-0.195	1.4889	0.235
	1.4878	1.59	1.623	5.03	1.53	0.315	1.5499	-0.68	1.4955	-3.655	1.5213	-0.195	1.4899	0.235
	1.4883	1.58	1.624	5.025	1.5309	0.31	1.551	-0.68	1.4964	-3.655	1.5222	-0.195	1.4909	0.235
	1.4888	1.57	1.625	5.01	1.5319	0.31	1.5521	-0.675	1.4974	-3.655	1.5231	-0.2	1.4918	0.235
	1.4893	1.57	1.626	5.005	1.5328	0.31	1.5532	-0.675	1.4983	-3.685	1.524	-0.195	1.4928	0.23
	1.4898	1.56	1.6271	4.985	1.5337	0.31	1.5543	-0.67	1.4992	-3.705	1.5249	-0.2	1.4937	0.23
	1.4903	1.555	1.6281	4.985	1.5347	0.31	1.5554	-0.67	1.5001	-3.685	1.5257	-0.2	1.4947	0.235
	1.4908	1.54	1.6291	4.975	1.5356	0.31	1.5565	-0.665	1.5011	-3.7	1.5266	-0.2	1.4957	0.235
	1.4912	1.535	1.6301	4.955	1.5365	0.31	1.5575	-0.66	1.502	-3.74	1.5275	-0.205	1.4966	0.235
	1.4917	1.53	1.6311	4.945	1.5375	0.31	1.5586	-0.66	1.5029	-3.77	1.5284	-0.2	1.4976	0.235
	1.4922	1.52	1.6321	4.925	1.5384	0.31	1.5597	-0.66	1.5039	-3.79	1.5293	-0.195	1.4985	0.235
	1.4927	1.515	1.6331	4.91	1.5394	0.31	1.5608	-0.66	1.5048	-3.775	1.5301	-0.195	1.4995	0.24
	1.4932	1.51	1.6341	4.895	1.5403	0.31	1.5619	-0.65	1.5057	-3.765	1.531	-0.195	1.5004	0.24
	1.4937	1.5	1.6351	4.875	1.5412	0.305	1.563	-0.65	1.5066	-3.745	1.5319	-0.195	1.5014	0.24
	1.4942	1.495	1.6361	4.865	1.5422	0.3	1.5641	-0.645	1.5076	-3.745	1.5328	-0.195	1.5024	0.245
	1.4947	1.49	1.6371	4.85	1.5431	0.295	1.5651	-0.645	1.5085	-3.795	1.5337	-0.195	1.5033	0.25
	1.4952	1.48	1.6381	4.83	1.544	0.29	1.5662	-0.64	1.5094	-3.84	1.5345	-0.195	1.5043	0.25
	1.4957	1.475	1.6391	4.815	1.545	0.29	1.5673	-0.64	1.5104	-3.84	1.5354	-0.195	1.5052	0.255
	1.4962	1.465	1.6401	4.805	1.5459	0.285	1.5684	-0.635	1.5113	-3.86	1.5363	-0.195	1.5062	0.255
	1.4967	1.45	1.6411	4.79	1.5468	0.285	1.5695	-0.63	1.5122	-3.95	1.5372	-0.19	1.5071	0.26
	1.4972	1.445	1.6421	4.785	1.5478	0.285	1.5706	-0.635	1.5131	-4.02	1.5381	-0.195	1.5081	0.26
	1.4977	1.435	1.6431	4.765	1.5487	0.285	1.5717	-0.635	1.5141	-4.08	1.5389	-0.195	1.5091	0.265
	1.4982	1.43	1.6441	4.75	1.5496	0.285	1.5727	-0.635	1.515	-4.145	1.5398	-0.2	1.51	0.265
	1.4987	1.415	1.6451	4.745	1.5506	0.285	1.5738	-0.635	1.5159	-4.175	1.5407	-0.195	1.511	0.265
	1.4992	1.405	1.6461	4.725	1.5515	0.28	1.5749	-0.63	1.5168	-4.21	1.5416	-0.2	1.5119	0.27
	1.4997	1.4	1.6471	4.715	1.5525	0.28	1.576	-0.63	1.5178	-4.175	1.5425	-0.2	1.5129	0.27
	1.5002	1.395	1.6481	4.695	1.5534	0.285	1.5771	-0.63	1.5187	-4.13	1.5433	-0.2	1.5138	0.275
	1.5007	1.38	1.6491	4.675	1.5543	0.28	1.5782	-0.625	1.5196	-4.165	1.5442	-0.2	1.5148	0.275
	1.5012	1.37	1.6501	4.66	1.5553	0.275	1.5793	-0.63	1.5206	-4.2	1.5451	-0.2	1.5158	0.275
	1.5017	1.36	1.6511	4.645	1.5562	0.275	1.5803	-0.63	1.5215	-4.22	1.546	-0.2	1.5167	0.275
	1.5021	1.36	1.6521	4.64	1.5571	0.275	1.5814	-0.63	1.5224	-4.235	1.5469	-0.2	1.5177	0.275
	1.5026	1.35	1.6531	4.635	1.5581	0.275	1.5825	-0.625	1.5233	-4.255	1.5478	-0.195	1.5186	0.28
	1.5031	1.345	1.6541	4.615	1.559	0.27	1.5836	-0.625	1.5243	-4.24	1.5486	-0.195	1.5196	0.28
	1.5036	1.335	1.6551	4.6	1.5599	0.27	1.5847	-0.62	1.5252	-4.2	1.5495	-0.195	1.5205	0.285
	1.5041	1.325	1.6561	4.59	1.5609	0.27	1.5858	-0.625	1.5261	-4.205	1.5504	-0.195	1.5215	0.29
	1.5046	1.315	1.6571	4.58	1.5618	0.265	1.5869	-0.625	1.5271	-4.19	1.5513	-0.19	1.5225	0.29
	1.5051	1.3	1.6581	4.565	1.5627	0.265	1.588	-0.62	1.528	-4.14	1.5522	-0.19	1.5234	0.29
	1.5056	1.295	1.6591	4.55	1.5637	0.26	1.589	-0.615	1.5289	-4.075	1.553	-0.19	1.5244	0.29
	1.5061	1.285	1.6601	4.54	1.5646	0.26	1.5901	-0.615	1.5298	-3.985	1.5539	-0.19	1.5253	0.295
	1.507	0.48	1.6611	4.53	1.5656	0.255	1.5912	-0.615	1.5308	-3.89	1.5548	-0.185	1.5263	0.295
	1.508	0.48	1.6621	4.51	1.5665	0.255	1.5923	-0.615	1.5317	-3.84	1.5557	-0.185	1.5272	0.295
	1.5089	0.48	1.6631	4.49	1.5674	0.255	1.5934	-0.61	1.5326	-3.855	1.5562	-0.18	1.5282	0.295
	1.5098	0.48	1.6641	4.48	1.5684	0.255	1.5945	-0.61	1.5335	-3.875	1.5567	-0.175	1.5292	0.29
	1.5107	0.485	1.6651	4.47	1.5693	0.255	1.5956	-0.61	1.5345	-3.855	1.5571	-0.175	1.5301	0.295
	1.5116	0.485	1.6661	4.455	1.5702	0.255	1.5966	-0.605	1.5354	-3.81	1.5576	-0.17	1.5311	0.295
	1.5126	0.49	1.6671	4.445	1.5712	0.255	1.5977	-0.605	1.5363	-3.765	1.5581	-0.17	1.532	0.295
	1.5135	0.49	1.6681	4.43	1.5721	0.255	1.5988	-0.605	1.5373	-3.745	1.5586	-0.165	1.533	0.295
	1.5144	0.49	1.6691	4.405	1.573	0.255	1.5999	-0.605	1.5382	-3.745	1.5591	-0.16	1.534	0.295
	1.5153	0.49	1.6701	4.385	1.574	0.25	1.601	-0.6	1.5391	-3.77	1.5596	-0.16	1.5349	0.295
	1.5163	0.49	1.6711	4.37	1.5749	0.25	1.6021	-0.6	1.54	-3.8	1.5601	-0.16	1.5359	0.295
	1.5172	0.49	1.6721	4.355	1.5758	0.245	1.6032	-0.595	1.541	-3.825	1.5606	-0.16	1.5368	0.295
	1.5181	0.49	1.6731	4.345	1.5768	0.24	1.6042	-0.595	1.5419	-3.865	1.561	-0.16	1.5378	0.3
	1.519	0.49	1.6741	4.325	1.5777	0.24	1.6053	-0.59	1.5428	-3.875	1.5615	-0.155	1.5387	0.3
	1.5199	0.49	1.6751	4.31	1.5786	0.23	1.6064	-0.585	1.5438	-3.825	1.562	-0.155	1.5397	0.305
	1.5209	0.495	1.6761	4.295	1.5796	0.23	1.6075	-0.59	1.5447	-3.8	1.5625	-0.16	1.5407	0.305
	1.5218	0.49	1.6771	4.29	1.5805	0.225	1.6086	-0.58	1.5456	-3.77	1.563	-0.16	1.5416	0.31
	1.5227	0.49	1.6781	4.27	1.5815	0.22	1.6097	-0.58	1.5465	-3.74	1.5635	-0.155	1.5426	0.31
	1.5236	0.49	1.6791	4.255	1.5824	0.215	1.6108	-0.575	1.5475	-3.75	1.564	-0.16	1.5435	0.31
	1.5245	0.49	1.6801	4.245	1.5833	0.215	1.6118	-0.575	1.5484	-3.75	1.5645	-0.16	1.5445	0.31
	1.5255	0.49	1.6811	4.235	1.5843	0.21	1.6129	-0.57	1.5493	-3.73	1.5649	-0.155	1.5454	0.315
	1.5264	0.49	1.6821	4.23	1.5852	0.205	1.614	-0.57	1.5502	-3.725	1.5654	-0.16	1.5464	0.315
	1.5273	0.485	1.6832	4.205	1.5861	0.205	1.6151	-0.57	1.5512	-3.765	1.5659	-0.155	1.5474	0.315
	1.5282	0.49	1.6842	4.185	1.5871	0.2	1.6162	-0.57	1.5521	-3.795	1.5664	-0.155	1.5483	0.315
	1.5291	0.49	1.6852	4.17	1.588	0.2	1.6173	-0.57	1.553	-3.815	1.5669	-0.155	1.5493	0.315
	1.5301	0.49	1.6862	4.155	1.5889	0.195	1.6184	-0.57	1.554	-3.85	1.5674	-0.15	1.5502	0.32
	1.531	0.49	1.6872	4.13	1.5899	0.19	1.6194	-0.565	1.5549	-3.86	1.5679	-0.15	1.5512	0.32
	1.5319	0.49	1.6882	1.825	1.5908	0.19	1.6205	-0.565	1.5558	-3.86	1.5684	-0.145	1.5521	0.32
	1.5328	0.49	1.6893	1.805	1.5917	0.185	1.6216	-0.565	1.5567	-3.855	1.5688	-0.145	1.5531	0.325
	1.5338	0.49	1.6903	1.8	1.5927	0.185	1.6227	-0.565	1.5577	-3.835	1.5693	-0.145	1.5541	0.33
	1.5347	0.485	1.6913	1.79	1.5936	0.18	1.6238	-0.565	1.5586	-3.81	1.5698	-0.145	1.555	0.33
	1.5356	0.485	1.6924	1.775	1.5946	0.18	1.6249	-0.56	1.5595	-3.78	1.5703	-0.145	1.556	0.335
	1.5365	0.485	1.6934	1.775	1.5955	0.175	1.626	-0.565	1.5604	-3.76	1.5708	-0.15	1.5569	0.34
	1.5374	0.485	1.6945	1.76	1.5964	0.17	1.6271	-0.56	1.5614	-3.74	1.5713	-0.15	1.5579	0.34
	1.5384	0.485	1.6955	1.75	1.5974	0.385	1.6281	-0.56	1.5623	-3.725	1.5718	-0.15	1.5588	0.345
	1.5393	0.485	1.6966	1.74	1.5984	0.385	1.6292	-0.56	1.5632	-3.745	1.5722	-0.15	1.5598	0.35
	1.5402	0.485	1.6976	1.73	1.5994	0.38	1.6303	-0.555	1.5642	-3.81	1.5727	-0.155	1.5608	0.35
	1.5411	0.485	1.6987	1.725	1.6003	0.38	1.6314	-0.555	1.5651	-3.85	1.5732	-0.155	1.5617	0.355
	1.542	0.485	1.6997	1.71	1.6013	0.38	1.6325	-0.555	1.566	-3.815	1.5737	-0.15	1.5627	0.355
	1.543	0.485	1.7007	1.705	1.6023	0.38	1.6336	-0.555	1.5669	-3.775	1.5742	-0.15	1.5636	0.36
	1.5439	0.485	1.7018	1.695	1.6033	0.38	1.6347	-0.555	1.5679	-3.74	1.5747	-0.15	1.5646	0.36
	1.5448	0.485	1.7028	1.685	1.6042	0.38	1.6357	-0.555	1.5688	-3.69	1.5752	-0.15	1.5655	0.36
	1.5457	0.49	1.7039	1.675	1.6052	0.38	1.6368	-0.555	1.5697	-3.64	1.5757	-0.15	1.5665	0.36
	1.5466	0.485	1.7049	1.67	1.6062	0.38	1.6379	-0.555	1.5707	-3.61	1.5761	-0.145	1.5675	0.365
	1.5476	0.49	1.706	1.66	1.6072	0.38	1.639	-0.555	1.5716	-3.605	1.5766	-0.14	1.5684	0.37
	1.5485	0.49	1.707	1.655	1.6081	0.375	1.6401	-0.555	1.5725	-3.645	1.5771	-0.14	1.5694	0.375
	1.5494	0.495	1.7081	1.64	1.6091	0.375	1.6412	-0.555	1.5734	-3.68	1.5776	-0.14	1.5703	0.375
	1.5503	0.49	1.7091	1.63	1.6101	0.37	1.6423	-0.555	1.5744	-3.72	1.5781	-0.135	1.5713	0.375
	1.5513	0.49	1.7101	1.62	1.611	0.37	1.6433	-0.55	1.5753	-3.78	1.5786	-0.135	1.5723	0.37
	1.5522	0.495	1.7112	1.61	1.612	0.365	1.6444	-0.55	1.5762	-3.775	1.5791	-0.135	1.5732	0.375
	1.5531	0.495	1.7122	1.605	1.613	0.365	1.6455	-0.55	1.5771	-3.725	1.5796	-0.135	1.5742	0.38
	1.554	0.495	1.7133	1.595	1.614	0.36	1.6466	-0.545	1.5781	-3.72	1.58	-0.135	1.5751	0.38
	1.5549	0.495	1.7143	1.59	1.6149	0.355	1.6477	-0.545	1.579	-3.73	1.5805	-0.135	1.5761	0.385
	1.5559	0.495	1.7154	1.58	1.6159	0.35	1.6488	-0.54	1.5799	-3.695	1.581	-0.13	1.577	0.38
	1.5568	0.495	1.7164	1.57	1.6169	0.35	1.6499	-0.535	1.5809	-3.7	1.5815	-0.13	1.578	0.38
	1.5577	0.495	1.7175	1.57	1.6179	0.345	1.6509	-0.53	1.5818	-3.73	1.582	-0.13	1.579	0.385
	1.5586	0.5	1.7185	1.56	1.6188	0.34	1.652	-0.525	1.5827	-3.77	1.5825	-0.13	1.5799	0.38
	1.5595	0.5	1.7195	1.55	1.6198	0.34	1.6531	-0.525	1.5836	-3.81	1.583	-0.13	1.5809	0.38
	1.5605	0.5	1.7206	1.545	1.6208	0.335	1.6542	-0.525	1.5846	-3.84	1.5835	-0.13	1.5818	0.22
	1.5614	0.5	1.7216	1.54	1.6218	0.335	1.6553	-0.52	1.5855	-3.835	1.5839	-0.13	1.5828	0.22
	1.5623	0.5	1.7227	1.53	1.6227	0.335	1.6564	-0.515	1.5864	-3.8	1.5844	-0.13	1.5837	0.22
	1.5632	0.505	1.7237	1.525	1.6237	0.335	1.6575	-0.51	1.5874	-3.745	1.5849	-0.125	1.5847	0.22
	1.5641	0.505	1.7248	1.52	1.6247	0.33	1.6585	-0.51	1.5882	-2.71	1.5854	-0.125	1.5856	0.22
	1.5651	0.51	1.7258	1.51	1.6257	0.335	1.6596	-0.51	1.5891	-2.73	1.5859	-0.125	1.5866	0.22
	1.566	0.51	1.7269	1.505	1.6266	0.33	1.6607	-0.51	1.59	-2.785	1.5864	-0.12	1.5875	0.22
	1.5669	0.51	1.7279	1.495	1.6276	0.325	1.6618	-0.505	1.5909	-2.83	1.5869	-0.12	1.5885	0.22
	1.5678	0.51	1.7289	1.485	1.6286	0.32	1.6629	-0.5	1.5918	-2.845	1.5873	-0.12	1.5894	0.215
	1.5688	0.505	1.73	1.475	1.6296	0.32	1.664	-0.495	1.5926	-2.84	1.5878	-0.12	1.5904	0.22
	1.5697	0.505	1.731	1.47	1.6305	0.315	1.6651	-0.495	1.5935	-2.85	1.5883	-0.12	1.5913	0.22
	1.5706	0.51	1.7321	1.46	1.6315	0.31	1.6661	-0.49	1.5944	-2.86	1.5888	-0.125	1.5923	0.215
	1.5715	0.51	1.7331	1.455	1.6325	0.31	1.6672	-0.485	1.5953	-2.825	1.5893	-0.13	1.5932	0.215
	1.5724	0.51	1.7342	1.45	1.6335	0.31	1.6683	-0.48	1.5962	-2.78	1.5898	-0.13	1.5942	0.215
	1.5734	0.51	1.7352	1.445	1.6344	0.305	1.6694	-0.48	1.597	-2.74	1.5903	-0.135	1.5951	0.22
	1.5743	0.51	1.7363	1.435	1.6354	0.3	1.6705	-0.475	1.5979	-2.725	1.5908	-0.14	1.5961	0.22
	1.5752	0.51	1.7373	1.43	1.6364	0.295	1.6716	-0.475	1.5988	-2.735	1.5912	-0.14	1.597	0.22
	1.5761	0.51	1.7383	1.425	1.6374	0.29	1.6726	-0.3	1.5997	-2.755	1.5917	-0.145	1.598	0.215
	1.577	0.505	1.7394	1.415	1.6383	0.28	1.6736	-0.305	1.6006	-2.77	1.5922	-0.15	1.5989	0.22
	1.578	0.505	1.7404	1.415	1.6393	0.27	1.6746	-0.305	1.6014	-2.755	1.5927	-0.155	1.5999	0.22
	1.5789	0.505	1.7415	1.405	1.6403	0.26	1.6756	-0.31	1.6023	-2.73	1.5932	-0.155	1.6008	0.22
	1.5798	0.51	1.7425	1.4	1.6413	0.255	1.6766	-0.31	1.6032	-2.715	1.5937	-0.155	1.6018	0.22
	1.5807	0.51	1.7436	1.395	1.6422	0.24	1.6776	-0.31	1.6041	-2.705	1.5942	-0.16	1.6028	0.22
	1.5816	0.51	1.7446	1.39	1.6432	0.23	1.6786	-0.315	1.605	-2.665	1.5947	-0.16	1.6037	0.215
	1.5826	0.505	1.7457	1.38	1.6442	0.22	1.6796	-0.315	1.6059	-2.61	1.5951	-0.165	1.6047	0.215
	1.5835	0.505	1.7467	1.375	1.6452	0.205	1.6806	-0.315	1.6067	-2.58	1.5956	-0.17	1.6056	0.215
	1.5844	0.51	1.7477	1.36	1.6461	0.185	1.6816	-0.32	1.6076	-2.565	1.5961	-0.17	1.6066	0.22
	1.5853	0.515	1.7488	1.355	1.6471	0.165	1.6826	-0.32	1.6085	-2.565	1.5966	-0.175	1.6075	0.215
	1.5862	0.515	1.7498	1.345	1.6481	0.135	1.6836	-0.32	1.6094	-2.565	1.5971	-0.18	1.6085	0.215
	1.5872	0.51	1.7509	1.34	1.6491	0.11	1.6846	-0.315	1.6103	-2.585	1.5976	-0.185	1.6094	0.215
	1.5881	0.51	1.7519	1.335	1.65	0.085	1.6856	-0.32	1.6111	-2.605	1.5981	-0.185	1.6104	0.215
	1.589	0.51	1.753	1.33	1.651	0.055	1.6866	-0.315	1.612	-2.605	1.5986	-0.185	1.6113	0.21
	1.5899	0.505	1.754	1.32	1.652	0.02	1.6877	-0.315	1.6129	-2.605	1.599	-0.195	1.6123	0.21
	1.5909	0.5	1.7551	1.315	1.653	-0.005	1.6887	-0.315	1.6138	-2.6	1.5995	-0.195	1.6132	0.215
	1.5918	0.5	1.7561	1.31	1.6539	-0.04	1.6897	-0.315	1.6147	-2.59	1.6	-0.2	1.6142	0.215
	1.5927	0.5	1.7571	1.295	1.6549	-0.07	1.6907	-0.315	1.6155	-2.56	1.6005	-0.2	1.6151	0.215
	1.5936	0.5	1.7582	1.295	1.6559	-0.105	1.6917	-0.315	1.6164	-2.515	1.601	-0.205	1.6161	0.215
	1.5945	0.5	1.7592	1.29	1.6569	-0.14	1.6927	-0.315	1.6173	-2.495	1.6015	-0.205	1.617	0.215
	1.5955	0.5	1.7603	1.285	1.6578	-0.175	1.6937	-0.315	1.6182	-2.485	1.602	-0.21	1.618	0.215
	1.5964	0.5	1.7613	1.28	1.6588	-0.21	1.6947	-0.315	1.6191	-2.475	1.6024	-0.21	1.6189	0.215
	1.5973	0.495	1.7624	1.275	1.6598	-0.245	1.6957	-0.32	1.6199	-2.48	1.6029	-0.21	1.6199	0.215
	1.5982	0.495	1.7634	1.265	1.6607	-0.275	1.6967	-0.31	1.6208	-2.49	1.6034	-0.21	1.6208	0.21
	1.5991	0.495	1.7645	1.26	1.6617	-0.305	1.6977	-0.31	1.6217	-2.53	1.6039	-0.215	1.6218	0.21
	1.6001	0.495	1.7655	1.255	1.6627	-0.345	1.6987	-0.315	1.6226	-2.575	1.6044	-0.21	1.6227	0.21
	1.601	0.495	1.7665	1.245	1.6637	-0.375	1.6997	-0.31	1.6235	-2.595	1.6049	-0.21	1.6237	0.205
	1.6019	0.495	1.7676	1.235	1.6646	-0.405	1.7007	-0.31	1.6243	-2.62	1.6054	-0.21	1.6246	0.205
	1.6028	0.49	1.7686	1.23	1.6656	-0.44	1.7017	-0.31	1.6252	-2.655	1.6059	-0.205	1.6256	0.205
	1.6037	0.485	1.7697	1.225	1.6666	-0.48	1.7027	-0.305	1.6261	-2.65	1.6063	-0.205	1.6265	0.205
	1.6047	0.485	1.7707	1.225	1.6676	-0.51	1.7037	-0.305	1.627	-2.62	1.6068	-0.21	1.6275	0.205
	1.6056	0.485	1.7718	1.22	1.6685	-0.55	1.7047	-0.3	1.6279	-2.59	1.6073	-0.21	1.6284	0.205
	1.6065	0.485	1.7728	1.21	1.6695	-0.58	1.7057	-0.295	1.6287	-2.57	1.6078	-0.21	1.6294	0.205
	1.6074	0.485	1.7739	1.205	1.6705	-0.61	1.7067	-0.295	1.6296	-2.56	1.6083	-0.215	1.6303	0.205
	1.6084	0.485	1.7749	1.2	1.6715	-0.645	1.7077	-0.29	1.6305	-2.54	1.6088	-0.215	1.6313	0.205
	1.6093	0.485	1.7759	1.195	1.6724	-0.685	1.7088	-0.29	1.6314	-2.53	1.6093	-0.215	1.6322	0.205
	1.6102	0.48	1.777	1.19	1.6734	-0.715	1.7098	-0.285	1.6323	-2.53	1.6098	-0.215	1.6332	0.205
	1.6111	0.48	1.778	1.185	1.6744	-0.75	1.7108	-0.29	1.6332	-2.51	1.6102	-0.215	1.6341	0.21
	1.612	0.48	1.7791	1.18	1.6754	-0.78	1.7118	-0.285	1.634	-2.485	1.6107	-0.215	1.6351	0.215
	1.613	0.48	1.7801	1.18	1.6763	-0.815	1.7128	-0.285	1.6349	-2.465	1.6112	-0.215	1.636	0.215
	1.6139	0.485	1.7812	1.18	1.6773	-0.855	1.7138	-0.285	1.6358	-2.45	1.6117	-0.215	1.637	0.21
	1.6148	0.48	1.7822	1.17	1.6783	-0.89	1.7148	-0.285	1.6367	-2.45	1.6122	-0.215	1.6379	0.215
	1.6157	0.48	1.7833	1.17	1.6793	-0.93	1.7158	-0.28	1.6376	-2.48	1.6127	-0.21	1.6389	0.215
	1.6166	0.48	1.7843	1.165	1.6802	-0.96	1.7168	-0.275	1.6384	-2.495	1.6132	-0.21	1.6399	0.215
	1.6176	0.485	1.7853	1.16	1.6812	-0.995	1.7178	-0.275	1.6393	-2.5	1.6137	-0.21	1.6408	0.22
	1.6185	0.485	1.7864	1.16	1.6822	-1.035	1.7188	-0.27	1.6402	-2.485	1.6141	-0.21	1.6418	0.22
	1.6194	0.48	1.7874	1.155	1.6832	-1.07	1.7198	-0.275	1.6411	-2.455	1.6146	-0.205	1.6427	0.22
	1.6203	0.485	1.7885	1.145	1.6841	-1.11	1.7208	-0.27	1.642	-2.435	1.6151	-0.21	1.6437	0.225
	1.6212	0.48	1.7895	1.135	1.6851	-1.15	1.7218	-0.27	1.6428	-2.435	1.6156	-0.215	1.6446	0.225
	1.6222	0.48	1.7906	1.135	1.6861	-1.185	1.7228	-0.265	1.6437	-2.44	1.6161	-0.215	1.6456	0.225
	1.6231	0.48	1.7916	1.135	1.6871	-1.22	1.7238	-0.26	1.6446	-2.42	1.6166	-0.215	1.6465	0.23
	1.624	0.355	1.7927	1.13	1.688	-1.26	1.7248	-0.26	1.6455	-2.365	1.6171	-0.22	1.6475	0.235
	1.625	0.355	1.7937	1.12	1.689	-1.305	1.7258	-0.255	1.6464	-2.31	1.6175	-0.22	1.6484	0.24
	1.6259	0.355	1.7947	1.115	1.69	-1.34	1.7268	-0.25	1.6472	-2.29	1.6185	1.6	1.6494	0.24
	1.6268	0.355	1.7958	1.11	1.691	-1.38	1.7278	-0.25	1.6481	-2.285	1.6195	1.645	1.6503	0.245
	1.6278	0.36	1.7968	1.11	1.6919	-1.41	1.7288	-0.245	1.649	-2.29	1.6205	1.69	1.6513	0.245
	1.6287	0.355	1.7979	1.105	1.6929	-1.45	1.7298	-0.245	1.6499	-2.305	1.6215	1.735	1.6522	0.25
	1.6296	0.35	1.7989	1.1	1.6939	-1.485	1.7309	-0.245	1.6508	-2.35	1.6224	1.775	1.6532	0.25
	1.6306	0.35	1.8	1.1	1.6949	-1.52	1.7319	-0.24	1.6516	-2.375	1.6234	1.82	1.6541	0.25
	1.6315	0.355	1.801	1.095	1.6958	-1.555	1.7329	-0.235	1.6525	-2.38	1.6244	1.86	1.6551	0.255
	1.6324	0.35	1.8021	1.085	1.6968	-1.59	1.7339	-0.235	1.6534	-2.38	1.6254	1.9	1.656	0.26
	1.6334	0.35	1.8031	1.08	1.6978	-1.63	1.7349	-0.235	1.6543	-2.4	1.6263	1.945	1.657	0.26
	1.6343	0.35	1.8041	1.075	1.6988	-1.66	1.7359	-0.235	1.6552	-2.425	1.6273	1.985	1.6579	0.26
	1.6352	0.35	1.8052	1.065	1.6997	-1.695	1.7369	-0.23	1.6561	-2.445	1.6283	2.02	1.6589	0.26
	1.6362	0.355	1.8062	1.06	1.7007	-1.73	1.7379	-0.23	1.6569	-2.435	1.6293	2.06	1.6598	0.255
	1.6371	0.355	1.8073	1.055	1.7017	-1.77	1.7389	-0.23	1.6578	-2.42	1.6302	2.1	1.6608	0.255
	1.6381	0.35	1.8083	1.045	1.7027	-1.805	1.7399	-0.225	1.6587	-2.405	1.6312	2.135	1.6617	0.255
	1.639	0.35	1.8094	1.04	1.7036	-1.84	1.7409	-0.22	1.6596	-2.385	1.6322	2.17	1.6627	0.26
	1.6399	0.355	1.8104	1.03	1.7046	-1.875	1.7419	-0.22	1.6605	-2.355	1.6332	2.205	1.6636	0.26
	1.6409	0.355	1.8115	1.03	1.7056	-1.91	1.7429	-0.215	1.6613	-2.31	1.6341	2.245	1.6646	0.26
	1.6418	0.355	1.8125	1.025	1.7066	-1.945	1.7439	-0.215	1.6622	-2.29	1.6351	2.275	1.6655	0.26
	1.6427	0.355	1.8135	1.015	1.7075	-1.98	1.7449	-0.21	1.6631	-2.275	1.6361	2.31	1.6665	0.255
	1.6437	0.355	1.8146	1.01	1.7085	-2.01	1.7459	-0.205	1.664	-2.255	1.637	2.35	1.6674	0.255
	1.6446	0.355	1.8156	1.005	1.7095	-2.04	1.7469	-0.205	1.6649	-2.245	1.638	2.385	1.6684	0.255
	1.6455	0.355	1.8167	0.995	1.7104	-2.07	1.7479	-0.2	1.6657	-2.235	1.639	2.425	1.6693	0.26
	1.6465	0.355	1.8177	0.99	1.7114	-2.11	1.7489	-0.2	1.6666	-2.225	1.64	2.465	1.6703	0.26
	1.6474	0.355	1.8188	0.985	1.7124	-2.14	1.7499	-0.195	1.6675	-2.23	1.6409	2.495	1.6712	0.26
	1.6483	0.355	1.8198	0.975	1.7134	-2.165	1.7509	-0.19	1.6684	-2.245	1.6419	2.525	1.6722	0.26
	1.6493	0.355	1.8208	0.285	1.7143	-2.19	1.7519	-0.19	1.6693	-2.255	1.6429	2.565	1.6731	0.255
	1.6502	0.35	1.8218	0.28	1.7153	-2.21	1.753	-0.185	1.6701	-2.255	1.6439	2.6	1.6741	0.26
	1.6511	0.355	1.8228	0.28	1.7163	-2.245	1.754	-0.18	1.671	-2.25	1.6448	2.63	1.675	0.26
	1.6521	0.355	1.8238	0.28	1.7173	-2.29	1.755	-0.175	1.6719	-2.23	1.6458	2.665	1.676	0.255
	1.653	0.355	1.8248	0.28	1.7182	-2.365	1.756	-0.17	1.6728	-2.225	1.6468	2.705	1.677	0.255
	1.6539	0.355	1.8258	0.28	1.7192	-2.44	1.757	-0.165	1.6737	-2.21	1.6478	2.74	1.6779	0.255
	1.6549	0.355	1.8269	0.275	1.7202	-2.49	1.758	-0.165	1.6745	-2.185	1.6487	2.775	1.6789	0.255
	1.6558	0.355	1.8279	0.275	1.7211	-3.88	1.759	-0.16	1.6754	-2.175	1.6497	2.81	1.6798	0.255
	1.6568	0.355	1.8289	0.27	1.722	-3.865	1.76	-0.15	1.6763	-2.175	1.6507	2.845	1.6808	0.255
	1.6577	0.355	1.8299	0.27	1.723	-3.86	1.761	-0.145	1.6772	-2.205	1.6517	2.885	1.6817	0.25
	1.6586	0.365	1.8309	0.27	1.7239	-3.865	1.762	-0.14	1.6781	-2.225	1.6526	2.915	1.6827	0.25
	1.6596	0.365	1.8319	0.265	1.7248	-3.89	1.763	-0.135	1.6789	-2.21	1.6536	2.935	1.6836	0.25
	1.6605	0.365	1.8329	0.265	1.7257	-3.92	1.764	-0.125	1.6798	-2.19	1.6546	2.97	1.6846	0.25
	1.6614	0.365	1.8339	0.26	1.7266	-3.925	1.765	-0.125	1.6807	-2.17	1.6556	2.995	1.6855	0.255
	1.6624	0.36	1.8349	0.26	1.7276	-3.94	1.766	-0.12	1.6816	-2.155	1.6565	3.035	1.6865	0.255
	1.6633	0.365	1.8359	0.255	1.7285	-3.94	1.767	-0.11	1.6825	-2.14	1.6575	3.065	1.6874	0.25
	1.6642	0.365	1.8369	0.255	1.7294	-3.905	1.768	-0.105	1.6834	-2.135	1.6585	3.09	1.6884	0.26
	1.6652	0.36	1.8379	0.255	1.7303	-3.91	1.769	-0.1	1.6842	-2.14	1.6595	3.12	1.6893	0.26
	1.6661	0.36	1.8389	0.255	1.7312	-3.975	1.77	-0.095	1.6851	-2.13	1.6604	3.155	1.6903	0.26
	1.667	0.36	1.8399	0.25	1.7322	-4.045	1.771	-0.095	1.686	-2.13	1.6614	3.18	1.6912	0.26
	1.668	0.355	1.8409	0.25	1.7331	-4.09	1.772	-0.09	1.6869	-2.135	1.6624	3.205	1.6922	0.255
	1.6689	0.355	1.8419	0.25	1.734	-4.13	1.773	-0.09	1.6878	-2.15	1.6634	3.235	1.6931	0.26
	1.6698	0.355	1.843	0.255	1.7349	-4.15	1.7741	-0.09	1.6886	-2.175	1.6643	3.275	1.6941	0.26
	1.6708	0.355	1.844	0.255	1.7358	-4.17	1.7751	-0.085	1.6895	-2.205	1.6653	3.305	1.695	0.26
	1.6717	0.355	1.845	0.255	1.7368	-4.14	1.7761	-0.085	1.6904	-2.2	1.6663	3.33	1.696	0.26
	1.6727	0.35	1.846	0.255	1.7377	-4.06	1.7771	-0.08	1.6913	-2.205	1.6673	3.365	1.6969	0.26
	1.6736	0.35	1.847	0.255	1.7386	-4	1.7781	-0.075	1.6922	-2.24	1.6682	3.385	1.6979	0.255
	1.6745	0.35	1.848	0.26	1.7395	-3.975	1.7791	-0.075	1.693	-2.26	1.6692	3.41	1.6988	0.26
	1.6755	0.35	1.849	0.255	1.7404	-3.965	1.7801	-0.07	1.6939	-2.27	1.6702	3.435	1.6998	0.26
	1.6764	0.35	1.85	0.26	1.7414	-3.94	1.7811	-0.065	1.6948	-2.26	1.6712	3.465	1.7007	0.255
	1.6773	0.35	1.851	0.26	1.7423	-3.93	1.7821	-0.065	1.6957	-2.25	1.6721	3.49	1.7017	0.26
	1.6783	0.35	1.852	0.26	1.7432	-3.95	1.7831	-0.065	1.6966	-2.23	1.6731	3.52	1.7027	0.12
	1.6792	0.35	1.853	0.26	1.7441	-3.98	1.7841	-0.06	1.6974	-2.205	1.6741	3.545	1.7037	0.125
	1.6801	0.355	1.854	0.265	1.745	-3.96	1.7851	-0.06	1.6983	-2.19	1.6751	3.57	1.7047	0.13
	1.6811	0.355	1.855	0.265	1.746	-3.925	1.7861	-0.06	1.6992	-2.155	1.676	3.59	1.7057	0.13
	1.682	0.35	1.856	0.265	1.7469	-3.895	1.7871	-0.06	1.7001	-1.785	1.677	3.615	1.7067	0.135
	1.6829	0.35	1.857	0.27	1.7478	-3.89	1.7881	-0.06	1.7011	-1.78	1.678	3.645	1.7077	0.14
	1.6839	0.345	1.858	0.27	1.7487	-3.91	1.7891	-0.06	1.702	-1.765	1.679	3.675	1.7087	0.145
	1.6848	0.35	1.859	0.275	1.7496	-3.935	1.7901	-0.06	1.703	-1.74	1.6799	3.7	1.7097	0.145
	1.6857	0.35	1.8601	0.285	1.7506	-3.935	1.7911	-0.06	1.7039	-1.725	1.6809	3.72	1.7107	0.15
	1.6867	0.35	1.8611	0.29	1.7515	-3.95	1.7921	-0.06	1.7048	-1.7	1.6819	3.745	1.7117	0.15
	1.6876	0.35	1.8621	0.29	1.7524	-4	1.7931	-0.06	1.7058	-1.67	1.6829	3.76	1.7127	0.15
	1.6885	0.35	1.8631	0.295	1.7533	-4.03	1.7941	-0.06	1.7067	-1.645	1.6838	3.78	1.7138	0.155
[truncated: 68,522 more rows]
