# Supplementary material for: Efficacy and safety testing of a COVID-19 era emergency ventilator in a healthy rabbit lung model
Source: BMC Biomed Eng. 2022 Mar 14;4:2. doi: 10.1186/s42490-022-00059-x (PMC8919917; doi:10.1186/s42490-022-00059-x)
Supplement: Supplementary file 10 — Additional file 10. Rabbit MV5 FALCON Flow Waveforms. Flow waveforms for rabbit MV5 during FALCON ventilation. [file 42490_2022_59_MOESM10_ESM.xlsx]

## Sheet: MV5 Flow Data Set
	MV5
Ventilation Strategy	FALCON
Timepoint	0		10		20		30		40		50		60
	Time (s)	Flow (slm)	Time (s)	Flow (slm)	Time (s)	Flow (slm)	Time (s)	Flow (slm)	Time (s)	Flow (slm)	Time (s)	Flow (slm)	Time (s)	Flow (slm)
	0.0002	1.705	0.0002	-1.225	0.0003	1.545	0.0004	-1.345	0.0005	-0.32	0.0003	2.16	0.0002	-1.365
	0.0007	1.69	0.0007	-1.22	0.0008	1.56	0.0009	-1.355	0.001	-0.32	0.0008	2.15	0.0007	-1.365
	0.0011	1.69	0.0012	-1.215	0.0013	1.575	0.0015	-1.38	0.0016	-0.32	0.0013	2.14	0.0012	-1.375
	0.0016	1.67	0.0017	-1.215	0.0018	1.58	0.002	-1.405	0.0021	-0.32	0.0018	2.11	0.0017	-1.375
	0.0021	1.66	0.0022	-1.205	0.0023	1.59	0.0026	-1.45	0.0027	-0.32	0.0023	2.105	0.0021	-1.37
	0.0026	1.665	0.0027	-1.195	0.0028	1.6	0.0031	-1.475	0.0032	-0.315	0.0028	2.105	0.0026	-1.37
	0.0031	1.67	0.0032	-1.185	0.0033	1.595	0.0036	-1.485	0.0038	-0.315	0.0033	2.115	0.0031	-1.365
	0.0036	1.655	0.0037	-1.18	0.0038	1.605	0.0042	-1.515	0.0043	-0.315	0.0038	2.13	0.0036	-1.36
	0.0041	1.63	0.0042	-1.175	0.0043	1.625	0.0047	-1.555	0.0049	-0.315	0.0043	2.11	0.0041	-1.365
	0.0046	1.63	0.0047	-1.17	0.0048	1.625	0.0053	-1.595	0.0055	-0.315	0.0048	2.11	0.0045	-1.37
	0.005	1.645	0.0052	-1.165	0.0053	1.625	0.0058	-1.64	0.006	-0.315	0.0053	2.13	0.005	-1.38
	0.0055	1.63	0.0057	-1.16	0.0058	1.63	0.0064	-1.655	0.0066	-0.315	0.0058	2.15	0.0055	-1.385
	0.006	1.62	0.0063	-1.1	0.0063	1.645	0.0069	-1.675	0.0071	-0.315	0.0064	2.145	0.006	-1.405
	0.0065	1.615	0.0068	-1.1	0.0068	1.665	0.0074	-1.71	0.0077	-0.315	0.0069	2.15	0.0065	-1.425
	0.007	1.615	0.0074	-1.1	0.0073	1.68	0.008	-1.725	0.0082	-0.315	0.0074	2.165	0.0069	-1.44
	0.0075	1.605	0.0079	-1.1	0.0078	1.695	0.0085	-1.745	0.0088	-0.315	0.0079	2.16	0.0074	-1.435
	0.008	1.6	0.0084	-1.1	0.0083	1.7	0.0091	-1.76	0.0093	-0.315	0.0084	2.155	0.0079	-1.43
	0.0085	1.595	0.009	-1.1	0.0088	1.715	0.0096	-1.765	0.0099	-0.315	0.0089	2.15	0.0084	-1.415
	0.0089	1.58	0.0095	-1.095	0.0093	1.74	0.0102	-1.79	0.0104	-0.315	0.0094	2.14	0.0089	-1.41
	0.0094	1.575	0.0101	-1.095	0.0098	1.76	0.0107	-1.815	0.011	-0.31	0.0099	2.12	0.0093	-1.4
	0.0099	1.575	0.0106	-1.095	0.0103	1.77	0.0113	-1.835	0.0115	-0.31	0.0104	2.11	0.0098	-1.39
	0.0104	1.55	0.0112	-1.095	0.0108	1.77	0.0118	-1.865	0.0121	-0.31	0.0109	2.115	0.0103	-1.375
	0.0109	1.54	0.0117	-1.09	0.0113	1.78	0.0123	-1.895	0.0126	-0.31	0.0114	2.115	0.0108	-1.37
	0.0114	1.55	0.0122	-1.085	0.0118	1.785	0.0129	-2.305	0.0132	-0.305	0.0119	2.115	0.0113	-1.375
	0.0119	1.545	0.0128	-1.08	0.0123	1.795	0.0134	-2.285	0.0137	-0.305	0.0124	2.145	0.0117	-1.39
	0.0124	1.53	0.0133	-1.075	0.0129	1.795	0.0139	-2.25	0.0143	-0.305	0.0129	2.145	0.0122	-1.415
	0.0129	1.515	0.0139	-1.075	0.0134	1.805	0.0144	-2.23	0.0148	-0.3	0.0134	2.135	0.0127	-1.445
	0.0133	1.515	0.0144	-1.07	0.0139	1.81	0.0149	-2.23	0.0154	-0.3	0.0139	2.15	0.0132	-1.485
	0.0138	1.505	0.015	-1.065	0.0144	1.815	0.0154	-2.24	0.0159	-0.305	0.0144	2.18	0.0137	-1.52
	0.0143	1.49	0.0155	-1.065	0.0149	1.83	0.0159	-2.25	0.0165	-0.305	0.0149	2.195	0.0141	-1.545
	0.0148	1.49	0.0161	-1.06	0.0154	1.86	0.0164	-2.26	0.017	-0.305	0.0154	2.19	0.0146	-1.555
	0.0153	1.475	0.0166	-1.065	0.0159	1.875	0.0169	-2.24	0.0176	-0.305	0.0159	2.195	0.0151	-1.545
	0.0158	1.455	0.0171	-1.06	0.0164	1.88	0.0174	-2.225	0.0181	-0.31	0.0164	2.19	0.0156	-1.53
	0.0163	1.58	0.0177	-1.06	0.0169	1.9	0.0179	-2.25	0.0187	-0.305	0.0169	2.185	0.0161	-1.515
	0.0167	1.6	0.0182	-1.065	0.0174	1.925	0.0184	-2.27	0.0192	-0.31	0.0174	2.2	0.0165	-1.495
	0.0172	1.61	0.0188	-1.07	0.0179	1.94	0.0189	-2.285	0.0198	-0.31	0.0179	2.225	0.017	-1.475
	0.0177	1.625	0.0193	-1.08	0.0184	1.94	0.0194	-2.325	0.0203	-0.31	0.0184	2.22	0.0175	-1.455
	0.0182	1.655	0.0199	-1.09	0.0189	1.96	0.0199	-2.345	0.0209	-0.305	0.0189	2.22	0.018	-1.45
	0.0187	1.665	0.0204	-1.095	0.0194	1.96	0.0204	-2.365	0.0214	-0.305	0.0194	2.245	0.0185	-1.45
	0.0191	1.675	0.0209	-1.1	0.0199	1.955	0.0209	-2.385	0.022	-0.305	0.0199	2.26	0.0189	-1.45
	0.0196	1.685	0.0215	-1.095	0.0204	1.97	0.0214	-2.38	0.0225	-0.305	0.0204	2.285	0.0194	-1.455
	0.0201	1.69	0.022	-1.09	0.0209	1.975	0.0219	-2.38	0.0231	-0.3	0.0209	2.315	0.0199	-1.455
	0.0206	1.685	0.0226	-1.08	0.0214	1.97	0.0224	-2.38	0.0237	-0.295	0.0214	2.325	0.0204	-1.455
	0.0211	1.68	0.0231	-1.07	0.0219	1.97	0.0229	-2.38	0.0242	-0.29	0.0219	2.345	0.0209	-1.445
	0.0215	1.68	0.0237	-1.06	0.0224	1.975	0.0234	-2.36	0.0248	-0.285	0.0225	2.375	0.0213	-1.43
	0.022	1.675	0.0242	-1.05	0.0229	1.97	0.0239	-2.345	0.0253	-0.285	0.023	2.395	0.0218	-1.435
	0.0225	1.665	0.0247	-1.04	0.0234	1.965	0.0244	-2.325	0.0259	-0.285	0.0235	2.42	0.0223	-1.425
	0.023	1.655	0.0253	-1.025	0.0239	1.97	0.0249	-2.31	0.0264	-0.28	0.024	2.43	0.0228	-1.405
	0.0235	1.65	0.0258	-1.02	0.0244	1.965	0.0254	-2.315	0.027	-0.28	0.0245	2.44	0.0233	-1.39
	0.0239	1.645	0.0264	-1.01	0.0249	1.965	0.0259	-2.335	0.0275	-0.28	0.025	2.455	0.0237	-1.37
	0.0244	1.635	0.0269	-1.005	0.0254	1.965	0.0264	-2.345	0.0281	-0.275	0.0255	2.455	0.0242	-1.36
	0.0249	1.625	0.0275	-1.005	0.0259	1.955	0.0269	-2.35	0.0286	-0.27	0.026	2.455	0.0247	-1.365
	0.0254	1.62	0.028	-1	0.0264	1.955	0.0274	-2.345	0.0292	-0.265	0.0265	2.46	0.0252	-1.375
	0.0259	1.59	0.0285	-1.005	0.0269	1.95	0.0279	-2.35	0.0297	-0.26	0.027	2.465	0.0257	-1.39
	0.0263	1.56	0.0291	-1.005	0.0274	1.955	0.0284	-2.37	0.0303	-0.255	0.0275	2.475	0.0261	-1.41
	0.0268	1.55	0.0296	-1.005	0.0279	1.96	0.0289	-2.38	0.0308	-0.245	0.028	2.475	0.0266	-1.42
	0.0273	1.525	0.0302	-1.01	0.0284	1.97	0.0294	-2.405	0.0314	-0.24	0.0285	2.49	0.0271	-1.42
	0.0278	1.49	0.0307	-1.01	0.0289	1.985	0.0299	-2.44	0.0319	-0.23	0.029	2.5	0.0276	-1.405
	0.0283	1.485	0.0313	-1.015	0.0295	1.995	0.0304	-2.44	0.0325	-0.22	0.0295	2.5	0.0281	-1.385
	0.0287	1.475	0.0318	-1.015	0.03	2.02	0.0309	-2.43	0.033	-0.205	0.03	2.51	0.0285	-1.37
	0.0292	1.46	0.0323	-1.01	0.0305	2.05	0.0314	-2.425	0.0336	-0.195	0.0305	2.525	0.029	-1.36
	0.0297	1.47	0.0329	-1.015	0.031	2.07	0.032	-2.44	0.0341	-0.185	0.031	2.535	0.0295	-1.345
	0.0302	1.495	0.0334	-1.015	0.0315	2.095	0.0325	-2.455	0.0347	-0.17	0.0315	2.545	0.03	-1.33
	0.0307	1.495	0.034	-1.015	0.032	2.115	0.033	-2.485	0.0352	-0.16	0.032	2.555	0.0305	-1.32
	0.0311	1.5	0.0345	-1.015	0.0325	2.12	0.0335	-2.495	0.0358	-0.145	0.0325	2.55	0.0309	-1.31
	0.0316	1.535	0.0351	-1.015	0.033	2.115	0.034	-2.485	0.0363	-0.135	0.033	2.545	0.0314	-1.3
	0.0321	1.55	0.0356	-1.015	0.0335	2.115	0.0345	-2.46	0.0369	-0.125	0.0335	2.555	0.0319	-1.285
	0.0326	1.545	0.0362	-1.015	0.034	2.11	0.035	-2.435	0.0374	-0.115	0.034	2.56	0.0324	-1.275
	0.0331	1.565	0.0367	-1.02	0.0345	2.1	0.0355	-2.405	0.038	-0.1	0.0345	2.56	0.0329	-1.26
	0.0335	1.58	0.0372	-1.02	0.035	2.085	0.036	-2.4	0.0385	-0.085	0.035	2.54	0.0333	-1.245
	0.034	1.57	0.0378	-1.02	0.0355	2.075	0.0365	-2.395	0.0391	-0.075	0.0355	2.52	0.0338	-1.235
	0.0345	1.565	0.0383	-1.025	0.036	2.075	0.037	-2.375	0.0396	-0.065	0.036	2.5	0.0343	-1.22
	0.035	1.58	0.0389	-1.025	0.0365	2.07	0.0375	-2.36	0.0402	-0.05	0.0365	2.475	0.0348	-1.21
	0.0355	1.56	0.0394	-1.03	0.037	2.065	0.038	-2.37	0.0407	-0.035	0.037	2.435	0.0353	-1.205
	0.0359	1.545	0.04	-1.03	0.0375	2.06	0.0385	-2.365	0.0413	-0.025	0.0375	2.4	0.0357	-1.185
	0.0364	1.55	0.0405	-1.025	0.038	2.065	0.039	-2.365	0.0419	-0.005	0.038	2.36	0.0362	-1.18
	0.0369	1.55	0.041	-1.03	0.0385	2.065	0.0395	-2.375	0.0424	0.01	0.0386	2.32	0.0367	-1.18
	0.0374	1.53	0.0416	-1.03	0.039	2.065	0.04	-2.385	0.043	0.025	0.0391	2.225	0.0372	-1.185
	0.0379	1.515	0.0421	-1.03	0.0395	2.08	0.0405	-2.38	0.0435	0.035	0.0396	2.21	0.0377	-1.19
	0.0383	1.515	0.0427	-1.03	0.04	2.095	0.041	-2.38	0.0441	0.05	0.0402	2.21	0.0381	-1.21
	0.0388	1.515	0.0432	-1.03	0.0405	2.11	0.0415	-2.39	0.0446	0.065	0.0407	2.195	0.0386	-1.225
	0.0393	1.495	0.0438	-1.025	0.041	2.125	0.042	-2.41	0.0452	0.075	0.0413	2.165	0.0391	-1.37
	0.0398	1.49	0.0443	-1.025	0.0415	2.15	0.0425	-2.435	0.0457	0.09	0.0418	2.14	0.0396	-1.35
	0.0403	1.485	0.0448	-1.02	0.042	2.155	0.043	-2.45	0.0463	0.1	0.0424	2.14	0.0401	-1.325
	0.0407	1.465	0.0454	-1.015	0.0425	2.155	0.0435	-2.45	0.0468	0.115	0.0429	2.115	0.0406	-1.305
	0.0412	1.46	0.0459	-1.01	0.043	2.175	0.044	-2.445	0.0474	0.125	0.0434	2.09	0.0411	-1.275
	0.0417	1.46	0.0465	-1	0.0435	2.18	0.0445	-2.44	0.0479	0.13	0.044	2.08	0.0416	-1.255
	0.0422	1.425	0.047	-1	0.044	2.175	0.045	-2.47	0.0485	0.14	0.0445	2.055	0.0421	-1.24
	0.0427	1.38	0.0476	-0.99	0.0445	2.195	0.0455	-2.51	0.049	0.145	0.0451	2.035	0.0426	-1.215
	0.0431	1.38	0.0481	-0.985	0.045	2.195	0.046	-2.54	0.0496	0.15	0.0456	2.03	0.0431	-1.19
	0.0436	1.37	0.0486	-0.985	0.0455	2.195	0.0465	-2.56	0.0501	0.155	0.0462	2.03	0.0436	-1.175
	0.0441	1.32	0.0492	-0.98	0.0461	2.21	0.047	-2.575	0.0507	0.16	0.0467	2.015	0.0441	-1.155
	0.0446	1.32	0.0497	-0.98	0.0466	2.215	0.0475	-2.585	0.0512	0.17	0.0472	2.015	0.0446	-1.14
	0.0451	1.335	0.0503	-0.975	0.0471	2.215	0.048	-2.56	0.0518	0.175	0.0478	2.045	0.0451	-1.135
	0.0455	1.3	0.0508	-0.97	0.0476	2.22	0.0485	-2.5	0.0523	0.175	0.0483	2.07	0.0456	-1.135
	0.046	1.285	0.0514	-0.965	0.0481	2.21	0.049	-2.455	0.0529	0.18	0.0489	2.09	0.0461	-1.135
	0.0465	1.3	0.0519	-0.965	0.0486	2.21	0.0495	-2.445	0.0534	0.23	0.0494	2.125	0.0466	-1.14
	0.047	1.285	0.0524	-0.955	0.0491	2.22	0.05	-2.46	0.0539	0.23	0.05	2.165	0.0471	-1.155
	0.0475	1.275	0.053	-0.955	0.0496	2.225	0.0505	-2.46	0.0544	0.235	0.0505	2.195	0.0475	-1.17
	0.0479	1.295	0.0535	-0.95	0.0501	2.215	0.051	-2.46	0.0549	0.235	0.051	2.225	0.048	-1.19
	0.0484	1.3	0.0541	-0.945	0.0506	2.215	0.0516	-2.47	0.0554	0.24	0.0516	2.245	0.0485	-1.205
	0.0489	1.275	0.0546	-0.94	0.0511	2.22	0.0521	-2.495	0.0559	0.24	0.0521	2.255	0.049	-1.205
	0.0494	1.275	0.0552	-0.935	0.0516	2.22	0.0526	-2.505	0.0564	0.24	0.0527	2.255	0.0495	-1.205
	0.0499	1.29	0.0557	-0.93	0.0521	2.23	0.0531	-2.5	0.0569	0.24	0.0532	2.26	0.05	-1.205
	0.0503	1.3	0.0562	-0.93	0.0526	2.24	0.0536	-2.52	0.0574	0.24	0.0538	2.275	0.0505	-1.19
	0.0508	1.3	0.0568	-0.92	0.0531	2.23	0.0541	-2.555	0.0579	0.24	0.0543	2.285	0.051	-1.19
	0.0513	1.305	0.0573	-0.915	0.0536	2.23	0.0546	-2.59	0.0584	0.24	0.0548	2.285	0.0515	-1.19
	0.0518	1.3	0.0579	-0.91	0.0541	2.24	0.0551	-2.615	0.0589	0.235	0.0554	2.31	0.052	-1.215
	0.0523	1.285	0.0584	-0.905	0.0546	2.235	0.0556	-2.615	0.0594	0.235	0.0559	2.34	0.0525	-1.255
	0.0527	1.285	0.059	-0.905	0.0551	2.235	0.0561	-2.59	0.0599	0.23	0.0565	2.375	0.053	-1.285
	0.0532	1.285	0.0595	-0.905	0.0556	2.33	0.0566	-2.58	0.0604	0.23	0.057	2.39	0.0535	-1.29
	0.0537	1.285	0.0601	-0.9	0.0561	2.335	0.0571	-2.605	0.0609	0.225	0.0576	2.395	0.054	-1.29
	0.0542	1.27	0.0606	-0.9	0.0566	2.315	0.0576	-2.615	0.0614	0.225	0.0581	2.43	0.0545	-1.28
	0.0547	1.275	0.0611	-0.9	0.0571	2.305	0.0581	-2.605	0.0619	0.22	0.0586	2.455	0.055	-1.255
	0.0551	1.3	0.0617	-0.9	0.0576	2.305	0.0586	-2.595	0.0624	0.225	0.0592	2.475	0.0555	-1.21
	0.0556	1.3	0.0622	-0.9	0.0581	2.305	0.0591	-2.59	0.0629	0.22	0.0597	2.5	0.056	-1.17
	0.0561	1.285	0.0628	-0.9	0.0586	2.31	0.0596	-2.585	0.0634	0.22	0.0603	2.51	0.0565	-1.14
	0.0566	1.295	0.0633	-0.9	0.0591	2.305	0.0601	-2.59	0.0639	0.22	0.0608	2.505	0.057	-1.13
	0.0571	1.305	0.0639	-0.9	0.0597	2.305	0.0606	-2.58	0.0644	0.215	0.0613	2.525	0.0575	-1.135
	0.0575	1.29	0.0644	-0.895	0.0602	2.31	0.0611	-2.565	0.0649	0.215	0.0619	2.53	0.058	-1.16
	0.058	1.29	0.0649	-0.895	0.0607	2.32	0.0616	-2.54	0.0654	0.215	0.0624	2.525	0.0585	-1.19
	0.0585	1.285	0.0655	-0.895	0.0612	2.33	0.0621	-2.53	0.066	0.215	0.063	2.5	0.059	-1.22
	0.059	1.275	0.066	-0.89	0.0617	2.325	0.0626	-2.515	0.0665	0.21	0.0635	2.495	0.0595	-1.225
	0.0595	1.26	0.0666	-0.885	0.0622	2.33	0.0631	-2.505	0.067	0.205	0.0641	2.48	0.06	-1.225
	0.0599	1.26	0.0671	-0.88	0.0627	2.345	0.0636	-2.5	0.0675	0.2	0.0646	2.45	0.0604	-1.225
	0.0604	1.25	0.0677	-0.885	0.0632	2.355	0.0641	-2.51	0.068	0.195	0.0651	2.43	0.0609	-1.23
	0.0609	1.225	0.0682	-0.885	0.0637	2.37	0.0646	-2.53	0.0685	0.19	0.0657	2.415	0.0614	-1.24
	0.0614	1.22	0.0687	-0.885	0.0642	2.37	0.0651	-2.53	0.069	0.185	0.0662	2.38	0.0619	-1.24
	0.0619	1.23	0.0693	-0.885	0.0647	2.38	0.0656	-2.51	0.0695	0.18	0.0668	2.35	0.0624	-1.215
	0.0623	1.215	0.0698	-0.885	0.0652	2.38	0.0661	-2.495	0.07	0.17	0.0673	2.33	0.0629	-1.19
	0.0628	1.195	0.0704	-0.88	0.0657	2.365	0.0666	-2.5	0.0705	0.165	0.0679	2.32	0.0634	-1.175
	0.0633	1.195	0.0709	-0.88	0.0662	2.37	0.0671	-2.52	0.071	0.165	0.0684	2.3	0.0639	-1.16
	0.0638	1.19	0.0715	-0.885	0.0667	2.355	0.0676	-2.53	0.0715	0.16	0.0689	2.27	0.0644	-1.145
	0.0643	1.17	0.072	-0.89	0.0672	2.345	0.0681	-2.545	0.072	0.155	0.0695	2.26	0.0649	-1.135
	0.0647	1.17	0.0725	-0.885	0.0677	2.355	0.0686	-2.575	0.0725	0.15	0.07	2.255	0.0654	-1.11
	0.0652	1.18	0.0731	-0.885	0.0682	2.36	0.0691	-2.615	0.073	0.15	0.0706	2.225	0.0659	-1.095
	0.0657	1.17	0.0736	-0.885	0.0687	2.345	0.0696	-2.64	0.0735	0.145	0.0711	2.21	0.0664	-1.085
	0.0662	1.17	0.0742	-0.88	0.0692	2.34	0.0701	-2.65	0.074	0.145	0.0717	2.215	0.0669	-1.065
	0.0667	1.2	0.0747	-0.88	0.0697	2.36	0.0707	-2.625	0.0745	0.14	0.0722	2.215	0.0674	-1.065
	0.0671	1.21	0.0753	-0.81	0.0703	2.37	0.0712	-2.595	0.075	0.14	0.0727	2.2	0.0679	-1.075
	0.0676	1.2	0.0759	-0.805	0.0708	2.37	0.0717	-2.555	0.0755	0.135	0.0733	2.205	0.0684	-1.09
	0.0681	1.215	0.0764	-0.8	0.0713	2.38	0.0722	-2.515	0.076	0.13	0.0738	2.205	0.0689	-1.105
	0.0686	1.235	0.077	-0.795	0.0718	2.38	0.0727	-2.515	0.0765	0.125	0.0744	2.19	0.0694	-1.12
	0.0691	1.225	0.0776	-0.79	0.0723	2.375	0.0732	-2.545	0.077	0.12	0.0749	2.19	0.0699	-1.125
	0.0695	1.225	0.0782	-0.79	0.0728	2.385	0.0737	-2.545	0.0775	0.115	0.0755	2.215	0.0704	-1.125
	0.07	1.225	0.0787	-0.785	0.0733	2.395	0.0742	-2.51	0.078	0.105	0.076	2.205	0.0709	-1.115
	0.0705	1.21	0.0793	-0.785	0.0738	2.4	0.0747	-2.48	0.0785	0.1	0.0765	2.215	0.0714	-1.115
	0.071	1.2	0.0799	-0.79	0.0743	2.4	0.0752	-2.455	0.079	0.095	0.0771	2.23	0.0719	-1.11
	0.0715	1.205	0.0805	-0.785	0.0748	2.4	0.0757	-2.445	0.0795	0.09	0.0776	2.25	0.0724	-1.1
	0.0719	1.205	0.081	-0.78	0.0753	2.4	0.0762	-2.42	0.08	0.08	0.0782	2.265	0.0729	-1.08
	0.0724	1.195	0.0816	-0.78	0.0758	2.395	0.0767	-2.585	0.0805	0.075	0.0787	2.28	0.0734	-1.065
	0.0729	1.2	0.0822	-0.78	0.0763	2.385	0.0772	-2.6	0.081	0.07	0.0793	2.295	0.0738	-1.055
	0.0734	1.2	0.0828	-0.785	0.0768	2.375	0.0777	-2.59	0.0815	0.07	0.0798	2.305	0.0743	-1.04
	0.0739	1.195	0.0833	-0.78	0.0773	2.365	0.0782	-2.585	0.082	0.065	0.0803	2.325	0.0748	-1.03
	0.0743	1.195	0.0839	-0.78	0.0778	2.35	0.0787	-2.575	0.0825	0.055	0.0809	2.35	0.0753	-1.015
	0.0748	1.18	0.0845	-0.775	0.0783	2.345	0.0792	-2.565	0.083	0.055	0.0814	2.355	0.0758	-0.995
	0.0753	1.175	0.0851	-0.78	0.0788	2.34	0.0796	-2.555	0.0835	0.05	0.082	2.36	0.0763	-0.97
	0.0758	1.15	0.0856	-0.775	0.0793	2.325	0.0801	-2.53	0.084	0.045	0.0825	2.37	0.0768	-0.955
	0.0763	1.115	0.0862	-0.775	0.0798	2.325	0.0806	-2.51	0.0845	0.045	0.0831	2.38	0.0773	-0.945
	0.0767	1.115	0.0868	-0.77	0.0804	2.34	0.0811	-2.495	0.085	0.04	0.0836	2.395	0.0778	-0.95
	0.0772	1.01	0.0874	-0.765	0.0809	2.325	0.0816	-2.455	0.0856	0.03	0.0841	2.405	0.0783	-0.96
	0.0777	0.995	0.0879	-0.765	0.0814	2.32	0.0821	-2.415	0.0861	0.025	0.0847	2.42	0.0788	-0.965
	0.0782	0.995	0.0885	-0.76	0.0819	2.325	0.0826	-2.38	0.0866	0.02	0.0852	2.43	0.0793	-0.965
	0.0787	1.01	0.0891	-0.76	0.0824	2.35	0.0831	-2.375	0.0871	0.015	0.0858	2.445	0.0798	-0.96
	0.0792	1.025	0.0897	-0.755	0.0829	2.345	0.0836	-2.395	0.0876	0.01	0.0863	2.465	0.0803	-0.965
	0.0796	1.025	0.0902	-0.75	0.0834	2.345	0.0841	-2.435	0.0881	0	0.0869	2.455	0.0808	-0.96
	0.0801	1.02	0.0908	-0.745	0.0839	2.35	0.0846	-2.455	0.0886	-0.005	0.0874	2.465	0.0813	-0.965
	0.0806	1.03	0.0914	-0.745	0.0844	2.355	0.0851	-2.46	0.0891	-0.01	0.0879	2.48	0.0818	-0.965
	0.0811	1.025	0.092	-0.74	0.0849	2.37	0.0856	-2.46	0.0896	-0.015	0.0885	2.47	0.0823	-0.95
	0.0816	1.03	0.0925	-0.735	0.0854	2.375	0.0861	-2.46	0.0901	-0.02	0.089	2.46	0.0828	-0.935
	0.082	1.04	0.0931	-0.73	0.0859	2.37	0.0866	-2.46	0.0906	-0.025	0.0896	2.47	0.0833	-0.925
	0.0825	1.035	0.0937	-0.73	0.0864	2.365	0.0871	-2.465	0.0911	-0.03	0.0901	2.485	0.0838	-0.92
	0.083	1.03	0.0943	-0.73	0.0869	2.37	0.0876	-2.425	0.0916	-0.035	0.0906	2.48	0.0843	-0.915
	0.0835	1.05	0.0948	-0.72	0.0874	2.38	0.0881	-2.39	0.0921	-0.035	0.0912	2.48	0.0848	-0.935
	0.084	1.06	0.0954	-0.72	0.0879	2.38	0.0886	-2.37	0.0926	-0.04	0.0917	2.505	0.0853	-0.95
	0.0844	1.05	0.096	-0.715	0.0884	2.38	0.0891	-2.36	0.0931	-0.045	0.0923	2.505	0.0858	-0.955
	0.0849	1.055	0.0966	-0.715	0.0889	2.38	0.0895	-2.365	0.0936	-0.045	0.0928	2.51	0.0863	-0.965
	0.0854	1.07	0.0971	-0.715	0.0894	2.37	0.09	-2.375	0.0941	-0.05	0.0934	2.51	0.0867	-0.98
	0.0859	1.07	0.0977	-0.71	0.0899	2.365	0.0905	-2.41	0.0946	-0.055	0.0939	2.51	0.0872	-0.99
	0.0864	1.07	0.0983	-0.705	0.0904	2.37	0.091	-2.485	0.0951	-0.055	0.0944	2.51	0.0877	-0.985
	0.0868	1.085	0.0989	-0.705	0.091	2.365	0.0915	-2.535	0.0956	-0.06	0.095	2.505	0.0882	-0.975
	0.0873	1.07	0.0994	-0.7	0.0915	2.35	0.092	-2.545	0.0961	-0.065	0.0955	2.495	0.0887	-0.99
	0.0878	1.065	0.1	-0.7	0.092	2.335	0.0925	-2.52	0.0966	-0.07	0.0961	2.485	0.0892	-1
	0.0883	1.075	0.1006	-0.695	0.0925	2.33	0.093	-2.485	0.0971	-0.075	0.0966	2.46	0.0897	-0.99
	0.0888	1.06	0.1012	-0.695	0.093	2.315	0.0935	-2.485	0.0976	-0.08	0.0972	2.45	0.0902	-0.975
	0.0892	1.05	0.1017	-0.69	0.0935	2.305	0.094	-2.485	0.0981	-0.085	0.0977	2.46	0.0907	-0.955
	0.0897	1.055	0.1023	-0.69	0.094	2.29	0.0945	-2.455	0.0986	-0.09	0.0982	2.47	0.0912	-0.93
	0.0902	1.055	0.1029	-0.69	0.0945	2.28	0.095	-2.435	0.0991	-0.095	0.0988	2.44	0.0917	-0.925
	0.0907	1.055	0.1035	-0.69	0.095	2.275	0.0955	-2.405	0.0996	-0.095	0.0993	2.43	0.0922	-0.925
	0.0912	1.05	0.104	-0.685	0.0955	2.27	0.096	-2.37	0.1001	-0.1	0.0999	2.44	0.0927	-0.93
	0.0916	1.05	0.1046	-0.68	0.096	2.26	0.0965	-2.35	0.1006	-0.1	0.1004	2.425	0.0932	-0.945
	0.0921	1.055	0.1052	-0.675	0.0965	2.255	0.097	-2.345	0.1011	-0.105	0.101	2.425	0.0937	-0.96
	0.0926	1.05	0.1058	-0.675	0.097	2.27	0.0975	-2.35	0.1016	-0.105	0.1015	2.445	0.0942	-0.97
	0.0931	1.07	0.1063	-0.67	0.0975	2.295	0.098	-2.375	0.1021	-0.105	0.102	2.43	0.0947	-0.98
	0.0936	1.07	0.1069	-0.67	0.098	2.315	0.0985	-2.365	0.1026	-0.105	0.1026	2.42	0.0952	-0.98
	0.0941	1.055	0.1075	-0.665	0.0985	2.335	0.0989	-2.335	0.1031	-0.105	0.1031	2.425	0.0957	-0.98
	0.0945	1.055	0.1081	-0.66	0.099	2.355	0.0994	-2.315	0.1036	-0.105	0.1037	2.42	0.0962	-0.98
	0.095	1.06	0.1086	-0.655	0.0995	2.38	0.0999	-2.28	0.1041	-0.105	0.1042	2.415	0.0967	-0.975
	0.0955	1.035	0.1092	-0.65	0.1	2.415	0.1004	-2.26	0.1047	-0.105	0.1048	2.4	0.0972	-0.975
	0.096	1.035	0.1098	-0.65	0.1005	2.44	0.1009	-2.245	0.1052	-0.11	0.1053	2.375	0.0977	-0.98
	0.0965	1.045	0.1104	-0.645	0.1011	2.46	0.1014	-2.245	0.1057	-0.115	0.1058	2.355	0.0982	-0.985
	0.0969	1.025	0.1109	-0.64	0.1016	2.47	0.1019	-2.265	0.1062	-0.115	0.1064	2.345	0.0987	-0.99
	0.0974	1.01	0.1115	-0.64	0.1021	2.49	0.1024	-2.295	0.1067	-0.12	0.1069	2.305	0.0992	-0.985
	0.0979	1.02	0.1121	-0.635	0.1026	2.5	0.1029	-2.3	0.1072	-0.125	0.1075	2.265	0.0996	-0.975
	0.0984	1.02	0.1127	-0.64	0.1031	2.51	0.1034	-2.32	0.1077	-0.125	0.108	1.825	0.1001	-0.965
	0.0989	1	0.1132	-0.64	0.1036	2.515	0.1039	-2.335	0.1082	-0.125	0.1085	1.81	0.1006	-0.945
	0.0993	0.995	0.1138	-0.645	0.1041	2.525	0.1044	-2.345	0.1087	-0.125	0.109	1.8	0.1011	-0.93
	0.0998	1	0.1144	-0.645	0.1046	2.535	0.1049	-2.355	0.1092	-0.125	0.1095	1.805	0.1016	-0.93
	0.1003	0.98	0.115	-0.645	0.1051	2.54	0.1054	-2.33	0.1097	-0.13	0.11	1.795	0.1022	-0.95
	0.1008	0.97	0.1155	-0.65	0.1056	2.55	0.1059	-2.29	0.1102	-0.13	0.1105	1.79	0.1028	-0.945
	0.1013	0.985	0.1161	-0.655	0.1061	2.555	0.1064	-2.27	0.1107	-0.13	0.111	1.795	0.1033	-0.945
	0.1017	0.985	0.1167	-0.655	0.1066	2.565	0.1069	-2.25	0.1112	-0.13	0.1115	1.82	0.1039	-0.95
	0.1022	0.96	0.1173	-0.655	0.1071	2.575	0.1074	-2.26	0.1117	-0.13	0.1119	1.83	0.1045	-0.96
	0.1027	0.975	0.1178	-0.655	0.1076	2.575	0.1079	-2.28	0.1122	-0.13	0.1124	1.815	0.105	-0.965
	0.1032	0.995	0.1184	-0.65	0.1081	2.575	0.1083	-2.295	0.1127	-0.125	0.1129	1.835	0.1056	-0.955
	0.1037	0.975	0.119	-0.65	0.1086	2.57	0.1088	-2.3	0.1132	-0.125	0.1134	1.855	0.1062	-0.945
	0.1041	0.965	0.1196	-0.655	0.1091	2.575	0.1093	-2.3	0.1137	-0.125	0.1139	1.855	0.1067	-0.94
	0.1046	1	0.1201	-0.655	0.1096	2.595	0.1098	-2.29	0.1142	-0.125	0.1144	1.86	0.1073	-0.93
	0.1051	0.995	0.1207	-0.655	0.1101	2.615	0.1103	-2.28	0.1147	-0.13	0.1149	1.88	0.1079	-0.925
	0.1056	0.96	0.1213	-0.655	0.1106	2.625	0.1108	-2.275	0.1152	-0.135	0.1154	1.88	0.1084	-0.925
	0.1061	0.96	0.1219	-0.655	0.1112	2.66	0.1113	-2.25	0.1157	-0.135	0.1159	1.875	0.109	-0.925
	0.1065	0.96	0.1224	-0.66	0.1117	2.7	0.1118	-2.24	0.1162	-0.14	0.1164	1.9	0.1096	-0.92
	0.107	0.93	0.123	-0.67	0.1122	2.72	0.1123	-2.235	0.1167	-0.145	0.1169	1.89	0.1102	-0.915
	0.1075	0.94	0.1236	-0.675	0.1127	2.74	0.1128	-2.23	0.1172	-0.175	0.1174	1.86	0.1107	-0.91
	0.108	0.96	0.1241	-0.68	0.1132	2.765	0.1133	-2.215	0.1177	-0.18	0.1179	1.87	0.1113	-0.905
	0.1085	0.94	0.1247	-0.69	0.1137	2.775	0.1138	-2.2	0.1182	-0.185	0.1184	1.855	0.1119	-0.9
	0.1089	0.925	0.1253	-0.7	0.1142	2.785	0.1143	-2.18	0.1187	-0.19	0.1189	1.83	0.1124	-0.89
	0.1094	0.97	0.1259	-0.705	0.1147	2.81	0.1148	-2.17	0.1192	-0.19	0.1194	1.815	0.113	-0.885
	0.1099	0.975	0.1264	-0.71	0.1152	2.825	0.1153	-2.18	0.1197	-0.195	0.1199	1.82	0.1136	-0.88
	0.1104	0.93	0.127	-0.71	0.1157	2.83	0.1158	-2.19	0.1201	-0.195	0.1204	1.82	0.1141	-0.88
	0.1109	0.945	0.1276	-0.715	0.1162	2.825	0.1163	-2.19	0.1206	-0.2	0.1209	1.805	0.1147	-0.875
	0.1113	0.975	0.1282	-0.715	0.1167	2.84	0.1168	-2.195	0.1211	-0.2	0.1214	1.8	0.1153	-0.88
	0.1118	0.955	0.1287	-0.71	0.1172	2.835	0.1173	-2.195	0.1216	-0.2	0.1219	1.795	0.1158	-0.875
	0.1123	0.935	0.1293	-0.705	0.1177	2.835	0.1177	-2.195	0.1221	-0.205	0.1224	1.78	0.1164	-0.87
	0.1128	0.945	0.1299	-0.7	0.1182	2.85	0.1182	-2.21	0.1226	-0.205	0.1229	1.77	0.117	-0.86
	0.1133	0.925	0.1305	-0.695	0.1187	2.84	0.1187	-2.225	0.1231	-0.205	0.1234	1.76	0.1175	-0.85
	0.1138	0.895	0.131	-0.685	0.1192	2.82	0.1192	-2.265	0.1236	-0.205	0.1239	1.75	0.1181	-0.85
	0.1142	0.9	0.1316	-0.68	0.1197	2.885	0.1197	-2.305	0.124	-0.205	0.1244	1.73	0.1187	-0.845
	0.1147	0.905	0.1322	-0.675	0.1202	2.915	0.1202	-2.315	0.1245	-0.205	0.1249	1.71	0.1192	-0.84
	0.1152	0.865	0.1328	-0.665	0.1207	2.945	0.1207	-2.31	0.125	-0.205	0.1254	1.69	0.1198	-0.835
	0.1157	0.86	0.1333	-0.655	0.1212	2.95	0.1212	-2.305	0.1255	-0.205	0.1259	1.685	0.1204	-0.83
	0.1162	0.89	0.1339	-0.65	0.1217	2.995	0.1217	-2.28	0.126	-0.21	0.1264	1.675	0.1209	-0.825
	0.1166	0.865	0.1345	-0.64	0.1222	3.04	0.1222	-2.26	0.1265	-0.215	0.1269	1.665	0.1215	-0.825
	0.1171	0.84	0.1351	-0.635	0.1226	3.075	0.1227	-2.27	0.127	-0.22	0.1274	1.645	0.1221	-0.83
	0.1176	0.85	0.1356	-0.625	0.1231	3.125	0.1232	-2.28	0.1275	-0.22	0.1279	1.635	0.1226	-0.825
	0.1181	0.855	0.1362	-0.62	0.1236	3.165	0.1237	-2.275	0.128	-0.225	0.1284	1.635	0.1232	-0.815
	0.1186	0.855	0.1368	-0.62	0.1241	3.215	0.1242	-2.27	0.1284	-0.225	0.1289	1.63	0.1238	-0.815
	0.119	0.835	0.1374	-0.615	0.1246	3.26	0.1247	-2.245	0.1289	-0.23	0.1293	1.61	0.1243	-0.81
	0.1195	0.825	0.1379	-0.615	0.1251	3.29	0.1252	-2.215	0.1294	-0.235	0.1298	1.585	0.1249	-0.81
	0.12	0.82	0.1385	-0.615	0.1256	3.305	0.1257	-2.21	0.1299	-0.235	0.1303	1.575	0.1255	-0.81
	0.1205	0.805	0.1391	-0.615	0.1261	3.325	0.1262	-2.21	0.1304	-0.235	0.1308	1.57	0.126	-0.805
	0.121	0.815	0.1397	-0.62	0.1265	3.345	0.1267	-2.21	0.1309	-0.24	0.1313	1.555	0.1266	-0.805
	0.1214	0.825	0.1402	-0.62	0.127	3.345	0.1272	-2.2	0.1314	-0.24	0.1318	1.54	0.1272	-0.8
	0.1219	0.795	0.1408	-0.62	0.1275	3.34	0.1276	-2.185	0.1319	-0.24	0.1323	1.54	0.1277	-0.8
	0.1224	0.795	0.1414	-0.615	0.128	3.355	0.1281	-2.165	0.1323	-0.24	0.1328	1.535	0.1283	-0.8
	0.1229	0.82	0.142	-0.615	0.1285	3.37	0.1286	-2.16	0.1328	-0.24	0.1333	1.515	0.1289	-0.795
	0.1234	0.805	0.1425	-0.61	0.129	3.385	0.1291	-2.17	0.1333	-0.245	0.1338	1.515	0.1294	-0.79
	0.1238	0.775	0.1431	-0.605	0.1295	3.395	0.1296	-2.17	0.1338	-0.245	0.1343	1.53	0.13	-0.79
	0.1243	0.78	0.1437	-0.6	0.13	3.405	0.1301	-2.185	0.1343	-0.245	0.1348	1.53	0.1306	-0.79
	0.1248	0.775	0.1443	-0.595	0.1304	3.425	0.1306	-2.225	0.1348	-0.25	0.1353	1.53	0.1311	-0.79
	0.1253	0.74	0.1448	-0.59	0.1309	3.445	0.1311	-2.235	0.1353	-0.255	0.1358	1.525	0.1317	-0.78
	0.1258	0.73	0.1454	-0.585	0.1314	3.455	0.1316	-2.215	0.1358	-0.255	0.1363	1.52	0.1323	-0.775
	0.1262	0.73	0.146	-0.585	0.1319	3.435	0.1321	-2.2	0.1363	-0.255	0.1368	1.525	0.1328	-0.775
	0.1267	0.715	0.1466	-0.585	0.1324	3.42	0.1326	-2.185	0.1367	-0.26	0.1373	1.52	0.1334	-0.775
	0.1272	0.71	0.1471	-0.58	0.1329	3.43	0.1331	-2.185	0.1372	-0.265	0.1378	1.52	0.134	-0.775
	0.1277	0.715	0.1477	-0.58	0.1334	3.42	0.1336	-2.18	0.1377	-0.265	0.1383	1.515	0.1345	-0.775
	0.1282	0.695	0.1483	-0.54	0.1339	3.4	0.1341	-2.165	0.1382	-0.27	0.1388	1.5	0.1351	-0.775
	0.1286	0.675	0.1489	-0.535	0.1343	3.37	0.1346	-2.14	0.1387	-0.275	0.1393	1.515	0.1357	-0.77
	0.1291	0.685	0.1495	-0.54	0.1348	3.335	0.1351	-2.12	0.1392	-0.275	0.1398	1.515	0.1362	-0.765
	0.1296	0.67	0.1501	-0.535	0.1353	3.325	0.1356	-2.1	0.1397	-0.275	0.1403	1.51	0.1368	-0.76
	0.1301	0.635	0.1506	-0.535	0.1358	3.325	0.1361	-2.09	0.1402	-0.28	0.1408	1.525	0.1374	-0.765
	0.1306	0.61	0.1512	-0.535	0.1363	3.295	0.1366	-2.09	0.1406	-0.285	0.1413	1.535	0.1379	-0.76
	0.131	0.6	0.1518	-0.535	0.1368	3.245	0.137	-2.095	0.1411	-0.285	0.1418	1.525	0.1385	-0.755
	0.1315	0.565	0.1524	-0.535	0.1373	3.215	0.1375	-2.1	0.1416	-0.285	0.1423	1.54	0.1391	-0.755
	0.132	0.545	0.153	-0.54	0.1378	3.19	0.138	-2.09	0.1421	-0.28	0.1428	1.55	0.1396	-0.755
	0.1325	0.57	0.1535	-0.54	0.1382	3.16	0.1385	-2.08	0.1426	-0.285	0.1433	1.535	0.1402	-0.75
	0.133	0.575	0.1541	-0.54	0.1387	3.15	0.139	-2.08	0.1431	-0.285	0.1438	1.53	0.1408	-0.75
	0.1335	0.575	0.1547	-0.54	0.1392	3.145	0.1395	-2.105	0.1436	-0.28	0.1443	1.53	0.1413	-0.75
	0.1339	0.59	0.1553	-0.54	0.1397	3.155	0.14	-2.09	0.1441	-0.285	0.1448	1.515	0.1419	-0.75
	0.1344	0.6	0.1559	-0.54	0.1402	3.19	0.1405	-2.085	0.1446	-0.285	0.1453	1.51	0.1425	-0.75
	0.1349	0.61	0.1565	-0.545	0.1407	3.245	0.141	-2.07	0.145	-0.29	0.1458	1.52	0.143	-0.745
	0.1354	0.625	0.157	-0.54	0.1412	3.295	0.1414	-2.045	0.1455	-0.29	0.1463	1.51	0.1436	-0.745
	0.1359	0.63	0.1576	-0.54	0.1417	3.335	0.1419	-2.04	0.146	-0.29	0.1468	1.49	0.1442	-0.74
	0.1363	0.62	0.1582	-0.54	0.1421	3.375	0.1424	-2.045	0.1465	-0.29	0.1472	1.49	0.1447	-0.74
	0.1368	0.595	0.1588	-0.54	0.1426	3.42	0.1429	-2.045	0.147	-0.295	0.1477	1.485	0.1453	-0.74
	0.1373	0.595	0.1594	-0.54	0.1431	3.465	0.1434	-2.04	0.1475	-0.295	0.1482	1.47	0.1459	-0.735
	0.1378	0.6	0.16	-0.535	0.1436	3.49	0.1438	-2.04	0.148	-0.295	0.1487	1.46	0.1464	-0.74
	0.1383	0.715	0.1605	-0.535	0.1441	3.505	0.1443	-2.035	0.1485	-0.295	0.1492	1.45	0.147	-0.735
	0.1388	0.705	0.1611	-0.53	0.1446	3.51	0.1448	-2.03	0.1489	-0.295	0.1497	1.425	0.1476	-0.735
	0.1393	0.705	0.1617	-0.53	0.1451	3.52	0.1453	-2.035	0.1494	-0.295	0.1502	1.41	0.1481	-0.73
	0.1397	0.73	0.1623	-0.535	0.1456	3.515	0.1458	-2.03	0.1499	-0.295	0.1507	1.42	0.1487	-0.725
	0.1402	0.74	0.1629	-0.535	0.146	3.48	0.1462	-2.045	0.1504	-0.295	0.1512	1.4	0.1493	-0.725
	0.1407	0.735	0.1635	-0.53	0.1465	3.45	0.1467	-2.06	0.1509	-0.29	0.1517	1.375	0.1498	-0.725
	0.1412	0.73	0.164	-0.535	0.147	3.435	0.1472	-2.06	0.1514	-0.285	0.1522	1.365	0.1504	-0.72
	0.1417	0.715	0.1646	-0.535	0.1475	3.415	0.1477	-2.055	0.1519	-0.285	0.1527	1.365	0.151	-0.72
	0.1422	0.71	0.1652	-0.53	0.148	3.4	0.1482	-2.055	0.1524	-0.28	0.1532	1.355	0.1515	-0.715
	0.1427	0.72	0.1658	-0.535	0.1485	3.395	0.1487	-2.075	0.1529	-0.28	0.1537	1.34	0.1521	-0.72
	0.1432	0.73	0.1664	-0.535	0.149	3.385	0.1491	-2.095	0.1533	-0.28	0.1542	1.34	0.1527	-0.72
	0.1436	0.755	0.1669	-0.535	0.1495	3.39	0.1496	-2.11	0.1538	-0.28	0.1547	1.335	0.1532	-0.715
	0.1441	0.775	0.1675	-0.535	0.1499	3.39	0.1501	-2.12	0.1543	-0.275	0.1552	1.295	0.1538	-0.72
	0.1446	0.79	0.1681	-0.535	0.1504	3.385	0.1506	-2.13	0.1548	-0.275	0.1557	1.29	0.1544	-0.72
	0.1451	0.815	0.1687	-0.53	0.1509	3.375	0.1511	-2.125	0.1553	-0.28	0.1562	1.29	0.1549	-0.715
	0.1456	0.84	0.1693	-0.53	0.1514	3.34	0.1515	-2.13	0.1558	-0.275	0.1567	1.25	0.1555	-0.715
	0.1461	0.86	0.1699	-0.53	0.1519	3.315	0.152	-2.135	0.1563	-0.275	0.1572	1.255	0.1561	-0.715
	0.1466	0.855	0.1704	-0.525	0.1524	3.28	0.1525	-2.16	0.1568	-0.275	0.1577	1.285	0.1566	-0.71
	0.1471	0.87	0.171	-0.525	0.1529	3.24	0.153	-2.195	0.1572	-0.275	0.1582	1.26	0.1572	-0.71
	0.1475	0.875	0.1716	-0.52	0.1534	3.23	0.1535	-2.225	0.1577	-0.275	0.1587	1.24	0.1578	-0.71
	0.148	0.85	0.1722	-0.52	0.1539	3.21	0.1539	-2.255	0.1582	-0.27	0.1592	1.27	0.1583	-0.705
	0.1485	0.84	0.1728	-0.515	0.1543	3.175	0.1544	-2.275	0.1587	-0.27	0.1597	1.265	0.1589	-0.705
	0.149	0.85	0.1734	-0.515	0.1548	3.17	0.1549	-2.3	0.1592	-0.27	0.1602	1.255	0.1595	-0.7
	0.1495	0.82	0.1739	-0.51	0.1553	3.17	0.1554	-2.315	0.1597	-0.265	0.1607	1.27	0.16	-0.7
	0.15	0.805	0.1745	-0.51	0.1558	3.14	0.1559	-2.31	0.1602	-0.265	0.1612	1.275	0.1606	-0.695
	0.1505	0.815	0.1751	-0.51	0.1563	3.135	0.1563	-2.3	0.1607	-0.265	0.1617	1.255	0.1612	-0.69
	0.151	0.795	0.1757	-0.51	0.1568	3.14	0.1568	-2.305	0.1612	-0.265	0.1622	1.245	0.1617	-0.69
	0.1514	0.775	0.1763	-0.505	0.1573	3.105	0.1573	-2.31	0.1616	-0.265	0.1627	1.265	0.1623	-0.69
	0.1519	0.76	0.1769	-0.505	0.1578	3.08	0.1578	-2.29	0.1621	-0.265	0.1632	1.28	0.1629	-0.695
	0.1524	0.765	0.1774	-0.51	0.1582	3.055	0.1583	-2.25	0.1626	-0.265	0.1637	1.265	0.1634	-0.69
	0.1529	0.75	0.178	-0.51	0.1587	3.015	0.1587	-2.195	0.1631	-0.26	0.1642	1.275	0.164	-0.69
	0.1534	0.71	0.1786	-0.505	0.1592	2.955	0.1592	-2.145	0.1636	-0.26	0.1647	1.3	0.1646	-0.69
	0.1539	0.705	0.1792	-0.505	0.1597	2.92	0.1597	-2.125	0.1641	-0.26	0.1651	1.295	0.1651	-0.69
	0.1544	0.7	0.1798	-0.505	0.1602	2.885	0.1602	-2.13	0.1646	-0.26	0.1656	1.31	0.1657	-0.69
	0.1549	0.68	0.1803	-0.5	0.1607	2.83	0.1607	-2.145	0.1651	-0.26	0.1661	1.345	0.1663	-0.685
	0.1553	0.65	0.1809	-0.49	0.1612	2.79	0.1612	-2.14	0.1655	-0.255	0.1666	1.36	0.1669	-0.685
	0.1558	0.63	0.1815	-0.495	0.1617	2.77	0.1616	-2.115	0.166	-0.255	0.1671	1.345	0.1674	-0.685
	0.1563	0.625	0.1821	-0.495	0.1621	2.74	0.1621	-2.09	0.1665	-0.26	0.1676	1.355	0.168	-0.685
	0.1568	0.59	0.1827	-0.49	0.1626	2.725	0.1626	-2.065	0.167	-0.255	0.1681	1.385	0.1686	-0.685
	0.1573	0.555	0.1833	-0.485	0.1631	2.73	0.1631	-2.025	0.1675	-0.255	0.1686	1.39	0.1691	-0.68
	0.1578	0.555	0.1838	-0.49	0.1636	2.735	0.1636	-2.005	0.168	-0.25	0.1691	1.385	0.1697	-0.68
	0.1583	0.52	0.1844	-0.49	0.1641	2.74	0.164	-1.985	0.1685	-0.255	0.1696	1.415	0.1703	-0.68
	0.1588	0.465	0.185	-0.49	0.1646	2.75	0.1645	-1.97	0.169	-0.25	0.1701	1.42	0.1708	-0.685
	0.1592	0.46	0.1856	-0.49	0.1651	2.775	0.165	-1.935	0.1694	-0.245	0.1706	1.405	0.1714	-0.675
	0.1597	0.44	0.1862	-0.49	0.1656	2.775	0.1655	-1.89	0.1699	-0.245	0.1711	1.385	0.172	-0.675
	0.1602	0.38	0.1868	-0.495	0.166	2.77	0.166	-1.84	0.1704	-0.235	0.1716	1.38	0.1725	-0.67
	0.1607	0.355	0.1873	-0.49	0.1665	2.785	0.1664	-1.79	0.1709	-0.235	0.1721	1.35	0.1731	-0.665
	0.1612	0.365	0.1879	-0.49	0.167	2.785	0.1669	-1.75	0.1714	-0.235	0.1726	1.32	0.1737	-0.665
	0.1617	0.35	0.1885	-0.49	0.1675	2.77	0.1674	-1.725	0.1719	-0.235	0.1731	1.32	0.1742	-0.61
	0.1622	0.325	0.1891	-0.49	0.168	2.765	0.1679	-1.71	0.1724	-0.235	0.1736	1.3	0.1748	-0.605
	0.1627	0.33	0.1897	-0.495	0.1685	2.775	0.1684	-1.7	0.1729	-0.24	0.174	1.255	0.1754	-0.605
	0.1631	0.345	0.1903	-0.49	0.169	2.775	0.1688	-1.71	0.1734	-0.245	0.1745	1.24	0.176	-0.605
	0.1636	0.345	0.1908	-0.49	0.1695	2.755	0.1693	-1.715	0.1738	-0.25	0.175	1.245	0.1766	-0.6
	0.1641	0.345	0.1914	-0.49	0.1699	2.76	0.1698	-1.72	0.1743	-0.25	0.1755	1.225	0.1772	-0.6
	0.1646	0.37	0.192	-0.485	0.1704	2.755	0.1703	-1.71	0.1748	-0.25	0.176	1.195	0.1777	-0.59
	0.1651	0.365	0.1926	-0.485	0.1709	2.75	0.1708	-1.695	0.1753	-0.255	0.1765	1.2	0.1783	-0.595
	0.1656	0.335	0.1932	-0.485	0.1714	2.755	0.1712	-1.7	0.1758	-0.255	0.177	1.2	0.1789	-0.59
	0.1661	0.34	0.1937	-0.485	0.1719	2.755	0.1717	-1.705	0.1763	-0.26	0.1775	1.19	0.1795	-0.585
	0.1666	0.35	0.1943	-0.485	0.1724	2.725	0.1722	-1.705	0.1768	-0.26	0.1779	1.175	0.1801	-0.585
	0.167	0.32	0.1949	-0.485	0.1729	2.72	0.1727	-1.71	0.1773	-0.26	0.1784	1.175	0.1806	-0.585
	0.1675	0.305	0.1955	-0.48	0.1734	2.73	0.1732	-1.72	0.1777	-0.26	0.1789	1.17	0.1812	-0.585
	0.168	0.32	0.1961	-0.48	0.1738	2.75	0.1736	-1.73	0.1782	-0.26	0.1794	1.165	0.1818	-0.585
	0.1685	0.325	0.1967	-0.485	0.1743	2.755	0.1741	-1.745	0.1787	-0.26	0.1799	1.15	0.1824	-0.58
	0.169	0.325	0.1972	-0.485	0.1748	2.735	0.1746	-1.74	0.1792	-0.265	0.1804	1.145	0.183	-0.585
	0.1695	0.34	0.1978	-0.485	0.1753	2.72	0.1751	-1.74	0.1797	-0.265	0.1809	1.145	0.1836	-0.585
	0.17	0.37	0.1984	-0.485	0.1758	2.735	0.1756	-1.735	0.1802	-0.265	0.1814	1.12	0.1841	-0.58
	0.1705	0.375	0.199	-0.485	0.1763	2.735	0.1761	-1.73	0.1807	-0.255	0.1818	1.11	0.1847	-0.575
	0.1709	0.395	0.1996	-0.485	0.1768	2.7	0.1765	-1.74	0.1812	-0.255	0.1823	1.115	0.1853	-0.575
	0.1714	0.435	0.2002	-0.485	0.1773	2.69	0.177	-1.755	0.1817	-0.255	0.1828	1.095	0.1859	-0.575
	0.1719	0.425	0.2007	-0.485	0.1777	2.695	0.1775	-1.77	0.1822	-0.255	0.1833	1.065	0.1865	-0.575
	0.1724	0.42	0.2013	-0.485	0.1782	2.67	0.178	-1.775	0.1826	-0.25	0.1838	1.075	0.1871	-0.575
	0.1729	0.455	0.2019	-0.48	0.1787	2.67	0.1785	-1.77	0.1831	-0.25	0.1843	1.09	0.1876	-0.57
	0.1734	0.48	0.2025	-0.48	0.1792	2.68	0.1789	-1.78	0.1836	-0.245	0.1848	1.085	0.1882	-0.565
	0.1739	0.465	0.2031	-0.475	0.1797	2.66	0.1794	-1.785	0.1841	-0.245	0.1853	1.075	0.1888	-0.555
	0.1744	0.485	0.2037	-0.475	0.1802	2.64	0.1799	-1.785	0.1846	-0.245	0.1858	1.105	0.1894	-0.555
	0.1748	0.505	0.2042	-0.47	0.1807	2.655	0.1804	-1.78	0.1851	-0.245	0.1862	1.12	0.19	-0.55
	0.1753	0.5	0.2048	-0.47	0.1812	2.68	0.1809	-1.77	0.1856	-0.25	0.1867	1.115	0.1905	-0.55
	0.1758	0.52	0.2054	-0.465	0.1817	3.03	0.1813	-1.755	0.1861	-0.25	0.1872	1.14	0.1911	-0.545
	0.1763	0.54	0.206	-0.46	0.1821	3.04	0.1818	-1.75	0.1866	-0.25	0.1877	1.185	0.1917	-0.54
	0.1768	0.535	0.2066	-0.46	0.1826	3.07	0.1823	-1.73	0.187	-0.25	0.1882	1.195	0.1923	-0.54
	0.1773	0.525	0.2071	-0.46	0.1831	3.095	0.1828	-1.71	0.1875	-0.255	0.1887	1.19	0.1929	-0.54
	0.1778	0.54	0.2077	-0.455	0.1836	3.095	0.1833	-1.7	0.188	-0.255	0.1892	1.225	0.1935	-0.54
	0.1783	0.56	0.2083	-0.455	0.1841	3.11	0.1837	-1.685	0.1885	-0.255	0.1897	1.245	0.194	-0.54
	0.1787	0.545	0.2089	-0.455	0.1845	3.145	0.1842	-1.68	0.189	-0.255	0.1901	1.21	0.1946	-0.54
	0.1792	0.54	0.2095	-0.455	0.185	3.15	0.1847	-1.685	0.1895	-0.255	0.1906	1.215	0.1952	-0.54
	0.1797	0.57	0.2101	-0.455	0.1855	3.15	0.1852	-1.7	0.19	-0.255	0.1911	1.24	0.1958	-0.54
	0.1802	0.585	0.2106	-0.45	0.186	3.195	0.1857	-1.715	0.1905	-0.26	0.1916	1.21	0.1964	-0.535
	0.1807	0.575	0.2112	-0.45	0.1865	3.22	0.1861	-1.725	0.1909	-0.26	0.1921	1.19	0.1969	-0.535
	0.1812	0.595	0.2118	-0.45	0.1869	3.235	0.1866	-1.735	0.1914	-0.26	0.1926	1.22	0.1975	-0.535
	0.1817	0.6	0.2124	-0.45	0.1874	3.275	0.1871	-1.745	0.1919	-0.255	0.1931	1.23	0.1981	-0.535
	0.1822	0.58	0.213	-0.44	0.1879	3.325	0.1876	-1.745	0.1924	-0.26	0.1936	1.195	0.1987	-0.53
	0.1826	0.585	0.2136	-0.44	0.1884	3.345	0.1881	-1.73	0.1929	-0.26	0.194	1.19	0.1993	-0.525
	0.1831	0.59	0.2141	-0.44	0.1889	3.37	0.1886	-1.715	0.1934	-0.26	0.1945	1.23	0.1999	-0.52
	0.1836	0.555	0.2147	-0.44	0.1894	3.4	0.189	-1.7	0.1939	-0.26	0.195	1.23	0.2004	-0.52
	0.1841	0.51	0.2153	-0.435	0.1898	3.395	0.1895	-1.69	0.1944	-0.26	0.1955	1.2	0.201	-0.515
	0.1846	0.515	0.2159	-0.435	0.1903	3.385	0.19	-1.685	0.1949	-0.265	0.196	1.225	0.2016	-0.51
	0.1851	0.52	0.2165	-0.435	0.1908	3.38	0.1905	-1.68	0.1953	-0.265	0.1965	1.245	0.2022	-0.515
	0.1856	0.495	0.2171	-0.435	0.1913	3.37	0.191	-1.67	0.1958	-0.27	0.197	1.21	0.2028	-0.51
	0.1861	0.49	0.2176	-0.43	0.1918	3.325	0.1914	-1.66	0.1963	-0.275	0.1975	1.205	0.2034	-0.51
	0.1865	0.505	0.2182	-0.435	0.1922	3.3	0.1919	-1.665	0.1968	-0.275	0.198	1.22	0.2039	-0.51
	0.187	0.5	0.2188	-0.435	0.1927	3.305	0.1924	-1.675	0.1973	-0.275	0.1984	1.225	0.2045	-0.51
	0.1875	0.495	0.2194	-0.435	0.1932	3.27	0.1929	-1.68	0.1978	-0.275	0.1989	1.19	0.2051	-0.505
	0.188	0.51	0.22	-0.435	0.1937	3.22	0.1934	-1.685	0.1983	-0.27	0.1994	1.19	0.2057	-0.51
	0.1885	0.51	0.2205	-0.435	0.1942	3.195	0.1938	-1.685	0.1988	-0.27	0.1999	1.2	0.2063	-0.51
	0.189	0.5	0.2211	-0.44	0.1947	3.17	0.1943	-1.685	0.1993	-0.27	0.2004	1.165	0.2068	-0.51
	0.1895	0.49	0.2217	-0.44	0.1951	3.13	0.1948	-1.68	0.1997	-0.27	0.2009	1.145	0.2074	-0.51
	0.19	0.495	0.2223	-0.4	0.1956	3.085	0.1953	-1.68	0.2002	-0.27	0.2014	1.155	0.208	-0.51
	0.1904	0.46	0.2229	-0.4	0.1961	3.03	0.1958	-1.67	0.2007	-0.265	0.2019	1.12	0.2086	-0.51
	0.1909	0.43	0.2235	-0.4	0.1966	2.95	0.1962	-1.66	0.2012	-0.265	0.2023	1.08	0.2092	-0.51
	0.1914	0.44	0.224	-0.4	0.1971	2.89	0.1967	-1.645	0.2017	-0.26	0.2028	1.08	0.2098	-0.505
	0.1919	0.45	0.2246	-0.4	0.1975	2.85	0.1972	-1.625	0.2022	-0.26	0.2033	1.085	0.2103	-0.505
	0.1924	0.42	0.2252	-0.4	0.198	2.795	0.1977	-1.605	0.2027	-0.26	0.2038	1.05	0.2109	-0.505
	0.1929	0.415	0.2258	-0.395	0.1985	2.735	0.1982	-1.59	0.2032	-0.265	0.2043	1.02	0.2115	-0.5
	0.1934	0.43	0.2264	-0.4	0.199	2.71	0.1986	-1.585	0.2036	-0.26	0.2048	1.04	0.2121	-0.495
	0.1939	0.435	0.227	-0.4	0.1995	2.69	0.1991	-1.585	0.2041	-0.255	0.2053	1.045	0.2127	-0.49
	0.1943	0.43	0.2275	-0.4	0.2	2.66	0.1996	-1.59	0.2046	-0.255	0.2058	1.03	0.2132	-0.49
	0.1948	0.45	0.2281	-0.4	0.2004	2.64	0.2001	-1.595	0.2051	-0.26	0.2062	1.01	0.2138	-0.49
	0.1953	0.44	0.2287	-0.405	0.2009	2.615	0.2006	-1.545	0.2056	-0.265	0.2067	1.03	0.2144	-0.49
	0.1958	0.405	0.2293	-0.405	0.2014	2.615	0.2011	-1.55	0.2061	-0.265	0.2072	1.025	0.215	-0.49
	0.1963	0.4	0.2299	-0.405	0.2019	2.595	0.2016	-1.555	0.2066	-0.26	0.2077	0.995	0.2156	-0.49
	0.1968	0.415	0.2305	-0.405	0.2024	2.59	0.2021	-1.565	0.2071	-0.26	0.2082	0.995	0.2162	-0.49
	0.1973	0.395	0.231	-0.41	0.2028	2.585	0.2025	-1.58	0.2076	-0.26	0.2087	0.985	0.2167	-0.49
	0.1978	0.385	0.2316	-0.41	0.2033	2.595	0.203	-1.595	0.208	-0.26	0.2092	0.94	0.2173	-0.49
	0.1982	0.405	0.2322	-0.41	0.2038	2.585	0.2035	-1.6	0.2085	-0.26	0.2097	0.925	0.2179	-0.49
	0.1987	0.41	0.2328	-0.405	0.2043	2.59	0.204	-1.585	0.209	-0.255	0.2102	0.935	0.2185	-0.49
	0.1992	0.405	0.2334	-0.405	0.2048	2.6	0.2045	-1.575	0.2095	-0.255	0.2106	0.905	0.2191	-0.495
	0.1997	0.425	0.2339	-0.41	0.2052	2.615	0.205	-1.56	0.21	-0.255	0.2111	0.875	0.2197	-0.49
	0.2002	0.395	0.2345	-0.41	0.2057	2.61	0.2055	-1.54	0.2105	-0.255	0.2116	0.89	0.2202	-0.49
	0.2007	0.385	0.2351	-0.41	0.2062	2.615	0.206	-1.53	0.211	-0.25	0.2121	0.9	0.2208	-0.49
	0.2013	0.395	0.2357	-0.405	0.2067	2.63	0.2064	-1.52	0.2115	-0.25	0.2126	0.885	0.2214	-0.49
	0.2018	0.41	0.2363	-0.405	0.2072	2.63	0.2069	-1.515	0.212	-0.25	0.2131	0.875	0.222	-0.49
	0.2023	0.375	0.2369	-0.405	0.2077	2.62	0.2074	-1.515	0.2124	-0.25	0.2136	0.895	0.2226	-0.485
	0.2028	0.345	0.2374	-0.41	0.2081	2.64	0.2079	-1.51	0.2129	-0.25	0.2141	0.895	0.2231	-0.485
	0.2033	0.34	0.238	-0.41	0.2086	2.655	0.2084	-1.52	0.2134	-0.25	0.2145	0.89	0.2237	-0.48
	0.2039	0.3	0.2386	-0.41	0.2091	2.65	0.2089	-1.53	0.2139	-0.25	0.215	0.905	0.2243	-0.48
	0.2044	0.255	0.2392	-0.415	0.2096	2.65	0.2094	-1.54	0.2144	-0.25	0.2155	0.915	0.2249	-0.48
	0.2049	0.25	0.2398	-0.415	0.2101	2.66	0.2099	-1.55	0.2149	-0.255	0.216	0.89	0.2255	-0.48
	0.2054	0.25	0.2403	-0.415	0.2105	2.655	0.2104	-1.555	0.2154	-0.255	0.2165	0.895	0.2261	-0.475
	0.206	0.21	0.2409	-0.41	0.211	2.635	0.2108	-1.55	0.2159	-0.255	0.217	0.925	0.2266	-0.475
	0.2065	0.17	0.2415	-0.415	0.2115	2.64	0.2113	-1.545	0.2163	-0.255	0.2175	0.905	0.2272	-0.475
	0.207	0.17	0.2421	-0.415	0.212	2.655	0.2118	-1.54	0.2168	-0.26	0.218	0.865	0.2278	-0.475
	0.2075	0.155	0.2427	-0.41	0.2125	2.635	0.2123	-1.54	0.2173	-0.26	0.2184	0.905	0.2284	-0.47
	0.208	0.125	0.2433	-0.405	0.213	2.635	0.2128	-1.54	0.2178	-0.26	0.2189	0.905	0.229	-0.47
	0.2086	0.115	0.2438	-0.405	0.2134	2.665	0.2133	-1.54	0.2183	-0.26	0.2194	0.88	0.2296	-0.47
	0.2091	0.075	0.2444	-0.405	0.2139	2.675	0.2138	-1.54	0.2188	-0.25	0.2199	0.88	0.2301	-0.475
	0.2096	-0.005	0.245	-0.405	0.2144	2.695	0.2143	-1.535	0.2193	-0.25	0.2204	0.885	0.2307	-0.47
	0.2101	-0.055	0.2456	-0.4	0.2149	2.695	0.2147	-1.52	0.2198	-0.25	0.2209	0.89	0.2313	-0.47
	0.2106	-0.09	0.2462	-0.4	0.2154	2.675	0.2152	-1.505	0.2203	-0.255	0.2214	0.895	0.2319	-0.47
	0.2112	-0.15	0.2467	-0.4	0.2158	2.655	0.2157	-1.485	0.2207	-0.25	0.2219	0.9	0.2325	-0.47
	0.2117	-0.215	0.2473	-0.4	0.2163	2.645	0.2162	-1.48	0.2212	-0.245	0.2224	0.91	0.233	-0.465
	0.2122	-0.27	0.2479	-0.4	0.2168	2.635	0.2167	-1.47	0.2217	-0.245	0.2228	0.905	0.2336	-0.465
	0.2127	-0.315	0.2485	-0.4	0.2173	2.595	0.2172	-1.47	0.2222	-0.25	0.2233	0.915	0.2342	-0.465
	0.2132	-0.365	0.2491	-0.4	0.2178	2.575	0.2177	-1.475	0.2227	-0.25	0.2238	0.935	0.2348	-0.46
	0.2138	-0.405	0.2497	-0.4	0.2183	2.57	0.2182	-1.47	0.2232	-0.25	0.2243	0.93	0.2354	-0.46
	0.2143	-0.445	0.2502	-0.4	0.2187	2.55	0.2187	-1.465	0.2237	-0.25	0.2248	0.915	0.236	-0.46
	0.2148	-0.475	0.2508	-0.4	0.2192	2.525	0.2191	-1.45	0.2242	-0.25	0.2253	0.92	0.2365	-0.46
	0.2153	-0.51	0.2514	-0.4	0.2197	2.515	0.2196	-1.44	0.2247	-0.245	0.2258	0.935	0.2371	-0.46
	0.2158	-0.53	0.252	-0.405	0.2202	2.51	0.2201	-1.425	0.2251	-0.245	0.2263	0.925	0.2377	-0.46
	0.2164	-0.54	0.2526	-0.4	0.2207	2.525	0.2206	-1.415	0.2256	-0.25	0.2267	0.915	0.2383	-0.455
	0.2169	-0.575	0.2531	-0.4	0.2211	2.54	0.2211	-1.4	0.2261	-0.245	0.2272	0.9	0.2389	-0.455
	0.2174	-0.595	0.2537	-0.4	0.2216	2.545	0.2216	-1.39	0.2266	-0.235	0.2277	0.9	0.2394	-0.46
	0.2179	-0.565	0.2543	-0.4	0.2221	2.545	0.2221	-1.38	0.2271	-0.23	0.2282	0.915	0.24	-0.455
	0.2184	-0.555	0.2549	-0.4	0.2226	2.565	0.2226	-1.385	0.2276	-0.23	0.2287	0.91	0.2406	-0.46
	0.219	-0.58	0.2555	-0.4	0.2231	2.575	0.223	-1.4	0.2281	-0.225	0.2292	0.91	0.2412	-0.46
	0.2195	-0.565	0.2561	-0.395	0.2235	2.58	0.2235	-1.415	0.2286	-0.225	0.2297	0.915	0.2418	-0.455
	0.22	-0.535	0.2566	-0.395	0.224	2.57	0.224	-1.43	0.229	-0.215	0.2302	0.905	0.2424	-0.455
	0.2205	-0.54	0.2572	-0.39	0.2245	2.57	0.2245	-1.44	0.2295	-0.21	0.2306	0.91	0.2429	-0.455
	0.221	-0.535	0.2578	-0.395	0.225	2.57	0.225	-1.44	0.23	-0.215	0.2311	0.93	0.2435	-0.45
	0.2216	-0.515	0.2584	-0.395	0.2255	2.55	0.2255	-1.42	0.2305	-0.21	0.2316	0.925	0.2441	-0.45
	0.2221	-0.52	0.259	-0.395	0.226	2.535	0.226	-1.405	0.231	-0.21	0.2321	0.905	0.2447	-0.445
	0.2226	-0.53	0.2596	-0.395	0.2264	2.515	0.2265	-1.395	0.2315	-0.21	0.2326	0.92	0.2453	-0.445
	0.2231	-0.525	0.2601	-0.395	0.2269	2.49	0.227	-1.39	0.232	-0.21	0.2331	0.855	0.2459	-0.445
	0.2236	-0.505	0.2607	-0.4	0.2274	2.48	0.2274	-1.38	0.2325	-0.21	0.2336	0.825	0.2464	-0.445
	0.2242	-0.51	0.2613	-0.4	0.2279	2.455	0.2279	-1.375	0.233	-0.215	0.2341	0.835	0.247	-0.44
	0.2247	-0.515	0.2619	-0.405	0.2284	2.42	0.2284	-1.375	0.2334	-0.215	0.2345	0.835	0.2476	-0.445
	0.2252	-0.5	0.2625	-0.405	0.2288	2.41	0.2289	-1.375	0.2339	-0.22	0.235	0.825	0.2482	-0.43
	0.2257	-0.5	0.263	-0.41	0.2293	2.405	0.2294	-1.37	0.2344	-0.22	0.2355	0.835	0.2487	-0.43
	0.2262	-0.5	0.2636	-0.41	0.2298	2.39	0.2299	-1.365	0.2349	-0.22	0.236	0.82	0.2493	-0.43
	0.2268	-0.49	0.2642	-0.405	0.2303	2.375	0.2304	-1.36	0.2354	-0.22	0.2364	0.805	0.2499	-0.43
	0.2273	-0.485	0.2648	-0.405	0.2308	2.385	0.2309	-1.355	0.2359	-0.225	0.2369	0.815	0.2504	-0.43
	0.2278	-0.485	0.2654	-0.405	0.2313	2.385	0.2313	-1.35	0.2364	-0.225	0.2374	0.825	0.251	-0.435
	0.2283	-0.485	0.266	-0.41	0.2317	2.39	0.2318	-1.35	0.2369	-0.225	0.2379	0.81	0.2516	-0.435
	0.2288	-0.475	0.2665	-0.41	0.2322	2.405	0.2323	-1.355	0.2374	-0.225	0.2384	0.8	0.2521	-0.435
	0.2294	-0.47	0.2671	-0.405	0.2327	2.41	0.2328	-1.36	0.2378	-0.225	0.2388	0.8	0.2527	-0.44
	0.2299	-0.46	0.2677	-0.405	0.2332	2.42	0.2333	-1.36	0.2383	-0.23	0.2393	0.795	0.2533	-0.44
	0.2304	-0.455	0.2683	-0.405	0.2337	2.43	0.2338	-1.355	0.2388	-0.23	0.2398	0.77	0.2538	-0.44
	0.2309	-0.45	0.2689	-0.405	0.2341	2.45	0.2343	-1.35	0.2393	-0.235	0.2403	0.755	0.2544	-0.435
	0.2314	-0.435	0.2694	-0.405	0.2346	2.465	0.2348	-1.35	0.2398	-0.23	0.2408	0.745	0.255	-0.435
	0.232	-0.42	0.27	-0.405	0.2351	2.48	0.2353	-1.355	0.2403	-0.235	0.2412	0.75	0.2555	-0.435
	0.2325	-0.415	0.2706	-0.405	0.2356	2.495	0.2357	-1.365	0.2408	-0.24	0.2417	0.745	0.2561	-0.43
	0.233	-0.39	0.2712	-0.41	0.2361	2.49	0.2362	-1.37	0.2413	-0.24	0.2422	0.735	0.2567	-0.43
	0.2335	-0.37	0.2718	-0.41	0.2366	2.495	0.2367	-1.36	0.2418	-0.23	0.2427	0.725	0.2572	-0.43
	0.234	-0.38	0.2724	-0.41	0.237	2.515	0.2372	-1.35	0.2422	-0.225	0.2432	0.735	0.2578	-0.43
	0.2346	-0.365	0.2729	-0.41	0.2375	2.525	0.2377	-1.335	0.2427	-0.22	0.2436	0.74	0.2584	-0.43
	0.2351	-0.345	0.2735	-0.41	0.238	2.52	0.2382	-1.335	0.2432	-0.215	0.2441	0.72	0.2589	-0.43
	0.2356	-0.34	0.2741	-0.41	0.2385	2.53	0.2387	-1.34	0.2437	-0.215	0.2446	0.72	0.2595	-0.43
	0.2361	-0.335	0.2747	-0.41	0.239	2.545	0.2392	-1.355	0.2442	-0.21	0.2451	0.74	0.2601	-0.435
	0.2366	-0.33	0.2753	-0.41	0.2394	2.545	0.2397	-1.375	0.2447	-0.205	0.2456	0.75	0.2606	-0.435
	0.2372	-0.335	0.2758	-0.41	0.2399	2.555	0.2401	-1.39	0.2452	-0.195	0.246	0.745	0.2612	-0.435
	0.2377	-0.34	0.2764	-0.405	0.2404	2.56	0.2406	-1.405	0.2456	-0.19	0.2465	0.74	0.2618	-0.435
	0.2382	-0.34	0.277	-0.405	0.2409	2.56	0.2411	-1.405	0.2461	-0.18	0.247	0.73	0.2623	-0.44
	0.2387	-0.34	0.2776	-0.405	0.2414	2.575	0.2416	-1.39	0.2466	-0.18	0.2475	0.72	0.2629	-0.44
	0.2392	-0.345	0.2782	-0.4	0.2419	2.585	0.2421	-1.37	0.2471	-0.175	0.248	0.735	0.2635	-0.44
	0.2398	-0.365	0.2788	-0.4	0.2423	2.585	0.2426	-1.355	0.2476	-0.165	0.2484	0.715	0.264	-0.44
	0.2403	-0.37	0.2793	-0.395	0.2428	2.745	0.2431	-1.335	0.2481	-0.155	0.2489	0.69	0.2646	-0.435
	0.2408	-0.36	0.2799	-0.395	0.2433	2.785	0.2436	-1.32	0.2486	-0.15	0.2494	0.69	0.2652	-0.44
	0.2413	-0.365	0.2805	-0.39	0.2438	2.825	0.244	-1.31	0.2491	-0.15	0.2499	0.68	0.2657	-0.435
	0.2418	-0.385	0.2811	-0.39	0.2443	2.86	0.2445	-1.3	0.2495	-0.14	0.2504	0.655	0.2663	-0.435
	0.2424	-0.395	0.2817	-0.385	0.2448	2.885	0.245	-1.295	0.25	-0.14	0.2508	0.635	0.2669	-0.435
	0.2429	-0.385	0.2822	-0.39	0.2453	2.89	0.2455	-1.3	0.2505	-0.13	0.2513	0.61	0.2674	-0.435
	0.2434	-0.39	0.2828	-0.39	0.2458	2.915	0.246	-1.32	0.251	-0.125	0.2518	0.605	0.268	-0.43
	0.2439	-0.395	0.2834	-0.39	0.2463	2.93	0.2465	-1.345	0.2515	-0.12	0.2523	0.625	0.2686	-0.43
	0.2444	-0.405	0.284	-0.39	0.2468	2.905	0.247	-1.375	0.252	-0.12	0.2528	0.62	0.2691	-0.425
	0.245	-0.42	0.2846	-0.39	0.2473	2.885	0.2475	-1.39	0.2525	-0.12	0.2532	0.61	0.2697	-0.43
	0.2455	-0.42	0.2852	-0.39	0.2478	2.87	0.248	-1.38	0.2529	-0.115	0.2537	0.61	0.2703	-0.43
	0.246	-0.42	0.2857	-0.39	0.2483	2.835	0.2484	-1.37	0.2534	-0.11	0.2542	0.615	0.2708	-0.43
	0.2465	-0.425	0.2863	-0.385	0.2488	2.785	0.2489	-1.35	0.2539	-0.11	0.2547	0.635	0.2714	-0.43
	0.247	-0.445	0.2869	-0.385	0.2493	2.745	0.2494	-1.34	0.2544	-0.115	0.2552	0.645	0.272	-0.425
	0.2476	-0.455	0.2875	-0.385	0.2498	2.71	0.2499	-1.345	0.2549	-0.12	0.2556	0.63	0.2725	-0.43
	0.2481	-0.43	0.2881	-0.385	0.2503	2.665	0.2504	-1.345	0.2554	-0.12	0.2561	0.64	0.2731	-0.43
	0.2486	-0.425	0.2887	-0.385	0.2507	2.635	0.2509	-1.345	0.2559	-0.12	0.2566	0.64	0.2737	-0.435
	0.2491	-0.44	0.2892	-0.38	0.2512	2.585	0.2514	-1.345	0.2563	-0.12	0.2571	0.62	0.2742	-0.43
	0.2496	-0.45	0.2898	-0.38	0.2517	2.53	0.2519	-1.335	0.2568	-0.125	0.2576	0.61	0.2748	-0.425
	0.2502	-0.45	0.2904	-0.38	0.2522	2.515	0.2523	-1.315	0.2573	-0.125	0.258	0.625	0.2753	-0.43
	0.2507	-0.445	0.291	-0.38	0.2527	2.515	0.2528	-1.295	0.2578	-0.125	0.2585	0.625	0.2759	-0.425
	0.2512	-0.445	0.2916	-0.38	0.2532	2.49	0.2533	-1.28	0.2583	-0.125	0.259	0.6	0.2765	-0.425
	0.2517	-0.45	0.2921	-0.38	0.2537	2.45	0.2538	-1.26	0.2588	-0.125	0.2595	0.615	0.277	-0.425
	0.2522	-0.46	0.2927	-0.385	0.2542	2.445	0.2543	-1.245	0.2593	-0.125	0.26	0.61	0.2776	-0.425
	0.2528	-0.465	0.2933	-0.385	0.2547	2.45	0.2548	-1.23	0.2598	-0.125	0.2604	0.6	0.2782	-0.42
	0.2533	-0.45	0.2939	-0.385	0.2552	2.445	0.2553	-1.21	0.2602	-0.125	0.2609	0.62	0.2787	-0.415
	0.2538	-0.45	0.2945	-0.385	0.2557	2.45	0.2558	-1.195	0.2607	-0.125	0.2614	0.62	0.2793	-0.415
	0.2543	-0.47	0.2951	-0.385	0.2562	2.44	0.2563	-1.19	0.2612	-0.125	0.2619	0.595	0.2799	-0.415
	0.2548	-0.465	0.2956	-0.39	0.2567	2.425	0.2567	-1.185	0.2617	-0.125	0.2624	0.58	0.2804	-0.415
	0.2554	-0.455	0.2962	-0.38	0.2572	2.435	0.2572	-1.19	0.2622	-0.13	0.2628	0.585	0.281	-0.415
	0.2559	-0.45	0.2968	-0.38	0.2577	2.455	0.2577	-1.19	0.2627	-0.135	0.2633	0.59	0.2816	-0.415
	0.2564	-0.45	0.2974	-0.38	0.2582	2.43	0.2582	-1.19	0.2632	-0.14	0.2638	0.58	0.2821	-0.42
	0.2569	-0.465	0.298	-0.38	0.2587	2.42	0.2587	-1.19	0.2636	-0.145	0.2643	0.585	0.2827	-0.42
	0.2575	-0.465	0.2986	-0.38	0.2592	2.43	0.2592	-1.2	0.2641	-0.15	0.2648	0.59	0.2833	-0.42
	0.258	-0.455	0.2991	-0.38	0.2597	2.43	0.2597	-1.21	0.2646	-0.155	0.2652	0.585	0.2838	-0.42
	0.2585	-0.445	0.2997	-0.38	0.2602	2.425	0.2602	-1.21	0.2651	-0.17	0.2657	0.6	0.2844	-0.42
	0.259	-0.44	0.3003	-0.38	0.2606	2.43	0.2606	-1.205	0.2656	-0.17	0.2662	0.615	0.285	-0.42
	0.2595	-0.445	0.3009	-0.38	0.2611	2.42	0.2611	-1.2	0.2661	-0.18	0.2667	0.595	0.2855	-0.42
	0.2601	-0.445	0.3015	-0.38	0.2616	2.42	0.2616	-1.19	0.2666	-0.185	0.2672	0.595	0.2861	-0.42
	0.2606	-0.43	0.302	-0.375	0.2621	2.425	0.2621	-1.18	0.2671	-0.185	0.2676	0.61	0.2867	-0.415
	0.2611	-0.43	0.3026	-0.38	0.2626	2.435	0.2626	-1.2	0.2675	-0.195	0.2681	0.59	0.2872	-0.415
	0.2616	-0.44	0.3032	-0.38	0.2631	2.43	0.2631	-1.19	0.268	-0.2	0.2686	0.545	0.2878	-0.415
	0.2621	-0.45	0.3038	-0.38	0.2636	2.43	0.2636	-1.175	0.2685	-0.205	0.2691	0.54	0.2884	-0.41
	0.2627	-0.46	0.3044	-0.38	0.2641	2.44	0.264	-1.165	0.269	-0.205	0.2695	0.54	0.2889	-0.41
	0.2632	-0.465	0.305	-0.38	0.2646	2.445	0.2645	-1.15	0.2695	-0.2	0.27	0.515	0.2895	-0.405
	0.2637	-0.465	0.3055	-0.385	0.2651	2.43	0.265	-1.145	0.27	-0.2	0.2705	0.52	0.2901	-0.405
	0.2642	-0.47	0.3061	-0.385	0.2656	2.42	0.2655	-1.145	0.2705	-0.205	0.271	0.545	0.2906	-0.405
	0.2647	-0.49	0.3067	-0.385	0.2661	2.425	0.266	-1.14	0.2709	-0.21	0.2715	0.51	0.2912	-0.405
	0.2653	-0.495	0.3073	-0.385	0.2666	2.415	0.2664	-1.135	0.2714	-0.2	0.2719	0.49	0.2918	-0.4
	0.2658	-0.485	0.3079	-0.385	0.2671	2.41	0.2669	-1.13	0.2719	-0.195	0.2724	0.53	0.2923	-0.405
	0.2663	-0.815	0.3084	-0.39	0.2676	2.395	0.2674	-1.125	0.2724	-0.2	0.2729	0.55	0.2929	-0.405
	0.2667	-0.845	0.309	-0.39	0.2681	2.385	0.2679	-1.12	0.2729	-0.19	0.2734	0.51	0.2935	-0.405
	0.2672	-0.89	0.3096	-0.39	0.2686	2.37	0.2684	-1.11	0.2734	-0.19	0.2739	0.5	0.294	-0.405
	0.2677	-0.94	0.3102	-0.39	0.2691	2.365	0.2688	-1.095	0.2739	-0.185	0.2743	0.535	0.2946	-0.405
	0.2682	-0.985	0.3108	-0.39	0.2696	2.38	0.2693	-1.09	0.2743	-0.175	0.2748	0.52	0.2952	-0.405
	0.2687	-1.035	0.3114	-0.39	0.27	2.375	0.2698	-1.085	0.2748	-0.175	0.2753	0.495	0.2957	-0.405
	0.2691	-1.09	0.3119	-0.39	0.2705	2.36	0.2703	-1.085	0.2753	-0.165	0.2758	0.51	0.2963	-0.405
	0.2696	-1.145	0.3125	-0.385	0.271	2.375	0.2707	-1.09	0.2758	-0.16	0.2763	0.54	0.2969	-0.405
	0.2701	-1.185	0.3131	-0.385	0.2715	2.4	0.2712	-1.105	0.2763	-0.165	0.2767	0.54	0.2974	-0.405
	0.2706	-1.225	0.3137	-0.385	0.272	2.39	0.2717	-1.11	0.2768	-0.155	0.2772	0.535	0.298	-0.405
	0.2711	-1.265	0.3143	-0.385	0.2725	2.38	0.2722	-1.12	0.2773	-0.15	0.2777	0.555	0.2986	-0.4
	0.2715	-1.3	0.3148	-0.385	0.273	2.395	0.2727	-1.135	0.2778	-0.14	0.2782	0.555	0.2991	-0.4
	0.272	-1.35	0.3154	-0.385	0.2735	2.39	0.2731	-1.15	0.2782	-0.135	0.2787	0.54	0.2997	-0.395
	0.2725	-1.395	0.316	-0.385	0.274	2.4	0.2736	-1.165	0.2787	-0.13	0.2791	0.555	0.3003	-0.395
	0.273	-1.435	0.3166	-0.385	0.2745	2.41	0.2741	-1.165	0.2792	-0.125	0.2796	0.555	0.3008	-0.395
	0.2734	-1.49	0.3172	-0.385	0.275	2.4	0.2746	-1.16	0.2797	-0.115	0.2801	0.515	0.3014	-0.395
	0.2739	-1.55	0.3178	-0.39	0.2755	2.4	0.2751	-1.155	0.2802	-0.1	0.2806	0.51	0.302	-0.39
	0.2744	-1.635	0.3183	-0.39	0.276	2.41	0.2755	-1.15	0.2807	-0.1	0.2811	0.525	0.3025	-0.395
	0.2749	-1.715	0.3189	-0.385	0.2765	2.4	0.276	-1.15	0.2812	-0.095	0.2815	0.53	0.3031	-0.395
	0.2754	-1.795	0.3195	-0.385	0.277	2.405	0.2765	-1.15	0.2816	-0.085	0.282	0.535	0.3037	-0.395
	0.2758	-1.895	0.3201	-0.385	0.2775	2.41	0.277	-1.15	0.2821	-0.08	0.2825	0.555	0.3042	-0.395
	0.2763	-2.015	0.3207	-0.385	0.278	2.4	0.2775	-1.14	0.2826	-0.07	0.283	0.54	0.3048	-0.4
	0.2768	-2.14	0.3213	-0.38	0.2785	2.4	0.2779	-1.125	0.2831	-0.06	0.2835	0.53	0.3054	-0.395
	0.2773	-2.275	0.3218	-0.38	0.279	2.4	0.2784	-1.125	0.2836	-0.05	0.2839	0.57	0.3059	-0.395
	0.2778	-2.4	0.3224	-0.375	0.2795	2.395	0.2789	-1.12	0.2841	-0.04	0.2844	0.585	0.3065	-0.395
	0.2782	-2.54	0.323	-0.37	0.2799	2.385	0.2794	-1.115	0.2846	-0.03	0.2849	0.55	0.3071	-0.4
	0.2787	-2.685	0.3236	-0.375	0.2804	2.375	0.2799	-1.115	0.2851	-0.015	0.2854	0.55	0.3076	-0.4
	0.2792	-2.815	0.3242	-0.37	0.2809	2.375	0.2803	-1.115	0.2855	-0.01	0.2859	0.56	0.3082	-0.395
	0.2797	-2.945	0.3247	-0.37	0.2814	2.36	0.2808	-1.11	0.286	0.005	0.2863	0.555	0.3088	-0.395
	0.2802	-3.06	0.3253	-0.37	0.2819	2.345	0.2813	-1.11	0.2865	0.01	0.2868	0.555	0.3093	-0.395
	0.2806	-3.135	0.3259	-0.37	0.2824	2.34	0.2818	-1.095	0.287	0.01	0.2873	0.555	0.3099	-0.39
	0.2811	-3.185	0.3265	-0.365	0.2829	2.33	0.2823	-1.09	0.2875	0.02	0.2878	0.57	0.3105	-0.39
	0.2816	-3.22	0.3271	-0.365	0.2834	2.31	0.2827	-1.09	0.288	0.025	0.2883	0.58	0.311	-0.39
	0.2821	-3.24	0.3277	-0.365	0.2839	2.295	0.2832	-1.085	0.2885	0.03	0.2887	0.58	0.3116	-0.385
	0.2826	-3.325	0.3282	-0.365	0.2844	2.27	0.2837	-1.08	0.2889	0.035	0.2892	0.585	0.3122	-0.39
	0.283	-3.405	0.3288	-0.365	0.2849	2.245	0.2842	-1.085	0.2894	0.03	0.2897	0.6	0.3127	-0.39
	0.2835	-3.455	0.3294	-0.365	0.2854	2.23	0.2847	-1.09	0.2899	0.025	0.2902	0.595	0.3133	-0.39
	0.284	-3.515	0.33	-0.365	0.2859	2.225	0.2851	-1.09	0.2904	0.02	0.2907	0.595	0.3139	-0.39
	0.2845	-3.55	0.3306	-0.365	0.2864	2.195	0.2856	-1.09	0.2909	0.02	0.2911	0.595	0.3144	-0.39
	0.285	-3.605	0.3311	-0.36	0.2869	2.165	0.2861	-1.085	0.2914	0.01	0.2916	0.595	0.315	-0.39
	0.2854	-3.575	0.3317	-0.365	0.2874	2.155	0.2866	-1.08	0.2919	0.01	0.2921	0.585	0.3155	-0.395
	0.2859	-3.515	0.3323	-0.36	0.2879	2.16	0.2871	-1.075	0.2924	0.005	0.2926	0.595	0.3161	-0.395
	0.2864	-3.465	0.3329	-0.36	0.2884	2.165	0.2875	-1.075	0.2928	0.005	0.2931	0.61	0.3167	-0.395
	0.2869	-3.4	0.3335	-0.36	0.2889	2.155	0.288	-1.07	0.2933	0.005	0.2935	0.625	0.3172	-0.39
	0.2874	-3.335	0.3341	-0.36	0.2893	2.15	0.2885	-1.065	0.2938	0.005	0.294	0.54	0.3178	-0.39
	0.2878	-3.285	0.3346	-0.36	0.2898	2.155	0.289	-1.055	0.2943	0.005	0.2945	0.565	0.3184	-0.39
	0.2883	-3.26	0.3352	-0.36	0.2903	2.16	0.2894	-1.05	0.2948	-0.005	0.295	0.56	0.3189	-0.39
	0.2888	-3.285	0.3358	-0.355	0.2908	2.155	0.2899	-1.035	0.2953	0	0.2956	0.505	0.3195	-0.385
	0.2893	-3.275	0.3364	-0.36	0.2913	2.17	0.2904	-1.03	0.2958	0	0.2961	0.515	0.3201	-0.38
	0.2898	-3.26	0.337	-0.36	0.2918	2.175	0.2909	-1.025	0.2962	0.005	0.2966	0.555	0.3206	-0.375
	0.2902	-3.29	0.3376	-0.36	0.2923	2.16	0.2914	-1.015	0.2967	0.005	0.2971	0.545	0.3212	-0.375
	0.2907	-3.345	0.3381	-0.365	0.2928	2.17	0.2918	-1.01	0.2972	-0.005	0.2976	0.52	0.3218	-0.375
	0.2912	-3.37	0.3387	-0.365	0.2933	2.19	0.2923	-1.015	0.2977	0	0.2981	0.535	0.3224	-0.37
	0.2917	-3.385	0.3393	-0.365	0.2938	2.185	0.2928	-1.03	0.2982	-0.005	0.2986	0.565	0.3229	-0.37
	0.2922	-3.435	0.3399	-0.365	0.2943	2.175	0.2933	-1.055	0.2987	-0.005	0.2991	0.57	0.3235	-0.37
	0.2926	-3.44	0.3405	-0.365	0.2948	2.18	0.2938	-1.075	0.2992	-0.015	0.2996	0.575	0.3241	-0.37
	0.2931	-3.435	0.341	-0.37	0.2953	2.18	0.2942	-1.08	0.2996	-0.02	0.3001	0.565	0.3246	-0.365
	0.2936	-3.47	0.3416	-0.37	0.2958	2.15	0.2947	-1.085	0.3001	-0.025	0.3006	0.53	0.3252	-0.365
	0.2941	-3.535	0.3422	-0.37	0.2963	2.14	0.2952	-1.075	0.3006	-0.04	0.3011	0.53	0.3258	-0.365
	0.2946	-3.615	0.3428	-0.37	0.2968	2.15	0.2957	-1.06	0.3011	-0.045	0.3016	0.56	0.3263	-0.37
	0.295	-3.695	0.3434	-0.365	0.2973	2.135	0.2962	-1.05	0.3016	-0.055	0.3021	0.565	0.3269	-0.37
	0.2955	-3.735	0.344	-0.37	0.2978	2.125	0.2966	-1.04	0.3021	-0.055	0.3026	0.565	0.3275	-0.37
	0.296	-3.75	0.3445	-0.37	0.2983	2.135	0.2971	-1.035	0.3026	-0.065	0.3031	0.585	0.328	-0.37
	0.2965	-3.765	0.3451	-0.365	0.2988	2.115	0.2976	-1.025	0.3031	-0.055	0.3036	0.6	0.3286	-0.37
	0.297	-3.82	0.3457	-0.365	0.2992	2.1	0.2981	-1.015	0.3035	-0.045	0.3041	0.6	0.3292	-0.37
	0.2974	-3.86	0.3463	-0.365	0.2997	2.12	0.2986	-1.005	0.304	-0.05	0.3046	0.595	0.3297	-0.37
	0.2979	-3.875	0.3469	-0.365	0.3002	2.14	0.299	-1	0.3045	-0.05	0.3051	0.62	0.3303	-0.37
	0.2984	-3.9	0.3474	-0.365	0.3007	2.105	0.2995	-0.99	0.305	-0.045	0.3056	0.625	0.3309	-0.375
	0.2989	-3.99	0.348	-0.365	0.3012	2.095	0.3	-0.99	0.3055	-0.045	0.3061	0.615	0.3314	-0.37
	0.2994	-4.07	0.3486	-0.36	0.3017	2.115	0.3005	-0.98	0.3059	-0.04	0.3066	0.61	0.332	-0.37
	0.2998	-4.12	0.3492	-0.365	0.3022	2.11	0.301	-0.975	0.3064	-0.035	0.3071	0.615	0.3326	-0.37
	0.3003	-4.19	0.3498	-0.365	0.3027	2.115	0.3014	-0.975	0.3069	-0.035	0.3076	0.615	0.3331	-0.365
	0.3008	-4.22	0.3504	-0.365	0.3032	2.1	0.3019	-0.97	0.3074	-0.035	0.3082	0.615	0.3337	-0.36
	0.3013	-4.21	0.3509	-0.365	0.3037	2.105	0.3024	-0.965	0.3079	-0.035	0.3087	0.635	0.3343	-0.36
	0.3018	-4.2	0.3515	-0.365	0.3042	2.135	0.3029	-0.96	0.3083	-0.03	0.3092	0.645	0.3348	-0.36
	0.3022	-4.2	0.3521	-0.365	0.3047	2.17	0.3034	-0.95	0.3088	-0.025	0.3097	0.635	0.3354	-0.36
	0.3027	-4.14	0.3527	-0.365	0.3052	2.175	0.3038	-0.95	0.3093	-0.015	0.3102	0.635	0.336	-0.36
	0.3032	-4.015	0.3533	-0.365	0.3057	2.51	0.3043	-0.95	0.3098	-0.015	0.3107	0.645	0.3365	-0.36
	0.3037	-3.895	0.3538	-0.36	0.3061	2.51	0.3048	-0.955	0.3103	-0.01	0.3112	0.65	0.3371	-0.36
	0.3042	-3.78	0.3544	-0.36	0.3066	2.495	0.3053	-0.95	0.3107	0	0.3117	0.64	0.3377	-0.36
	0.3046	-3.68	0.355	-0.355	0.3071	2.49	0.3058	-0.95	0.3112	0.01	0.3122	0.635	0.3382	-0.36
	0.3051	-3.61	0.3556	-0.355	0.3076	2.5	0.3062	-0.95	0.3117	0.015	0.3127	0.645	0.3388	-0.36
	0.3056	-3.575	0.3562	-0.355	0.3081	2.505	0.3067	-0.955	0.3122	0.025	0.3132	0.64	0.3394	-0.36
	0.3061	-3.495	0.3568	-0.35	0.3085	2.485	0.3072	-0.955	0.3127	0.025	0.3137	0.645	0.3399	-0.365
	0.3065	-3.41	0.3573	-0.35	0.309	2.475	0.3077	-0.955	0.3131	0.03	0.3142	0.66	0.3405	-0.365
	0.307	-3.365	0.3579	-0.345	0.3095	2.48	0.3081	-0.955	0.3136	0.04	0.3147	0.675	0.3411	-0.365
	0.3075	-3.36	0.3585	-0.345	0.31	2.485	0.3086	-0.955	0.3141	0.045	0.3152	0.675	0.3416	-0.365
	0.308	-3.345	0.3591	-0.345	0.3105	2.485	0.3091	-0.95	0.3146	0.045	0.3157	0.67	0.3422	-0.36
	0.3085	-3.295	0.3597	-0.345	0.3109	2.495	0.3096	-0.945	0.3151	0.045	0.3162	0.7	0.3428	-0.36
	0.3089	-3.28	0.3603	-0.345	0.3114	2.505	0.3101	-0.935	0.3155	0.04	0.3167	0.695	0.3433	-0.36
	0.3094	-3.285	0.3608	-0.35	0.3119	2.505	0.3105	-0.93	0.316	0.04	0.3172	0.685	0.3439	-0.36
	0.3099	-3.295	0.3614	-0.35	0.3124	2.52	0.311	-0.93	0.3165	0.045	0.3177	0.685	0.3445	-0.36
	0.3104	-3.285	0.362	-0.35	0.3129	2.535	0.3115	-0.93	0.317	0.04	0.3182	0.69	0.345	-0.355
	0.3109	-3.24	0.3626	-0.355	0.3133	2.52	0.312	-0.93	0.3175	0.03	0.3187	0.685	0.3456	-0.355
	0.3113	-3.22	0.3632	-0.355	0.3138	2.505	0.3125	-0.93	0.3179	0.02	0.3192	0.685	0.3462	-0.35
	0.3118	-3.235	0.3637	-0.355	0.3143	2.515	0.3129	-0.92	0.3184	0.015	0.3197	0.695	0.3467	-0.355
	0.3123	-3.25	0.3643	-0.355	0.3148	2.505	0.3134	-0.915	0.3189	0.01	0.3202	0.71	0.3473	-0.355
	0.3128	-3.285	0.3649	-0.355	0.3153	2.465	0.3139	-0.92	0.3194	0.005	0.3208	0.72	0.3479	-0.355
	0.3133	-3.33	0.3655	-0.355	0.3157	2.43	0.3144	-0.915	0.3199	0	0.3213	0.73	0.3484	-0.355
	0.3137	-3.365	0.3661	-0.355	0.3162	2.405	0.3149	-0.915	0.3203	-0.01	0.3218	0.725	0.349	-0.355
	0.3142	-3.38	0.3667	-0.355	0.3167	2.385	0.3153	-0.92	0.3208	-0.015	0.3223	0.72	0.3496	-0.355
	0.3147	-3.37	0.3672	-0.355	0.3172	2.36	0.3158	-0.92	0.3213	-0.025	0.3228	0.72	0.3501	-0.355
	0.3152	-3.34	0.3678	-0.355	0.3177	2.35	0.3163	-0.915	0.3218	-0.025	0.3233	0.72	0.3507	-0.355
	0.3157	-3.31	0.3684	-0.355	0.3181	2.335	0.3168	-0.905	0.3223	-0.025	0.3238	0.69	0.3513	-0.355
	0.3161	-3.305	0.369	-0.36	0.3186	2.325	0.3173	-0.905	0.3227	-0.03	0.3243	0.645	0.3518	-0.355
	0.3166	-3.33	0.3696	-0.36	0.3191	2.34	0.3177	-0.9	0.3232	-0.05	0.3248	0.62	0.3524	-0.36
	0.3171	-3.37	0.3701	-0.36	0.3196	2.34	0.3182	-0.9	0.3237	-0.055	0.3253	0.6	0.353	-0.355
	0.3176	-3.405	0.3706	-0.36	0.32	2.34	0.3187	-0.9	0.3242	-0.06	0.3258	0.58	0.3535	-0.35
	0.3181	-3.4	0.3712	-0.36	0.3205	2.355	0.3192	-0.9	0.3247	-0.07	0.3263	0.56	0.3541	-0.355
	0.3185	-3.375	0.3717	-0.355	0.321	2.355	0.3197	-0.895	0.3251	-0.075	0.3268	0.525	0.3547	-0.35
	0.319	-3.33	0.3722	-0.355	0.3215	2.36	0.3201	-0.89	0.3256	-0.08	0.3273	0.485	0.3552	-0.35
	0.3195	-3.305	0.3727	-0.35	0.322	2.37	0.3206	-0.89	0.3261	-0.1	0.3278	0.49	0.3558	-0.345
	0.32	-3.26	0.3733	-0.35	0.3224	2.365	0.3211	-0.89	0.3266	-0.1	0.3283	0.48	0.3564	-0.345
	0.3205	-3.205	0.3738	-0.355	0.3229	2.36	0.3216	-0.89	0.3271	-0.105	0.3288	0.44	0.3569	-0.35
	0.3209	-3.16	0.3743	-0.355	0.3234	2.375	0.3221	-0.89	0.3275	-0.115	0.3293	0.4	0.3575	-0.345
	0.3214	-3.13	0.3748	-0.35	0.3239	2.375	0.3225	-0.89	0.328	-0.125	0.3298	0.385	0.3581	-0.345
	0.3219	-3.17	0.3754	-0.355	0.3244	2.37	0.323	-0.89	0.3285	-0.13	0.3303	0.35	0.3586	-0.345
	0.3224	-3.28	0.3759	-0.355	0.3248	2.38	0.3236	-0.84	0.329	-0.135	0.3308	0.3	0.3592	-0.35
	0.3229	-3.365	0.3764	-0.355	0.3253	2.39	0.3241	-0.84	0.3295	-0.135	0.3313	0.235	0.3598	-0.35
	0.3233	-3.38	0.377	-0.35	0.3258	2.385	0.3247	-0.84	0.33	-0.135	0.3318	0.17	0.3603	-0.35
	0.3238	-3.37	0.3775	-0.35	0.3263	2.38	0.3253	-0.84	0.3304	-0.135	0.3323	0.11	0.3609	-0.35
	0.3243	-3.34	0.378	-0.355	0.3268	2.395	0.3258	-0.84	0.3309	-0.14	0.3328	0.045	0.3615	-0.35
	0.3248	-3.31	0.3785	-0.35	0.3272	2.375	0.3264	-0.84	0.3314	-0.145	0.3334	-0.01	0.362	-0.35
	0.3253	-3.26	0.3791	-0.35	0.3277	2.36	0.3269	-0.84	0.3319	-0.14	0.3339	-0.085	0.3626	-0.35
	0.3257	-3.185	0.3796	-0.355	0.3282	2.37	0.3275	-0.84	0.3324	-0.135	0.3344	-0.16	0.3632	-0.35
	0.3262	-3.13	0.3801	-0.355	0.3287	2.355	0.3281	-0.845	0.3328	-0.135	0.3349	-0.205	0.3637	-0.35
	0.3267	-3.115	0.3806	-0.355	0.3292	2.32	0.3286	-0.845	0.3333	-0.135	0.3354	-0.25	0.3643	-0.35
	0.3272	-3.025	0.3812	-0.355	0.3296	2.3	0.3292	-0.845	0.3338	-0.135	0.3359	-0.305	0.3649	-0.35
	0.3277	-3.04	0.3817	-0.355	0.3301	2.295	0.3297	-0.84	0.3343	-0.135	0.3364	-0.34	0.3654	-0.345
	0.3282	-3.035	0.3822	-0.36	0.3306	2.27	0.3303	-0.84	0.3348	-0.13	0.3369	-0.365	0.366	-0.345
	0.3287	-3.015	0.3828	-0.36	0.3311	2.24	0.3309	-0.84	0.3352	-0.13	0.3374	-0.4	0.3666	-0.345
	0.3291	-3.01	0.3833	-0.365	0.3315	2.235	0.3314	-0.835	0.3357	-0.135	0.3379	-0.42	0.3671	-0.345
	0.3296	-3	0.3838	-0.365	0.332	2.205	0.332	-0.835	0.3362	-0.135	0.3384	-0.415	0.3677	-0.34
	0.3301	-2.985	0.3843	-0.37	0.3325	2.17	0.3325	-0.835	0.3367	-0.135	0.3389	-0.425	0.3683	-0.345
	0.3306	-2.965	0.3849	-0.37	0.333	2.17	0.3331	-0.835	0.3372	-0.14	0.3394	-0.455	0.3688	-0.345
	0.3311	-2.94	0.3854	-0.37	0.3335	2.16	0.3337	-0.835	0.3376	-0.14	0.3399	-0.435	0.3694	-0.345
	0.3316	-2.925	0.3859	-0.37	0.3339	2.13	0.3342	-0.835	0.3381	-0.14	0.3404	-0.4	0.37	-0.35
	0.3321	-2.925	0.3864	-0.37	0.3344	2.115	0.3348	-0.835	0.3386	-0.145	0.3409	-0.41	0.3705	-0.35
	0.3326	-2.925	0.387	-0.37	0.3349	2.13	0.3353	-0.84	0.3391	-0.15	0.3414	-0.425	0.3711	-0.35
	0.333	-2.915	0.3875	-0.37	0.3354	2.105	0.3359	-0.84	0.3396	-0.145	0.3419	-0.385	0.3717	-0.35
	0.3335	-2.89	0.388	-0.37	0.3359	2.075	0.3365	-0.84	0.34	-0.145	0.3424	-0.375	0.3722	-0.35
	0.334	-2.845	0.3886	-0.37	0.3363	2.09	0.337	-0.835	0.3405	-0.14	0.3429	-0.39	0.3728	-0.355
	0.3345	-2.825	0.3891	-0.365	0.3368	2.095	0.3376	-0.835	0.341	-0.135	0.3434	-0.35	0.3734	-0.35
	0.335	-2.81	0.3896	-0.365	0.3373	2.07	0.3381	-0.835	0.3415	-0.14	0.3439	-0.31	0.3739	-0.35
	0.3355	-2.785	0.3901	-0.365	0.3378	2.06	0.3387	-0.835	0.342	-0.135	0.3444	-0.325	0.3745	-0.355
	0.336	-2.765	0.3907	-0.365	0.3383	2.075	0.3393	-0.83	0.3424	-0.13	0.3449	-0.325	0.3751	-0.355
	0.3365	-2.745	0.3912	-0.365	0.3387	2.055	0.3398	-0.83	0.3429	-0.12	0.3454	-0.26	0.3756	-0.35
	0.337	-2.725	0.3917	-0.365	0.3392	2.03	0.3404	-0.825	0.3434	-0.115	0.346	-0.25	0.3762	-0.35
	0.3374	-2.73	0.3922	-0.365	0.3397	2.05	0.3409	-0.82	0.3439	-0.11	0.3465	-0.26	0.3768	-0.35
	0.3379	-2.73	0.3928	-0.365	0.3402	2.05	0.3415	-0.815	0.3444	-0.115	0.347	-0.215	0.3773	-0.35
	0.3384	-2.735	0.3933	-0.365	0.3407	2.015	0.342	-0.805	0.3448	-0.115	0.3475	-0.19	0.3779	-0.35
	0.3389	-2.73	0.3938	-0.36	0.3411	2.02	0.3426	-0.8	0.3453	-0.11	0.348	-0.22	0.3785	-0.35
	0.3394	-2.745	0.3944	-0.365	0.3416	2.02	0.3432	-0.795	0.3458	-0.105	0.3485	-0.205	0.379	-0.355
	0.3399	-2.78	0.3949	-0.365	0.3421	1.985	0.3437	-0.79	0.3463	-0.11	0.349	-0.17	0.3796	-0.355
	0.3404	-2.8	0.3954	-0.36	0.3426	1.97	0.3443	-0.78	0.3468	-0.11	0.3495	-0.165	0.3802	-0.35
	0.3409	-2.83	0.3959	-0.365	0.343	1.99	0.3448	-0.78	0.3472	-0.115	0.35	-0.175	0.3807	-0.355
	0.3413	-2.83	0.3965	-0.36	0.3435	1.98	0.3454	-0.775	0.3477	-0.115	0.3505	-0.165	0.3813	-0.36
	0.3418	-2.815	0.397	-0.365	0.344	1.93	0.346	-0.78	0.3482	-0.11	0.351	-0.145	0.3819	-0.36
	0.3423	-2.795	0.3975	-0.36	0.3445	1.93	0.3465	-0.78	0.3487	-0.105	0.3515	-0.155	0.3824	-0.355
	0.3428	-2.75	0.398	-0.355	0.345	1.93	0.3471	-0.78	0.3492	-0.105	0.352	-0.155	0.383	-0.36
	0.3433	-2.705	0.3986	-0.36	0.3454	1.865	0.3476	-0.785	0.3496	-0.1	0.3525	-0.13	0.3836	-0.36
	0.3438	-2.67	0.3991	-0.355	0.3459	1.855	0.3482	-0.79	0.3501	-0.08	0.353	-0.13	0.3841	-0.36
	0.3443	-2.635	0.3996	-0.355	0.3464	1.86	0.3488	-0.79	0.3506	-0.045	0.3535	-0.145	0.3847	-0.36
	0.3448	-2.605	0.4002	-0.355	0.3469	1.81	0.3493	-0.79	0.3511	0	0.354	-0.13	0.3853	-0.355
	0.3452	-2.585	0.4007	-0.35	0.3474	1.765	0.3499	-0.79	0.3516	0.045	0.3545	-0.11	0.3858	-0.355
	0.3457	-2.56	0.4012	-0.345	0.3478	1.765	0.3504	-0.79	0.352	0.09	0.355	-0.12	0.3864	-0.355
	0.3462	-2.53	0.4017	-0.345	0.3483	1.75	0.351	-0.785	0.3525	0.15	0.3555	-0.125	0.387	-0.355
	0.3467	-2.49	0.4023	-0.345	0.3488	1.71	0.3516	-0.785	0.353	0.205	0.356	-0.105	0.3875	-0.35
	0.3472	-2.48	0.4028	-0.35	0.3493	1.705	0.3521	-0.78	0.3535	0.255	0.3565	-0.09	0.3881	-0.35
	0.3477	-2.47	0.4033	-0.345	0.3498	1.7	0.3527	-0.775	0.354	0.305	0.357	-0.12	0.3887	-0.345
	0.3482	-2.465	0.4039	-0.345	0.3502	1.665	0.3532	-0.77	0.3544	0.345	0.3575	-0.12	0.3892	-0.35
	0.3487	-2.46	0.4044	-0.35	0.3507	1.65	0.3538	-0.765	0.3549	0.38	0.3581	-0.27	0.3898	-0.35
	0.3492	-2.455	0.4049	-0.35	0.3512	1.655	0.3544	-0.76	0.3554	0.41	0.3586	-0.27	0.3904	-0.35
	0.3496	-2.46	0.4054	-0.35	0.3517	1.645	0.3549	-0.76	0.3559	0.445	0.3592	-0.28	0.3909	-0.35
	0.3501	-2.465	0.406	-0.345	0.3522	1.625	0.3555	-0.76	0.3564	0.47	0.3597	-0.27	0.3915	-0.355
	0.3506	-2.48	0.4065	-0.345	0.3526	1.625	0.356	-0.755	0.3568	0.49	0.3603	-0.275	0.392	-0.34
	0.3511	-2.5	0.407	-0.35	0.3531	1.62	0.3566	-0.755	0.3573	0.51	0.3608	-0.305	0.3925	-0.345
	0.3516	-2.52	0.4075	-0.345	0.3536	1.6	0.3572	-0.75	0.3578	0.515	0.3613	-0.295	0.393	-0.34
	0.3521	-2.535	0.4081	-0.345	0.3541	1.605	0.3577	-0.755	0.3583	0.53	0.3619	-0.285	0.3935	-0.335
	0.3526	-2.535	0.4086	-0.345	0.3545	1.61	0.3583	-0.755	0.3588	0.55	0.3624	-0.305	0.394	-0.335
	0.3531	-2.51	0.4091	-0.34	0.355	1.585	0.3588	-0.75	0.3592	0.555	0.363	-0.32	0.3945	-0.335
	0.3535	-2.49	0.4097	-0.345	0.3555	1.575	0.3594	-0.75	0.3597	0.555	0.3635	-0.305	0.395	-0.33
	0.354	-2.47	0.4102	-0.34	0.356	1.58	0.36	-0.75	0.3602	0.57	0.3641	-0.315	0.3955	-0.325
	0.3545	-2.48	0.4107	-0.34	0.3565	1.565	0.3605	-0.745	0.3607	0.59	0.3646	-0.33	0.396	-0.325
	0.355	-2.52	0.4112	-0.34	0.3569	1.55	0.3611	-0.745	0.3612	0.6	0.3651	-0.35	0.3965	-0.325
	0.3555	-2.545	0.4118	-0.34	0.3574	1.545	0.3616	-0.75	0.3617	0.625	0.3657	-0.355	0.397	-0.32
	0.356	-2.55	0.4123	-0.34	0.3579	1.54	0.3622	-0.745	0.3621	0.645	0.3662	-0.36	0.3975	-0.32
	0.3565	-2.54	0.4128	-0.335	0.3584	1.53	0.3628	-0.74	0.3626	0.655	0.3668	-0.365	0.398	-0.325
	0.357	-2.53	0.4133	-0.335	0.3589	1.51	0.3633	-0.735	0.3631	0.68	0.3673	-0.38	0.3985	-0.32
	0.3574	-2.52	0.4139	-0.34	0.3593	1.5	0.3639	-0.735	0.3636	0.71	0.3678	-0.41	0.399	-0.32
	0.3579	-2.51	0.4144	-0.335	0.3598	1.485	0.3644	-0.735	0.364	0.95	0.3684	-0.415	0.3995	-0.32
	0.3584	-2.49	0.4149	-0.335	0.3603	1.48	0.365	-0.73	0.3645	0.965	0.3689	-0.42	0.4	-0.32
	0.3589	-2.46	0.4155	-0.335	0.3608	1.49	0.3656	-0.73	0.365	0.985	0.3695	-0.445	0.4005	-0.32
	0.3594	-2.425	0.416	-0.335	0.3613	1.485	0.3661	-0.73	0.3655	0.99	0.37	-0.455	0.4009	-0.32
	0.3599	-2.42	0.4165	-0.33	0.3617	1.475	0.3667	-0.725	0.3659	0.995	0.3705	-0.475	0.4014	-0.315
	0.3604	-2.425	0.417	-0.33	0.3622	1.47	0.3672	-0.725	0.3664	1.01	0.3711	-0.49	0.4019	-0.315
	0.3609	-2.43	0.4176	-0.325	0.3627	1.48	0.3678	-0.72	0.3669	1.03	0.3716	-0.495	0.4024	-0.315
	0.3613	-2.44	0.4181	-0.32	0.3632	1.475	0.3684	-0.715	0.3673	1.04	0.3722	-0.51	0.4029	-0.31
	0.3618	-2.455	0.4186	-0.325	0.3637	1.465	0.3689	-0.72	0.3678	1.04	0.3727	-0.52	0.4034	-0.31
	0.3623	-2.475	0.4191	-0.32	0.3641	1.46	0.3695	-0.715	0.3683	1.045	0.3733	-0.54	0.4039	-0.305
	0.3628	-2.495	0.4197	-0.315	0.3646	1.455	0.37	-0.71	0.3688	1.06	0.3738	-0.545	0.4044	-0.305
	0.3633	-2.51	0.4202	-0.315	0.3651	1.44	0.3706	-0.705	0.3692	1.07	0.3743	-0.55	0.4049	-0.3
	0.3638	-2.5	0.4207	-0.31	0.3656	1.425	0.3711	-0.71	0.3697	1.08	0.3749	-0.575	0.4054	-0.3
	0.3643	-2.495	0.4213	-0.305	0.366	1.43	0.3717	-0.705	0.3702	1.09	0.3754	-0.6	0.4059	-0.3
	0.3648	-2.48	0.4218	-0.305	0.3665	1.48	0.3723	-0.7	0.3707	1.105	0.376	-0.6	0.4064	-0.295
	0.3653	-2.445	0.4223	-0.305	0.367	1.49	0.3728	-0.7	0.3711	1.115	0.3765	-0.605	0.4069	-0.295
	0.3657	-2.405	0.4228	-0.3	0.3675	1.495	0.3734	-0.7	0.3716	1.12	0.377	-0.63	0.4074	-0.295
	0.3662	-2.355	0.4234	-0.305	0.368	1.475	0.3739	-0.695	0.3721	1.135	0.3776	-0.645	0.4079	-0.295
	0.3667	-2.305	0.4239	-0.3	0.3685	1.495	0.3745	-0.695	0.3725	1.135	0.3781	-0.67	0.4084	-0.29
	0.3672	-2.27	0.4244	-0.3	0.369	1.515	0.3751	-0.69	0.373	1.14	0.3787	-0.675	0.4089	-0.29
	0.3677	-2.255	0.4249	-0.3	0.3695	1.505	0.3756	-0.685	0.3735	1.15	0.3792	-0.675	0.4094	-0.29
	0.3682	-2.26	0.4255	-0.3	0.37	1.495	0.3762	-0.685	0.374	1.145	0.3798	-0.705	0.4099	-0.29
	0.3687	-2.255	0.426	-0.3	0.3705	1.495	0.3767	-0.69	0.3744	1.135	0.3803	-0.725	0.4104	-0.29
	0.3692	-2.25	0.4265	-0.295	0.3709	1.5	0.3773	-0.68	0.3749	1.145	0.3808	-0.74	0.4109	-0.29
	0.3696	-2.255	0.4271	-0.295	0.3714	1.485	0.3779	-0.68	0.3754	1.15	0.3814	-0.77	0.4114	-0.29
	0.3701	-2.265	0.4276	-0.295	0.3719	1.485	0.3784	-0.68	0.3758	1.145	0.3819	-0.785	0.4119	-0.29
	0.3706	-2.255	0.4281	-0.29	0.3724	1.505	0.379	-0.675	0.3763	1.155	0.3825	-0.8	0.4124	-0.285
	0.3711	-2.235	0.4286	-0.29	0.3729	1.5	0.3795	-0.675	0.3768	1.16	0.383	-0.83	0.4129	-0.285
	0.3716	-2.21	0.4292	-0.29	0.3734	1.49	0.3801	-0.68	0.3773	1.165	0.3835	-0.855	0.4134	-0.285
	0.3721	-2.19	0.4297	-0.29	0.3739	1.505	0.3807	-0.68	0.3777	1.185	0.3841	-0.855	0.4139	-0.28
	0.3726	-2.175	0.4302	-0.29	0.3744	1.52	0.3812	-0.675	0.3782	1.195	0.3846	-0.88	0.4144	-0.28
	0.3731	-2.165	0.4307	-0.29	0.3748	1.5	0.3818	-0.675	0.3787	1.205	0.3852	-0.905	0.4149	-0.275
	0.3735	-2.16	0.4313	-0.29	0.3753	1.495	0.3823	-0.67	0.3791	1.21	0.3857	-0.91	0.4153	-0.275
	0.374	-2.155	0.4318	-0.29	0.3758	1.495	0.3829	-0.67	0.3796	1.22	0.3862	-0.94	0.4158	-0.275
	0.3745	-2.145	0.4323	-0.29	0.3763	1.49	0.3835	-0.67	0.3801	1.24	0.3868	-0.97	0.4163	-0.275
	0.375	-2.12	0.4329	-0.29	0.3768	1.475	0.384	-0.67	0.3806	1.255	0.3873	-0.985	0.4168	-0.275
	0.3755	-2.1	0.4334	-0.295	0.3773	1.485	0.3846	-0.67	0.381	1.26	0.3879	-1.01	0.4173	-0.275
	0.376	-2.075	0.4339	-0.295	0.3778	1.515	0.3851	-0.665	0.3815	1.285	0.3884	-1.035	0.4178	-0.28
	0.3765	-2.06	0.4344	-0.295	0.3783	1.5	0.3857	-0.66	0.382	1.29	0.389	-1.065	0.4183	-0.275
	0.377	-2.06	0.435	-0.3	0.3788	1.485	0.3863	-0.66	0.3824	1.3	0.3895	-1.095	0.4188	-0.275
	0.3774	-2.06	0.4355	-0.3	0.3792	1.5	0.3868	-0.66	0.3829	1.315	0.39	-1.12	0.4193	-0.275
	0.3779	-2.06	0.436	-0.3	0.3797	1.5	0.3874	-0.66	0.3834	1.32	0.3906	-1.14	0.4198	-0.28
	0.3784	-2.065	0.4365	-0.3	0.3802	1.48	0.3879	-0.66	0.3839	1.325	0.3911	-1.16	0.4203	-0.28
	0.3789	-2.05	0.437	-0.3	0.3807	1.49	0.3885	-0.655	0.3843	1.345	0.3917	-1.18	0.4208	-0.28
	0.3794	-2.035	0.4375	-0.3	0.3812	1.5	0.3891	-0.66	0.3848	1.35	0.3922	-1.21	0.4213	-0.275
	0.3799	-2.015	0.438	-0.295	0.3817	1.46	0.3896	-0.66	0.3853	1.355	0.3927	-1.235	0.4218	-0.28
	0.3804	-2.005	0.4385	-0.295	0.3822	1.435	0.3902	-0.66	0.3858	1.37	0.3933	-1.26	0.4223	-0.275
	0.3809	-2.01	0.439	-0.295	0.3827	1.445	0.3907	-0.66	0.3862	1.385	0.3938	-1.26	0.4228	-0.275
	0.3814	-2.005	0.4394	-0.295	0.3831	1.44	0.3913	-0.655	0.3867	1.4	0.3944	-1.27	0.4233	-0.27
	0.3818	-2.01	0.4399	-0.295	0.3836	1.415	0.3919	-0.655	0.3872	1.41	0.3949	-1.31	0.4238	-0.27
	0.3823	-2.015	0.4404	-0.29	0.3841	1.42	0.3924	-0.655	0.3876	1.425	0.3955	-1.315	0.4243	-0.27
	0.3828	-2.045	0.4409	-0.29	0.3846	1.405	0.393	-0.655	0.3881	1.435	0.396	-1.335	0.4248	-0.27
	0.3833	-2.085	0.4414	-0.29	0.3851	1.38	0.3935	-0.655	0.3886	1.44	0.3965	-1.375	0.4253	-0.27
	0.3838	-2.12	0.4418	-0.29	0.3856	1.385	0.3941	-0.65	0.3891	1.445	0.3971	-1.375	0.4258	-0.27
	0.3843	-2.165	0.4423	-0.285	0.3861	1.385	0.3947	-0.605	0.3895	1.455	0.3976	-1.375	0.4263	-0.27
	0.3848	-2.175	0.4428	-0.285	0.3866	1.36	0.3953	-0.605	0.39	1.455	0.3982	-1.41	0.4268	-0.27
	0.3853	-2.17	0.4433	-0.285	0.387	1.355	0.3958	-0.605	0.3905	1.46	0.3987	-1.435	0.4273	-0.27
	0.3857	-2.17	0.4438	-0.285	0.3875	1.36	0.3964	-0.605	0.3909	1.47	0.3992	-1.46	0.4278	-0.27
	0.3862	-2.16	0.4442	-0.28	0.388	1.335	0.397	-0.61	0.3914	1.48	0.3998	-1.49	0.4283	-0.27
	0.3867	-2.145	0.4447	-0.28	0.3885	1.32	0.3976	-0.61	0.3919	1.485	0.4003	-1.49	0.4288	-0.275
	0.3872	-2.11	0.4452	-0.28	0.389	1.32	0.3982	-0.605	0.3924	1.485	0.4009	-1.5	0.4292	-0.275
	0.3877	-2.06	0.4457	-0.28	0.3895	1.31	0.3988	-0.605	0.3928	1.49	0.4014	-1.505	0.4297	-0.27
	0.3882	-2.015	0.4462	-0.28	0.39	1.285	0.3993	-0.61	0.3933	1.495	0.4019	-1.51	0.4302	-0.275
	0.3887	-1.99	0.4467	-0.275	0.3905	1.275	0.3999	-0.61	0.3938	1.5	0.4025	-1.52	0.4307	-0.275
	0.3892	-1.79	0.4471	-0.28	0.391	1.28	0.4005	-0.605	0.3942	1.515	0.403	-1.52	0.4312	-0.275
	0.3897	-1.775	0.4476	-0.28	0.3914	1.265	0.4011	-0.605	0.3947	1.52	0.4036	-1.505	0.4317	-0.27
	0.3902	-1.76	0.4481	-0.275	0.3919	1.265	0.4017	-0.605	0.3952	1.515	0.4041	-1.51	0.4322	-0.27
	0.3907	-1.745	0.4486	-0.28	0.3924	1.26	0.4023	-0.6	0.3957	1.53	0.4047	-1.525	0.4327	-0.27
	0.3912	-1.74	0.4491	-0.28	0.3929	1.245	0.4028	-0.6	0.3961	1.545	0.4052	-1.535	0.4332	-0.265
	0.3917	-1.73	0.4495	-0.28	0.3934	1.225	0.4034	-0.595	0.3966	1.545	0.4057	-1.545	0.4337	-0.265
	0.3922	-1.725	0.45	-0.285	0.3939	1.21	0.404	-0.59	0.3971	1.545	0.4063	-1.57	0.4342	-0.265
	0.3927	-1.72	0.4505	-0.29	0.3944	1.2	0.4046	-0.595	0.3976	1.56	0.4068	-1.59	0.4347	-0.265
	0.3932	-1.73	0.451	-0.29	0.3949	1.185	0.4052	-0.595	0.398	1.555	0.4074	-1.61	0.4352	-0.265
	0.3937	-1.74	0.4515	-0.29	0.3953	1.17	0.4057	-0.595	0.3985	1.55	0.4079	-1.615	0.4357	-0.265
	0.3942	-1.735	0.4519	-0.29	0.3958	1.165	0.4063	-0.595	0.399	1.55	0.4084	-1.61	0.4362	-0.265
	0.3947	-1.72	0.4524	-0.295	0.3963	1.17	0.4069	-0.595	0.3994	1.545	0.409	-1.625	0.4367	-0.265
	0.3952	-1.7	0.4529	-0.295	0.3968	1.175	0.4075	-0.595	0.3999	1.535	0.4095	-1.64	0.4372	-0.265
	0.3957	-1.68	0.4534	-0.295	0.3973	1.165	0.4081	-0.6	0.4004	1.525	0.4101	-1.665	0.4377	-0.27
	0.3962	-1.665	0.4539	-0.295	0.3978	1.17	0.4087	-0.595	0.4009	1.525	0.4106	-1.695	0.4382	-0.27
	0.3967	-1.655	0.4543	-0.295	0.3983	1.185	0.4092	-0.6	0.4013	1.53	0.4112	-1.71	0.4387	-0.27
	0.3972	-1.65	0.4548	-0.3	0.3988	1.185	0.4098	-0.6	0.4018	1.53	0.4117	-1.725	0.4392	-0.27
	0.3977	-1.64	0.4553	-0.3	0.3993	1.18	0.4104	-0.6	0.4023	1.54	0.4122	-1.735	0.4397	-0.27
	0.3982	-1.62	0.4558	-0.295	0.3997	1.18	0.411	-0.6	0.4027	1.54	0.4128	-1.75	0.4402	-0.27
	0.3988	-1.6	0.4563	-0.3	0.4002	1.18	0.4116	-0.595	0.4032	1.545	0.4133	-1.775	0.4407	-0.265
	0.3993	-1.59	0.4567	-0.3	0.4007	1.17	0.4122	-0.595	0.4037	1.565	0.4139	-1.79	0.4412	-0.265
	0.3998	-1.585	0.4572	-0.3	0.4012	1.17	0.4127	-0.595	0.4042	1.575	0.4144	-1.81	0.4417	-0.265
	0.4003	-1.595	0.4577	-0.3	0.4017	1.185	0.4133	-0.595	0.4046	1.575	0.4149	-1.83	0.4422	-0.265
	0.4008	-1.6	0.4582	-0.305	0.4022	1.18	0.4139	-0.59	0.4051	1.575	0.4155	-1.845	0.4427	-0.26
	0.4013	-1.61	0.4587	-0.305	0.4027	1.165	0.4145	-0.59	0.4056	1.585	0.416	-1.88	0.4432	-0.26
	0.4018	-1.61	0.4591	-0.31	0.4032	1.2	0.4151	-0.585	0.406	1.585	0.4166	-1.91	0.4436	-0.26
	0.4023	-1.6	0.4596	-0.305	0.4036	1.205	0.4157	-0.59	0.4065	1.6	0.4171	-1.925	0.4441	-0.26
	0.4028	-1.59	0.4601	-0.305	0.4041	1.17	0.4162	-0.585	0.407	1.605	0.4176	-1.945	0.4446	-0.26
	0.4033	-1.575	0.4606	-0.305	0.4046	1.185	0.4168	-0.585	0.4075	1.6	0.4182	-1.96	0.4451	-0.265
	0.4038	-1.565	0.4611	-0.305	0.4051	1.2	0.4174	-0.59	0.4079	1.61	0.4187	-1.96	0.4456	-0.265
	0.4043	-1.565	0.4616	-0.305	0.4056	1.18	0.418	-0.59	0.4084	1.625	0.4193	-1.955	0.4461	-0.265
	0.4048	-1.565	0.462	-0.305	0.4061	1.17	0.4186	-0.59	0.4089	1.63	0.4198	-1.95	0.4466	-0.265
	0.4053	-1.57	0.4625	-0.305	0.4066	1.18	0.4191	-0.59	0.4093	1.635	0.4204	-1.955	0.4471	-0.265
	0.4058	-1.57	0.463	-0.3	0.4071	1.17	0.4197	-0.595	0.4098	1.63	0.4209	-1.965	0.4476	-0.265
	0.4063	-1.57	0.4635	-0.3	0.4075	1.15	0.4203	-0.595	0.4103	1.63	0.4214	-1.98	0.4481	-0.265
	0.4068	-1.58	0.464	-0.295	0.408	1.16	0.4209	-0.59	0.4108	1.645	0.422	-2.02	0.4486	-0.265
	0.4073	-1.585	0.4644	-0.295	0.4085	1.175	0.4215	-0.595	0.4112	1.655	0.4225	-2.05	0.4491	-0.265
	0.4078	-1.585	0.4649	-0.29	0.409	1.175	0.4221	-0.595	0.4117	1.655	0.4231	-2.06	0.4496	-0.27
	0.4083	-1.59	0.4654	-0.29	0.4095	1.155	0.4226	-0.595	0.4122	1.65	0.4236	-2.05	0.4501	-0.265
	0.4088	-1.59	0.4659	-0.285	0.41	1.155	0.4232	-0.59	0.4127	1.66	0.4241	-2.015	0.4506	-0.265
	0.4093	-1.585	0.4664	-0.285	0.4105	1.14	0.4238	-0.59	0.4131	1.67	0.4247	-1.97	0.4511	-0.26
	0.4098	-1.585	0.4668	-0.285	0.411	1.115	0.4244	-0.585	0.4136	1.67	0.4252	-1.935	0.4516	-0.26
	0.4103	-1.575	0.4673	-0.285	0.4115	1.11	0.425	-0.585	0.4141	1.675	0.4258	-1.935	0.4521	-0.26
	0.4108	-1.56	0.4678	-0.285	0.4119	1.105	0.4256	-0.58	0.4145	1.68	0.4263	-1.965	0.4526	-0.26
	0.4113	-1.54	0.4683	-0.285	0.4124	1.06	0.4261	-0.58	0.415	1.68	0.4268	-2.04	0.4531	-0.26
	0.4119	-1.52	0.4688	-0.28	0.4129	1.035	0.4267	-0.58	0.4155	1.68	0.4273	-2.045	0.4536	-0.26
	0.4124	-1.51	0.4692	-0.285	0.4134	1.05	0.4273	-0.58	0.416	1.685	0.4278	-2.06	0.4541	-0.26
	0.4129	-1.505	0.4697	-0.28	0.4139	1.04	0.4279	-0.58	0.4164	1.7	0.4283	-2.065	0.4546	-0.26
	0.4134	-1.505	0.4702	-0.28	0.4144	0.985	0.4285	-0.58	0.4169	1.71	0.4288	-2.045	0.4551	-0.26
	0.4139	-1.515	0.4707	-0.28	0.4149	0.98	0.4291	-0.58	0.4174	1.725	0.4293	-2.01	0.4556	-0.26
	0.4144	-1.53	0.4712	-0.275	0.4154	1.005	0.4296	-0.58	0.4178	1.745	0.4298	-2.005	0.456	-0.255
	0.4149	-1.54	0.4716	-0.275	0.4158	0.975	0.4302	-0.58	0.4183	1.755	0.4303	-2.005	0.4565	-0.255
	0.4154	-1.545	0.4721	-0.27	0.4163	0.945	0.4308	-0.58	0.4188	1.755	0.4308	-2.01	0.457	-0.255
	0.4159	-1.545	0.4726	-0.27	0.4168	0.945	0.4314	-0.58	0.4193	1.77	0.4313	-2.015	0.4575	-0.255
	0.4164	-1.545	0.4731	-0.27	0.4173	0.93	0.432	-0.58	0.4197	1.785	0.4318	-2	0.458	-0.26
	0.4169	-1.555	0.4736	-0.26	0.4178	0.92	0.4326	-0.58	0.4202	1.795	0.4323	-1.98	0.4585	-0.26
	0.4174	-1.57	0.474	-0.265	0.4183	0.925	0.4331	-0.575	0.4207	1.8	0.4328	-1.975	0.459	-0.26
	0.4179	-1.585	0.4745	-0.26	0.4188	0.925	0.4337	-0.575	0.4211	1.8	0.4333	-1.965	0.4595	-0.265
	0.4184	-1.58	0.475	-0.265	0.4193	0.93	0.4343	-0.575	0.4216	1.805	0.4338	-1.965	0.4599	-0.26
	0.4189	-1.565	0.4755	-0.265	0.4198	0.935	0.4349	-0.57	0.4221	1.815	0.4343	-1.995	0.4604	-0.26
	0.4194	-1.545	0.476	-0.265	0.4202	0.945	0.4355	-0.565	0.4226	1.825	0.4348	-2.05	0.4609	-0.26
	0.4199	-1.535	0.4764	-0.265	0.4207	0.97	0.436	-0.56	0.423	1.82	0.4353	-2.1	0.4614	-0.26
	0.4204	-1.52	0.4769	-0.265	0.4212	0.97	0.4366	-0.555	0.4235	1.825	0.4358	-2.135	0.4619	-0.26
	0.4209	-1.505	0.4774	-0.27	0.4217	0.955	0.4372	-0.555	0.4241	2.005	0.4362	-2.15	0.4624	-0.26
	0.4214	-1.495	0.4779	-0.27	0.4222	0.985	0.4378	-0.55	0.4246	2	0.4367	-2.145	0.4629	-0.26
	0.4219	-1.485	0.4784	-0.27	0.4227	1.015	0.4384	-0.545	0.4251	2	0.4372	-2.13	0.4634	-0.26
	0.4224	-1.475	0.4789	-0.27	0.4232	0.985	0.439	-0.55	0.4257	2.015	0.4377	-2.115	0.4638	-0.255
	0.4229	-1.475	0.4793	-0.27	0.4237	0.99	0.4395	-0.545	0.4262	2.02	0.4382	-2.095	0.4643	-0.255
	0.4234	-1.47	0.4798	-0.275	0.4241	1.025	0.4401	-0.55	0.4268	2.015	0.4387	-2.085	0.4648	-0.25
	0.4239	-1.47	0.4803	-0.275	0.4246	1.025	0.4407	-0.545	0.4273	2.015	0.4392	-2.07	0.4653	-0.25
	0.4244	-1.465	0.4808	-0.27	0.4251	1.005	0.4413	-0.55	0.4279	2.02	0.4397	-2.06	0.4658	-0.255
	0.4249	-1.47	0.4813	-0.27	0.4256	1.03	0.4419	-0.555	0.4284	2.02	0.4402	-2.07	0.4663	-0.255
	0.4255	-1.485	0.4817	-0.27	0.4261	1.055	0.4425	-0.545	0.4289	2.025	0.4407	-2.1	0.4668	-0.255
	0.426	-1.505	0.4822	-0.27	0.4266	1.045	0.443	-0.545	0.4295	2.02	0.4412	-2.13	0.4673	-0.255
	0.4265	-1.51	0.4827	-0.27	0.4271	1.055	0.4436	-0.55	0.43	2.02	0.4417	-2.165	0.4677	-0.255
	0.427	-1.5	0.4832	-0.27	0.4276	1.085	0.4442	-0.545	0.4306	2.02	0.4422	-2.19	0.4682	-0.255
	0.4275	-1.485	0.4837	-0.27	0.428	1.08	0.4448	-0.54	0.4311	2.02	0.4427	-2.21	0.4687	-0.26
	0.428	-1.485	0.4841	-0.27	0.4285	1.125	0.4454	-0.54	0.4317	2.02	0.4432	-2.25	0.4692	-0.26
	0.4285	-1.485	0.4846	-0.275	0.429	1.165	0.446	-0.535	0.4322	2.02	0.4437	-2.31	0.4697	-0.26
	0.429	-1.48	0.4851	-0.275	0.4295	1.14	0.4465	-0.53	0.4327	2.02	0.4442	-2.335	0.4702	-0.26
	0.4295	-1.47	0.4856	-0.275	0.43	1.11	0.4471	-0.525	0.4333	2.03	0.4447	-2.35	0.4707	-0.26
	0.43	-1.465	0.4861	-0.275	0.4305	1.13	0.4477	-0.525	0.4338	2.04	0.4452	-2.355	0.4712	-0.26
	0.4305	-1.45	0.4865	-0.28	0.4309	1.125	0.4483	-0.52	0.4344	2.04	0.4457	-2.355	0.4716	-0.26
	0.431	-1.43	0.487	-0.28	0.4314	1.1	0.4489	-0.515	0.4349	2.04	0.4462	-2.345	0.4721	-0.26
	0.4315	-1.4	0.4875	-0.28	0.4319	1.105	0.4494	-0.515	0.4355	2.04	0.4467	-2.325	0.4726	-0.26
	0.432	-1.38	0.488	-0.28	0.4324	1.11	0.45	-0.515	0.436	2.03	0.4472	-2.295	0.4731	-0.26
	0.4325	-1.35	0.4885	-0.275	0.4329	1.085	0.4506	-0.515	0.4365	2.035	0.4477	-2.26	0.4736	-0.26
	0.433	-1.325	0.4889	-0.275	0.4333	1.085	0.4512	-0.51	0.4371	2.05	0.4482	-2.25	0.4741	-0.26
	0.4335	-1.32	0.4894	-0.28	0.4338	1.105	0.4518	-0.515	0.4376	2.045	0.4487	-2.25	0.4746	-0.255
	0.434	-1.33	0.4899	-0.28	0.4343	1.09	0.4524	-0.51	0.4382	2.04	0.4492	-2.255	0.4751	-0.26
	0.4345	-1.34	0.4904	-0.28	0.4348	1.07	0.4529	-0.515	0.4387	2.05	0.4496	-2.235	0.4755	-0.26
	0.435	-1.365	0.4909	-0.275	0.4353	1.065	0.4535	-0.51	0.4393	2.055	0.4501	-2.215	0.476	-0.26
	0.4355	-1.375	0.4913	-0.28	0.4357	1.06	0.4541	-0.515	0.4398	2.055	0.4506	-2.23	0.4765	-0.26
	0.436	-1.375	0.4918	-0.275	0.4362	1.045	0.4547	-0.515	0.4404	2.06	0.4511	-2.26	0.477	-0.26
	0.4365	-1.36	0.4923	-0.275	0.4367	1.04	0.4553	-0.51	0.4409	2.055	0.4516	-2.27	0.4775	-0.265
	0.437	-1.35	0.4928	-0.275	0.4372	1.03	0.4559	-0.505	0.4414	2.045	0.4521	-2.27	0.478	-0.265
	0.4375	-1.34	0.4933	-0.28	0.4377	1.04	0.4564	-0.505	0.442	2.045	0.4526	-2.255	0.4785	-0.265
	0.438	-1.345	0.4938	-0.275	0.4382	1.05	0.457	-0.5	0.4425	2.055	0.4531	-2.255	0.479	-0.27
	0.4386	-1.35	0.4942	-0.28	0.4386	1.045	0.4576	-0.5	0.4431	2.055	0.4536	-2.275	0.4794	-0.265
	0.4391	-1.355	0.4947	-0.28	0.4391	1.04	0.4582	-0.495	0.4436	2.055	0.4541	-2.285	0.4799	-0.265
	0.4396	-1.35	0.4952	-0.275	0.4396	1.065	0.4588	-0.495	0.4442	2.06	0.4546	-2.28	0.4804	-0.27
	0.4401	-1.35	0.4957	-0.275	0.4401	1.08	0.4594	-0.49	0.4447	2.07	0.4551	-2.265	0.4809	-0.265
	0.4406	-1.37	0.4962	-0.28	0.4406	1.08	0.4599	-0.485	0.4452	2.075	0.4556	-2.235	0.4814	-0.265
	0.4411	-1.395	0.4966	-0.275	0.441	1.08	0.4605	-0.485	0.4458	2.08	0.4561	-2.22	0.4819	-0.265
	0.4416	-1.415	0.4971	-0.275	0.4415	1.07	0.4611	-0.485	0.4463	2.09	0.4566	-2.215	0.4824	-0.265
	0.4421	-1.405	0.4976	-0.27	0.442	1.06	0.4617	-0.485	0.4469	2.1	0.4571	-2.21	0.4829	-0.26
	0.4426	-1.39	0.4981	-0.195	0.4425	1.06	0.4623	-0.485	0.4474	2.105	0.4576	-2.195	0.4833	-0.265
	0.4431	-1.37	0.4986	-0.185	0.443	1.055	0.4629	-0.485	0.448	2.115	0.4581	-2.185	0.4838	-0.26
	0.4436	-1.35	0.4991	-0.18	0.4434	1.04	0.4634	-0.485	0.4485	2.11	0.4586	-2.175	0.4843	-0.26
	0.4441	-1.32	0.4996	-0.17	0.4439	1.045	0.464	-0.485	0.449	2.105	0.4591	-2.16	0.4848	-0.26
	0.4446	-1.315	0.5001	-0.16	0.4444	1.065	0.4646	-0.485	0.4496	2.11	0.4596	-2.16	0.4853	-0.26
	0.4451	-1.335	0.5006	-0.155	0.4449	1.065	0.4652	-0.48	0.4501	2.115	0.4601	-2.155	0.4858	-0.265
	0.4456	-1.35	0.5011	-0.15	0.4454	1.05	0.4658	-0.48	0.4507	2.12	0.4606	-2.135	0.4863	-0.265
	0.4461	-1.36	0.5016	-0.14	0.4458	1.055	0.4663	-0.48	0.4512	2.115	0.4611	-2.115	0.4868	-0.265
	0.4466	-1.365	0.5021	-0.13	0.4463	1.065	0.4669	-0.475	0.4518	2.115	0.4616	-2.105	0.4872	-0.265
	0.4471	-1.365	0.5026	-0.125	0.4468	1.06	0.4675	-0.475	0.4523	2.12	0.4621	-2.11	0.4877	-0.265
	0.4476	-1.36	0.5031	-0.125	0.4473	1.055	0.4681	-0.47	0.4529	2.125	0.4626	-2.095	0.4882	-0.265
	0.4481	-1.36	0.5036	-0.12	0.4478	1.045	0.4687	-0.43	0.4534	2.14	0.463	-2.095	0.4887	-0.265
	0.4486	-1.355	0.5041	-0.12	0.4482	1.04	0.4693	-0.425	0.4539	2.135	0.4635	-2.105	0.4892	-0.265
	0.4491	-1.34	0.5045	-0.125	0.4487	1.045	0.4698	-0.42	0.4545	2.135	0.464	-2.125	0.4897	-0.265
	0.4496	-1.33	0.505	-0.125	0.4492	1.04	0.4704	-0.425	0.455	2.145	0.4645	-2.15	0.4902	-0.265
	0.4501	-1.32	0.5055	-0.125	0.4497	1.02	0.471	-0.42	0.4556	2.15	0.465	-2.185	0.4907	-0.26
	0.4506	-1.315	0.506	-0.13	0.4502	1	0.4716	-0.42	0.4561	2.14	0.4655	-2.235	0.4911	-0.26
	0.4511	-1.315	0.5065	-0.125	0.4507	1.01	0.4722	-0.415	0.4567	2.145	0.466	-2.28	0.4916	-0.26
	0.4517	-1.33	0.507	-0.13	0.4511	1.01	0.4727	-0.415	0.4572	2.15	0.4665	-2.295	0.4921	-0.26
	0.4522	-1.345	0.5075	-0.135	0.4516	1.01	0.4733	-0.42	0.4577	2.145	0.467	-2.275	0.4926	-0.26
	0.4527	-1.36	0.508	-0.13	0.4521	1.015	0.4739	-0.42	0.4583	2.155	0.4675	-2.24	0.4931	-0.26
	0.4531	-1.33	0.5085	-0.13	0.4526	1.02	0.4745	-0.42	0.4588	2.155	0.468	-2.19	0.4936	-0.26
	0.4536	-1.315	0.509	-0.13	0.4531	1	0.4751	-0.415	0.4594	2.15	0.4685	-2.145	0.4941	-0.265
	0.4541	-1.305	0.5095	-0.125	0.4535	1.01	0.4756	-0.42	0.4599	2.14	0.469	-2.125	0.4946	-0.265
	0.4546	-1.28	0.51	-0.13	0.454	1.025	0.4762	-0.42	0.4605	2.155	0.4695	-2.12	0.495	-0.26
	0.4551	-1.27	0.5105	-0.125	0.4545	1.01	0.4768	-0.415	0.461	2.165	0.47	-2.12	0.4955	-0.265
	0.4555	-1.265	0.511	-0.125	0.455	1.02	0.4774	-0.415	0.4615	2.15	0.4705	-2.105	0.496	-0.265
	0.456	-1.27	0.5115	-0.125	0.4555	1.04	0.478	-0.41	0.4621	2.15	0.471	-2.095	0.4965	-0.27
	0.4565	-1.29	0.512	-0.125	0.4559	1.03	0.4786	-0.41	0.4626	2.155	0.4715	-2.075	0.497	-0.27
	0.457	-1.325	0.5125	-0.125	0.4564	1.035	0.4791	-0.405	0.4632	2.155	0.472	-2.07	0.4975	-0.27
	0.4575	-1.365	0.513	-0.13	0.4569	1.075	0.4797	-0.405	0.4637	2.16	0.4725	-2.06	0.498	-0.27
	0.4579	-1.39	0.5135	-0.135	0.4574	1.07	0.4803	-0.4	0.4643	2.17	0.473	-2.055	0.4985	-0.27
	0.4584	-1.39	0.514	-0.135	0.4579	1.05	0.4809	-0.4	0.4648	2.16	0.4735	-2.07	0.4989	-0.27
	0.4589	-1.38	0.5145	-0.14	0.4583	1.06	0.4815	-0.395	0.4653	2.145	0.474	-2.085	0.4994	-0.27
	0.4594	-1.365	0.515	-0.145	0.4588	1.055	0.482	-0.39	0.4659	2.15	0.4745	-2.105	0.4999	-0.265
	0.4599	-1.33	0.5155	-0.15	0.4593	1.035	0.4826	-0.395	0.4664	2.175	0.475	-2.12	0.5004	-0.27
	0.4603	-1.295	0.516	-0.155	0.4598	1.025	0.4832	-0.395	0.467	2.17	0.4755	-2.15	0.5009	-0.27
	0.4608	-1.255	0.5165	-0.16	0.4603	1.03	0.4838	-0.395	0.4675	2.155	0.476	-2.195	0.5014	-0.265
	0.4613	-1.235	0.5169	-0.16	0.4607	1.01	0.4844	-0.395	0.4681	2.155	0.4764	-2.2	0.5019	-0.265
	0.4618	-1.2	0.5174	-0.17	0.4612	0.995	0.4849	-0.395	0.4686	2.16	0.4769	-2.195	0.5024	-0.265
	0.4623	-1.18	0.5179	-0.17	0.4617	1.015	0.4855	-0.395	0.4692	2.145	0.4774	-2.195	0.5028	-0.265
	0.4627	-1.165	0.5184	-0.17	0.4622	1	0.4861	-0.395	0.4697	2.155	0.4779	-2.21	0.5033	-0.265
	0.4632	-1.16	0.5189	-0.175	0.4627	0.985	0.4867	-0.395	0.4702	2.165	0.4784	-2.245	0.5038	-0.265
	0.4637	-1.16	0.5194	-0.175	0.4631	1	0.4873	-0.4	0.4708	2.145	0.4789	-2.28	0.5043	-0.27
	0.4642	-1.16	0.5199	-0.175	0.4636	1.01	0.4878	-0.4	0.4713	2.135	0.4794	-2.33	0.5048	-0.27
	0.4647	-1.165	0.5204	-0.175	0.4641	0.97	0.4884	-0.4	0.4719	2.14	0.4799	-2.35	0.5053	-0.27
	0.4652	-1.17	0.5209	-0.17	0.4646	0.955	0.489	-0.4	0.4724	2.145	0.4804	-2.345	0.5058	-0.27
	0.4656	-1.17	0.5214	-0.17	0.4651	0.965	0.4896	-0.395	0.473	2.125	0.4809	-2.315	0.5063	-0.275
	0.4661	-1.175	0.5219	-0.17	0.4656	0.945	0.4902	-0.395	0.4735	2.115	0.4814	-2.28	0.5067	-0.27
	0.4666	-1.18	0.5224	-0.16	0.466	0.94	0.4908	-0.395	0.474	2.12	0.4819	-2.245	0.5072	-0.27
	0.4671	-1.18	0.5229	-0.16	0.4665	0.935	0.4913	-0.39	0.4746	2.125	0.4824	-2.2	0.5077	-0.265
	0.4676	-1.18	0.5234	-0.155	0.467	0.925	0.4919	-0.39	0.4751	2.12	0.4829	-2.16	0.5082	-0.265
	0.468	-1.185	0.5239	-0.145	0.4675	0.91	0.4925	-0.39	0.4757	2.12	0.4834	-2.12	0.5087	-0.265
	0.4685	-1.18	0.5244	-0.15	0.468	0.895	0.4931	-0.385	0.4762	2.12	0.4839	-2.08	0.5092	-0.26
	0.469	-1.18	0.5249	-0.135	0.4684	0.895	0.4937	-0.39	0.4768	2.105	0.4844	-2.055	0.5097	-0.26
	0.4695	-1.17	0.5254	-0.13	0.4689	0.895	0.4942	-0.39	0.4773	2.12	0.4849	-2.035	0.5102	-0.255
	0.47	-1.145	0.5259	-0.13	0.4694	0.875	0.4948	-0.395	0.4778	2.13	0.4854	-2.015	0.5106	-0.255
	0.4704	-1.125	0.5264	-0.12	0.4699	0.865	0.4954	-0.395	0.4784	2.13	0.4859	-2.01	0.5111	-0.255
	0.4709	-1.095	0.5269	-0.115	0.4704	0.87	0.496	-0.395	0.4789	2.12	0.4864	-2.02	0.5116	-0.25
	0.4714	-1.08	0.5274	-0.11	0.4708	0.855	0.4966	-0.395	0.4795	2.125	0.4869	-2.05	0.5121	-0.25
	0.4719	-1.07	0.5279	-0.105	0.4713	0.845	0.4971	-0.4	0.48	2.14	0.4874	-2.095	0.5126	-0.25
	0.4724	-1.055	0.5284	-0.095	0.4718	0.86	0.4977	-0.4	0.4806	2.13	0.4879	-2.125	0.5131	-0.25
	0.4728	-1.05	0.5289	-0.09	0.4723	0.855	0.4983	-0.4	0.4811	2.125	0.4884	-2.125	0.5136	-0.25
	0.4733	-1.045	0.5293	-0.085	0.4728	0.855	0.4989	-0.405	0.4817	2.135	0.4889	-2.11	0.5141	-0.25
	0.4738	-1.045	0.5298	-0.075	0.4732	0.88	0.4995	-0.4	0.4822	2.14	0.4894	-2.085	0.5145	-0.25
	0.4743	-1.055	0.5303	-0.08	0.4737	0.895	0.5	-0.4	0.4827	2.15	0.4899	-2.11	0.515	-0.245
	0.4748	-1.06	0.5308	-0.065	0.4742	0.875	0.5006	-0.4	0.4833	2.165	0.4903	-2.105	0.5155	-0.245
	0.4752	-1.065	0.5313	-0.065	0.4747	0.885	0.5012	-0.4	0.4838	2.155	0.4908	-2.1	0.516	-0.245
	0.4757	-1.065	0.5318	-0.055	0.4752	0.91	0.5018	-0.395	0.4844	2.155	0.4913	-2.105	0.5165	-0.24
	0.4762	-1.06	0.5323	-0.05	0.4756	0.88	0.5024	-0.39	0.4849	2.18	0.4918	-2.09	0.517	-0.12
	0.4767	-1.05	0.5328	-0.045	0.4761	0.86	0.503	-0.395	0.4855	2.21	0.4923	-2.07	0.5175	-0.11
	0.4772	-1.035	0.5333	-0.04	0.4766	0.86	0.5035	-0.39	0.486	2.215	0.4928	-2.07	0.518	-0.095
	0.4776	-1.02	0.5338	-0.035	0.4771	0.84	0.5041	-0.39	0.4865	2.225	0.4933	-2.06	0.5185	-0.085
	0.4781	-1.01	0.5343	-0.02	0.4776	0.815	0.5047	-0.39	0.4871	2.245	0.4938	-2.045	0.519	-0.07
	0.4786	-1	0.5348	-0.025	0.478	0.83	0.5053	-0.395	0.4876	2.26	0.4942	-2.035	0.5195	-0.065
	0.4791	-0.995	0.5353	-0.01	0.4785	0.835	0.5059	-0.395	0.4882	2.28	0.4947	-2.045	0.52	-0.05
	0.4796	-0.99	0.5358	-0.005	0.479	0.82	0.5064	-0.395	0.4887	2.3	0.4952	-2.055	0.5205	-0.04
	0.48	-0.985	0.5363	-0.005	0.4795	0.81	0.507	-0.395	0.4893	2.31	0.4957	-2.05	0.521	-0.03
	0.4805	-0.98	0.5368	0.01	0.48	0.83	0.5076	-0.395	0.4898	2.305	0.4962	-2.05	0.5215	-0.02
	0.481	-0.98	0.5373	0.01	0.4805	0.85	0.5082	-0.395	0.4903	2.325	0.4967	-2.065	0.522	-0.015
	0.4815	-0.985	0.5378	0.025	0.4809	0.845	0.5088	-0.395	0.4909	2.335	0.4972	-2.11	0.5225	-0.005
	0.482	-1	0.5383	0.025	0.4814	0.865	0.5093	-0.395	0.4914	2.335	0.4977	-2.17	0.523	0.005
	0.4824	-1.02	0.5388	0.035	0.4819	0.87	0.5099	-0.395	0.492	2.33	0.4982	-2.195	0.5235	0.01
	0.4829	-1.04	0.5393	0.035	0.4824	0.84	0.5105	-0.395	0.4925	2.33	0.4986	-2.175	0.524	0.02
	0.4834	-1.055	0.5398	0.035	0.4829	0.86	0.5111	-0.395	0.493	2.295	0.4991	-2.135	0.5246	0.025
	0.4839	-1.065	0.5403	0.035	0.4833	0.88	0.5117	-0.395	0.4935	2.29	0.4996	-2.105	0.5251	0.03
	0.4844	-1.065	0.5408	0.03	0.4838	0.86	0.5122	-0.395	0.494	2.275	0.5001	-2.1	0.5256	0.035
	0.4848	-1.055	0.5413	0.03	0.4843	0.855	0.5128	-0.39	0.4945	2.27	0.5006	-2.1	0.5261	0.045
	0.4853	-1.035	0.5417	0.02	0.4848	0.88	0.5134	-0.385	0.495	2.27	0.5011	-2.12	0.5266	0.05
	0.4858	-1.015	0.5422	0.015	0.4853	0.855	0.514	-0.39	0.4955	2.25	0.5016	-2.165	0.5271	0.055
	0.4863	-0.995	0.5427	0.01	0.4857	0.82	0.5146	-0.39	0.4959	2.245	0.5021	-2.195	0.5276	0.065
	0.4868	-0.98	0.5432	0	0.4862	0.84	0.5152	-0.385	0.4964	2.245	0.5025	-2.175	0.5281	0.07
	0.4872	-0.97	0.5437	-0.005	0.4867	0.84	0.5157	-0.385	0.4969	2.25	0.503	-2.15	0.5286	0.075
	0.4877	-0.96	0.5442	-0.01	0.4872	0.795	0.5163	-0.39	0.4974	2.255	0.5035	-2.14	0.5291	0.08
	0.4882	-0.95	0.5447	-0.02	0.4877	0.78	0.5169	-0.385	0.4979	2.24	0.504	-2.145	0.5296	0.085
	0.4887	-0.945	0.5452	-0.025	0.4881	0.79	0.5175	-0.39	0.4984	2.235	0.5045	-2.145	0.5301	0.095
	0.4892	-0.945	0.5457	-0.03	0.4886	0.77	0.5181	-0.39	0.4989	2.25	0.505	-2.13	0.5306	0.1
	0.4897	-0.955	0.5462	-0.035	0.4891	0.75	0.5186	-0.395	0.4994	2.275	0.5055	-2.105	0.5311	0.105
	0.4901	-0.975	0.5467	-0.04	0.4896	0.74	0.5192	-0.395	0.4999	2.27	0.506	-2.095	0.5316	0.105
	0.4906	-0.99	0.5472	-0.04	0.4901	0.76	0.5198	-0.395	0.5003	2.26	0.5064	-2.095	0.5321	0.105
	0.4911	-0.995	0.5477	-0.045	0.4906	0.76	0.5204	-0.395	0.5008	2.25	0.5069	-2.115	0.5326	0.105
	0.4916	-0.995	0.5482	-0.045	0.4911	0.73	0.521	-0.395	0.5013	2.265	0.5074	-2.135	0.5331	0.105
	0.4921	-0.99	0.5487	-0.05	0.4915	0.745	0.5215	-0.39	0.5018	2.28	0.5079	-2.145	0.5336	0.105
	0.4925	-0.975	0.5492	-0.055	0.492	0.78	0.5221	-0.39	0.5023	2.28	0.5084	-2.145	0.5341	0.105
	0.493	-0.965	0.5497	-0.06	0.4925	0.76	0.5227	-0.39	0.5028	2.25	0.5089	-2.12	0.5346	0.105
	0.4935	-0.955	0.5502	-0.065	0.493	0.735	0.5233	-0.39	0.5033	2.24	0.5094	-2.09	0.5351	0.1
	0.494	-0.945	0.5507	-0.065	0.4935	0.765	0.5239	-0.385	0.5038	2.265	0.5099	-2.06	0.5356	0.1
	0.4945	-0.94	0.5512	-0.075	0.494	0.775	0.5244	-0.385	0.5042	2.275	0.5104	-2.04	0.5361	0.095
	0.4949	-0.93	0.5517	-0.075	0.4945	0.735	0.525	-0.385	0.5047	2.28	0.5108	-2.03	0.5366	0.1
	0.4954	-0.915	0.5522	-0.085	0.495	0.725	0.5256	-0.385	0.5052	2.28	0.5113	-2.01	0.5371	0.095
	0.4959	-0.915	0.5527	-0.09	0.4954	0.75	0.5262	-0.38	0.5057	2.285	0.5118	-1.985	0.5376	0.095
	0.4964	-0.915	0.5532	-0.095	0.4959	0.735	0.5268	-0.38	0.5062	2.295	0.5123	-1.965	0.5381	0.1
	0.4969	-0.92	0.5537	-0.105	0.4964	0.685	0.5273	-0.385	0.5067	2.31	0.5128	-1.935	0.5386	0.1
	0.4973	-0.935	0.5541	-0.11	0.4969	0.68	0.5279	-0.385	0.5072	2.315	0.5133	-1.91	0.5391	0.1
	0.4978	-0.95	0.5546	-0.115	0.4974	0.7	0.5285	-0.385	0.5077	2.305	0.5138	-1.91	0.5396	0.1
	0.4983	-0.97	0.5551	-0.115	0.4979	0.65	0.5291	-0.385	0.5081	2.295	0.5143	-1.915	0.5402	0.1
	0.4988	-0.985	0.5556	-0.115	0.4984	0.59	0.5297	-0.39	0.5086	2.305	0.5147	-1.92	0.5407	0.1
	0.4993	-0.995	0.5561	-0.11	0.4989	0.595	0.5303	-0.39	0.5091	2.305	0.5152	-1.935	0.5412	0.1
	0.4997	-1.005	0.5566	-0.105	0.4993	0.56	0.5308	-0.39	0.5096	2.3	0.5157	-1.94	0.5417	0.1
	0.5002	-1	0.5571	-0.105	0.4998	0.475	0.5314	-0.39	0.5101	2.31	0.5162	-1.955	0.5422	0.095
	0.5007	-0.985	0.5576	-0.1	0.5003	0.455	0.532	-0.39	0.5106	2.325	0.5167	-1.975	0.5427	0.095
	0.5012	-0.97	0.5581	-0.095	0.5008	0.465	0.5326	-0.39	0.5111	2.335	0.5172	-1.965	0.5432	0.095
	0.5017	-0.95	0.5586	-0.09	0.5013	0.41	0.5332	-0.385	0.5116	2.34	0.5177	-1.935	0.5437	0.09
	0.5021	-0.93	0.5591	-0.085	0.5018	0.355	0.5337	-0.39	0.5121	2.345	0.5182	-1.91	0.5442	0.09
	0.5026	-0.91	0.5596	-0.08	0.5023	0.365	0.5343	-0.385	0.5125	2.345	0.5187	-1.88	0.5447	0.085
	0.5031	-0.895	0.5601	-0.08	0.5027	0.355	0.5349	-0.38	0.513	2.36	0.5191	-1.855	0.5452	0.085
	0.5036	-0.88	0.5606	-0.08	0.5032	0.29	0.5355	-0.38	0.5135	2.365	0.5196	-1.855	0.5457	0.085
	0.5041	-0.875	0.5611	-0.06	0.5037	0.245	0.5361	-0.38	0.514	2.355	0.5201	-1.85	0.5462	0.085
	0.5045	-0.88	0.5616	-0.05	0.5042	0.235	0.5366	-0.375	0.5145	2.34	0.5206	-1.835	0.5467	0.085
	0.505	-0.885	0.5621	-0.045	0.5047	0.185	0.5372	-0.38	0.515	2.33	0.5211	-1.84	0.5472	0.09
	0.5055	-0.895	0.5626	-0.045	0.5052	0.115	0.5378	-0.38	0.5155	2.345	0.5216	-1.825	0.5477	0.09
	0.506	-0.905	0.5631	-0.05	0.5057	0.07	0.5384	-0.375	0.516	2.35	0.5221	-1.805	0.5482	0.09
	0.5065	-0.92	0.5636	-0.045	0.5062	0.015	0.539	-0.38	0.5164	2.345	0.5226	-1.8	0.5487	0.1
	0.5069	-0.935	0.5641	-0.03	0.5066	-0.07	0.5395	-0.38	0.5169	2.34	0.523	-1.8	0.5492	0.1
	0.5074	-0.94	0.5646	-0.01	0.5071	-0.135	0.5401	-0.385	0.5174	2.34	0.5235	-1.785	0.5497	0.105
	0.5079	-0.94	0.5651	0.015	0.5076	-0.15	0.5407	-0.385	0.5179	2.34	0.524	-1.79	0.5502	0.105
	0.5084	-0.935	0.5656	0.04	0.5081	-0.2	0.5413	-0.385	0.5184	2.335	0.5245	-1.8	0.5507	0.11
	0.5089	-0.92	0.566	0.08	0.5086	-0.285	0.5419	-0.385	0.5189	2.335	0.525	-1.81	0.5512	0.11
	0.5093	-0.905	0.5665	0.115	0.5091	-0.3	0.5424	-0.37	0.5194	2.335	0.5255	-1.835	0.5517	0.11
	0.5098	-0.89	0.567	0.15	0.5096	-0.3	0.543	-0.37	0.5199	2.335	0.526	-1.845	0.5522	0.115
	0.5103	-0.875	0.5675	0.19	0.5101	-0.345	0.5436	-0.375	0.5203	2.345	0.5265	-1.84	0.5527	0.115
	0.5108	-0.855	0.568	0.23	0.5105	-0.385	0.5441	-0.37	0.5208	2.345	0.527	-1.84	0.5532	0.12
	0.5113	-0.85	0.5685	0.265	0.511	-0.375	0.5447	-0.37	0.5213	2.34	0.5274	-1.83	0.5537	0.115
	0.5117	-0.84	0.569	0.295	0.5115	-0.36	0.5452	-0.37	0.5218	2.325	0.5279	-1.815	0.5542	0.12
	0.5122	-0.835	0.5695	0.325	0.512	-0.37	0.5458	-0.37	0.5223	2.335	0.5284	-1.805	0.5547	0.12
	0.5127	-0.835	0.57	0.36	0.5125	-0.38	0.5464	-0.37	0.5228	2.335	0.5289	-1.805	0.5552	0.12
	0.5132	-0.845	0.5705	0.39	0.513	-0.365	0.5469	-0.365	0.5233	2.325	0.5294	-1.805	0.5558	0.12
	0.5137	-0.855	0.571	0.415	0.5135	-0.35	0.5475	-0.36	0.5238	2.31	0.5299	-1.84	0.5563	0.12
	0.5142	-0.82	0.5715	0.44	0.514	-0.35	0.548	-0.355	0.5243	2.31	0.5304	-1.89	0.5568	0.125
	0.5148	-0.83	0.572	0.465	0.5144	-0.33	0.5486	-0.36	0.5247	2.305	0.5309	-1.915	0.5573	0.13
	0.5154	-0.84	0.5725	0.48	0.5149	-0.315	0.5492	-0.36	0.5252	2.305	0.5313	-1.93	0.5578	0.13
	0.5159	-0.845	0.573	0.5	0.5154	-0.315	0.5497	-0.355	0.5257	2.315	0.5318	-1.935	0.5583	0.135
	0.5165	-0.85	0.5735	0.51	0.5159	-0.315	0.5503	-0.355	0.5262	2.31	0.5323	-1.935	0.5588	0.14
	0.5171	-0.86	0.574	0.52	0.5164	-0.295	0.5509	-0.355	0.5267	2.305	0.5328	-1.92	0.5593	0.145
	0.5176	-0.855	0.5745	0.53	0.5169	-0.265	0.5514	-0.355	0.5272	2.33	0.5333	-1.905	0.5598	0.15
	0.5182	-0.855	0.575	0.535	0.5174	-0.27	0.552	-0.355	0.5277	2.345	0.5338	-1.885	0.5603	0.15
	0.5188	-0.85	0.5755	0.535	0.5178	-0.275	0.5525	-0.36	0.5282	2.34	0.5343	-1.86	0.5608	0.155
	0.5193	-0.845	0.5759	0.545	0.5183	-0.25	0.5531	-0.36	0.5286	2.355	0.5348	-1.85	0.5613	0.16
	0.5199	-0.835	0.5764	0.56	0.5188	-0.23	0.5537	-0.36	0.5291	2.365	0.5353	-1.845	0.5618	0.16
	0.5205	-0.83	0.5769	0.565	0.5193	-0.23	0.5542	-0.365	0.5296	2.38	0.5357	-1.845	0.5623	0.165
	0.521	-0.82	0.5774	0.58	0.5198	-0.225	0.5548	-0.365	0.5301	2.395	0.5362	-1.845	0.5628	0.165
	0.5216	-0.81	0.5779	0.605	0.5203	-0.21	0.5553	-0.365	0.5306	2.41	0.5367	-1.855	0.5633	0.165
	0.5222	-0.8	0.5784	0.625	0.5208	-0.205	0.5559	-0.36	0.5311	2.41	0.5372	-1.855	0.5638	0.165
	0.5227	-0.795	0.5789	0.645	0.5213	-0.21	0.5565	-0.36	0.5316	2.415	0.5377	-1.865	0.5643	0.165
	0.5233	-0.79	0.5794	0.67	0.5217	-0.195	0.557	-0.36	0.5321	2.41	0.5382	-1.895	0.5648	0.165
	0.5239	-0.79	0.5799	0.695	0.5222	-0.19	0.5576	-0.36	0.5325	2.39	0.5387	-1.89	0.5653	0.155
	0.5244	-0.785	0.5804	0.72	0.5227	-0.205	0.5581	-0.36	0.533	2.37	0.5392	-1.87	0.5658	0.155
	0.525	-0.785	0.5809	0.75	0.5232	-0.19	0.5587	-0.355	0.5335	2.365	0.5396	-1.84	0.5663	0.15
	0.5256	-0.79	0.5814	0.77	0.5237	-0.175	0.5593	-0.355	0.534	2.35	0.5401	-1.82	0.5668	0.145
	0.5261	-0.79	0.5819	0.785	0.5242	-0.17	0.5598	-0.355	0.5345	2.33	0.5406	-1.805	0.5673	0.14
	0.5267	-0.8	0.5824	0.815	0.5247	-0.175	0.5604	-0.355	0.535	2.305	0.5411	-1.8	0.5678	0.135
	0.5273	-0.805	0.5829	0.835	0.5252	-0.165	0.5609	-0.35	0.5355	2.3	0.5416	-1.8	0.5683	0.13
	0.5278	-0.815	0.5834	0.84	0.5256	-0.13	0.5615	-0.35	0.536	2.295	0.5421	-1.83	0.5688	0.12
	0.5284	-0.815	0.5839	0.865	0.5261	-0.13	0.5621	-0.355	0.5365	2.3	0.5426	-1.865	0.5693	0.11
	0.529	-0.825	0.5844	0.875	0.5266	-0.14	0.5626	-0.355	0.5369	2.3	0.5431	-1.89	0.5698	0.1
	0.5295	-0.83	0.5849	0.875	0.5271	-0.12	0.5632	-0.36	0.5374	2.28	0.5436	-1.91	0.5703	0.09
	0.5301	-0.835	0.5854	0.895	0.5276	-0.095	0.5638	-0.36	0.5379	2.285	0.544	-1.925	0.5708	0.08
	0.5307	-0.835	0.5858	0.93	0.5281	-0.105	0.5643	-0.365	0.5384	2.305	0.5445	-1.925	0.5714	0.075
	0.5312	-0.825	0.5863	0.95	0.5286	-0.1	0.5649	-0.36	0.5389	2.32	0.545	-1.92	0.5719	0.065
	0.5318	-0.825	0.5868	0.945	0.5291	-0.09	0.5654	-0.36	0.5394	2.345	0.5455	-1.91	0.5724	0.055
	0.5324	-0.825	0.5873	0.97	0.5295	-0.105	0.566	-0.36	0.5399	2.36	0.546	-1.905	0.5729	0.045
	0.5329	-0.815	0.5878	0.99	0.53	-0.125	0.5666	-0.36	0.5404	2.35	0.5465	-1.89	0.5734	0.04
	0.5335	-0.81	0.5883	1.02	0.5305	-0.1	0.5671	-0.36	0.5408	2.36	0.547	-1.875	0.5739	0.03
	0.5341	-0.81	0.5888	1.045	0.531	-0.095	0.5677	-0.355	0.5413	2.375	0.5475	-1.86	0.5744	0.02
	0.5346	-0.805	0.5893	1.06	0.5315	-0.15	0.5682	-0.355	0.5418	2.365	0.5479	-1.835	0.5749	0.015
	0.5352	-0.8	0.5898	1.07	0.532	-0.145	0.5688	-0.355	0.5423	2.35	0.5484	-1.81	0.5754	0.01
	0.5358	-0.795	0.5903	1.1	0.5325	-0.125	0.5694	-0.35	0.5428	2.345	0.5489	-1.8	0.5759	0
	0.5363	-0.795	0.5908	1.115	0.5329	-0.175	0.5699	-0.35	0.5433	2.345	0.5494	-1.805	0.5764	0
	0.5369	-0.79	0.5913	1.12	0.5334	-0.205	0.5705	-0.35	0.5438	2.325	0.5499	-1.805	0.5769	-0.005
	0.5375	-0.785	0.5918	1.125	0.5339	-0.18	0.571	-0.345	0.5443	2.33	0.5504	-1.8	0.5774	-0.01
	0.538	-0.79	0.5923	1.14	0.5344	-0.195	0.5716	-0.345	0.5447	2.335	0.5509	-1.785	0.5779	-0.015
	0.5386	-0.79	0.5928	1.145	0.5349	-0.225	0.5722	-0.345	0.5452	2.33	0.5514	-1.765	0.5784	-0.02
	0.5392	-0.79	0.5933	1.145	0.5354	-0.22	0.5727	-0.35	0.5457	2.34	0.5519	-1.655	0.5789	-0.025
	0.5397	-0.79	0.5938	1.15	0.5359	-0.23	0.5733	-0.35	0.5462	2.355	0.5523	-1.655	0.5794	-0.025
	0.5403	-0.795	0.5943	1.15	0.5364	-0.26	0.5738	-0.35	0.5467	2.365	0.5528	-1.675	0.5799	-0.035
	0.5409	-0.8	0.5948	1.165	0.5368	-0.26	0.5744	-0.35	0.5472	2.38	0.5533	-1.69	0.5804	-0.04
	0.5414	-0.8	0.5952	1.17	0.5373	-0.225	0.575	-0.35	0.5477	2.395	0.5538	-1.705	0.5809	-0.005
	0.542	-0.805	0.5957	1.185	0.5378	-0.245	0.5755	-0.35	0.5482	2.395	0.5543	-1.73	0.5814	0
	0.5426	-0.805	0.5962	1.185	0.5383	-0.27	0.5761	-0.35	0.5487	2.395	0.5547	-1.74	0.5819	0
	0.5431	-0.8	0.5967	1.195	0.5388	-0.245	0.5767	-0.35	0.5491	2.395	0.5552	-1.735	0.5823	0.005
	0.5437	-0.8	0.5972	1.2	0.5393	-0.23	0.5772	-0.35	0.5496	2.395	0.5557	-1.685	0.5828	0.01
	0.5443	-0.795	0.5977	1.21	0.5398	-0.26	0.5778	-0.35	0.5501	2.39	0.5562	-1.625	0.5833	0.01
	0.5448	-0.79	0.5982	1.215	0.5403	-0.255	0.5783	-0.345	0.5506	2.38	0.5567	-1.585	0.5838	0.015
	0.5454	-0.785	0.5987	1.215	0.5407	-0.23	0.5789	-0.34	0.5511	2.375	0.5571	-1.55	0.5843	0.015
	0.546	-0.785	0.5992	1.22	0.5412	-0.245	0.5795	-0.34	0.5516	2.38	0.5576	-1.495	0.5847	0.015
	0.5465	-0.785	0.5997	1.215	0.5417	-0.26	0.58	-0.34	0.5521	2.38	0.5581	-1.44	0.5852	0.015
	0.5471	-0.775	0.6002	1.22	0.5422	-0.25	0.5806	-0.33	0.5526	2.375	0.5586	-1.4	0.5857	0.015
	0.5477	-0.775	0.6007	1.23	0.5427	-0.24	0.5811	-0.33	0.553	2.365	0.5591	-1.385	0.5862	0.015
	0.5482	-0.775	0.6012	1.24	0.5432	-0.255	0.5817	-0.33	0.5535	2.38	0.5596	-1.375	0.5867	0.015
	0.5488	-0.775	0.6017	1.23	0.5437	-0.25	0.5823	-0.33	0.554	2.38	0.56	-1.35	0.5871	0.015
	0.5494	-0.775	0.6022	1.23	0.5442	-0.245	0.5828	-0.33	0.5545	2.38	0.5605	-1.36	0.5876	0.015
	0.5499	-0.78	0.6027	1.23	0.5446	-0.26	0.5834	-0.33	0.555	2.495	0.561	-1.395	0.5881	0.015
	0.5505	-0.78	0.6032	1.24	0.5451	-0.265	0.5839	-0.33	0.5555	2.525	0.5615	-1.44	0.5886	0.02
	0.5511	-0.785	0.6037	1.255	0.5456	-0.245	0.5845	-0.335	0.5559	2.54	0.562	-1.455	0.5891	0.015
	0.5516	-0.785	0.6042	1.26	0.5461	-0.235	0.5851	-0.335	0.5564	2.55	0.5624	-1.465	0.5895	0.02
	0.5522	-0.785	0.6047	1.265	0.5466	-0.255	0.5856	-0.34	0.5569	2.55	0.5629	-1.475	0.59	0.015
	0.5528	-0.79	0.6051	1.275	0.5471	-0.285	0.5862	-0.34	0.5574	2.55	0.5634	-1.48	0.5905	0.015
	0.5533	-0.79	0.6056	1.29	0.5476	-0.265	0.5867	-0.34	0.5579	2.535	0.5639	-1.48	0.591	0.015
	0.5539	-0.795	0.6061	1.31	0.548	-0.255	0.5873	-0.335	0.5583	2.55	0.5644	-1.49	0.5915	0.015
	0.5545	-0.79	0.6066	1.315	0.5485	-0.285	0.5879	-0.34	0.5588	2.565	0.5648	-1.5	0.5919	0.005
	0.555	-0.79	0.6071	1.325	0.549	-0.285	0.5884	-0.34	0.5593	2.58	0.5653	-1.51	0.5924	0
	0.5556	-0.78	0.6076	1.335	0.5495	-0.285	0.589	-0.345	0.5598	2.6	0.5658	-1.5	0.5929	-0.005
	0.5562	-0.775	0.6081	1.355	0.55	-0.32	0.5896	-0.34	0.5603	2.6	0.5663	-1.49	0.5934	-0.01
	0.5567	-0.77	0.6086	1.36	0.5505	-0.335	0.5901	-0.335	0.5608	2.605	0.5668	-1.48	0.5939	-0.01
	0.5573	-0.77	0.6091	1.375	0.551	-0.325	0.5907	-0.33	0.5612	2.635	0.5673	-1.47	0.5943	-0.015
	0.5579	-0.77	0.6096	1.39	0.5515	-0.33	0.5912	-0.335	0.5617	2.645	0.5677	-1.45	0.5948	-0.02
	0.5584	-0.77	0.6101	1.4	0.5519	-0.335	0.5918	-0.335	0.5622	2.645	0.5682	-1.435	0.5953	-0.025
	0.559	-0.765	0.6106	1.41	0.5524	-0.37	0.5924	-0.335	0.5627	2.64	0.5687	-1.435	0.5958	-0.03
	0.5596	-0.765	0.6111	1.425	0.5529	-0.385	0.5929	-0.33	0.5632	2.64	0.5692	-1.445	0.5963	-0.03
	0.5601	-0.765	0.6116	1.44	0.5534	-0.38	0.5935	-0.335	0.5636	2.64	0.5697	-1.445	0.5967	-0.035
	0.5607	-0.765	0.6121	1.46	0.5539	-0.38	0.594	-0.335	0.5641	2.635	0.5701	-1.43	0.5972	-0.035
	0.5613	-0.765	0.6126	1.485	0.5543	-0.395	0.5946	-0.34	0.5646	2.62	0.5706	-1.42	0.5977	-0.04
	0.5618	-0.765	0.6131	1.5	0.5548	-0.405	0.5952	-0.34	0.5651	2.595	0.5711	-1.425	0.5982	-0.04
	0.5624	-0.765	0.6136	1.51	0.5553	-0.405	0.5957	-0.34	0.5656	2.585	0.5716	-1.43	0.5987	-0.04
	0.563	-0.765	0.6141	1.525	0.5558	-0.42	0.5963	-0.34	0.566	2.595	0.5721	-1.435	0.5991	-0.04
	0.5635	-0.765	0.6146	1.555	0.5563	-0.435	0.5968	-0.34	0.5665	2.575	0.5725	-1.44	0.5996	-0.045
	0.5641	-0.765	0.615	1.585	0.5567	-0.425	0.5974	-0.345	0.567	2.565	0.573	-1.44	0.6001	-0.045
	0.5647	-0.765	0.6155	1.605	0.5572	-0.435	0.598	-0.345	0.5675	2.58	0.5735	-1.435	0.6006	-0.05
	0.5652	-0.77	0.616	1.62	0.5577	-0.46	0.5985	-0.345	0.568	2.595	0.574	-1.42	0.6011	-0.05
	0.5658	-0.765	0.6165	1.64	0.5582	-0.47	0.5991	-0.345	0.5684	2.61	0.5745	-1.415	0.6015	-0.055
	0.5664	-0.76	0.617	1.65	0.5587	-0.49	0.5996	-0.34	0.5689	2.625	0.575	-1.42	0.602	-0.06
	0.5669	-0.755	0.6175	1.66	0.5591	-0.52	0.6002	-0.34	0.5694	2.64	0.5754	-1.43	0.6025	-0.06
	0.5675	-0.75	0.618	1.68	0.5596	-0.56	0.6008	-0.34	0.5699	2.65	0.5759	-1.44	0.603	-0.065
	0.5681	-0.75	0.6185	1.69	0.5601	-0.57	0.6013	-0.335	0.5704	2.675	0.5764	-1.45	0.6035	-0.065
	0.5686	-0.75	0.619	1.705	0.5606	-0.575	0.6019	-0.335	0.5708	2.705	0.5769	-1.45	0.6039	-0.065
	0.5692	-0.745	0.6195	1.695	0.5611	-0.63	0.6025	-0.33	0.5713	2.72	0.5774	-1.44	0.6044	-0.07
	0.5698	-0.745	0.62	1.715	0.5615	-0.66	0.603	-0.33	0.5718	2.735	0.5778	-1.43	0.6049	-0.07
	0.5703	-0.74	0.6205	1.73	0.562	-0.685	0.6036	-0.335	0.5723	2.765	0.5783	-1.425	0.6054	-0.07
	0.5709	-0.74	0.621	1.745	0.5625	-0.735	0.6041	-0.335	0.5728	2.79	0.5788	-1.415	0.6059	-0.065
	0.5715	-0.735	0.6215	1.765	0.563	-0.75	0.6047	-0.335	0.5732	2.81	0.5793	-1.415	0.6063	-0.065
	0.572	-0.735	0.622	1.79	0.5635	-0.765	0.6053	-0.33	0.5737	2.82	0.5798	-1.405	0.6068	-0.06
	0.5726	-0.73	0.6225	1.8	0.5639	-0.81	0.6058	-0.33	0.5742	2.825	0.5802	-1.415	0.6073	-0.055
	0.5732	-0.735	0.623	1.825	0.5644	-0.84	0.6064	-0.335	0.5747	2.84	0.5807	-1.43	0.6078	-0.055
	0.5737	-0.73	0.6235	1.85	0.5649	-0.875	0.6069	-0.34	0.5752	2.865	0.5812	-1.445	0.6083	-0.05
	0.5743	-0.73	0.624	1.98	0.5654	-0.905	0.6075	-0.335	0.5756	2.87	0.5817	-1.445	0.6087	-0.045
	0.5749	-0.73	0.6244	1.975	0.5659	-0.93	0.6081	-0.33	0.5761	2.855	0.5822	-1.44	0.6092	-0.045
	0.5754	-0.725	0.6249	1.985	0.5663	-0.97	0.6086	-0.33	0.5766	2.85	0.5826	-1.425	0.6097	-0.04
	0.576	-0.725	0.6254	1.985	0.5668	-0.995	0.6092	-0.335	0.5771	2.85	0.5831	-1.41	0.6102	-0.04
	0.5766	-0.72	0.6259	1.98	0.5673	-1.04	0.6097	-0.335	0.5776	2.845	0.5836	-1.4	0.6107	-0.045
	0.5771	-0.715	0.6264	1.975	0.5678	-1.09	0.6103	-0.33	0.578	2.84	0.5841	-1.385	0.6111	-0.04
	0.5777	-0.715	0.6269	1.97	0.5683	-1.12	0.6109	-0.325	0.5785	2.84	0.5846	-1.36	0.6116	-0.04
	0.5783	-0.71	0.6274	1.955	0.5687	-1.155	0.6114	-0.325	0.579	2.82	0.5851	-1.335	0.6121	-0.05
	0.5788	-0.71	0.6279	1.95	0.5692	-1.18	0.612	-0.325	0.5795	2.795	0.5855	-1.31	0.6126	-0.05
	0.5794	-0.715	0.6283	1.945	0.5697	-1.21	0.6125	-0.33	0.58	2.79	0.586	-1.29	0.6131	-0.055
	0.58	-0.715	0.6288	1.945	0.5702	-1.26	0.6131	-0.32	0.5804	2.77	0.5865	-1.27	0.6135	-0.055
	0.5805	-0.705	0.6293	1.95	0.5707	-1.29	0.6137	-0.315	0.5809	2.735	0.587	-1.255	0.614	-0.065
	0.5811	-0.705	0.6298	1.97	0.5711	-1.305	0.6142	-0.315	0.5814	2.715	0.5875	-1.245	0.6145	-0.06
	0.5817	-0.705	0.6303	1.985	0.5716	-1.33	0.6147	-0.32	0.5819	2.705	0.5879	-1.235	0.615	-0.065
	0.5822	-0.705	0.6308	2.005	0.5721	-1.34	0.6153	-0.325	0.5824	2.675	0.5884	-1.23	0.6155	-0.065
	0.5828	-0.705	0.6313	2.015	0.5726	-1.375	0.6158	-0.32	0.5828	2.64	0.5889	-1.235	0.6159	-0.07
	0.5834	-0.7	0.6318	2.03	0.5731	-1.425	0.6164	-0.32	0.5833	2.605	0.5894	-1.245	0.6164	-0.07
	0.5839	-0.7	0.6322	2.05	0.5735	-1.465	0.6169	-0.315	0.5838	2.575	0.5899	-1.255	0.6169	-0.065
	0.5845	-0.695	0.6327	2.065	0.574	-1.49	0.6175	-0.32	0.5843	2.545	0.5903	-1.26	0.6174	-0.065
	0.5851	-0.695	0.6332	2.08	0.5745	-1.51	0.618	-0.325	0.5848	2.515	0.5908	-1.26	0.6179	-0.06
	0.5856	-0.7	0.6337	2.09	0.575	-1.53	0.6185	-0.325	0.5852	2.48	0.5913	-1.26	0.6183	-0.06
	0.5862	-0.645	0.6342	2.1	0.5755	-1.57	0.6191	-0.32	0.5857	2.44	0.5918	-1.255	0.6188	-0.065
	0.5868	-0.645	0.6347	2.095	0.5759	-1.6	0.6196	-0.315	0.5862	2.435	0.5923	-1.24	0.6193	-0.055
	0.5873	-0.635	0.6352	2.11	0.5764	-1.63	0.6202	-0.315	0.5867	2.44	0.5928	-1.24	0.6198	-0.06
	0.5879	-0.635	0.6357	2.115	0.5769	-1.64	0.6207	-0.315	0.5872	2.44	0.5932	-1.235	0.6203	-0.055
	0.5885	-0.635	0.6362	2.125	0.5774	-1.66	0.6213	-0.32	0.5876	2.42	0.5937	-1.23	0.6207	-0.06
	0.589	-0.635	0.6366	2.135	0.5779	-1.69	0.6218	-0.315	0.5881	2.41	0.5942	-1.22	0.6212	-0.06
	0.5896	-0.63	0.6371	2.135	0.5783	-1.72	0.6223	-0.31	0.5886	2.41	0.5947	-1.225	0.6217	-0.055
	0.5902	-0.63	0.6376	2.15	0.5788	-1.735	0.6229	-0.31	0.5891	2.4	0.5952	-1.24	0.6222	-0.06
	0.5907	-0.625	0.6381	2.165	0.5793	-1.735	0.6234	-0.32	0.5896	2.39	0.5956	-1.255	0.6227	-0.055
	0.5913	-0.625	0.6386	2.185	0.5798	-1.745	0.624	-0.325	0.59	2.365	0.5961	-1.265	0.6231	-0.06
	0.5919	-0.625	0.6391	2.21	0.5803	-1.765	0.6245	-0.325	0.5905	2.345	0.5966	-1.28	0.6236	-0.06
	0.5924	-0.625	0.6396	2.23	0.5807	-1.78	0.6251	-0.325	0.591	2.34	0.5971	-1.29	0.6241	-0.065
	0.593	-0.625	0.6401	2.25	0.5812	-1.795	0.6256	-0.325	0.5915	2.33	0.5976	-1.295	0.6246	-0.065
	0.5936	-0.625	0.6405	2.27	0.5817	-1.81	0.6261	-0.325	0.592	2.315	0.598	-1.3	0.6251	-0.065
	0.5941	-0.625	0.641	2.29	0.5822	-1.82	0.6267	-0.335	0.5925	2.295	0.5985	-1.3	0.6255	-0.07
	0.5947	-0.625	0.6415	2.295	0.5827	-1.845	0.6272	-0.335	0.5929	2.29	0.599	-1.3	0.626	-0.065
	0.5953	-0.625	0.642	2.315	0.5831	-1.865	0.6278	-0.33	0.5934	2.285	0.5995	-1.305	0.6265	-0.07
	0.5958	-0.625	0.6425	2.325	0.5836	-1.88	0.6283	-0.325	0.5939	2.275	0.6	-1.305	0.627	-0.075
	0.5964	-0.625	0.643	2.325	0.5841	-1.905	0.6289	-0.325	0.5944	2.265	0.6004	-1.305	0.6275	-0.075
	0.597	-0.625	0.6435	2.33	0.5846	-1.95	0.6294	-0.33	0.5949	2.26	0.6009	-1.295	0.6279	-0.075
	0.5975	-0.625	0.644	2.335	0.5851	-1.995	0.6299	-0.325	0.5953	2.25	0.6014	-1.275	0.6284	-0.075
	0.5981	-0.62	0.6444	2.335	0.5855	-2.025	0.6305	-0.33	0.5958	2.245	0.6019	-1.255	0.6289	-0.085
	0.5987	-0.62	0.6449	2.34	0.586	-2.055	0.631	-0.325	0.5963	2.23	0.6024	-1.24	0.6294	-0.085
	0.5992	-0.62	0.6454	2.345	0.5865	-2.08	0.6316	-0.325	0.5968	2.21	0.6029	-1.235	0.6299	-0.09
	0.5998	-0.615	0.6459	2.355	0.587	-2.095	0.6321	-0.325	0.5973	2.2	0.6033	-1.24	0.6303	-0.09
	0.6004	-0.615	0.6464	2.365	0.5875	-2.125	0.6327	-0.325	0.5977	2.21	0.6038	-1.25	0.6308	-0.09
	0.6009	-0.615	0.6469	2.385	0.5879	-2.145	0.6332	-0.325	0.5982	2.19	0.6043	-1.265	0.6313	-0.095
	0.6015	-0.615	0.6474	2.4	0.5884	-2.16	0.6337	-0.33	0.5987	2.19	0.6048	-1.285	0.6318	-0.095
	0.6021	-0.615	0.6479	2.405	0.5889	-2.18	0.6343	-0.33	0.5992	2.195	0.6053	-1.295	0.6323	-0.1
	0.6026	-0.615	0.6484	2.415	0.5894	-2.185	0.6348	-0.33	0.5997	2.195	0.6057	-1.305	0.6327	-0.1
	0.6032	-0.615	0.6488	2.435	0.5899	-2.185	0.6354	-0.335	0.6001	2.19	0.6062	-1.3	0.6332	-0.11
	0.6038	-0.615	0.6493	2.44	0.5903	-2.185	0.6359	-0.335	0.6006	2.175	0.6067	-1.295	0.6337	-0.11
	0.6043	-0.615	0.6498	2.45	0.5908	-2.205	0.6365	-0.34	0.6011	2.165	0.6072	-1.28	0.6342	-0.115
	0.6049	-0.615	0.6503	2.465	0.5913	-2.28	0.637	-0.34	0.6016	2.17	0.6077	-1.265	0.6347	-0.115
	0.6055	-0.615	0.6508	2.47	0.5918	-2.39	0.6375	-0.34	0.6021	2.175	0.6081	-1.255	0.6351	-0.115
	0.606	-0.615	0.6513	2.465	0.5923	-2.47	0.6381	-0.34	0.6025	2.165	0.6086	-1.255	0.6356	-0.125
	0.6066	-0.615	0.6518	2.48	0.5927	-2.49	0.6386	-0.335	0.603	2.145	0.6091	-1.255	0.6361	-0.12
	0.6072	-0.61	0.6523	2.47	0.5932	-2.49	0.6392	-0.335	0.6035	2.125	0.6096	-1.255	0.6366	-0.13
	0.6077	-0.61	0.6527	2.465	0.5937	-2.48	0.6397	-0.335	0.604	2.125	0.6101	-1.25	0.6371	-0.13
	0.6083	-0.605	0.6532	2.47	0.5942	-2.46	0.6403	-0.335	0.6045	2.11	0.6106	-1.245	0.6375	-0.13
	0.6089	-0.605	0.6537	2.47	0.5947	-2.445	0.6408	-0.33	0.6049	2.11	0.611	-1.245	0.638	-0.14
	0.6094	-0.6	0.6542	2.48	0.5952	-2.415	0.6413	-0.33	0.6054	2.11	0.6115	-1.245	0.6385	-0.145
	0.61	-0.595	0.6547	2.47	0.5956	-2.36	0.6419	-0.33	0.6059	2.09	0.612	-1.245	0.639	-0.145
	0.6105	-0.595	0.6552	2.47	0.5961	-2.325	0.6424	-0.33	0.6064	2.09	0.6125	-1.24	0.6395	-0.15
	0.6111	-0.595	0.6557	2.475	0.5966	-2.305	0.643	-0.325	0.6069	2.085	0.613	-1.2	0.6399	-0.155
	0.6117	-0.595	0.6562	2.46	0.5971	-2.3	0.6435	-0.325	0.6073	2.075	0.6135	-1.2	0.6404	-0.16
	0.6122	-0.59	0.6566	2.465	0.5976	-2.315	0.644	-0.33	0.6078	2.07	0.6141	-1.195	0.6409	-0.16
	0.6128	-0.59	0.6571	2.475	0.598	-2.335	0.6446	-0.325	0.6083	2.075	0.6146	-1.19	0.6414	-0.165
	0.6134	-0.585	0.6576	2.47	0.5985	-2.345	0.6451	-0.325	0.6088	2.075	0.6151	-1.175	0.6419	-0.205
	0.6139	-0.585	0.6581	2.465	0.599	-2.33	0.6457	-0.33	0.6093	2.07	0.6157	-1.165	0.6424	-0.21
	0.6145	-0.585	0.6586	2.465	0.5995	-2.3	0.6462	-0.33	0.6097	2.08	0.6162	-1.16	0.6429	-0.2
	0.6151	-0.59	0.6591	2.455	0.6	-2.27	0.6468	-0.33	0.6102	2.105	0.6167	-1.145	0.6434	-0.195
	0.6156	-0.59	0.6596	2.44	0.6004	-2.27	0.6473	-0.335	0.6107	2.095	0.6173	-1.135	0.6439	-0.195
	0.6162	-0.585	0.6601	2.44	0.6009	-2.285	0.6478	-0.335	0.6112	2.095	0.6178	-1.13	0.6444	-0.19
	0.6168	-0.585	0.6606	2.43	0.6014	-2.3	0.6484	-0.33	0.6117	2.1	0.6183	-1.135	0.6449	-0.185
	0.6173	-0.585	0.661	2.425	0.6019	-2.305	0.6489	-0.33	0.6121	2.095	0.6189	-1.13	0.6454	-0.185
	0.6179	-0.58	0.6615	2.425	0.6024	-2.295	0.6495	-0.33	0.6126	2.09	0.6194	-1.115	0.6459	-0.185
	0.6185	-0.58	0.662	2.425	0.6028	-2.265	0.65	-0.33	0.6131	2.08	0.6199	-1.1	0.6464	-0.18
	0.619	-0.575	0.6625	2.435	0.6033	-2.265	0.6506	-0.33	0.6136	2.065	0.6205	-1.095	0.6469	-0.18
	0.6196	-0.575	0.663	2.445	0.6038	-2.295	0.6511	-0.33	0.6141	2.05	0.621	-1.1	0.6474	-0.175
	0.6202	-0.57	0.6635	2.435	0.6043	-2.35	0.6516	-0.325	0.6145	2.04	0.6215	-1.12	0.6479	-0.175
	0.6207	-0.57	0.664	2.435	0.6048	-2.425	0.6522	-0.32	0.615	2.03	0.6221	-1.14	0.6485	-0.185
	0.6213	-0.57	0.6645	2.44	0.6052	-2.5	0.6527	-0.32	0.6155	2.015	0.6226	-1.145	0.649	-0.185
	0.6219	-0.57	0.6649	2.44	0.6057	-2.535	0.6533	-0.32	0.616	1.87	0.6231	-1.14	0.6495	-0.185
	0.6224	-0.57	0.6654	2.45	0.6062	-2.55	0.6538	-0.32	0.6165	1.87	0.6237	-1.135	0.65	-0.19
	0.623	-0.565	0.6659	2.465	0.6067	-2.545	0.6544	-0.325	0.617	1.84	0.6242	-1.125	0.6505	-0.195
	0.6236	-0.57	0.6664	2.465	0.6072	-2.525	0.6549	-0.325	0.6175	1.835	0.6247	-1.11	0.651	-0.19
	0.6241	-0.57	0.6669	2.465	0.6076	-2.535	0.6554	-0.33	0.618	1.835	0.6253	-1.115	0.6515	-0.195
	0.6247	-0.57	0.6674	2.48	0.6081	-2.56	0.656	-0.33	0.6185	1.83	0.6258	-1.14	0.652	-0.195
	0.6253	-0.57	0.6679	2.485	0.6086	-2.575	0.6565	-0.33	0.619	1.825	0.6264	-1.175	0.6525	-0.185
	0.6258	-0.57	0.6684	2.49	0.6091	-2.595	0.6571	-0.33	0.6195	1.82	0.6269	-1.21	0.653	-0.19
	0.6264	-0.57	0.6688	2.51	0.6096	-2.64	0.6576	-0.33	0.62	1.805	0.6274	-1.235	0.6535	-0.185
	0.627	-0.57	0.6693	2.51	0.61	-2.68	0.6582	-0.33	0.6205	1.8	0.628	-1.255	0.654	-0.175
	0.6275	-0.57	0.6698	2.505	0.6105	-2.705	0.6587	-0.325	0.621	1.8	0.6285	-1.265	0.6545	-0.175
	0.6281	-0.575	0.6703	2.505	0.611	-2.705	0.6592	-0.325	0.6215	1.805	0.629	-1.265	0.655	-0.165
	0.6287	-0.57	0.6708	2.505	0.6115	-2.69	0.6598	-0.325	0.622	1.815	0.6296	-1.26	0.6555	-0.155
	0.6292	-0.575	0.6713	2.51	0.612	-2.705	0.6603	-0.325	0.6226	1.805	0.6301	-1.26	0.656	-0.155
	0.6298	-0.575	0.6718	2.52	0.6124	-2.62	0.6609	-0.325	0.6231	1.815	0.6306	-1.24	0.6565	-0.15
	0.6304	-0.57	0.6723	2.515	0.6129	-2.61	0.6614	-0.325	0.6236	1.845	0.6312	-1.215	0.657	-0.145
	0.6309	-0.57	0.6728	2.525	0.6134	-2.595	0.662	-0.32	0.6241	1.845	0.6317	-1.195	0.6575	-0.145
	0.6315	-0.57	0.6732	2.53	0.6138	-2.56	0.6625	-0.32	0.6246	1.855	0.6322	-1.175	0.658	-0.14
	0.6321	-0.57	0.6737	2.525	0.6143	-2.525	0.663	-0.315	0.6251	1.87	0.6328	-1.165	0.6585	-0.135
	0.6326	-0.57	0.6742	2.54	0.6148	-2.495	0.6636	-0.315	0.6256	1.875	0.6333	-1.155	0.6591	-0.14
	0.6332	-0.57	0.6747	2.545	0.6153	-2.465	0.6641	-0.315	0.6261	1.885	0.6338	-1.15	0.6596	-0.14
	0.6338	-0.57	0.6752	2.55	0.6157	-2.48	0.6647	-0.315	0.6266	1.89	0.6344	-1.15	0.6601	-0.145
	0.6343	-0.57	0.6757	2.565	0.6162	-2.51	0.6652	-0.315	0.6271	1.9	0.6349	-1.135	0.6606	-0.145
	0.6349	-0.57	0.6762	2.585	0.6167	-2.54	0.6658	-0.315	0.6276	1.905	0.6354	-1.12	0.6611	-0.145
	0.6355	-0.575	0.6767	2.605	0.6172	-2.575	0.6663	-0.315	0.6281	1.92	0.636	-1.1	0.6616	-0.145
	0.636	-0.575	0.6771	2.61	0.6176	-2.58	0.6668	-0.325	0.6286	1.935	0.6365	-1.09	0.6621	-0.145
	0.6366	-0.58	0.6776	2.62	0.6181	-2.57	0.6674	-0.32	0.6291	1.935	0.637	-1.07	0.6626	-0.145
	0.6372	-0.575	0.6781	2.63	0.6186	-2.565	0.6679	-0.32	0.6296	1.93	0.6376	-1.065	0.6631	-0.14
	0.6377	-0.575	0.6786	2.635	0.619	-2.55	0.6685	-0.32	0.6301	1.945	0.6381	-1.05	0.6636	-0.14
	0.6383	-0.58	0.6791	2.655	0.6195	-2.535	0.669	-0.32	0.6306	1.96	0.6386	-1.04	0.6641	-0.13
	0.6389	-0.575	0.6796	2.665	0.62	-2.505	0.6696	-0.32	0.6311	1.96	0.6392	-1.025	0.6646	-0.12
	0.6394	-0.575	0.6801	2.675	0.6205	-2.49	0.6701	-0.32	0.6316	1.955	0.6397	-1.005	0.6651	-0.115
	0.64	-0.575	0.6806	2.685	0.6209	-2.48	0.6706	-0.315	0.6321	1.955	0.6402	-0.985	0.6656	-0.095
	0.6406	-0.575	0.681	2.695	0.6214	-2.465	0.6712	-0.305	0.6326	1.955	0.6408	-0.98	0.6661	-0.07
	0.6411	-0.575	0.6815	2.71	0.6219	-2.465	0.6717	-0.305	0.6331	1.96	0.6413	-0.975	0.6666	-0.045
	0.6417	-0.575	0.682	2.715	0.6224	-2.485	0.6723	-0.31	0.6336	1.98	0.6418	-0.97	0.6671	-0.01
	0.6423	-0.57	0.6825	2.715	0.6228	-2.49	0.6728	-0.305	0.6341	1.98	0.6424	-0.975	0.6676	0.03
	0.6428	-0.57	0.683	2.725	0.6233	-2.495	0.6734	-0.305	0.6346	1.96	0.6429	-0.98	0.6681	0.075
	0.6434	-0.57	0.6835	2.735	0.6238	-2.495	0.6739	-0.305	0.6351	1.95	0.6434	-0.98	0.6686	0.12
	0.6439	-0.565	0.684	2.74	0.6242	-2.475	0.6744	-0.305	0.6356	1.965	0.644	-0.985	0.6692	0.165
	0.6445	-0.565	0.6845	2.75	0.6247	-2.47	0.675	-0.31	0.6361	1.955	0.6445	-0.98	0.6697	0.205
	0.6451	-0.56	0.685	2.755	0.6252	-2.495	0.6755	-0.31	0.6366	1.95	0.645	-0.97	0.6702	0.24
	0.6456	-0.56	0.6854	2.745	0.6257	-2.515	0.6761	-0.31	0.6371	1.95	0.6456	-0.96	0.6707	0.275
	0.6462	-0.56	0.6859	2.805	0.6261	-2.505	0.6766	-0.315	0.6377	1.915	0.6461	-0.945	0.6712	0.3
	0.6468	-0.56	0.6864	2.81	0.6266	-2.5	0.6772	-0.315	0.6382	1.885	0.6466	-0.935	0.6717	0.33
	0.6473	-0.555	0.6869	2.81	0.6271	-2.465	0.6777	-0.32	0.6387	1.88	0.6472	-0.93	0.6722	0.355
	0.6479	-0.555	0.6874	2.815	0.6276	-2.425	0.6782	-0.315	0.6392	1.85	0.6477	-0.915	0.6727	0.38
	0.6485	-0.55	0.6878	2.815	0.628	-2.415	0.6788	-0.315	0.6397	1.805	0.6482	-0.91	0.6732	0.395
	0.649	-0.55	0.6883	2.825	0.6285	-2.44	0.6793	-0.32	0.6402	1.795	0.6488	-0.91	0.6737	0.405
	0.6496	-0.545	0.6888	2.82	0.629	-2.475	0.6799	-0.315	0.6407	1.775	0.6493	-0.905	0.6742	0.42
	0.6502	-0.545	0.6893	2.8	0.6294	-2.52	0.6804	-0.315	0.6412	1.74	0.6498	-0.905	0.6747	0.435
	0.6507	-0.545	0.6898	2.79	0.6299	-2.55	0.681	-0.315	0.6417	1.735	0.6504	-0.91	0.6752	0.445
	0.6513	-0.54	0.6902	2.8	0.6304	-2.56	0.6815	-0.315	0.6422	1.745	0.6509	-0.905	0.6757	0.45
	0.6519	-0.54	0.6907	2.8	0.6309	-2.56	0.682	-0.31	0.6427	1.725	0.6514	-0.9	0.6762	0.455
	0.6524	-0.535	0.6912	2.79	0.6313	-2.57	0.6825	-0.325	0.6432	1.715	0.652	-0.89	0.6767	0.47
	0.653	-0.535	0.6917	2.775	0.6318	-2.58	0.683	-0.325	0.6437	1.72	0.6525	-0.875	0.6772	0.485
	0.6536	-0.53	0.6922	2.775	0.6323	-2.615	0.6836	-0.32	0.6442	1.715	0.653	-0.865	0.6777	0.495
	0.6541	-0.53	0.6926	2.79	0.6328	-2.65	0.6841	-0.32	0.6447	1.695	0.6536	-0.855	0.6782	0.51
	0.6547	-0.53	0.6931	2.81	0.6332	-2.66	0.6846	-0.32	0.6452	1.705	0.6541	-0.85	0.6787	0.525
	0.6553	-0.53	0.6936	2.815	0.6337	-2.665	0.6851	-0.315	0.6457	1.705	0.6546	-0.845	0.6792	0.545
	0.6558	-0.53	0.6941	2.825	0.6342	-2.66	0.6856	-0.315	0.6462	1.67	0.6552	-0.84	0.6798	0.565
	0.6564	-0.535	0.6946	2.84	0.6346	-2.655	0.6861	-0.315	0.6467	1.655	0.6557	-0.835	0.6803	0.58
	0.657	-0.535	0.695	2.845	0.6351	-2.66	0.6866	-0.315	0.6472	1.67	0.6562	-0.825	0.6808	0.6
	0.6575	-0.535	0.6955	2.845	0.6356	-2.665	0.6871	-0.315	0.6477	1.65	0.6568	-0.82	0.6813	0.62
	0.6581	-0.54	0.696	2.85	0.6361	-2.66	0.6876	-0.315	0.6482	1.635	0.6573	-0.815	0.6818	0.64
	0.6587	-0.535	0.6965	2.84	0.6365	-2.67	0.6881	-0.315	0.6487	1.64	0.6578	-0.81	0.6823	0.655
	0.6593	-0.535	0.697	2.845	0.637	-2.665	0.6886	-0.315	0.6492	1.63	0.6584	-0.8	0.6828	0.675
	0.6598	-0.535	0.6974	2.85	0.6375	-2.635	0.6891	-0.315	0.6497	1.615	0.6589	-0.785	0.6833	0.695
	0.6604	-0.54	0.6979	2.855	0.638	-2.595	0.6896	-0.315	0.6502	1.62	0.6594	-0.77	0.6838	0.72
	0.661	-0.535	0.6984	2.855	0.6384	-2.57	0.6901	-0.32	0.6507	1.625	0.66	-0.765	0.6843	0.735
	0.6616	-0.53	0.6989	2.88	0.6389	-2.54	0.6906	-0.32	0.6512	1.62	0.6605	-0.755	0.6848	0.745
	0.6621	-0.53	0.6994	2.9	0.6394	-2.535	0.6911	-0.32	0.6517	1.62	0.661	-0.745	0.6853	0.755
	0.6627	-0.53	0.6998	2.91	0.6398	-2.525	0.6916	-0.32	0.6522	1.625	0.6616	-0.745	0.6858	0.775
	0.6633	-0.525	0.7003	2.92	0.6403	-2.505	0.6921	-0.32	0.6527	1.625	0.6621	-0.745	0.6863	0.795
	0.6639	-0.525	0.7008	2.93	0.6408	-2.495	0.6926	-0.32	0.6533	1.635	0.6626	-0.745	0.6868	0.795
	0.6644	-0.525	0.7013	2.94	0.6413	-2.505	0.6931	-0.32	0.6538	1.66	0.6632	-0.75	0.6873	0.795
	0.665	-0.525	0.7018	2.97	0.6417	-2.5	0.6936	-0.315	0.6543	1.675	0.6637	-0.755	0.6878	0.805
	0.6656	-0.525	0.7022	2.98	0.6422	-2.48	0.6941	-0.315	0.6548	1.67	0.6642	-0.76	0.6883	0.81
	0.6662	-0.525	0.7027	2.97	0.6427	-2.455	0.6946	-0.31	0.6553	1.665	0.6648	-0.765	0.6888	0.82
	0.6667	-0.525	0.7032	2.96	0.6432	-2.435	0.6951	-0.31	0.6558	1.67	0.6653	-0.775	0.6893	0.825
	0.6673	-0.525	0.7037	2.955	0.6436	-2.42	0.6956	-0.31	0.6563	1.67	0.6658	-0.78	0.6899	0.83
	0.6679	-0.525	0.7042	2.965	0.6441	-2.41	0.6961	-0.305	0.6568	1.66	0.6664	-0.78	0.6904	0.84
	0.6685	-0.525	0.7046	2.965	0.6446	-2.41	0.6967	-0.305	0.6573	1.68	0.6669	-0.785	0.6909	0.855
	0.669	-0.525	0.7051	2.955	0.645	-2.43	0.6972	-0.305	0.6578	1.685	0.6674	-0.79	0.6914	0.87
	0.6696	-0.525	0.7056	2.945	0.6455	-2.455	0.6977	-0.305	0.6583	1.66	0.668	-0.79	0.6919	0.89
	0.6702	-0.52	0.7061	2.945	0.646	-2.455	0.6982	-0.305	0.6588	1.655	0.6685	-0.79	0.6924	0.9
	0.6707	-0.52	0.7066	2.96	0.6465	-2.435	0.6987	-0.305	0.6593	1.685	0.669	-0.785	0.6929	0.91
	0.6713	-0.525	0.707	2.965	0.6469	-2.44	0.6992	-0.305	0.6598	1.68	0.6696	-0.78	0.6934	0.935
	0.6719	-0.525	0.7075	2.95	0.6474	-2.47	0.6997	-0.31	0.6603	1.675	0.6701	-0.775	0.6939	0.94
	0.6725	-0.525	0.708	2.955	0.6479	-2.51	0.7002	-0.305	0.6608	1.705	0.6706	-0.77	0.6944	0.94
	0.673	-0.52	0.7085	2.975	0.6483	-2.52	0.7007	-0.305	0.6613	1.71	0.6712	-0.765	0.6949	0.955
	0.6736	-0.52	0.709	2.97	0.6488	-2.505	0.7012	-0.305	0.6618	1.705	0.6717	-0.76	0.6954	0.955
	0.6742	-0.52	0.7094	2.975	0.6493	-2.49	0.7017	-0.305	0.6623	1.72	0.6722	-0.755	0.6959	0.95
	0.6748	-0.52	0.7099	2.965	0.6498	-2.51	0.7022	-0.305	0.6628	1.735	0.6728	-0.75	0.6964	0.96
	0.6753	-0.52	0.7104	2.955	0.6502	-2.525	0.7027	-0.3	0.6633	1.725	0.6733	-0.745	0.6969	0.95
	0.6759	-0.52	0.7109	2.965	0.6507	-2.515	0.7032	-0.295	0.6638	1.72	0.6738	-0.74	0.6974	0.95
	0.6765	-0.52	0.7114	2.98	0.6512	-2.505	0.7037	-0.29	0.6643	1.73	0.6744	-0.73	0.6979	0.955
	0.6771	-0.52	0.7118	2.98	0.6517	-2.545	0.7042	-0.29	0.6648	1.715	0.6749	-0.725	0.6984	0.965
	0.6776	-0.525	0.7123	2.965	0.6521	-2.59	0.7047	-0.29	0.6653	1.695	0.6754	-0.72	0.6989	0.965
	0.6782	-0.52	0.7128	2.975	0.6526	-2.585	0.7052	-0.285	0.6658	1.7	0.676	-0.72	0.6994	0.96
	0.6788	-0.525	0.7133	3	0.6531	-2.54	0.7057	-0.275	0.6663	1.695	0.6765	-0.715	0.6999	0.965
	0.6794	-0.525	0.7138	2.99	0.6535	-2.5	0.7062	-0.275	0.6668	1.685	0.677	-0.71	0.7005	0.985
	0.6799	-0.525	0.7142	2.99	0.654	-2.49	0.7067	-0.275	0.6673	1.68	0.6776	-0.705	0.701	0.99
	0.6805	-0.525	0.7147	2.99	0.6545	-2.475	0.7072	-0.27	0.6678	1.68	0.6781	-0.7	0.7015	0.995
	0.6811	-0.525	0.7152	2.995	0.655	-2.465	0.7077	-0.27	0.6684	1.685	0.6786	-0.7	0.702	0.995
	0.6817	-0.525	0.7157	3.02	0.6554	-2.48	0.7082	-0.275	0.6689	1.7	0.6792	-0.695	0.7025	1.005
	0.6822	-0.525	0.7162	3.06	0.6559	-2.485	0.7087	-0.27	0.6694	1.71	0.6797	-0.69	0.703	1.01
	0.6828	-0.52	0.7167	3.115	0.6564	-2.5	0.7092	-0.27	0.6699	1.71	0.6802	-0.69	0.7035	1.02
	0.6834	-0.52	0.7171	3.15	0.6569	-2.495	0.7098	-0.27	0.6704	1.7	0.6808	-0.67	0.704	1.03
	0.684	-0.515	0.7176	3.18	0.6573	-2.48	0.7103	-0.27	0.6709	1.7	0.6814	-0.67	0.7045	1.03
	0.6845	-0.515	0.7181	3.21	0.6578	-2.475	0.7108	-0.265	0.6714	1.7	0.6819	-0.67	0.705	1.035
	0.6851	-0.515	0.7186	3.23	0.6583	-2.49	0.7113	-0.255	0.6719	1.695	0.6825	-0.67	0.7055	1.045
	0.6857	-0.515	0.7191	3.25	0.6587	-2.49	0.7118	-0.255	0.6724	1.685	0.683	-0.67	0.706	1.18
	0.6863	-0.515	0.7195	3.265	0.6592	-2.485	0.7123	-0.255	0.6729	1.67	0.6836	-0.665	0.7065	1.185
	0.6868	-0.51	0.72	3.28	0.6597	-2.49	0.7128	-0.255	0.6734	1.655	0.6842	-0.665	0.7069	1.19
	0.6874	-0.51	0.7205	3.255	0.6602	-2.515	0.7133	-0.25	0.6739	1.64	0.6847	-0.66	0.7074	1.195
	0.688	-0.51	0.721	3.205	0.6606	-2.57	0.7138	-0.24	0.6744	1.635	0.6853	-0.66	0.7079	1.2
	0.6886	-0.51	0.7215	3.175	0.6611	-2.615	0.7143	-0.235	0.6749	1.635	0.6858	-0.655	0.7084	1.205
	0.6891	-0.505	0.7219	3.14	0.6616	-2.645	0.7148	-0.24	0.6754	1.61	0.6864	-0.65	0.7089	1.205
	0.6897	-0.505	0.7224	3.1	0.6621	-2.66	0.7153	-0.24	0.6759	1.585	0.687	-0.645	0.7093	1.21
	0.6903	-0.505	0.7229	3.075	0.6625	-2.64	0.7158	-0.235	0.6764	1.59	0.6875	-0.64	0.7098	1.2
	0.6908	-0.505	0.7234	3.055	0.663	-2.63	0.7163	-0.23	0.6769	1.57	0.6881	-0.635	0.7103	1.215
	0.6914	-0.5	0.7239	3.04	0.6635	-2.63	0.7168	-0.225	0.6774	1.56	0.6886	-0.63	0.7108	1.225
	0.692	-0.5	0.7243	3.035	0.6639	-2.645	0.7173	-0.23	0.6779	1.56	0.6892	-0.625	0.7113	1.23
	0.6926	-0.5	0.7248	3.07	0.6644	-2.66	0.7178	-0.225	0.6784	1.56	0.6897	-0.62	0.7117	1.235
	0.6931	-0.5	0.7253	3.14	0.6649	-2.665	0.7183	-0.22	0.6789	1.55	0.6903	-0.615	0.7122	1.25
	0.6937	-0.495	0.7258	3.21	0.6654	-2.63	0.7188	-0.215	0.6794	1.555	0.6909	-0.615	0.7127	1.26
	0.6943	-0.495	0.7263	3.305	0.6658	-2.59	0.7193	-0.215	0.68	1.59	0.6914	-0.61	0.7132	1.27
	0.6949	-0.49	0.7267	3.42	0.6663	-2.58	0.7198	-0.215	0.6806	1.6	0.692	-0.61	0.7136	1.29
	0.6954	-0.49	0.7272	3.505	0.6668	-2.58	0.7203	-0.205	0.6812	1.58	0.6925	-0.61	0.7141	1.29
	0.696	-0.485	0.7277	3.57	0.6673	-2.585	0.7208	-0.2	0.6818	1.57	0.6931	-0.61	0.7146	1.3
	0.6966	-0.485	0.7282	3.64	0.6677	-2.55	0.7213	-0.2	0.6824	1.57	0.6937	-0.61	0.7151	1.32
	0.6972	-0.485	0.7287	3.71	0.6682	-2.505	0.7218	-0.2	0.683	1.55	0.6942	-0.61	0.7156	1.32
	0.6977	-0.485	0.7291	3.77	0.6687	-2.48	0.7224	-0.195	0.6836	1.525	0.6948	-0.6	0.716	1.325
	0.6983	-0.485	0.7296	3.83	0.6691	-2.47	0.7229	-0.185	0.6842	1.525	0.6953	-0.605	0.7165	1.335
	0.6989	-0.485	0.7301	3.87	0.6696	-2.47	0.7234	-0.17	0.6848	1.51	0.6959	-0.6	0.717	1.33
	0.6995	-0.49	0.7306	3.895	0.6701	-2.445	0.7239	-0.165	0.6854	1.49	0.6965	-0.6	0.7175	1.335
	0.7	-0.49	0.7311	3.925	0.6706	-2.41	0.7244	-0.165	0.686	1.495	0.697	-0.595	0.718	1.34
	0.7006	-0.49	0.7315	3.95	0.671	-2.385	0.7249	-0.16	0.6866	1.495	0.6976	-0.595	0.7184	1.345
	0.7012	-0.49	0.732	3.96	0.6715	-2.365	0.7254	-0.15	0.6872	1.49	0.6981	-0.595	0.7189	1.345
	0.7018	-0.49	0.7325	3.97	0.672	-2.37	0.7259	-0.15	0.6878	1.485	0.6987	-0.59	0.7194	1.345
	0.7023	-0.495	0.733	3.975	0.6725	-2.545	0.7264	-0.145	0.6884	1.49	0.6992	-0.585	0.7199	1.355
	0.7029	-0.49	0.7335	3.985	0.6729	-2.5	0.7269	-0.145	0.689	1.5	0.6998	-0.585	0.7204	1.365
	0.7035	-0.495	0.7339	3.96	0.6734	-2.46	0.7274	-0.145	0.6896	1.5	0.7004	-0.58	0.7208	1.375
	0.7041	-0.495	0.7344	3.915	0.6739	-2.425	0.7279	-0.145	0.6902	1.495	0.7009	-0.58	0.7213	1.38
	0.7046	-0.495	0.7349	3.87	0.6743	-2.405	0.7284	-0.14	0.6908	1.495	0.7015	-0.575	0.7218	1.385
	0.7052	-0.495	0.7354	3.82	0.6748	-2.415	0.7289	-0.14	0.6914	1.47	0.702	-0.575	0.7223	1.39
	0.7058	-0.495	0.7359	3.76	0.6753	-2.45	0.7294	-0.135	0.692	1.445	0.7026	-0.58	0.7227	1.405
	0.7064	-0.495	0.7363	3.715	0.6758	-2.485	0.7299	-0.135	0.6926	1.44	0.7032	-0.58	0.7232	1.415
	0.7069	-0.495	0.7368	3.655	0.6762	-2.495	0.7304	-0.13	0.6932	1.43	0.7037	-0.58	0.7237	1.42
	0.7075	-0.495	0.7373	3.6	0.6767	-2.5	0.7309	-0.125	0.6938	1.42	0.7043	-0.58	0.7242	1.42
	0.7081	-0.495	0.7378	3.56	0.6772	-2.495	0.7314	-0.125	0.6944	1.395	0.7048	-0.58	0.7247	1.42
	0.7087	-0.495	0.7383	3.53	0.6777	-2.48	0.7319	-0.12	0.695	1.375	0.7054	-0.58	0.7251	1.415
	0.7092	-0.495	0.7387	3.5	0.6781	-2.475	0.7324	-0.115	0.6956	1.37	0.706	-0.585	0.7256	1.42
	0.7098	-0.5	0.7392	3.47	0.6786	-2.495	0.7329	-0.11	0.6962	1.37	0.7065	-0.585	0.7261	1.415
	0.7104	-0.505	0.7397	3.46	0.6791	-2.505	0.7334	-0.105	0.6968	1.365	0.7071	-0.585	0.7266	1.425
	0.7109	-0.5	0.7402	3.475	0.6795	-2.495	0.7339	-0.105	0.6974	1.355	0.7076	-0.58	0.7271	1.425
	0.7115	-0.505	0.7407	3.475	0.68	-2.49	0.7344	-0.1	0.698	1.335	0.7082	-0.58	0.7275	1.43
	0.7121	-0.505	0.7411	3.435	0.6805	-2.49	0.7349	-0.1	0.6986	1.325	0.7087	-0.58	0.728	1.44
	0.7127	-0.5	0.7416	3.4	0.681	-2.475	0.7355	-0.1	0.6992	1.33	0.7093	-0.575	0.7285	1.435
	0.7132	-0.5	0.7421	3.38	0.6814	-2.475	0.736	-0.1	0.6998	1.32	0.7099	-0.575	0.729	1.435
	0.7138	-0.5	0.7426	3.37	0.6819	-2.47	0.7365	-0.105	0.7004	1.31	0.7104	-0.57	0.7295	1.445
	0.7144	-0.5	0.7431	3.35	0.6824	-2.49	0.737	-0.105	0.701	1.305	0.711	-0.57	0.7299	1.455
	0.715	-0.5	0.7435	3.31	0.6828	-2.505	0.7375	-0.105	0.7016	1.295	0.7115	-0.57	0.7304	1.455
	0.7155	-0.495	0.744	3.26	0.6833	-2.53	0.738	-0.11	0.7022	1.29	0.7121	-0.565	0.7309	1.455
	0.7161	-0.49	0.7445	3.235	0.6838	-2.56	0.7385	-0.11	0.7028	1.295	0.7127	-0.565	0.7314	1.46
	0.7167	-0.49	0.745	3.22	0.6843	-2.565	0.739	-0.11	0.7034	1.28	0.7132	-0.57	0.7318	1.465
	0.7173	-0.49	0.7455	3.2	0.6847	-2.545	0.7395	-0.115	0.704	1.26	0.7138	-0.565	0.7323	1.465
	0.7178	-0.485	0.7459	3.175	0.6852	-2.51	0.74	-0.115	0.7046	1.255	0.7143	-0.57	0.7328	1.465
	0.7184	-0.485	0.7464	3.165	0.6857	-2.47	0.7405	-0.115	0.7052	1.25	0.7149	-0.565	0.7333	1.47
	0.719	-0.485	0.7469	3.295	0.6861	-2.435	0.741	-0.12	0.7058	1.23	0.7155	-0.57	0.7338	1.48
	0.7196	-0.48	0.7474	3.29	0.6866	-2.42	0.7415	-0.12	0.7064	1.225	0.716	-0.57	0.7342	1.495
	0.7201	-0.48	0.7479	3.305	0.6871	-2.42	0.742	-0.115	0.707	1.22	0.7166	-0.57	0.7347	1.51
	0.7207	-0.48	0.7483	3.3	0.6876	-2.44	0.7425	-0.12	0.7076	1.215	0.7171	-0.57	0.7352	1.515
	0.7213	-0.475	0.7488	3.29	0.688	-2.43	0.743	-0.115	0.7082	1.21	0.7177	-0.565	0.7357	1.525
	0.7219	-0.48	0.7493	3.3	0.6885	-2.425	0.7435	-0.115	0.7088	1.225	0.7182	-0.565	0.7362	1.535
	0.7224	-0.48	0.7498	3.29	0.689	-2.415	0.744	-0.11	0.7094	1.225	0.7188	-0.565	0.7366	1.545
	0.723	-0.475	0.7503	3.295	0.6895	-2.405	0.7445	-0.115	0.71	1.23	0.7194	-0.56	0.7371	1.56
	0.7236	-0.475	0.7507	3.335	0.6899	-2.4	0.745	-0.115	0.7106	1.235	0.7199	-0.56	0.7376	1.57
	0.7242	-0.475	0.7512	3.365	0.6904	-2.39	0.7455	-0.115	0.7112	1.245	0.7205	-0.555	0.7381	1.57
	0.7247	-0.475	0.7517	3.37	0.6909	-2.385	0.746	-0.115	0.7118	1.26	0.721	-0.555	0.7386	1.575
	0.7253	-0.475	0.7522	3.41	0.6913	-2.415	0.7465	-0.085	0.7124	1.255	0.7216	-0.55	0.739	1.59
	0.7259	-0.475	0.7527	3.465	0.6918	-2.42	0.747	-0.085	0.713	1.265	0.7222	-0.55	0.7395	1.58
	0.7265	-0.47	0.7531	3.5	0.6923	-2.405	0.7475	-0.08	0.7136	1.27	0.7227	-0.55	0.74	1.575
	0.727	-0.47	0.7536	3.535	0.6928	-2.4	0.748	-0.08	0.7142	1.255	0.7233	-0.55	0.7405	1.58
	0.7276	-0.47	0.7541	3.605	0.6932	-2.4	0.7485	-0.08	0.7148	1.245	0.7238	-0.545	0.7409	1.58
	0.7282	-0.465	0.7546	3.635	0.6937	-2.385	0.749	-0.08	0.7154	1.245	0.7244	-0.545	0.7414	1.575
	0.7288	-0.465	0.7551	3.655	0.6942	-2.4	0.7494	-0.075	0.716	1.24	0.725	-0.54	0.7419	1.585
	0.7293	-0.465	0.7555	3.695	0.6946	-2.42	0.7499	-0.08	0.7166	1.225	0.7255	-0.54	0.7424	1.595
	0.7299	-0.465	0.756	3.74	0.6951	-2.435	0.7504	-0.08	0.7172	1.225	0.7261	-0.545	0.7429	1.6
	0.7305	-0.465	0.7565	3.78	0.6956	-2.445	0.7509	-0.08	0.7178	1.225	0.7266	-0.545	0.7433	1.595
	0.7311	-0.47	0.757	3.81	0.6961	-2.45	0.7514	-0.085	0.7184	1.215	0.7272	-0.545	0.7438	1.61
	0.7316	-0.47	0.7575	3.85	0.6965	-2.445	0.7519	-0.085	0.719	1.205	0.7277	-0.54	0.7443	1.625
	0.7322	-0.465	0.7579	3.86	0.697	-2.45	0.7524	-0.08	0.7196	1.215	0.7283	-0.54	0.7448	1.635
	0.7328	-0.465	0.7584	3.85	0.6975	-2.44	0.7528	-0.085	0.7202	1.21	0.7289	-0.54	0.7453	1.66
	0.7334	-0.465	0.7589	3.855	0.6979	-2.43	0.7533	-0.085	0.7208	1.18	0.7294	-0.54	0.7457	1.67
	0.7339	-0.465	0.7594	3.855	0.6984	-2.455	0.7538	-0.085	0.7214	1.18	0.73	-0.535	0.7462	1.675
	0.7345	-0.46	0.7599	3.82	0.6989	-2.465	0.7543	-0.085	0.722	1.18	0.7305	-0.535	0.7467	1.69
	0.7351	-0.46	0.7603	3.81	0.6994	-2.45	0.7548	-0.085	0.7226	1.175	0.7311	-0.535	0.7472	1.7
	0.7357	-0.455	0.7608	3.83	0.6998	-2.435	0.7553	-0.085	0.7232	1.17	0.7317	-0.535	0.7476	1.71
	0.7362	-0.455	0.7613	3.845	0.7003	-2.445	0.7558	-0.085	0.7238	1.17	0.7322	-0.535	0.7481	1.715
	0.7368	-0.45	0.7618	3.83	0.7008	-2.445	0.7563	-0.09	0.7244	1.17	0.7328	-0.535	0.7486	1.725
	0.7374	-0.45	0.7623	3.835	0.7012	-2.43	0.7567	-0.085	0.725	1.165	0.7333	-0.53	0.7491	1.735
	0.738	-0.45	0.7627	3.85	0.7017	-2.4	0.7572	-0.09	0.7256	1.18	0.7339	-0.53	0.7496	1.735
	0.7385	-0.45	0.7632	3.855	0.7022	-2.375	0.7577	-0.095	0.7262	1.175	0.7345	-0.53	0.75	1.735
	0.7391	-0.445	0.7637	3.865	0.7027	-2.34	0.7582	-0.095	0.7268	1.165	0.735	-0.53	0.7505	1.73
	0.7397	-0.44	0.7642	3.895	0.7031	-2.305	0.7587	-0.095	0.7274	1.18	0.7356	-0.53	0.751	1.735
	0.7403	-0.44	0.7647	3.89	0.7036	-2.29	0.7592	-0.1	0.728	1.17	0.7361	-0.53	0.7515	1.74
	0.7408	-0.435	0.7651	3.885	0.7041	-2.3	0.7597	-0.105	0.7286	1.16	0.7367	-0.53	0.752	1.75
	0.7414	-0.435	0.7656	3.89	0.7046	-2.325	0.7601	-0.105	0.7292	1.165	0.7372	-0.53	0.7524	1.76
	0.742	-0.44	0.7661	3.88	0.705	-2.33	0.7606	-0.11	0.7298	1.15	0.7378	-0.53	0.7529	1.77
	0.7426	-0.44	0.7666	3.84	0.7055	-2.32	0.7611	-0.11	0.7304	1.145	0.7384	-0.535	0.7534	1.78
	0.7431	-0.44	0.7671	3.815	0.706	-2.32	0.7616	-0.11	0.731	1.155	0.7389	-0.53	0.7539	1.79
	0.7437	-0.44	0.7675	3.79	0.7064	-2.305	0.7621	-0.11	0.7316	1.155	0.7395	-0.53	0.7544	1.805
	0.7443	-0.44	0.768	3.765	0.7069	-2.305	0.7626	-0.11	0.7322	1.16	0.74	-0.53	0.7548	1.815
	0.7449	-0.445	0.7685	3.745	0.7074	-2.31	0.7631	-0.105	0.7328	1.155	0.7406	-0.53	0.7553	1.83
	0.7454	-0.45	0.769	3.74	0.7079	-2.32	0.7635	-0.105	0.7334	1.155	0.7412	-0.525	0.7558	1.845
	0.746	-0.45	0.7694	3.715	0.7083	-2.32	0.764	-0.105	0.734	1.175	0.7417	-0.52	0.7563	1.855
	0.7466	-0.45	0.7699	3.695	0.7088	-2.31	0.7645	-0.105	0.7346	1.16	0.7423	-0.52	0.7567	1.87
	0.7472	-0.455	0.7704	3.69	0.7093	-2.305	0.765	-0.1	0.7352	1.165	0.7428	-0.525	0.7572	1.89
	0.7477	-0.455	0.7709	3.69	0.7097	-2.295	0.7655	-0.1	0.7358	1.16	0.7434	-0.525	0.7577	1.9
	0.7483	-0.455	0.7714	3.685	0.7102	-2.285	0.766	-0.095	0.7364	1.135	0.744	-0.525	0.7582	1.92
	0.7489	-0.455	0.7718	3.675	0.7107	-2.27	0.7665	-0.095	0.737	1.14	0.7445	-0.525	0.7587	1.935
	0.7495	-0.45	0.7723	3.685	0.7112	-2.255	0.7669	-0.095	0.7376	1.15	0.7451	-0.525	0.7591	1.93
	0.75	-0.455	0.7728	3.695	0.7116	-2.26	0.7674	-0.095	0.7382	1.13	0.7456	-0.52	0.7596	1.945
	0.7506	-0.455	0.7733	3.71	0.7121	-2.27	0.7679	-0.095	0.7388	1.135	0.7462	-0.525	0.7601	1.945
	0.7512	-0.455	0.7738	3.72	0.7126	-2.295	0.7684	-0.095	0.7394	1.15	0.7467	-0.525	0.7606	1.945
	0.7518	-0.455	0.7742	3.74	0.713	-2.325	0.7689	-0.095	0.74	1.155	0.7473	-0.525	0.7611	1.94
	0.7523	-0.46	0.7747	3.765	0.7135	-2.34	0.7694	-0.095	0.7406	1.135	0.7479	-0.525	0.7615	1.93
	0.7529	-0.46	0.7752	3.785	0.714	-2.335	0.7699	-0.09	0.7412	1.14	0.7484	-0.525	0.762	1.915
	0.7535	-0.46	0.7757	3.805	0.7145	-2.31	0.7704	-0.09	0.7418	1.16	0.749	-0.525	0.7625	1.915
	0.7541	-0.46	0.7762	3.825	0.7149	-2.295	0.7708	-0.09	0.7424	1.14	0.7495	-0.525	0.763	1.92
	0.7546	-0.465	0.7766	3.845	0.7154	-2.29	0.7713	-0.085	0.743	1.11	0.7501	-0.525	0.7635	1.925
	0.7552	-0.47	0.7771	3.865	0.7159	-2.28	0.7718	-0.085	0.7436	1.105	0.7507	-0.52	0.7639	1.935
	0.7558	-0.47	0.7776	3.885	0.7163	-2.28	0.7723	-0.08	0.7442	1.09	0.7512	-0.525	0.7644	1.935
	0.7564	-0.47	0.7781	3.91	0.7168	-2.255	0.7728	-0.085	0.7448	1.065	0.7518	-0.47	0.7649	1.94
	0.7569	-0.47	0.7786	3.94	0.7173	-2.235	0.7733	-0.08	0.7454	1.06	0.7524	-0.465	0.7654	1.95
	0.7575	-0.47	0.779	3.975	0.7178	-2.23	0.7738	-0.08	0.746	1.05	0.753	-0.465	0.7658	1.95
	0.7581	-0.47	0.7795	4.025	0.7182	-2.225	0.7742	-0.08	0.7466	1.035	0.7535	-0.465	0.7663	1.945
	0.7587	-0.47	0.78	4.08	0.7187	-2.205	0.7747	-0.08	0.7472	1.035	0.7541	-0.465	0.7668	1.96
	0.7592	-0.465	0.7805	4.11	0.7192	-2.185	0.7752	-0.08	0.7478	1.04	0.7547	-0.465	0.7673	1.96
	0.7598	-0.46	0.781	4.12	0.7197	-2.175	0.7757	-0.085	0.7484	1.045	0.7553	-0.465	0.7679	1.96
	0.7604	-0.46	0.7814	4.095	0.7201	-2.185	0.7762	-0.085	0.749	1.03	0.7559	-0.465	0.7684	1.97
	0.761	-0.455	0.7819	4.075	0.7206	-2.21	0.7767	-0.085	0.7496	1.045	0.7565	-0.465	0.7689	1.975
	0.7615	-0.455	0.7824	4.045	0.7211	-2.23	0.7772	-0.09	0.7502	1.06	0.757	-0.465	0.7694	1.985
	0.7621	-0.455	0.7829	4.01	0.7215	-2.235	0.7776	-0.09	0.7508	1.04	0.7576	-0.465	0.7699	1.985
	0.7627	-0.455	0.7834	3.97	0.722	-2.22	0.7781	-0.1	0.7514	1.04	0.7582	-0.465	0.7704	1.995
	0.7633	-0.455	0.7838	3.93	0.7225	-2.22	0.7786	-0.1	0.752	1.05	0.7588	-0.46	0.7709	2
	0.7638	-0.455	0.7843	3.89	0.723	-2.22	0.7791	-0.1	0.7526	1.05	0.7594	-0.46	0.7714	2
	0.7644	-0.455	0.7848	3.845	0.7234	-2.225	0.7796	-0.1	0.7531	1.035	0.7599	-0.46	0.7719	2.015
	0.765	-0.45	0.7853	3.805	0.7239	-2.23	0.7801	-0.105	0.7537	1.035	0.7605	-0.46	0.7724	2.02
	0.7656	-0.455	0.7858	3.745	0.7244	-2.245	0.7806	-0.1	0.7543	1.04	0.7611	-0.455	0.7729	2.025
	0.7661	-0.45	0.7862	3.66	0.7248	-2.265	0.7811	-0.1	0.7549	1.04	0.7617	-0.455	0.7734	2.04
	0.7667	-0.45	0.7867	3.585	0.7253	-2.26	0.7815	-0.1	0.7555	1.045	0.7623	-0.45	0.7739	2.04
	0.7673	-0.445	0.7872	3.525	0.7258	-2.245	0.782	-0.095	0.7561	1.06	0.7629	-0.45	0.7744	2.03
	0.7679	-0.445	0.7877	3.445	0.7263	-2.24	0.7825	-0.095	0.7566	1.04	0.7634	-0.45	0.7749	2.035
	0.7684	-0.445	0.7882	3.35	0.7267	-2.225	0.783	-0.09	0.7571	1.055	0.764	-0.45	0.7754	2.06
	0.769	-0.445	0.7886	3.265	0.7272	-2.21	0.7835	-0.085	0.7576	1.065	0.7646	-0.45	0.7759	2.065
	0.7696	-0.445	0.7891	3.205	0.7277	-2.22	0.784	-0.08	0.7581	1.06	0.7652	-0.45	0.7764	2.055
	0.7702	-0.445	0.7896	3.15	0.7281	-2.22	0.7845	-0.075	0.7586	1.065	0.7658	-0.45	0.7769	2.05
	0.7707	-0.445	0.7901	3.115	0.7286	-2.205	0.7849	-0.07	0.7591	1.08	0.7663	-0.45	0.7774	2.065
	0.7713	-0.44	0.7906	3.09	0.7291	-2.19	0.7854	-0.07	0.7596	1.095	0.7669	-0.45	0.7779	2.07
	0.7719	-0.44	0.791	3.065	0.7296	-2.17	0.7859	-0.065	0.7601	1.085	0.7675	-0.45	0.7785	2.075
	0.7725	-0.44	0.7915	3.08	0.73	-2.155	0.7864	-0.06	0.7606	1.08	0.7681	-0.45	0.779	2.07
	0.773	-0.44	0.792	3.14	0.7305	-2.135	0.7869	-0.055	0.7611	1.105	0.7687	-0.45	0.7795	2.065
	0.7736	-0.44	0.7925	3.195	0.731	-2.12	0.7874	-0.05	0.7616	1.095	0.7693	-0.45	0.78	2.065
	0.7742	-0.445	0.793	3.245	0.7314	-2.105	0.7879	-0.045	0.7621	1.08	0.7698	-0.445	0.7805	2.075
	0.7748	-0.44	0.7934	3.325	0.7319	-2.09	0.7883	-0.04	0.7626	1.1	0.7704	-0.445	0.781	2.08
	0.7753	-0.445	0.7939	3.41	0.7324	-2.29	0.7888	-0.03	0.7631	1.09	0.771	-0.44	0.7815	2.085
	0.7759	-0.445	0.7944	3.485	0.7329	-2.325	0.7893	-0.02	0.7636	1.06	0.7716	-0.44	0.782	2.095
	0.7765	-0.445	0.7949	3.585	0.7334	-2.355	0.7898	-0.01	0.7641	1.065	0.7722	-0.435	0.7825	2.105
	0.7771	-0.45	0.7954	3.7	0.7339	-2.385	0.7903	-0.005	0.7646	1.07	0.7728	-0.43	0.783	2.12
	0.7776	-0.45	0.7958	3.78	0.7344	-2.395	0.7908	0	0.7651	1.055	0.7733	-0.43	0.7835	2.13
	0.7782	-0.45	0.7963	3.865	0.7349	-2.385	0.7913	0.01	0.7656	1.045	0.7739	-0.425	0.784	2.14
	0.7788	-0.45	0.7968	3.97	0.7354	-2.385	0.7917	0.02	0.7661	1.04	0.7745	-0.425	0.7845	2.145
	0.7794	-0.45	0.7973	4.025	0.7359	-2.385	0.7922	0.03	0.7666	1.035	0.7751	-0.425	0.785	2.155
	0.7799	-0.45	0.7978	4.055	0.7364	-2.39	0.7927	0.035	0.7671	1.025	0.7757	-0.425	0.7855	2.17
	0.7805	-0.455	0.7982	4.11	0.7369	-2.415	0.7932	0.045	0.7676	1.02	0.7762	-0.42	0.786	2.175
	0.7811	-0.455	0.7987	4.14	0.7374	-2.42	0.7937	0.05	0.7681	1.035	0.7768	-0.42	0.7865	2.18
	0.7817	-0.455	0.7992	4.13	0.7379	-2.43	0.7942	0.05	0.7686	1.03	0.7774	-0.42	0.787	2.185
	0.7822	-0.45	0.7997	4.12	0.7384	-2.435	0.7947	0.055	0.7691	1.01	0.778	-0.42	0.7875	2.19
	0.7828	-0.45	0.8002	4.135	0.7389	-2.435	0.7952	0.055	0.7696	1.015	0.7786	-0.42	0.788	2.195
	0.7834	-0.45	0.8006	4.14	0.7394	-2.415	0.7956	0.05	0.7701	1.035	0.7792	-0.42	0.7885	2.2
	0.784	-0.45	0.8011	4.145	0.7399	-2.385	0.7961	0.055	0.7706	1.03	0.7797	-0.42	0.789	2.2
	0.7845	-0.455	0.8016	4.17	0.7405	-2.35	0.7966	0.055	0.7711	1.02	0.7803	-0.42	0.7896	2.205
	0.7851	-0.455	0.8021	4.18	0.741	-2.32	0.7971	0.045	0.7716	1.035	0.7809	-0.42	0.7901	2.2
	0.7857	-0.455	0.8025	4.195	0.7415	-2.3	0.7976	0.045	0.7721	1.025	0.7815	-0.41	0.7906	2.205
	0.7863	-0.455	0.803	4.24	0.742	-2.27	0.7981	0.045	0.7726	1.01	0.7821	-0.41	0.7911	2.2
	0.7868	-0.455	0.8035	4.275	0.7425	-2.23	0.7986	0.045	0.7731	1.01	0.7826	-0.41	0.7916	2.195
	0.7874	-0.46	0.804	4.29	0.743	-2.195	0.799	0.045	0.7736	1.01	0.7832	-0.405	0.7921	2.19
	0.788	-0.46	0.8045	4.31	0.7435	-2.155	0.7995	0.04	0.7741	1	0.7838	-0.405	0.7926	2.185
	0.7886	-0.46	0.8049	4.345	0.744	-2.09	0.8	0.04	0.7746	0.985	0.7844	-0.405	0.7931	2.185
	0.7891	-0.465	0.8054	4.36	0.7445	-2.025	0.8005	0.04	0.7751	0.99	0.785	-0.4	0.7936	2.19
	0.7897	-0.465	0.8059	4.365	0.745	-1.965	0.801	0.035	0.7756	0.98	0.7856	-0.4	0.7941	2.2
	0.7903	-0.465	0.8064	4.385	0.7455	-1.92	0.8015	0.03	0.7761	0.975	0.7861	-0.395	0.7946	2.205
	0.7909	-0.465	0.8069	4.405	0.746	-1.88	0.802	0.03	0.7766	0.965	0.7867	-0.4	0.7951	2.215
	0.7914	-0.465	0.8073	4.4	0.7465	-1.85	0.8024	0.025	0.7771	0.95	0.7873	-0.4	0.7956	2.225
	0.792	-0.465	0.8079	4.235	0.747	-1.825	0.8029	0.025	0.7776	0.94	0.7879	-0.405	0.7961	2.235
	0.7926	-0.465	0.8084	4.195	0.7475	-1.815	0.8034	0.02	0.7781	0.92	0.7885	-0.4	0.7966	2.245
	0.7932	-0.465	0.8089	4.125	0.748	-1.805	0.8039	0.01	0.7786	0.895	0.789	-0.405	0.7971	2.26
	0.7937	-0.46	0.8094	4.09	0.7485	-1.775	0.8044	0.005	0.7791	0.89	0.7896	-0.405	0.7976	2.28
	0.7943	-0.46	0.8099	4.05	0.749	-1.755	0.8049	0.005	0.7796	0.89	0.7902	-0.4	0.7981	2.275
	0.7949	-0.46	0.8104	4.005	0.7495	-1.75	0.8054	-0.005	0.7801	0.875	0.7908	-0.4	0.7986	2.265
	0.7955	-0.455	0.8109	4	0.75	-1.75	0.8059	-0.005	0.7806	0.86	0.7914	-0.405	0.7991	2.245
	0.796	-0.46	0.8114	3.98	0.7505	-1.75	0.8063	-0.01	0.7812	0.875	0.792	-0.405	0.7996	2.235
	0.7966	-0.46	0.8119	3.95	0.751	-1.765	0.8068	-0.015	0.7817	0.875	0.7925	-0.4	0.8002	2.225
	0.7972	-0.46	0.8124	3.94	0.7515	-1.82	0.8073	-0.015	0.7822	0.855	0.7931	-0.4	0.8007	2.21
	0.7978	-0.46	0.8129	3.95	0.752	-1.86	0.8078	-0.015	0.7827	0.845	0.7937	-0.4	0.8012	2.205
	0.7983	-0.455	0.8134	3.95	0.7525	-1.885	0.8083	-0.005	0.7832	0.835	0.7943	-0.4	0.8017	2.2
	0.7989	-0.455	0.8139	3.945	0.753	-1.89	0.8088	-0.01	0.7837	0.81	0.7949	-0.4	0.8022	2.195
	0.7995	-0.46	0.8144	3.965	0.7535	-1.895	0.8092	-0.02	0.7842	0.795	0.7954	-0.4	0.8027	2.19
	0.8001	-0.455	0.8149	3.955	0.754	-1.89	0.8097	-0.02	0.7847	0.77	0.796	-0.395	0.8032	2.185
	0.8006	-0.455	0.8154	3.92	0.7545	-1.885	0.8102	-0.025	0.7852	0.74	0.7966	-0.395	0.8037	2.195
	0.8012	-0.45	0.8159	3.905	0.755	-1.865	0.8107	-0.03	0.7857	0.705	0.7972	-0.395	0.8042	2.205
	0.8018	-0.45	0.8164	3.905	0.7555	-1.85	0.8112	-0.03	0.7862	0.71	0.7978	-0.395	0.8047	2.22
	0.8024	-0.445	0.817	3.88	0.756	-1.845	0.8116	-0.035	0.7867	0.72	0.7984	-0.395	0.8052	2.21
	0.8029	-0.44	0.8175	3.855	0.7565	-1.845	0.8121	-0.035	0.7872	0.695	0.7989	-0.395	0.8057	2.2
	0.8035	-0.44	0.818	3.845	0.757	-1.84	0.8126	-0.03	0.7877	0.685	0.7995	-0.395	0.8062	2.205
	0.8041	-0.46	0.8185	3.825	0.7575	-1.835	0.8131	-0.03	0.7882	0.7	0.8001	-0.395	0.8067	2.22
	0.8046	-0.455	0.819	3.8	0.758	-1.835	0.8136	-0.025	0.7887	0.705	0.8007	-0.395	0.8072	2.22
	0.8052	-0.455	0.8195	3.8	0.7585	-1.83	0.814	-0.02	0.7892	0.7	0.8013	-0.395	0.8077	2.22
	0.8057	-0.455	0.82	3.805	0.759	-1.825	0.8145	-0.015	0.7897	0.7	0.8019	-0.395	0.8082	2.215
	0.8063	-0.455	0.8205	3.805	0.7595	-1.82	0.815	-0.015	0.7902	0.7	0.8024	-0.395	0.8087	2.22
	0.8069	-0.445	0.821	3.815	0.76	-1.82	0.8155	-0.015	0.7907	0.675	0.803	-0.395	0.8092	2.235
	0.8074	-0.445	0.8215	3.815	0.7605	-1.82	0.816	-0.01	0.7912	0.655	0.8036	-0.39	0.8097	2.24
	0.808	-0.45	0.822	3.815	0.761	-1.82	0.8164	-0.015	0.7917	0.65	0.8042	-0.395	0.8102	2.23
	0.8085	-0.45	0.8225	3.825	0.7615	-1.84	0.8169	-0.01	0.7922	0.645	0.8048	-0.39	0.8108	2.215
	0.8091	-0.445	0.823	3.83	0.762	-1.875	0.8174	-0.01	0.7927	0.645	0.8053	-0.39	0.8113	2.21
	0.8097	-0.445	0.8235	3.85	0.7625	-1.91	0.8179	-0.015	0.7932	0.65	0.8059	-0.39	0.8118	2.205
	0.8102	-0.445	0.824	3.88	0.763	-1.935	0.8184	-0.01	0.7937	0.65	0.8065	-0.385	0.8123	2.205
	0.8108	-0.445	0.8245	3.905	0.7635	-1.96	0.8188	-0.015	0.7942	0.635	0.8071	-0.385	0.8128	2.2
	0.8113	-0.44	0.825	3.935	0.764	-1.955	0.8193	-0.01	0.7947	0.645	0.8077	-0.385	0.8133	2.2
	0.8119	-0.44	0.8255	3.955	0.7645	-1.94	0.8198	-0.01	0.7952	0.68	0.8083	-0.385	0.8138	2.19
	0.8124	-0.44	0.826	3.97	0.765	-1.915	0.8203	-0.01	0.7957	0.69	0.8088	-0.39	0.8143	2.195
	0.813	-0.44	0.8265	3.975	0.7655	-1.885	0.8208	-0.01	0.7962	0.67	0.8094	-0.39	0.8148	2.195
	0.8136	-0.44	0.8271	3.98	0.766	-1.845	0.8212	-0.005	0.7967	0.66	0.81	-0.39	0.8153	2.2
	0.8141	-0.44	0.8276	3.97	0.7665	-1.805	0.8217	-0.005	0.7972	0.675	0.8106	-0.39	0.8158	2.21
	0.8147	-0.435	0.8281	3.965	0.767	-1.775	0.8222	0	0.7977	0.675	0.8112	-0.39	0.8163	2.24
	0.8152	-0.435	0.8286	3.965	0.7675	-1.76	0.8227	0.005	0.7982	0.67	0.8117	-0.39	0.8168	2.255
	0.8158	-0.435	0.8291	3.995	0.768	-1.745	0.8232	0.01	0.7987	0.685	0.8123	-0.39	0.8173	2.25
	0.8164	-0.43	0.8296	4.035	0.7685	-1.74	0.8236	0.015	0.7992	0.7	0.8129	-0.39	0.8178	2.265
	0.8169	-0.425	0.8301	4.075	0.769	-1.74	0.8241	0.02	0.7997	0.675	0.8135	-0.39	0.8183	2.265
	0.8175	-0.425	0.8306	4.12	0.7695	-1.755	0.8246	0.025	0.8002	0.69	0.8141	-0.39	0.8188	2.275
	0.818	-0.425	0.8311	4.14	0.77	-1.78	0.8251	0.025	0.8007	0.73	0.8147	-0.395	0.8193	2.285
	0.8186	-0.425	0.8316	4.185	0.7705	-1.805	0.8256	0.03	0.8012	0.715	0.8152	-0.39	0.8198	2.28
	0.8192	-0.425	0.8321	4.22	0.771	-1.835	0.8261	0.03	0.8017	0.7	0.8158	-0.385	0.8203	2.28
	0.8197	-0.425	0.8326	4.23	0.7715	-1.865	0.8265	0.04	0.8022	0.725	0.8164	-0.385	0.8208	2.285
	0.8203	-0.425	0.8331	4.245	0.772	-1.9	0.827	0.04	0.8027	0.725	0.817	-0.39	0.8213	2.295
	0.8208	-0.43	0.8336	4.255	0.7725	-1.945	0.8275	0.04	0.8032	0.705	0.8176	-0.385	0.8219	2.3
	0.8214	-0.43	0.8341	4.26	0.773	-1.98	0.828	0.045	0.8037	0.695	0.8181	-0.385	0.8224	2.29
	0.8219	-0.435	0.8346	4.255	0.7735	-1.975	0.8285	0.04	0.8042	0.7	0.8187	-0.385	0.8229	2.29
	0.8225	-0.43	0.8351	4.235	0.774	-1.975	0.8289	0.045	0.8047	0.72	0.8193	-0.385	0.8234	2.3
	0.8231	-0.43	0.8356	4.215	0.7745	-1.955	0.8294	0.045	0.8052	0.705	0.8199	-0.385	0.8239	2.31
	0.8236	-0.435	0.8361	4.185	0.775	-1.92	0.8299	0.045	0.8057	0.72	0.8205	-0.39	0.8244	2.325
	0.8242	-0.435	0.8366	4.165	0.7755	-1.885	0.8304	0.045	0.8063	0.735	0.8211	-0.39	0.8249	2.34
	0.8247	-0.435	0.8372	4.115	0.776	-1.84	0.8309	0.055	0.8068	0.73	0.8216	-0.39	0.8254	2.345
	0.8253	-0.435	0.8377	4.075	0.7765	-1.8	0.8313	0.05	0.8073	0.75	0.8222	-0.395	0.8259	2.36
	0.8259	-0.435	0.8382	4.035	0.777	-1.765	0.8318	0.05	0.8078	0.775	0.8228	-0.39	0.8264	2.385
	0.8264	-0.435	0.8387	4.005	0.7775	-1.745	0.8323	0.06	0.8083	0.765	0.8234	-0.39	0.8269	2.39
	0.827	-0.435	0.8392	3.985	0.778	-1.72	0.8328	0.055	0.8088	0.735	0.824	-0.39	0.8274	2.395
	0.8275	-0.435	0.8397	3.95	0.7785	-1.705	0.8333	0.05	0.8093	0.735	0.8245	-0.39	0.8279	2.395
	0.8281	-0.435	0.8402	3.91	0.7791	-1.69	0.8337	0.055	0.8098	0.735	0.8251	-0.39	0.8284	2.4
	0.8286	-0.435	0.8407	3.89	0.7796	-1.685	0.8342	0.045	0.8103	0.675	0.8257	-0.375	0.8289	2.395
	0.8292	-0.435	0.8412	3.845	0.7801	-1.69	0.8347	0.05	0.8108	0.64	0.8263	-0.375	0.8294	2.395
	0.8298	-0.435	0.8417	3.765	0.7806	-1.695	0.8352	0.04	0.8113	0.665	0.8268	-0.375	0.8299	2.39
	0.8303	-0.44	0.8422	3.67	0.7811	-1.69	0.8357	0.04	0.8118	0.65	0.8274	-0.375	0.8304	2.36
	0.8309	-0.44	0.8427	3.575	0.7816	-1.695	0.8361	0.035	0.8123	0.6	0.828	-0.37	0.8309	2.105
	0.8314	-0.445	0.8432	3.49	0.7821	-1.69	0.8366	0.035	0.8128	0.615	0.8285	-0.375	0.8314	2.115
	0.832	-0.45	0.8437	3.42	0.7826	-1.685	0.8371	0.03	0.8133	0.63	0.8291	-0.375	0.8319	2.13
	0.8326	-0.45	0.8442	3.335	0.7831	-1.685	0.8376	0.025	0.8138	0.6	0.8297	-0.375	0.8324	2.135
	0.8331	-0.45	0.8447	3.24	0.7836	-1.69	0.8381	0.025	0.8143	0.595	0.8303	-0.375	0.833	2.135
	0.8337	-0.45	0.8452	3.16	0.7841	-1.705	0.8385	0.015	0.8148	0.625	0.8308	-0.37	0.8335	2.145
	0.8342	-0.45	0.8457	3.1	0.7846	-1.715	0.839	0.015	0.8153	0.595	0.8314	-0.37	0.834	2.16
	0.8348	-0.45	0.8462	3.08	0.7851	-1.715	0.8395	0.01	0.8158	0.55	0.832	-0.375	0.8345	2.175
	0.8354	-0.45	0.8467	3.055	0.7856	-1.72	0.84	0.01	0.8163	0.55	0.8325	-0.375	0.835	2.185
	0.8359	-0.45	0.8473	3.035	0.7861	-1.72	0.8405	0.01	0.8168	0.555	0.8331	-0.375	0.8355	2.185
	0.8365	-0.45	0.8478	3.035	0.7866	-1.715	0.8409	0.005	0.8173	0.53	0.8337	-0.375	0.836	2.195
	0.837	-0.45	0.8483	3.065	0.7871	-1.705	0.8414	0.005	0.8178	0.525	0.8342	-0.375	0.8365	2.215
	0.8376	-0.455	0.8488	3.07	0.7876	-1.685	0.8419	0	0.8183	0.53	0.8348	-0.375	0.837	2.23
	0.8381	-0.45	0.8493	3.085	0.7881	-1.655	0.8424	0.005	0.8188	0.51	0.8354	-0.38	0.8375	2.245
	0.8387	-0.45	0.8498	3.1	0.7886	-1.635	0.8429	-0.005	0.8193	0.495	0.8359	-0.375	0.838	2.26
	0.8393	-0.45	0.8503	3.1	0.7891	-1.615	0.8433	-0.01	0.8198	0.5	0.8365	-0.375	0.8385	2.275
	0.8398	-0.45	0.8508	3.105	0.7896	-1.595	0.8438	-0.02	0.8203	0.49	0.8371	-0.375	0.839	2.285
	0.8404	-0.445	0.8513	3.11	0.7901	-1.585	0.8443	-0.025	0.8208	0.5	0.8376	-0.37	0.8395	2.285
	0.8409	-0.45	0.8518	3.095	0.7906	-1.585	0.8448	-0.025	0.8213	0.505	0.8382	-0.37	0.84	2.28
	0.8415	-0.45	0.8523	3.08	0.7911	-1.59	0.8453	-0.04	0.8218	0.505	0.8388	-0.365	0.8405	2.28
	0.8421	-0.45	0.8528	3.08	0.7916	-1.6	0.8457	-0.04	0.8223	0.505	0.8394	-0.365	0.841	2.27
	0.8426	-0.445	0.8533	3.06	0.7921	-1.61	0.8462	-0.045	0.8228	0.525	0.8399	-0.37	0.8415	2.26
	0.8432	-0.445	0.8538	3	0.7926	-1.605	0.8467	-0.05	0.8233	0.525	0.8405	-0.365	0.842	2.24
	0.8437	-0.445	0.8543	2.95	0.7931	-1.6	0.8472	-0.05	0.8238	0.535	0.8411	-0.365	0.8425	2.215
	0.8443	-0.44	0.8548	2.905	0.7936	-1.595	0.8477	-0.06	0.8243	0.56	0.8416	-0.365	0.843	2.21
	0.8449	-0.44	0.8553	2.85	0.7941	-1.595	0.8481	-0.06	0.8248	0.55	0.8422	-0.365	0.8435	2.21
	0.8454	-0.44	0.8558	2.81	0.7946	-1.61	0.8486	-0.055	0.8253	0.54	0.8428	-0.365	0.844	2.22
	0.846	-0.435	0.8563	2.78	0.7951	-1.645	0.8491	-0.055	0.8258	0.545	0.8433	-0.365	0.8445	2.225
	0.8465	-0.43	0.8568	2.74	0.7956	-1.675	0.8496	-0.055	0.8263	0.54	0.8439	-0.37	0.845	2.21
	0.8471	-0.43	0.8574	2.7	0.7961	-1.535	0.8501	-0.055	0.8268	0.515	0.8445	-0.37	0.8455	2.21
	0.8476	-0.43	0.8579	2.68	0.7966	-1.515	0.8505	-0.055	0.8273	0.525	0.845	-0.37	0.846	2.235
	0.8482	-0.425	0.8584	2.685	0.7971	-1.51	0.851	-0.06	0.8277	0.555	0.8456	-0.37	0.8465	2.255
	0.8488	-0.425	0.8589	2.675	0.7975	-1.5	0.8515	-0.06	0.8282	0.535	0.8462	-0.375	0.847	2.245
	0.8493	-0.42	0.8594	2.68	0.798	-1.495	0.852	-0.07	0.8287	0.51	0.8467	-0.375	0.8475	2.24
	0.8499	-0.415	0.8599	2.71	0.7985	-1.49	0.8525	-0.075	0.8292	0.53	0.8473	-0.37	0.8481	2.245
	0.8504	-0.415	0.8604	2.725	0.799	-1.485	0.8529	-0.08	0.8297	0.55	0.8479	-0.365	0.8486	2.255
	0.851	-0.42	0.8609	2.75	0.7995	-1.475	0.8534	-0.085	0.8302	0.525	0.8484	-0.365	0.8491	2.26
	0.8516	-0.415	0.8614	2.785	0.7999	-1.475	0.8539	-0.1	0.8307	0.51	0.849	-0.365	0.8496	2.26
	0.8521	-0.415	0.8619	2.825	0.8004	-1.475	0.8544	-0.105	0.8312	0.495	0.8496	-0.37	0.8501	2.265
	0.8527	-0.41	0.8624	2.85	0.8009	-1.48	0.8549	-0.115	0.8317	0.485	0.8502	-0.365	0.8506	2.265
	0.8532	-0.415	0.8629	2.88	0.8014	-1.49	0.8553	-0.125	0.8322	0.46	0.8507	-0.365	0.8511	2.27
	0.8538	-0.415	0.8634	2.915	0.8019	-1.495	0.8558	-0.125	0.8327	0.44	0.8513	-0.365	0.8516	2.295
	0.8543	-0.415	0.8639	2.93	0.8024	-1.51	0.8563	-0.13	0.8332	0.45	0.8519	-0.36	0.8521	2.305
	0.8549	-0.415	0.8644	2.915	0.8028	-1.505	0.8568	-0.135	0.8337	0.47	0.8524	-0.365	0.8526	2.305
	0.8555	-0.415	0.8649	2.93	0.8033	-1.49	0.8573	-0.135	0.8342	0.475	0.853	-0.365	0.8531	2.315
	0.856	-0.42	0.8654	2.93	0.8038	-1.47	0.8578	-0.13	0.8347	0.475	0.8536	-0.37	0.8536	2.315
	0.8566	-0.42	0.8659	2.915	0.8043	-1.46	0.8582	-0.125	0.8352	0.495	0.8541	-0.37	0.8541	2.31
	0.8571	-0.42	0.8664	2.92	0.8048	-1.455	0.8587	-0.125	0.8357	0.535	0.8547	-0.37	0.8546	2.3
	0.8577	-0.415	0.8669	2.935	0.8053	-1.445	0.8592	-0.12	0.8362	0.545	0.8553	-0.375	0.8551	2.315
	0.8583	-0.415	0.8675	2.93	0.8057	-1.445	0.8597	-0.115	0.8367	0.55	0.8558	-0.375	0.8556	2.315
	0.8588	-0.415	0.868	2.915	0.8062	-1.455	0.8602	-0.11	0.8372	0.565	0.8564	-0.375	0.8561	2.31
	0.8594	-0.42	0.8685	2.89	0.8067	-1.475	0.8606	-0.1	0.8377	0.545	0.857	-0.375	0.8566	2.31
	0.8599	-0.415	0.869	2.865	0.8072	-1.505	0.8611	-0.1	0.8382	0.53	0.8575	-0.375	0.8571	2.305
	0.8605	-0.415	0.8695	2.825	0.8077	-1.525	0.8616	-0.09	0.8387	0.54	0.8581	-0.375	0.8576	2.3
	0.8611	-0.415	0.87	2.78	0.8082	-1.53	0.8621	-0.085	0.8392	0.55	0.8587	-0.375	0.8581	2.29
	0.8616	-0.42	0.8705	2.75	0.8086	-1.515	0.8626	-0.08	0.8397	0.56	0.8593	-0.37	0.8586	2.29
	0.8622	-0.42	0.871	2.73	0.8091	-1.5	0.863	-0.08	0.8402	0.565	0.8598	-0.37	0.8591	2.285
	0.8627	-0.425	0.8715	2.69	0.8096	-1.49	0.8635	-0.07	0.8407	0.56	0.8604	-0.37	0.8596	2.28
	0.8633	-0.425	0.872	3.045	0.8101	-1.495	0.864	-0.06	0.8411	0.57	0.861	-0.37	0.8601	2.29
	0.8638	-0.425	0.8726	3.045	0.8106	-1.52	0.8645	-0.035	0.8416	0.61	0.8615	-0.37	0.8606	2.295
	0.8644	-0.43	0.8731	3.025	0.811	-1.54	0.865	0	0.8421	0.64	0.8621	-0.37	0.8611	2.29
	0.865	-0.425	0.8737	3	0.8115	-1.53	0.8654	0.03	0.8426	0.63	0.8627	-0.37	0.8616	2.29
	0.8655	-0.425	0.8742	2.96	0.812	-1.5	0.8659	0.07	0.8431	0.635	0.8632	-0.37	0.8621	2.3
	0.8661	-0.425	0.8748	2.885	0.8125	-1.465	0.8664	0.115	0.8436	0.645	0.8638	-0.37	0.8626	2.305
	0.8666	-0.43	0.8753	2.8	0.813	-1.435	0.8669	0.155	0.8441	0.635	0.8644	-0.37	0.8632	2.31
	0.8672	-0.43	0.8759	2.725	0.8135	-1.415	0.8674	0.2	0.8446	0.63	0.8649	-0.375	0.8637	2.325
	0.8678	-0.425	0.8764	2.66	0.8139	-1.4	0.8678	0.24	0.8451	0.645	0.8655	-0.375	0.8642	2.345
	0.8683	-0.425	0.877	2.605	0.8144	-1.385	0.8683	0.28	0.8456	0.655	0.8661	-0.375	0.8647	2.36
	0.8689	-0.425	0.8775	2.55	0.8149	-1.38	0.8688	0.315	0.8461	0.665	0.8666	-0.375	0.8652	2.38
	0.8694	-0.42	0.8781	2.525	0.8154	-1.375	0.8693	0.625	0.8466	0.675	0.8672	-0.375	0.8657	2.39
	0.87	-0.42	0.8786	2.51	0.8159	-1.365	0.8698	0.635	0.8471	0.68	0.8678	-0.375	0.8662	2.405
	0.8706	-0.42	0.8792	2.465	0.8164	-1.35	0.8702	0.65	0.8476	0.68	0.8684	-0.375	0.8667	2.425
	0.8711	-0.415	0.8797	2.42	0.8168	-1.335	0.8707	0.66	0.8481	0.685	0.8689	-0.375	0.8672	2.455
	0.8717	-0.42	0.8803	2.4	0.8173	-1.315	0.8712	0.665	0.8486	0.695	0.8695	-0.375	0.8677	2.46
	0.8722	-0.42	0.8808	2.385	0.8178	-1.315	0.8717	0.67	0.8491	0.685	0.8701	-0.37	0.8682	2.445
	0.8728	-0.42	0.8814	2.4	0.8183	-1.315	0.8722	0.675	0.8496	0.66	0.8706	-0.37	0.8687	2.43
	0.8733	-0.42	0.8819	2.415	0.8188	-1.31	0.8727	0.69	0.8501	0.625	0.8712	-0.365	0.8692	2.43
	0.8739	-0.42	0.8825	2.435	0.8193	-1.32	0.8731	0.71	0.8506	0.605	0.8718	-0.365	0.8697	2.41
	0.8745	-0.42	0.883	2.445	0.8197	-1.36	0.8736	0.715	0.8511	0.6	0.8723	-0.365	0.8702	2.395
	0.875	-0.44	0.8836	2.49	0.8202	-1.405	0.8741	0.73	0.8516	0.6	0.8729	-0.365	0.8707	2.405
	0.8756	-0.44	0.8841	2.555	0.8207	-1.435	0.8746	0.75	0.8521	0.59	0.8735	-0.365	0.8712	2.39
	0.8762	-0.435	0.8847	2.59	0.8212	-1.44	0.8751	0.77	0.8526	0.57	0.874	-0.365	0.8717	2.37
	0.8767	-0.44	0.8852	2.61	0.8217	-1.445	0.8755	0.785	0.8531	0.555	0.8746	-0.365	0.8722	2.385
	0.8773	-0.44	0.8858	2.65	0.8221	-1.445	0.876	0.8	0.8536	0.585	0.8752	-0.37	0.8727	2.385
	0.8779	-0.44	0.8863	2.715	0.8226	-1.435	0.8765	0.82	0.8541	0.605	0.8757	-0.37	0.8732	2.365
	0.8784	-0.44	0.8869	2.765	0.8231	-1.43	0.877	0.84	0.8545	0.595	0.8763	-0.37	0.8737	2.35
	0.879	-0.435	0.8874	2.815	0.8236	-1.43	0.8775	0.86	0.855	0.575	0.8769	-0.37	0.8742	2.365
	0.8796	-0.435	0.888	2.865	0.8241	-1.44	0.8779	0.88	0.8555	0.595	0.8775	-0.37	0.8747	2.365
	0.8801	-0.44	0.8885	2.905	0.8246	-1.445	0.8784	0.895	0.856	0.61	0.878	-0.37	0.8752	2.35
	0.8807	-0.435	0.8891	2.96	0.825	-1.45	0.8789	0.91	0.8565	0.575	0.8786	-0.37	0.8757	2.365
	0.8813	-0.43	0.8896	3.03	0.8255	-1.44	0.8794	0.91	0.857	0.565	0.8792	-0.37	0.8762	2.38
	0.8818	-0.43	0.8902	3.07	0.826	-1.42	0.8799	0.925	0.8575	0.59	0.8797	-0.365	0.8767	2.365
	0.8824	-0.43	0.8907	3.1	0.8265	-1.405	0.8804	0.93	0.858	0.595	0.8803	-0.365	0.8772	2.365
	0.883	-0.43	0.8913	3.145	0.827	-1.39	0.8808	0.92	0.8585	0.595	0.8809	-0.365	0.8777	2.385
	0.8835	-0.43	0.8918	3.18	0.8275	-1.375	0.8813	0.92	0.859	0.61	0.8814	-0.365	0.8782	2.38
	0.8841	-0.43	0.8924	3.19	0.8279	-1.35	0.8818	0.93	0.8595	0.62	0.882	-0.36	0.8788	2.365
	0.8847	-0.43	0.8929	3.195	0.8284	-1.34	0.8823	0.93	0.86	0.615	0.8826	-0.36	0.8793	2.38
	0.8852	-0.43	0.8935	3.2	0.8289	-1.33	0.8828	0.925	0.8605	0.615	0.8831	-0.36	0.8798	2.4
	0.8858	-0.43	0.894	3.2	0.8294	-1.325	0.8832	0.945	0.861	0.62	0.8837	-0.355	0.8803	2.375
	0.8864	-0.425	0.8946	3.21	0.8299	-1.325	0.8837	0.945	0.8615	0.605	0.8843	-0.355	0.8808	2.365
	0.8869	-0.425	0.8951	3.2	0.8304	-1.32	0.8842	0.945	0.862	0.6	0.8848	-0.355	0.8813	2.385
	0.8875	-0.425	0.8957	3.195	0.8308	-1.315	0.8847	0.95	0.8625	0.605	0.8854	-0.355	0.8818	2.375
	0.8881	-0.43	0.8962	3.21	0.8313	-1.3	0.8852	0.96	0.863	0.605	0.886	-0.355	0.8823	2.36
	0.8886	-0.43	0.8968	3.24	0.8318	-1.275	0.8857	0.95	0.8635	0.615	0.8866	-0.36	0.8828	2.36
	0.8892	-0.425	0.8973	3.255	0.8323	-1.255	0.8861	0.96	0.864	0.62	0.8871	-0.36	0.8833	2.36
	0.8898	-0.425	0.8979	3.265	0.8328	-1.245	0.8866	0.96	0.8645	0.62	0.8877	-0.36	0.8838	2.33
	0.8903	-0.425	0.8984	3.275	0.8332	-1.24	0.8871	0.955	0.865	0.63	0.8883	-0.36	0.8843	2.335
	0.8909	-0.425	0.899	3.285	0.8337	-1.245	0.8876	0.95	0.8655	0.65	0.8888	-0.36	0.8848	2.34
	0.8915	-0.425	0.8995	3.3	0.8342	-1.245	0.8881	0.955	0.866	0.665	0.8894	-0.36	0.8853	2.315
	0.892	-0.425	0.9001	3.3	0.8347	-1.245	0.8885	0.955	0.8665	0.65	0.89	-0.355	0.8858	2.295
	0.8926	-0.42	0.9006	3.255	0.8352	-1.25	0.889	0.955	0.867	0.645	0.8905	-0.355	0.8863	2.28
	0.8932	-0.42	0.9012	3.195	0.8357	-1.255	0.8895	0.965	0.8675	0.655	0.8911	-0.355	0.8868	2.265
	0.8937	-0.42	0.9017	3.15	0.8361	-1.255	0.89	0.98	0.8679	0.65	0.8917	-0.355	0.8873	2.245
	0.8943	-0.425	0.9023	3.105	0.8366	-1.255	0.8905	0.985	0.8684	0.625	0.8922	-0.35	0.8878	2.23
	0.8949	-0.425	0.9028	3.045	0.8371	-1.26	0.891	0.99	0.8689	0.625	0.8928	-0.35	0.8883	2.21
	0.8954	-0.42	0.9034	2.99	0.8376	-1.275	0.8914	1.005	0.8694	0.63	0.8934	-0.35	0.8888	2.19
	0.896	-0.42	0.9039	2.955	0.8381	-1.285	0.8919	1.01	0.8699	0.625	0.8939	-0.345	0.8893	2.18
	0.8966	-0.425	0.9045	2.935	0.8386	-1.29	0.8924	1.025	0.8704	0.615	0.8945	-0.345	0.8898	2.185
	0.8971	-0.425	0.905	2.915	0.839	-1.29	0.8929	1.035	0.8709	0.63	0.8951	-0.345	0.8903	2.17
	0.8977	-0.43	0.9056	2.92	0.8395	-1.285	0.8934	1.04	0.8714	0.635	0.8957	-0.345	0.8908	2.175
	0.8983	-0.43	0.9061	2.915	0.84	-1.28	0.8938	1.045	0.8719	0.605	0.8962	-0.345	0.8913	2.19
	0.8988	-0.425	0.9067	2.92	0.8405	-1.27	0.8943	1.055	0.8724	0.59	0.8968	-0.35	0.8918	2.185
	0.8994	-0.425	0.9072	2.935	0.841	-1.255	0.8948	1.05	0.8729	0.605	0.8974	-0.35	0.8923	2.18
	0.9	-0.43	0.9078	2.945	0.8415	-1.24	0.8953	1.055	0.8734	0.58	0.8979	-0.345	0.8928	2.18
	0.9005	-0.43	0.9083	2.96	0.8419	-1.225	0.8958	1.055	0.8739	0.55	0.8984	-0.35	0.8933	2.185
	0.9011	-0.43	0.9089	2.94	0.8424	-1.215	0.8962	1.06	0.8744	0.545	0.899	-0.345	0.8939	2.2
	0.9017	-0.43	0.9094	2.93	0.8429	-1.2	0.8967	1.06	0.8749	0.54	0.8995	-0.345	0.8944	2.21
	0.9022	-0.43	0.91	2.935	0.8434	-1.19	0.8972	1.07	0.8754	0.535	0.9	-0.345	0.8948	2.215
	0.9028	-0.43	0.9105	2.905	0.8439	-1.19	0.8977	1.07	0.8759	0.535	0.9006	-0.345	0.8953	2.245
	0.9034	-0.43	0.9111	2.875	0.8443	-1.19	0.8982	1.065	0.8764	0.53	0.9011	-0.345	0.8958	2.265
	0.9039	-0.43	0.9116	2.88	0.8448	-1.185	0.8987	1.075	0.8769	0.525	0.9016	-0.345	0.8963	2.285
	0.9045	-0.43	0.9122	2.875	0.8453	-1.175	0.8991	1.075	0.8774	0.525	0.9022	-0.34	0.8968	2.3
	0.9051	-0.435	0.9127	2.845	0.8458	-1.175	0.8996	1.095	0.8779	0.525	0.9027	-0.34	0.8972	2.32
	0.9056	-0.435	0.9133	2.815	0.8463	-1.175	0.9001	1.09	0.8784	0.515	0.9032	-0.34	0.8977	2.34
	0.9062	-0.435	0.9138	2.795	0.8468	-1.18	0.9006	1.1	0.8789	0.5	0.9038	-0.34	0.8982	2.35
	0.9068	-0.44	0.9144	2.78	0.8472	-1.195	0.9011	1.105	0.8794	0.48	0.9043	-0.335	0.8987	2.365
	0.9073	-0.445	0.9149	2.775	0.8477	-1.2	0.9015	1.11	0.8799	0.46	0.9049	-0.34	0.8992	2.395
	0.9079	-0.445	0.9155	2.77	0.8482	-1.21	0.902	1.115	0.8804	0.46	0.9054	-0.335	0.8996	2.415
	0.9085	-0.445	0.916	2.75	0.8487	-1.215	0.9025	1.12	0.8809	0.465	0.9059	-0.34	0.9001	2.43
	0.909	-0.445	0.9166	2.73	0.8492	-1.215	0.903	1.135	0.8813	0.445	0.9065	-0.345	0.9006	2.445
	0.9096	-0.445	0.9171	2.72	0.8497	-1.225	0.9035	1.135	0.8818	0.44	0.907	-0.345	0.9011	2.445
	0.9102	-0.445	0.9177	2.72	0.8501	-1.23	0.904	1.15	0.8823	0.43	0.9075	-0.345	0.9016	2.44
	0.9107	-0.445	0.9182	2.715	0.8506	-1.24	0.9044	1.16	0.8828	-0.11	0.9081	-0.345	0.902	2.435
	0.9113	-0.445	0.9188	2.72	0.8511	-1.245	0.9049	1.175	0.8833	-0.155	0.9086	-0.35	0.9025	2.415
	0.9119	-0.445	0.9193	2.72	0.8516	-1.24	0.9054	1.18	0.8838	-0.19	0.9091	-0.35	0.903	2.4
	0.9124	-0.44	0.9199	2.705	0.8521	-1.24	0.9059	1.2	0.8843	-0.22	0.9097	-0.35	0.9035	2.38
	0.913	-0.435	0.9204	2.7	0.8526	-1.24	0.9064	1.195	0.8847	-0.255	0.9102	-0.35	0.904	2.365
	0.9136	-0.435	0.921	2.695	0.853	-1.235	0.9068	1.2	0.8852	-0.315	0.9107	-0.345	0.9044	2.35
	0.9141	-0.43	0.9215	2.675	0.8535	-1.23	0.9073	1.21	0.8857	-0.345	0.9113	-0.345	0.9049	2.34
	0.9147	-0.43	0.9221	2.645	0.854	-1.22	0.9078	1.225	0.8862	-0.345	0.9118	-0.34	0.9054	2.34
	0.9153	-0.425	0.9226	2.6	0.8545	-1.21	0.9083	1.23	0.8867	-0.36	0.9123	-0.34	0.9059	2.32
	0.9158	-0.425	0.9232	2.52	0.855	-1.19	0.9088	1.235	0.8871	-0.385	0.9129	-0.345	0.9064	2.29
	0.9164	-0.42	0.9237	2.45	0.8554	-1.18	0.9093	1.24	0.8876	-0.4	0.9134	-0.34	0.9068	2.285
	0.917	-0.42	0.9243	2.38	0.8559	-1.17	0.9097	1.25	0.8881	-0.405	0.914	-0.34	0.9073	2.29
	0.9176	-0.42	0.9248	2.33	0.8564	-1.165	0.9102	1.265	0.8886	-0.4	0.9145	-0.34	0.9078	2.28
	0.9181	-0.415	0.9254	2.3	0.8569	-1.165	0.9107	1.275	0.8891	-0.385	0.915	-0.335	0.9083	2.28
	0.9187	-0.415	0.9259	2.275	0.8574	-1.22	0.9112	1.285	0.8895	-0.385	0.9156	-0.335	0.9088	2.28
	0.9193	-0.41	0.9265	2.245	0.8579	-1.215	0.9117	1.295	0.89	-0.385	0.9161	-0.34	0.9092	2.28
	0.9198	-0.41	0.927	2.21	0.8585	-1.21	0.9121	1.31	0.8905	-0.35	0.9166	-0.34	0.9097	2.29
	0.9204	-0.405	0.9276	2.195	0.859	-1.205	0.9126	1.325	0.891	-0.33	0.9172	-0.34	0.9102	2.3
	0.921	-0.41	0.9281	2.185	0.8595	-1.195	0.9131	1.33	0.8915	-0.335	0.9177	-0.34	0.9107	2.295
	0.9215	-0.405	0.9287	2.175	0.86	-1.185	0.9136	1.34	0.8919	-0.305	0.9182	-0.34	0.9111	2.305
	0.9221	-0.4	0.9292	2.165	0.8605	-1.185	0.9141	1.345	0.8924	-0.285	0.9188	-0.34	0.9116	2.315
	0.9227	-0.4	0.9298	2.16	0.8611	-1.18	0.9146	1.36	0.8929	-0.29	0.9193	-0.34	0.9121	2.3
	0.9232	-0.39	0.9303	2.16	0.8616	-1.175	0.915	1.36	0.8934	-0.27	0.9198	-0.345	0.9126	2.275
	0.9238	-0.39	0.9309	2.175	0.8621	-1.165	0.9155	1.375	0.8939	-0.245	0.9204	-0.345	0.9131	2.275
	0.9244	-0.39	0.9314	2.18	0.8626	-1.16	0.916	1.39	0.8943	-0.25	0.9209	-0.34	0.9135	2.27
	0.9249	-0.385	0.932	2.195	0.8631	-1.15	0.9165	1.385	0.8948	-0.25	0.9214	-0.34	0.914	2.26
	0.9255	-0.38	0.9325	2.2	0.8637	-1.145	0.917	1.395	0.8953	-0.245	0.922	-0.335	0.9145	2.255
	0.9261	-0.38	0.9331	2.18	0.8642	-1.145	0.9174	1.405	0.8958	-0.24	0.9225	-0.335	0.915	2.245
	0.9266	-0.38	0.9336	2.18	0.8647	-1.13	0.9179	1.41	0.8963	-0.23	0.923	-0.335	0.9155	2.235
	0.9272	-0.38	0.9342	2.18	0.8652	-1.125	0.9184	1.42	0.8967	-0.215	0.9236	-0.335	0.9159	2.245
	0.9278	-0.38	0.9347	2.19	0.8657	-1.115	0.9189	1.43	0.8972	-0.2	0.9241	-0.335	0.9164	2.26
	0.9283	-0.375	0.9353	2.205	0.8663	-1.11	0.9194	1.435	0.8977	-0.215	0.9247	-0.33	0.9169	2.235
	0.9289	-0.38	0.9358	2.21	0.8668	-1.105	0.9198	1.45	0.8982	-0.215	0.9252	-0.33	0.9174	2.225
	0.9295	-0.38	0.9364	2.225	0.8673	-1.095	0.9203	1.47	0.8987	-0.185	0.9257	-0.325	0.9179	2.24
	0.93	-0.375	0.9369	2.24	0.8678	-1.09	0.9208	1.47	0.8991	-0.17	0.9263	-0.325	0.9183	2.24
	0.9306	-0.375	0.9375	2.25	0.8683	-1.08	0.9213	1.49	0.8996	-0.165	0.9268	-0.33	0.9188	2.245
	0.9312	-0.375	0.938	2.255	0.8689	-1.075	0.9218	1.495	0.9001	-0.16	0.9273	-0.33	0.9193	2.245
	0.9317	-0.375	0.9386	2.255	0.8694	-1.065	0.9223	1.5	0.9006	-0.165	0.9279	-0.33	0.9198	2.25
	0.9323	-0.38	0.9391	2.27	0.8699	-1.06	0.9227	1.51	0.9011	-0.145	0.9284	-0.33	0.9203	2.245
	0.9329	-0.38	0.9397	2.285	0.8704	-1.055	0.9232	1.52	0.9015	-0.13	0.9289	-0.33	0.9207	2.24
	0.9334	-0.375	0.9402	2.315	0.8709	-1.05	0.9237	1.525	0.902	-0.14	0.9295	-0.33	0.9212	2.25
	0.934	-0.375	0.9408	2.355	0.8715	-1.04	0.9242	1.525	0.9025	-0.14	0.93	-0.33	0.9217	2.235
	0.9346	-0.375	0.9413	2.375	0.872	-1.04	0.9247	1.545	0.903	-0.135	0.9305	-0.33	0.9222	2.225
	0.9351	-0.375	0.9418	2.795	0.8725	-1.04	0.9251	1.55	0.9035	-0.125	0.9311	-0.33	0.9227	2.22
	0.9357	-0.375	0.9423	2.765	0.873	-1.035	0.9256	1.555	0.9039	-0.125	0.9316	-0.33	0.9231	2.225
	0.9363	-0.375	0.9428	2.75	0.8735	-1.03	0.9261	1.575	0.9044	-0.13	0.9321	-0.325	0.9236	2.215
	0.9368	-0.375	0.9433	2.72	0.874	-1.03	0.9266	1.585	0.9049	-0.125	0.9327	-0.32	0.9241	2.21
	0.9374	-0.375	0.9438	2.66	0.8746	-1.025	0.9271	1.6	0.9054	-0.13	0.9332	-0.32	0.9246	2.235
	0.938	-0.38	0.9443	2.62	0.8751	-1.02	0.9276	1.61	0.9059	-0.135	0.9337	-0.325	0.9251	2.25
	0.9385	-0.38	0.9448	2.595	0.8756	-1.01	0.928	1.62	0.9063	-0.12	0.9343	-0.32	0.9255	2.24
	0.9391	-0.375	0.9453	2.505	0.8761	-1	0.9285	1.62	0.9068	-0.135	0.9348	-0.32	0.926	2.25
	0.9397	-0.38	0.9458	2.455	0.8766	-0.995	0.929	1.625	0.9073	-0.155	0.9354	-0.32	0.9265	2.26
	0.9402	-0.385	0.9463	2.44	0.8772	-0.99	0.9295	1.635	0.9078	-0.14	0.9359	-0.32	0.927	2.245
	0.9408	-0.385	0.9468	2.395	0.8777	-0.98	0.93	1.635	0.9083	-0.14	0.9364	-0.315	0.9275	2.24
	0.9414	-0.385	0.9473	2.355	0.8782	-0.975	0.9305	1.7	0.9087	-0.17	0.937	-0.32	0.9279	2.235
	0.9419	-0.385	0.9478	2.35	0.8787	-0.97	0.931	1.71	0.9092	-0.185	0.9375	-0.32	0.9284	2.23
	0.9425	-0.385	0.9483	2.33	0.8792	-0.965	0.9315	1.71	0.9097	-0.185	0.938	-0.32	0.9289	2.225
	0.9431	-0.39	0.9488	2.305	0.8798	-0.965	0.932	1.715	0.9102	-0.195	0.9386	-0.32	0.9294	2.22
	0.9436	-0.39	0.9493	2.315	0.8803	-0.965	0.9325	1.72	0.9107	-0.2	0.9391	-0.325	0.9299	2.21
	0.9442	-0.385	0.9498	2.34	0.8808	-0.965	0.933	1.73	0.9111	-0.2	0.9396	-0.325	0.9303	2.195
	0.9448	-0.385	0.9503	2.31	0.8813	-0.965	0.9335	1.74	0.9116	-0.225	0.9402	-0.325	0.9308	2.2
	0.9453	-0.385	0.9508	2.29	0.8818	-0.965	0.934	1.745	0.9121	-0.235	0.9407	-0.325	0.9313	2.215
	0.9459	-0.39	0.9513	2.31	0.8824	-0.96	0.9345	1.76	0.9126	-0.22	0.9412	-0.325	0.9318	2.23
	0.9465	-0.39	0.9518	2.305	0.8829	-0.955	0.935	1.78	0.9131	-0.23	0.9418	-0.32	0.9323	2.235
	0.947	-0.375	0.9523	2.295	0.8834	-0.95	0.9355	1.79	0.9135	-0.245	0.9423	-0.325	0.9327	2.25
	0.9476	-0.375	0.9528	2.305	0.8839	-0.94	0.936	1.805	0.914	-0.235	0.9428	-0.32	0.9332	2.27
	0.9482	-0.38	0.9533	2.3	0.8844	-0.93	0.9365	1.815	0.9145	-0.24	0.9434	-0.32	0.9337	2.29
	0.9487	-0.38	0.9537	2.275	0.885	-0.925	0.937	1.82	0.915	-0.235	0.9439	-0.325	0.9342	2.315
	0.9493	-0.38	0.9542	2.265	0.8855	-0.915	0.9375	1.83	0.9155	-0.235	0.9445	-0.32	0.9346	2.335
	0.9499	-0.385	0.9547	2.275	0.886	-0.915	0.938	1.84	0.9159	-0.245	0.945	-0.315	0.9351	2.37
	0.9504	-0.385	0.9552	2.245	0.8865	-0.905	0.9385	1.845	0.9164	-0.235	0.9455	-0.315	0.9356	2.415
	0.951	-0.385	0.9557	2.215	0.887	-0.895	0.939	1.845	0.9169	-0.22	0.9461	-0.315	0.9361	2.46
	0.9516	-0.39	0.9562	2.205	0.8876	-0.895	0.9395	1.85	0.9174	-0.225	0.9466	-0.32	0.9366	2.49
	0.9521	-0.39	0.9567	2.19	0.8881	-0.885	0.94	1.855	0.9179	-0.225	0.9471	-0.315	0.937	2.525
	0.9527	-0.395	0.9572	2.155	0.8886	-0.885	0.9405	1.855	0.9183	-0.225	0.9477	-0.32	0.9375	2.555
	0.9533	-0.395	0.9577	2.13	0.8891	-0.885	0.941	1.865	0.9188	-0.22	0.9482	-0.32	0.938	2.58
	0.9538	-0.395	0.9582	2.14	0.8896	-0.88	0.9415	1.875	0.9193	-0.225	0.9487	-0.32	0.9385	2.605
	0.9544	-0.39	0.9587	2.125	0.8902	-0.875	0.942	1.88	0.9198	-0.23	0.9493	-0.32	0.939	2.625
	0.955	-0.39	0.9592	2.13	0.8907	-0.875	0.9425	1.89	0.9203	-0.23	0.9498	-0.32	0.9394	2.63
	0.9555	-0.395	0.9597	2.135	0.8912	-0.875	0.943	1.895	0.9207	-0.235	0.9503	-0.32	0.9399	2.635
	0.9561	-0.395	0.9602	2.13	0.8917	-0.88	0.9435	1.9	0.9212	-0.245	0.9509	-0.325	0.9404	2.65
	0.9567	-0.395	0.9607	2.145	0.8922	-0.885	0.944	1.905	0.9217	-0.24	0.9514	-0.32	0.9409	2.655
	0.9573	-0.395	0.9612	2.16	0.8927	-0.885	0.9445	1.92	0.9222	-0.24	0.9519	-0.32	0.9414	2.64
	0.9578	-0.39	0.9617	2.16	0.8933	-0.885	0.945	1.935	0.9227	-0.25	0.9525	-0.32	0.9418	2.615
	0.9584	-0.39	0.9622	2.17	0.8938	-0.88	0.9455	1.93	0.9231	-0.245	0.953	-0.32	0.9423	2.59
	0.959	-0.39	0.9627	2.175	0.8943	-0.875	0.946	1.935	0.9236	-0.22	0.9535	-0.315	0.9428	2.575
	0.9595	-0.39	0.9632	2.175	0.8948	-0.87	0.9465	1.94	0.9241	-0.24	0.9541	-0.315	0.9433	2.545
	0.9601	-0.39	0.9637	2.18	0.8953	-0.87	0.947	1.95	0.9246	-0.255	0.9546	-0.32	0.9438	2.525
	0.9607	-0.385	0.9642	2.185	0.8959	-0.86	0.9475	1.955	0.9251	-0.24	0.9552	-0.32	0.9442	2.52
	0.9612	-0.39	0.9647	2.17	0.8964	-0.855	0.948	1.96	0.9255	-0.23	0.9557	-0.315	0.9447	2.515
	0.9618	-0.39	0.9652	2.175	0.8969	-0.85	0.9485	1.96	0.926	-0.235	0.9562	-0.315	0.9452	2.515
	0.9624	-0.39	0.9657	2.18	0.8974	-0.845	0.949	1.95	0.9265	-0.24	0.9568	-0.32	0.9457	2.515
	0.9629	-0.385	0.9662	2.15	0.8979	-0.835	0.9496	1.95	0.927	-0.245	0.9573	-0.32	0.9462	2.515
	0.9635	-0.385	0.9667	2.125	0.8985	-0.835	0.9501	1.955	0.9275	-0.26	0.9578	-0.32	0.9466	2.515
	0.9641	-0.385	0.9671	2.12	0.899	-0.83	0.9506	1.95	0.9279	-0.27	0.9584	-0.32	0.9471	2.53
	0.9646	-0.385	0.9676	2.095	0.8995	-0.825	0.9511	1.945	0.9284	-0.265	0.9589	-0.325	0.9476	2.53
	0.9652	-0.385	0.9681	2.055	0.9	-0.825	0.9516	1.945	0.9289	-0.27	0.9594	-0.32	0.9481	2.53
	0.9658	-0.385	0.9686	2.04	0.9005	-0.825	0.9521	1.95	0.9294	-0.29	0.96	-0.325	0.9486	2.535
	0.9663	-0.38	0.9691	2.03	0.9011	-0.825	0.9526	1.955	0.9299	-0.295	0.9605	-0.325	0.949	2.545
	0.9669	-0.38	0.9696	1.995	0.9016	-0.83	0.9531	1.96	0.9303	-0.29	0.961	-0.33	0.9495	2.555
	0.9675	-0.385	0.9701	1.985	0.9021	-0.835	0.9536	1.96	0.9308	-0.3	0.9616	-0.325	0.95	2.55
	0.968	-0.38	0.9706	1.985	0.9026	-0.835	0.9541	1.97	0.9313	-0.325	0.9621	-0.33	0.9505	2.53
	0.9686	-0.38	0.9711	1.96	0.9031	-0.835	0.9546	1.975	0.9318	-0.315	0.9626	-0.325	0.951	2.53
	0.9692	-0.38	0.9716	1.935	0.9037	-0.835	0.9551	1.98	0.9323	-0.295	0.9632	-0.325	0.9514	2.54
	0.9697	-0.375	0.9721	1.94	0.9042	-0.835	0.9556	1.985	0.9327	-0.325	0.9637	-0.325	0.9519	2.535
	0.9703	-0.375	0.9726	1.93	0.9047	-0.835	0.9561	1.99	0.9332	-0.325	0.9643	-0.325	0.9524	2.515
	0.9709	-0.375	0.9731	1.905	0.9052	-0.83	0.9566	2.005	0.9337	-0.3	0.9648	-0.325	0.9529	2.51
	0.9714	-0.375	0.9736	1.88	0.9057	-0.825	0.9571	2.01	0.9342	-0.32	0.9653	-0.325	0.9534	2.485
	0.972	-0.38	0.9741	1.885	0.9063	-0.82	0.9576	2.005	0.9346	-0.33	0.9658	-0.34	0.9538	2.455
	0.9726	-0.385	0.9746	1.855	0.9068	-0.82	0.9581	2.015	0.9351	-0.32	0.9663	-0.34	0.9543	2.46
	0.9731	-0.385	0.9751	1.815	0.9073	-0.815	0.9586	2.025	0.9356	-0.335	0.9668	-0.34	0.9548	2.44
	0.9737	-0.385	0.9756	1.815	0.9078	-0.81	0.9591	2.035	0.9361	-0.37	0.9672	-0.34	0.9553	2.395
	0.9743	-0.385	0.9761	1.82	0.9083	-0.805	0.9596	2.04	0.9366	-0.37	0.9677	-0.34	0.9558	2.24
	0.9748	-0.385	0.9766	1.81	0.9089	-0.8	0.9601	2.05	0.937	-0.365	0.9682	-0.335	0.9563	2.235
	0.9754	-0.385	0.9771	1.795	0.9094	-0.8	0.9606	2.055	0.9375	-0.4	0.9687	-0.335	0.9567	2.23
	0.976	-0.385	0.9776	1.8	0.9099	-0.8	0.9611	2.065	0.938	-0.425	0.9692	-0.335	0.9572	2.205
	0.9765	-0.385	0.9781	1.81	0.9104	-0.795	0.9616	2.075	0.9385	-0.435	0.9696	-0.335	0.9577	2.19
	0.9771	-0.385	0.9786	1.81	0.9109	-0.79	0.9621	2.08	0.939	-0.455	0.9701	-0.33	0.9582	2.18
	0.9777	-0.385	0.9791	1.815	0.9115	-0.79	0.9626	2.08	0.9394	-0.475	0.9706	-0.33	0.9587	2.175
	0.9782	-0.38	0.9796	1.83	0.912	-0.8	0.9631	2.075	0.9399	-0.475	0.9711	-0.325	0.9592	2.175
	0.9788	-0.38	0.9801	1.82	0.9125	-0.795	0.9636	2.08	0.9404	-0.47	0.9715	-0.325	0.9597	2.165
	0.9794	-0.375	0.9805	1.82	0.913	-0.79	0.9641	2.09	0.9409	-0.51	0.972	-0.325	0.9602	2.155
	0.9799	-0.375	0.981	1.85	0.9135	-0.79	0.9646	2.105	0.9414	-0.525	0.9725	-0.32	0.9606	2.13
	0.9805	-0.38	0.9815	1.875	0.914	-0.78	0.9651	2.105	0.9418	-0.52	0.973	-0.32	0.9611	2.11
	0.9811	-0.38	0.982	1.89	0.9146	-0.775	0.9656	2.11	0.9423	-0.545	0.9735	-0.32	0.9616	2.115
	0.9816	-0.38	0.9825	1.895	0.9151	-0.77	0.9661	2.12	0.9428	-0.57	0.9739	-0.32	0.9621	2.09
	0.9822	-0.375	0.983	1.91	0.9156	-0.77	0.9666	2.125	0.9433	-0.585	0.9744	-0.32	0.9626	2.06
	0.9828	-0.38	0.9835	1.91	0.9161	-0.765	0.9671	2.13	0.9438	-0.9	0.9749	-0.32	0.9631	2.065
	0.9833	-0.38	0.984	1.87	0.9166	-0.755	0.9676	2.135	0.9443	-0.94	0.9754	-0.32	0.9636	2.045
	0.9839	-0.38	0.9845	1.86	0.9172	-0.75	0.9681	2.135	0.9447	-0.97	0.9759	-0.32	0.9641	2.025
	0.9845	-0.38	0.985	1.855	0.9177	-0.75	0.9686	2.135	0.9452	-0.98	0.9763	-0.32	0.9646	2.03
	0.985	-0.38	0.9855	1.82	0.9182	-0.745	0.9691	2.13	0.9457	-1	0.9768	-0.32	0.965	2.035
	0.9856	-0.38	0.986	1.775	0.9187	-0.745	0.9696	2.13	0.9462	-1.035	0.9773	-0.32	0.9655	2.02
	0.9862	-0.38	0.9865	1.76	0.9192	-0.745	0.9701	2.12	0.9466	-1.07	0.9778	-0.325	0.966	2.005
	0.9868	-0.38	0.987	1.735	0.9198	-0.745	0.9706	2.105	0.9471	-1.125	0.9782	-0.32	0.9665	2.03
	0.9873	-0.38	0.9875	1.7	0.9203	-0.745	0.9711	2.105	0.9476	-1.16	0.9787	-0.32	0.967	2.04
	0.9879	-0.38	0.988	1.72	0.9208	-0.745	0.9716	2.105	0.9481	-1.17	0.9792	-0.32	0.9675	2.03
	0.9885	-0.38	0.9885	1.725	0.9213	-0.74	0.9721	2.105	0.9486	-1.205	0.9797	-0.325	0.968	2.05
	0.989	-0.38	0.989	1.69	0.9218	-0.74	0.9726	2.105	0.949	-1.245	0.9802	-0.325	0.9685	2.055
	0.9896	-0.375	0.9895	1.685	0.9224	-0.74	0.9731	2.115	0.9495	-1.28	0.9806	-0.32	0.969	2.045
	0.9902	-0.375	0.99	1.705	0.9229	-0.74	0.9737	2.12	0.95	-1.31	0.9811	-0.32	0.9694	2.06
	0.9907	-0.375	0.9905	1.7	0.9234	-0.705	0.9742	2.115	0.9505	-1.335	0.9816	-0.32	0.9699	2.07
	0.9913	-0.37	0.991	1.685	0.924	-0.705	0.9747	2.125	0.951	-1.37	0.9821	-0.32	0.9704	2.07
	0.9919	-0.37	0.9915	1.695	0.9246	-0.705	0.9752	2.13	0.9514	-1.385	0.9826	-0.32	0.9709	2.07
	0.9924	-0.37	0.992	1.685	0.9251	-0.7	0.9757	2.12	0.9519	-1.41	0.983	-0.32	0.9714	2.08
	0.993	-0.37	0.9925	1.67	0.9257	-0.695	0.9762	2.13	0.9524	-1.455	0.9835	-0.325	0.9719	2.09
	0.9936	-0.37	0.993	1.685	0.9262	-0.69	0.9767	2.13	0.9529	-1.47	0.984	-0.325	0.9724	2.085
	0.9941	-0.37	0.9935	1.69	0.9268	-0.69	0.9772	2.125	0.9534	-1.485	0.9845	-0.325	0.9729	2.07
	0.9947	-0.37	0.9939	1.685	0.9274	-0.69	0.9777	2.11	0.9538	-1.515	0.9849	-0.325	0.9733	2.08
	0.9953	-0.37	0.9944	1.695	0.9279	-0.69	0.9782	2.095	0.9543	-1.525	0.9854	-0.325	0.9738	2.095
	0.9958	-0.37	0.9949	1.72	0.9285	-0.685	0.9787	2.09	0.9548	-1.535	0.9859	-0.325	0.9743	2.08
	0.9964	-0.37	0.9954	1.705	0.929	-0.685	0.9792	2.085	0.9553	-1.57	0.9864	-0.325	0.9748	2.06
	0.997	-0.365	0.9959	1.705	0.9296	-0.685	0.9797	2.085	0.9558	-1.59	0.9869	-0.32	0.9753	2.06
	0.9975	-0.365	0.9964	1.755	0.9302	-0.685	0.9802	2.08	0.9562	-1.605	0.9873	-0.32	0.9758	2.06
	0.9981	-0.36	0.9969	1.76	0.9307	-0.68	0.9807	2.075	0.9567	-1.625	0.9878	-0.315	0.9763	2.04
	0.9987	-0.36	0.9974	1.75	0.9313	-0.68	0.9812	2.09	0.9572	-1.645	0.9883	-0.315	0.9768	2.04
	0.9992	-0.36	0.9979	1.775	0.9318	-0.68	0.9817	2.105	0.9577	-1.685	0.9888	-0.315	0.9773	2.015
	0.9998	-0.36	0.9984	1.79	0.9324	-0.68	0.9822	2.11	0.9582	-1.72	0.9893	-0.315	0.9777	1.995
	1.0004	-0.36	0.9989	1.795	0.933	-0.68	0.9827	2.135	0.9586	-1.75	0.9897	-0.315	0.9782	1.99
	1.0009	-0.355	0.9994	1.81	0.9335	-0.675	0.9832	2.14	0.9591	-1.8	0.9902	-0.315	0.9787	1.995
	1.0015	-0.355	0.9999	1.835	0.9341	-0.67	0.9837	2.145	0.9596	-1.855	0.9907	-0.315	0.9792	1.975
	1.0021	-0.355	1.0004	1.835	0.9346	-0.67	0.9842	2.16	0.9601	-1.88	0.9912	-0.315	0.9797	1.935
	1.0026	-0.355	1.0009	1.825	0.9352	-0.67	0.9847	2.17	0.9606	-1.89	0.9917	-0.315	0.9802	1.925
	1.0032	-0.36	1.0014	1.845	0.9358	-0.665	0.9852	2.165	0.961	-1.92	0.9921	-0.32	0.9807	1.92
	1.0038	-0.36	1.0019	1.83	0.9363	-0.665	0.9857	2.165	0.9615	-1.97	0.9926	-0.32	0.9812	1.89
	1.0043	-0.36	1.0024	1.82	0.9369	-0.665	0.9862	2.17	0.962	-2.035	0.9931	-0.32	0.9816	1.875
	1.0049	-0.365	1.0029	1.82	0.9374	-0.66	0.9867	2.18	0.9625	-2.075	0.9936	-0.32	0.9821	1.875
	1.0055	-0.365	1.0034	1.805	0.938	-0.66	0.9872	2.185	0.963	-2.085	0.994	-0.32	0.9826	1.845
	1.006	-0.37	1.0039	1.79	0.9386	-0.66	0.9877	2.195	0.9634	-2.07	0.9945	-0.32	0.9831	1.83
	1.0066	-0.375	1.0044	1.795	0.9391	-0.66	0.9882	2.2	0.9639	-2.055	0.995	-0.325	0.9836	1.82
	1.0072	-0.375	1.0049	1.815	0.9397	-0.66	0.9887	2.2	0.9644	-2.06	0.9955	-0.325	0.9841	1.8
	1.0077	-0.38	1.0054	1.8	0.9402	-0.66	0.9892	2.2	0.9649	-2.085	0.996	-0.325	0.9846	1.795
	1.0083	-0.38	1.0058	1.795	0.9408	-0.665	0.9897	2.205	0.9654	-2.12	0.9964	-0.32	0.9851	1.805
	1.0089	-0.385	1.0063	1.78	0.9414	-0.665	0.9902	2.215	0.9658	-2.2	0.9969	-0.32	0.9856	1.825
	1.0094	-0.385	1.0068	1.755	0.9419	-0.665	0.9907	2.22	0.9663	-2.3	0.9974	-0.32	0.986	1.84
	1.01	-0.39	1.0073	1.75	0.9425	-0.665	0.9912	2.22	0.9668	-2.355	0.9979	-0.315	0.9865	1.865
	1.0106	-0.395	1.0078	1.735	0.943	-0.665	0.9917	2.225	0.9673	-2.395	0.9984	-0.315	0.987	1.89
	1.0111	-0.39	1.0083	1.73	0.9436	-0.665	0.9922	2.235	0.9678	-2.41	0.9988	-0.32	0.9875	1.915
	1.0117	-0.39	1.0088	1.72	0.9442	-0.665	0.9927	2.245	0.9682	-2.41	0.9993	-0.315	0.988	1.935
	1.0123	-0.39	1.0093	1.71	0.9447	-0.665	0.9932	2.25	0.9687	-2.395	0.9998	-0.315	0.9885	1.955
	1.0128	-0.395	1.0097	1.69	0.9453	-0.665	0.9937	2.26	0.9692	-2.385	1.0003	-0.315	0.989	1.975
	1.0134	-0.395	1.0102	1.695	0.9458	-0.66	0.9942	2.235	0.9697	-2.385	1.0007	-0.315	0.9895	1.985
	1.014	-0.395	1.0107	1.69	0.9464	-0.66	0.9947	2.235	0.9702	-2.38	1.0012	-0.32	0.99	1.995
	1.0145	-0.4	1.0112	1.665	0.947	-0.66	0.9952	2.23	0.9706	-2.355	1.0017	-0.32	0.9904	2.015
	1.0151	-0.4	1.0117	1.65	0.9475	-0.66	0.9957	2.215	0.9711	-2.335	1.0022	-0.32	0.9909	2.035
	1.0157	-0.4	1.0122	1.62	0.9481	-0.655	0.9961	2.205	0.9716	-2.33	1.0027	-0.315	0.9914	2.045
	1.0163	-0.4	1.0127	1.595	0.9486	-0.655	0.9966	2.195	0.9721	-2.32	1.0031	-0.32	0.9919	2.035
	1.0168	-0.4	1.0132	1.58	0.9492	-0.66	0.9971	2.19	0.9725	-2.31	1.0036	-0.32	0.9924	2.05
	1.0174	-0.4	1.0137	1.535	0.9498	-0.66	0.9976	2.19	0.973	-2.305	1.0041	-0.32	0.9929	2.055
	1.018	-0.4	1.0141	1.51	0.9503	-0.655	0.9981	2.19	0.9735	-2.29	1.0046	-0.32	0.9934	2.045
	1.0185	-0.395	1.0146	1.5	0.9509	-0.66	0.9985	2.185	0.974	-2.295	1.0051	-0.32	0.9939	2.04
	1.0191	-0.36	1.0151	1.475	0.9514	-0.66	0.999	2.19	0.9745	-2.32	1.0055	-0.315	0.9943	2.03
	1.0196	-0.355	1.0156	1.47	0.952	-0.655	0.9995	2.195	0.9749	-2.33	1.006	-0.315	0.9948	2.01
	1.0201	-0.355	1.0161	1.455	0.9526	-0.655	1	2.2	0.9754	-2.325	1.0065	-0.31	0.9953	1.985
	1.0207	-0.355	1.0166	1.415	0.9531	-0.66	1.0005	2.19	0.9759	-2.335	1.007	-0.31	0.9958	1.975
	1.0212	-0.35	1.0171	1.395	0.9537	-0.655	1.0009	2.19	0.9764	-2.33	1.0074	-0.305	0.9963	1.95
	1.0217	-0.345	1.0176	1.39	0.9542	-0.655	1.0014	2.195	0.9769	-2.315	1.0079	-0.305	0.9968	1.905
	1.0223	-0.345	1.018	1.37	0.9548	-0.655	1.0019	2.195	0.9773	-2.305	1.0084	-0.3	0.9973	1.89
	1.0228	-0.345	1.0185	1.34	0.9554	-0.65	1.0024	2.21	0.9778	-2.3	1.0089	-0.305	0.9978	1.89
	1.0233	-0.345	1.019	1.32	0.9559	-0.655	1.0029	2.215	0.9783	-2.31	1.0094	-0.305	0.9983	1.86
	1.0239	-0.345	1.0195	1.3	0.9565	-0.645	1.0033	2.2	0.9788	-2.32	1.0098	-0.305	0.9987	1.83
	1.0244	-0.34	1.02	1.27	0.957	-0.645	1.0038	2.205	0.9793	-2.315	1.0103	-0.3	0.9992	1.835
	1.0249	-0.345	1.0205	1.265	0.9576	-0.64	1.0043	2.225	0.9797	-2.32	1.0108	-0.3	0.9997	1.83
	1.0255	-0.34	1.021	1.26	0.9582	-0.64	1.0048	2.205	0.9802	-2.34	1.0113	-0.3	1.0002	1.825
	1.026	-0.335	1.0215	1.245	0.9587	-0.64	1.0053	2.185	0.9807	-2.355	1.0118	-0.3	1.0007	1.82
	1.0265	-0.335	1.022	1.245	0.9593	-0.635	1.0057	2.19	0.9812	-2.36	1.0122	-0.305	1.0012	1.82
	1.0271	-0.33	1.0224	1.245	0.9598	-0.635	1.0062	2.195	0.9817	-2.345	1.0127	-0.3	1.0017	1.8
	1.0276	-0.33	1.0229	1.21	0.9604	-0.635	1.0067	2.195	0.9821	-2.32	1.0132	-0.3	1.0022	1.79
	1.0282	-0.325	1.0234	1.19	0.961	-0.63	1.0072	2.205	0.9826	-2.32	1.0137	-0.295	1.0027	1.805
	1.0287	-0.325	1.0239	1.2	0.9615	-0.63	1.0077	2.2	0.9831	-2.36	1.0141	-0.295	1.0031	1.81
	1.0292	-0.32	1.0244	1.205	0.9621	-0.63	1.0081	2.2	0.9836	-2.39	1.0146	-0.29	1.0036	1.805
	1.0298	-0.32	1.0249	1.16	0.9626	-0.63	1.0086	2.21	0.9841	-2.42	1.0151	-0.29	1.0041	1.805
	1.0303	-0.315	1.0254	1.12	0.9632	-0.625	1.0091	2.235	0.9845	-2.465	1.0156	-0.29	1.0046	1.825
	1.0308	-0.31	1.0259	1.12	0.9638	-0.625	1.0096	2.24	0.985	-2.48	1.0161	-0.29	1.0051	1.825
	1.0314	-0.305	1.0264	1.115	0.9643	-0.625	1.0101	2.24	0.9855	-2.505	1.0165	-0.285	1.0056	1.84
	1.0319	-0.305	1.0268	1.12	0.9649	-0.62	1.0105	2.25	0.986	-2.54	1.017	-0.285	1.0061	1.855
	1.0324	-0.31	1.0273	1.13	0.9654	-0.62	1.011	2.24	0.9865	-2.565	1.0175	-0.285	1.0066	1.855
	1.033	-0.305	1.0278	1.12	0.966	-0.615	1.0115	2.235	0.9869	-2.565	1.018	-0.285	1.007	1.845
	1.0335	-0.305	1.0283	1.095	0.9666	-0.615	1.012	2.23	0.9874	-2.58	1.0185	-0.285	1.0075	1.845
	1.034	-0.305	1.0288	1.1	0.9671	-0.61	1.0125	2.225	0.9879	-2.6	1.0189	-0.285	1.008	1.855
	1.0346	-0.305	1.0293	1.11	0.9677	-0.605	1.0129	2.215	0.9884	-2.595	1.0194	-0.285	1.0085	1.86
	1.0351	-0.3	1.0298	1.085	0.9682	-0.605	1.0134	2.195	0.9889	-2.595	1.0199	-0.28	1.009	1.855
	1.0356	-0.3	1.0303	1.07	0.9688	-0.605	1.0139	2.195	0.9893	-2.62	1.0204	-0.285	1.0095	1.865
	1.0362	-0.3	1.0307	1.045	0.9694	-0.6	1.0144	2.2	0.9898	-2.645	1.0209	-0.29	1.01	1.865
	1.0367	-0.3	1.0312	1.02	0.9699	-0.6	1.0149	2.21	0.9903	-2.675	1.0213	-0.29	1.0105	1.865
	1.0372	-0.3	1.0317	1	0.9705	-0.6	1.0154	2.2	0.9908	-2.685	1.0218	-0.285	1.011	1.87
	1.0378	-0.3	1.0322	0.99	0.971	-0.6	1.0158	2.2	0.9913	-2.68	1.0223	-0.285	1.0114	1.86
	1.0383	-0.3	1.0327	0.985	0.9716	-0.6	1.0163	2.215	0.9917	-2.71	1.0228	-0.285	1.0119	1.84
	1.0389	-0.295	1.0332	0.95	0.9722	-0.6	1.0168	2.225	0.9922	-2.71	1.0232	-0.28	1.0124	1.84
	1.0394	-0.295	1.0337	0.95	0.9727	-0.6	1.0173	2.24	0.9927	-2.7	1.0237	-0.28	1.0129	1.82
	1.0399	-0.295	1.0342	0.965	0.9733	-0.605	1.0178	2.26	0.9932	-2.68	1.0242	-0.28	1.0134	1.81
	1.0405	-0.29	1.0347	0.935	0.9738	-0.605	1.0182	2.26	0.9937	-2.67	1.0247	-0.28	1.0139	1.795
	1.041	-0.295	1.0351	0.935	0.9744	-0.605	1.0187	2.245	0.9941	-2.68	1.0252	-0.275	1.0144	1.8
	1.0415	-0.295	1.0356	0.945	0.975	-0.605	1.0192	2.24	0.9946	-2.695	1.0256	-0.275	1.0149	1.795
	1.0421	-0.29	1.0361	0.905	0.9755	-0.605	1.0197	2.245	0.9951	-2.67	1.0261	-0.27	1.0153	1.78
	1.0426	-0.29	1.0366	0.895	0.9761	-0.605	1.0202	2.255	0.9956	-2.62	1.0266	-0.275	1.0158	1.8
	1.0431	-0.29	1.0371	0.915	0.9766	-0.605	1.0206	2.27	0.996	-2.575	1.0271	-0.27	1.0163	1.805
	1.0437	-0.29	1.0376	0.905	0.9772	-0.605	1.0211	2.29	0.9965	-2.545	1.0276	-0.27	1.0168	1.795
	1.0442	-0.295	1.0381	0.89	0.9778	-0.6	1.0216	2.275	0.997	-2.54	1.028	-0.265	1.0173	1.805
	1.0447	-0.295	1.0386	0.915	0.9783	-0.595	1.0221	2.265	0.9975	-2.54	1.0285	-0.27	1.0178	1.7
	1.0453	-0.295	1.0391	0.94	0.9789	-0.595	1.0226	2.29	0.998	-2.555	1.029	-0.265	1.0183	1.68
	1.0458	-0.295	1.0395	0.925	0.9794	-0.595	1.023	2.305	0.9984	-2.57	1.0295	-0.265	1.0187	1.65
	1.0463	-0.3	1.04	0.93	0.98	-0.595	1.0235	2.295	0.9989	-2.57	1.03	-0.26	1.0192	1.65
	1.0469	-0.3	1.0405	0.965	0.9806	-0.595	1.024	2.29	0.9994	-2.55	1.0305	-0.26	1.0197	1.645
	1.0474	-0.3	1.041	0.965	0.9811	-0.595	1.0245	2.305	0.9999	-2.54	1.0309	-0.26	1.0202	1.635
	1.0479	-0.305	1.0415	0.975	0.9817	-0.595	1.025	2.3	1.0004	-2.56	1.0314	-0.26	1.0207	1.635
	1.0485	-0.305	1.042	1	0.9822	-0.595	1.0254	2.295	1.0008	-2.57	1.0319	-0.26	1.0211	1.64
	1.049	-0.31	1.0425	0.99	0.9828	-0.595	1.0259	2.3	1.0013	-2.555	1.0324	-0.26	1.0216	1.625
	1.0496	-0.31	1.043	0.985	0.9834	-0.595	1.0264	2.305	1.0018	-2.55	1.0329	-0.265	1.0221	1.625
[truncated: 117,849 more rows]
