# Supplementary material for: Efficacy and safety testing of a COVID-19 era emergency ventilator in a healthy rabbit lung model
Source: BMC Biomed Eng. 2022 Mar 14;4:2. doi: 10.1186/s42490-022-00059-x (PMC8919917; doi:10.1186/s42490-022-00059-x)
Supplement: Supplementary file 11 — Additional file 11. Rabbit Pressure Waveforms. Pressure waveforms for rabbits MV1 to MV5 during Carestation and FALCON ventilation. [file 42490_2022_59_MOESM11_ESM.xlsx]

## Sheet: MV1 Pressure
	MV1
Ventilation Strategy	Carestation														FALCON
Timepoint	0		10		20		30		40		50		60		0		10		20		30		40		50		60
	Time (s)	Pressure (cm H2O)	Time (s)	Pressure (cm H2O)	Time (s)	Pressure (cm H2O)	Time (s)	Pressure (cm H2O)	Time (s)	Pressure (cm H2O)	Time (s)	Pressure (cm H2O)	Time (s)	Pressure (cm H2O)	Time (s)	Pressure (cm H2O)	Time (s)	Pressure (cm H2O)	Time (s)	Pressure (cm H2O)	Time (s)	Pressure (cm H2O)	Time (s)	Pressure (cm H2O)	Time (s)	Pressure (cm H2O)	Time (s)	Pressure (cm H2O)
	0.034	10.93	0.01	3.21	0.011	2.88	0.015	2.67	0.035	10.69	0.031	10.87	0.023	10.51	0.036	10.41	0.052	5.34	0.039	3.54	0.047	10.29	0.051	3.99	0.035	5.11	0.018	12.14
	0.072	10.96	0.049	3.16	0.051	2.87	0.054	2.71	0.075	10.76	0.071	9.04	0.063	10.55	0.075	10.68	0.093	5.15	0.077	3.35	0.086	10.46	0.091	3.84	0.074	6.07	0.057	11.53
	0.112	11.01	0.089	3.16	0.09	5.28	0.093	2.72	0.113	10.81	0.11	5.48	0.102	10.58	0.115	10.84	0.133	4.91	0.117	3.25	0.125	10.86	0.131	3.72	0.114	6.89	0.097	8.38
	0.151	11.01	0.128	3.11	0.13	8.73	0.132	2.71	0.154	10.63	0.15	3.56	0.142	10.62	0.154	11.01	0.172	4.68	0.158	3.18	0.165	10.95	0.17	3.55	0.153	7.7	0.165	6.2
	0.191	11.03	0.168	3.08	0.169	10.94	0.172	2.72	0.193	10.62	0.189	2.89	0.181	10.65	0.193	11.08	0.212	4.53	0.197	3.13	0.205	11.39	0.21	3.29	0.192	8.34	0.204	5.43
	0.23	11.08	0.207	3.01	0.208	11.35	0.211	2.74	0.232	10.68	0.228	2.79	0.22	10.67	0.233	11.21	0.252	4.37	0.272	3.24	0.244	11.23	0.25	3.15	0.232	8.93	0.243	4.99
	0.271	11.11	0.247	2.97	0.248	11.03	0.25	2.74	0.272	10.73	0.268	2.8	0.259	10.72	0.273	8.24	0.291	4.21	0.311	4.37	0.283	7.53	0.291	3.05	0.271	9.41	0.284	5.03
	0.309	11.14	0.286	3.01	0.287	11.01	0.29	2.73	0.311	10.77	0.307	2.74	0.299	10.75	0.332	6.72	0.331	4.02	0.351	5.45	0.348	6.08	0.33	2.94	0.31	9.85	0.324	4.82
	0.349	11.15	0.325	3.02	0.327	11.09	0.33	2.7	0.351	10.79	0.346	2.69	0.339	10.75	0.371	5.94	0.371	3.87	0.39	6.47	0.388	5.55	0.369	2.76	0.351	10.24	0.364	4.64
	0.388	11.14	0.365	3.03	0.366	10.98	0.369	3.06	0.39	10.81	0.386	2.63	0.378	9	0.411	5.69	0.41	3.76	0.43	7.36	0.427	5.51	0.409	2.67	0.389	10.4	0.402	4.45
	0.427	8.36	0.404	3.04	0.406	10.91	0.409	6.39	0.429	10.84	0.425	2.59	0.418	5.56	0.45	5.48	0.45	3.66	0.469	8.19	0.467	5.39	0.449	2.6	0.429	10.86	0.442	4.25
	0.467	5.23	0.444	3.05	0.446	10.9	0.447	9.64	0.469	10.87	0.465	2.61	0.457	3.64	0.491	5.22	0.49	3.52	0.508	8.77	0.507	5.18	0.489	2.64	0.468	11	0.483	4.04
	0.506	3.68	0.483	3.07	0.484	10.91	0.487	11.14	0.508	10.89	0.505	2.66	0.497	2.87	0.531	5.02	0.529	3.41	0.548	9.46	0.546	5.02	0.529	2.74	0.508	11.13	0.522	3.82
	0.547	3.26	0.521	3.07	0.524	10.95	0.526	11.06	0.548	10.94	0.545	2.68	0.536	2.69	0.57	4.86	0.569	3.29	0.587	9.79	0.586	4.88	0.587	3.57	0.548	11.04	0.562	3.65
	0.585	3.18	0.561	3.03	0.563	10.99	0.567	10.72	0.587	10.54	0.583	2.68	0.575	2.67	0.609	4.68	0.609	3.07	0.627	10.33	0.626	4.66	0.626	4.55	0.587	10.29	0.601	3.53
	0.624	3.18	0.601	3.16	0.603	11.02	0.606	10.79	0.627	7.08	0.622	2.67	0.615	2.64	0.649	4.46	0.649	2.96	0.666	10.56	0.665	4.46	0.665	5.26	0.626	9.78	0.641	3.37
	0.664	3.13	0.641	6.24	0.642	11.04	0.645	10.83	0.666	4.41	0.662	2.63	0.654	2.62	0.69	4.3	0.689	2.9	0.705	10.84	0.705	4.34	0.704	5.94	0.665	6.92	0.681	3.21
	0.703	3.05	0.68	9.58	0.681	11.04	0.684	10.64	0.705	3.22	0.701	2.62	0.694	2.59	0.729	4.17	0.728	3.42	0.745	11.22	0.745	4.19	0.744	6.49	0.726	6.02	0.721	3.1
	0.743	3	0.72	11.32	0.721	11.06	0.723	10.62	0.745	2.89	0.741	2.6	0.732	2.53	0.768	4.06	0.78	4.55	0.783	11.36	0.785	4.04	0.783	6.97	0.766	5.42	0.759	2.98
	0.782	2.95	0.759	11.39	0.76	11.1	0.763	10.62	0.784	2.86	0.78	2.6	0.772	2.47	0.808	3.89	0.82	5.68	0.823	11.53	0.825	3.9	0.823	7.46	0.805	4.61	0.799	2.85
	0.822	2.96	0.797	11.03	0.8	11.15	0.803	10.67	0.824	2.83	0.819	4.5	0.811	2.47	0.847	3.79	0.859	6.58	0.863	11.28	0.864	3.74	0.862	7.9	0.845	5.1	0.84	2.75
	0.861	2.98	0.837	11.04	0.839	9.01	0.842	10.74	0.863	2.81	0.859	8.03	0.851	2.49	0.888	3.61	0.899	7.3	0.902	7.71	0.903	3.59	0.903	8.22	0.885	4.93	0.88	2.66
	0.9	3	0.877	11.1	0.878	5.53	0.881	10.8	0.903	2.79	0.898	10.47	0.891	2.51	0.928	3.41	0.937	8.17	0.951	5.5	0.944	3.39	0.942	8.62	0.924	4.74	0.919	2.58
	0.94	2.99	0.917	10.94	0.917	3.75	0.92	10.81	0.942	2.73	0.938	11.07	0.93	2.51	0.968	3.28	0.978	8.65	0.991	5.82	0.983	3.26	0.981	8.91	0.964	4.59	0.964	3.3
	0.979	2.98	0.956	10.92	0.958	3.17	0.96	10.83	0.981	2.67	0.977	10.73	0.968	2.51	1.007	3.17	1.017	9.22	1.03	5.86	1.022	3.17	1.02	9.17	1.004	4.39	1.004	4.51
	1.019	2.97	0.995	10.97	0.997	3.12	1	10.85	1.021	2.68	1.016	10.63	1.009	2.54	1.047	3.04	1.055	9.67	1.07	5.52	1.063	3.04	1.059	9.32	1.042	4.21	1.042	5.67
	1.058	2.96	1.035	11.03	1.036	3.12	1.04	10.88	1.06	2.67	1.056	10.73	1.048	2.53	1.086	2.98	1.096	10.05	1.111	5.32	1.102	2.94	1.099	9.62	1.083	4.07	1.082	6.68
	1.098	2.94	1.074	11.07	1.075	3.05	1.079	10.93	1.1	2.67	1.095	10.64	1.087	2.52	1.125	3.23	1.134	10.32	1.15	5.13	1.142	2.93	1.139	9.4	1.123	3.91	1.122	7.59
	1.137	2.98	1.114	11.09	1.115	3	1.117	10.79	1.139	2.7	1.135	10.53	1.126	4.38	1.179	4.3	1.174	10.64	1.19	4.94	1.19	3.5	1.178	6.7	1.163	3.75	1.161	8.25
	1.177	5.79	1.152	11.13	1.154	2.96	1.158	7.54	1.178	2.71	1.174	10.59	1.166	7.9	1.219	5.53	1.213	10.94	1.229	4.73	1.229	4.58	1.243	5.56	1.201	3.61	1.201	9.24
	1.216	9.22	1.193	11.15	1.194	2.93	1.196	4.67	1.218	2.7	1.214	10.63	1.206	10.39	1.258	6.51	1.253	11.04	1.269	4.52	1.269	5.53	1.282	5.28	1.242	3.53	1.239	9.81
	1.255	11.19	1.232	11.18	1.233	2.95	1.236	3.33	1.257	2.69	1.253	10.66	1.245	11.05	1.297	7.37	1.293	11.22	1.308	4.39	1.308	6.38	1.322	4.46	1.282	3.28	1.278	10.3
	1.295	11.39	1.271	11.21	1.272	2.96	1.275	2.93	1.297	2.68	1.292	10.68	1.285	10.66	1.336	7.98	1.332	10.74	1.348	4.24	1.347	7.35	1.362	4.92	1.321	3.12	1.318	10.76
	1.334	11.04	1.311	11.21	1.312	2.96	1.315	2.89	1.336	3.19	1.333	10.71	1.323	10.48	1.375	8.64	1.372	10.07	1.388	4.06	1.387	8.09	1.402	4.75	1.361	3.01	1.357	11.15
	1.373	11.02	1.35	11.19	1.351	2.97	1.355	2.88	1.375	6.55	1.371	10.74	1.364	10.57	1.415	9.16	1.411	7.8	1.428	3.89	1.425	8.71	1.441	4.55	1.401	3.01	1.398	11.41
	1.413	11.06	1.389	8.21	1.391	2.96	1.393	2.82	1.415	9.74	1.411	10.76	1.403	10.52	1.455	9.56	1.483	6.59	1.467	3.77	1.466	9.17	1.481	4.37	1.439	3.07	1.436	11.61
	1.452	10.96	1.428	5.13	1.43	2.96	1.433	2.8	1.454	11.15	1.45	10.79	1.442	10.4	1.495	9.84	1.523	5.69	1.507	3.69	1.505	9.74	1.521	4.14	1.492	3.97	1.475	12.01
	1.492	10.92	1.468	3.67	1.47	2.94	1.472	2.76	1.494	11.03	1.49	10.81	1.482	10.42	1.533	10.18	1.562	5.61	1.547	3.57	1.544	10.06	1.561	3.93	1.532	5.12	1.515	12.22
	1.532	10.96	1.508	3.22	1.509	2.91	1.512	2.73	1.533	10.7	1.529	10.81	1.521	10.45	1.573	10.3	1.602	5.38	1.586	3.43	1.584	10.51	1.601	3.8	1.571	6.24	1.555	11.59
	1.571	10.98	1.547	3.18	1.548	2.9	1.552	2.7	1.572	10.83	1.568	9.29	1.561	10.51	1.613	10.9	1.642	5.21	1.627	3.32	1.622	10.71	1.641	3.66	1.611	7.09	1.595	11.19
	1.611	11.01	1.587	3.18	1.588	5.06	1.591	2.7	1.612	10.88	1.608	5.72	1.6	10.54	1.652	10.85	1.681	4.97	1.667	3.17	1.662	10.98	1.68	3.48	1.651	7.81	1.634	10.22
	1.649	11.05	1.626	3.11	1.627	8.53	1.63	2.7	1.651	10.68	1.647	3.68	1.639	10.58	1.691	11.08	1.721	4.77	1.705	3.02	1.701	11.07	1.719	3.31	1.689	8.54	1.672	9.45
	1.689	11.07	1.665	3.06	1.667	10.85	1.669	2.72	1.691	10.64	1.686	2.93	1.678	10.63	1.73	11.2	1.761	4.61	1.745	2.99	1.74	11.29	1.759	3.18	1.729	9.13	1.712	7.94
	1.728	11.07	1.705	3.02	1.706	11.38	1.709	2.71	1.73	10.66	1.726	2.8	1.718	10.68	1.77	10.45	1.801	4.45	1.809	3.98	1.781	8.25	1.798	3.1	1.768	9.57	1.752	5.24
	1.769	11.1	1.744	3	1.745	11.07	1.748	2.7	1.77	10.69	1.765	2.8	1.758	10.7	1.809	9.76	1.84	4.31	1.848	5.17	1.857	6.17	1.839	3.02	1.808	10.12	1.793	5.71
	1.807	11.14	1.784	3.03	1.785	10.98	1.787	2.71	1.809	10.73	1.805	2.76	1.797	10.72	1.848	8.42	1.88	4.14	1.887	6.19	1.897	5.49	1.879	2.86	1.847	10.36	1.831	5.27
	1.846	11.16	1.823	3.04	1.824	11.06	1.828	2.71	1.849	10.77	1.845	2.73	1.836	10.76	1.888	7.14	1.92	4.05	1.926	7.05	1.936	5.6	1.918	2.77	1.886	10.75	1.871	5.17
	1.886	11.17	1.862	3.05	1.864	10.93	1.867	2.94	1.888	10.8	1.884	2.7	1.876	9.22	1.961	5.59	1.958	3.79	1.965	7.83	1.976	5.38	1.957	2.62	1.926	10.94	1.912	4.93
	1.925	8.59	1.902	3.06	1.903	10.87	1.906	6.08	1.927	10.79	1.923	2.63	1.914	5.7	2	5.77	1.999	3.63	2.005	8.75	2.016	5.2	1.997	2.49	1.965	11.12	1.952	4.75
	1.965	5.38	1.941	3.07	1.942	10.91	1.946	9.34	1.967	10.82	1.962	2.61	1.954	3.67	2.04	5.56	2.039	3.51	2.045	9.31	2.054	5.02	2.037	2.71	2.005	11.46	1.991	4.57
	2.004	3.75	1.981	3.07	1.982	10.95	1.985	11	2.006	10.88	2.002	2.61	1.993	2.83	2.079	5.35	2.079	3.38	2.084	9.76	2.095	4.85	2.084	3.43	2.045	11.61	2.031	4.35
	2.044	3.25	2.02	3.04	2.021	10.97	2.024	11.07	2.046	10.93	2.041	2.63	2.034	2.65	2.12	5.15	2.118	3.28	2.123	10.21	2.135	4.67	2.124	4.38	2.084	8.44	2.071	4.2
	2.083	3.16	2.059	2.99	2.061	10.98	2.064	10.73	2.085	10.66	2.082	2.65	2.073	2.65	2.159	4.95	2.158	3.16	2.163	10.44	2.174	4.52	2.164	5.17	2.154	6.04	2.11	3.95
	2.122	3.16	2.099	3.06	2.101	11	2.104	10.76	2.124	7.32	2.12	2.64	2.112	2.62	2.199	4.71	2.197	3.1	2.203	10.8	2.214	4.36	2.203	5.85	2.195	5.51	2.15	3.71
	2.162	3.12	2.139	5.96	2.14	11.02	2.143	10.82	2.164	4.53	2.16	2.63	2.151	2.61	2.239	4.53	2.277	4.09	2.242	11.07	2.253	4.16	2.243	6.51	2.234	4.63	2.19	3.64
	2.201	3.04	2.178	9.35	2.179	11.04	2.181	10.65	2.203	3.26	2.199	2.65	2.19	2.55	2.278	4.39	2.316	5.05	2.281	11.23	2.294	3.96	2.282	7.03	2.273	5.24	2.23	3.5
	2.241	2.98	2.216	11.22	2.218	11.06	2.222	10.65	2.243	2.88	2.238	2.64	2.23	2.51	2.317	4.2	2.356	5.99	2.321	11.48	2.333	3.79	2.32	7.48	2.314	5.02	2.269	3.32
	2.28	2.96	2.257	11.4	2.258	11.06	2.261	10.67	2.282	2.86	2.278	2.63	2.27	2.52	2.357	4.01	2.396	6.74	2.36	11.66	2.373	3.66	2.361	7.98	2.353	4.86	2.309	3.14
	2.32	2.96	2.296	11.05	2.297	11.09	2.301	10.71	2.322	2.84	2.317	4.24	2.31	2.53	2.398	3.88	2.435	7.45	2.398	8.66	2.413	3.55	2.4	8.26	2.392	4.69	2.349	3.08
	2.359	2.97	2.335	11.05	2.337	9.33	2.339	10.75	2.361	2.77	2.357	7.77	2.348	2.53	2.437	3.77	2.474	8.21	2.438	5.61	2.452	3.35	2.44	8.76	2.433	4.51	2.388	3.04
	2.399	2.98	2.375	11.1	2.376	5.8	2.379	10.77	2.4	2.75	2.396	10.33	2.388	2.54	2.477	3.67	2.514	8.76	2.5	5.84	2.492	3.27	2.479	8.95	2.473	4.36	2.46	3.18
	2.438	3	2.414	10.97	2.415	3.88	2.418	10.8	2.44	2.7	2.435	11.05	2.428	2.51	2.517	3.51	2.552	9.22	2.539	5.85	2.531	3.18	2.518	9.24	2.512	4.21	2.5	4.46
	2.478	3	2.454	10.93	2.456	3.2	2.458	10.85	2.479	2.69	2.476	10.78	2.467	2.49	2.556	3.44	2.592	9.61	2.58	5.48	2.572	3.08	2.558	9.39	2.552	4.02	2.539	5.54
	2.517	2.99	2.493	10.98	2.495	3.11	2.498	10.87	2.519	2.71	2.514	10.65	2.507	2.49	2.596	3.35	2.632	9.94	2.619	5.27	2.611	3.03	2.597	9.73	2.592	3.8	2.578	6.63
	2.556	2.98	2.532	11.03	2.534	3.13	2.536	10.9	2.558	2.71	2.554	10.76	2.546	2.48	2.636	3.53	2.672	10.15	2.658	5.09	2.687	3.2	2.637	9.86	2.631	3.62	2.619	7.56
	2.595	2.99	2.572	11.05	2.573	3.08	2.577	10.92	2.597	2.73	2.593	10.66	2.585	2.46	2.677	4.26	2.711	10.44	2.698	4.94	2.726	4.27	2.676	7.11	2.67	3.5	2.658	8.45
	2.636	2.97	2.611	11.08	2.612	3.04	2.616	10.85	2.637	2.76	2.632	10.54	2.624	4.08	2.716	5.44	2.749	10.54	2.738	4.76	2.766	5.25	2.752	5.78	2.711	3.4	2.698	8.97
	2.675	5.52	2.651	11.11	2.652	2.97	2.654	7.79	2.676	2.75	2.672	10.57	2.663	7.58	2.755	6.32	2.79	10.78	2.778	4.54	2.805	6.2	2.791	5.29	2.75	3.23	2.736	9.58
	2.715	8.93	2.69	11.14	2.691	2.91	2.694	4.82	2.716	2.74	2.712	10.6	2.703	10.19	2.794	7.24	2.829	10.6	2.818	4.39	2.844	7.02	2.832	4.32	2.79	3.1	2.775	10.1
	2.753	11.06	2.729	11.16	2.731	2.93	2.733	3.39	2.755	2.73	2.751	10.65	2.743	10.97	2.835	7.93	2.869	7.62	2.858	4.26	2.884	7.76	2.872	4.9	2.829	3.02	2.815	10.81
	2.792	11.39	2.769	11.17	2.77	2.96	2.773	2.95	2.795	2.68	2.79	10.7	2.782	10.65	2.874	8.51	2.908	4.93	2.897	4.13	2.923	8.43	2.911	4.67	2.869	2.94	2.855	11.13
	2.832	11.05	2.809	11.22	2.809	2.95	2.812	2.89	2.834	3.01	2.829	10.7	2.822	10.44	2.914	9.05	2.952	5.97	2.936	3.99	2.962	9.01	2.951	4.52	2.909	2.87	2.895	11.48
	2.871	11.02	2.847	11.24	2.849	2.97	2.852	2.89	2.873	6.25	2.869	10.72	2.86	10.57	2.952	9.49	2.992	5.82	2.976	3.87	3.001	9.43	2.991	4.36	2.949	2.87	2.933	11.67
	2.912	11.08	2.887	8.51	2.888	2.98	2.892	2.85	2.913	9.51	2.909	10.77	2.901	10.55	2.992	9.87	3.032	5.44	3.016	3.65	3.041	9.99	3.031	4.13	2.989	3.39	2.973	11.93
	2.951	10.95	2.927	5.31	2.928	2.97	2.931	2.81	2.952	11.1	2.948	10.81	2.94	10.43	3.032	10.11	3.071	5.26	3.055	3.45	3.081	10.35	3.069	3.96	3.03	4.49	3.013	12.08
	2.99	10.89	2.966	3.76	2.967	2.96	2.971	2.75	2.992	11.06	2.987	10.83	2.98	10.41	3.07	10.35	3.11	5.05	3.095	3.34	3.12	10.68	3.109	3.83	3.068	5.43	3.051	12
	3.03	10.93	3.006	3.26	3.008	2.93	3.009	2.71	3.031	10.7	3.026	10.85	3.019	10.43	3.11	10.53	3.151	4.88	3.135	3.25	3.16	10.92	3.149	3.65	3.108	6.33	3.09	11.24
	3.068	10.98	3.045	3.2	3.046	2.9	3.049	2.71	3.07	10.79	3.066	9.56	3.058	10.48	3.149	10.86	3.19	4.69	3.176	3.13	3.199	11.17	3.189	3.53	3.148	7.24	3.13	10.29
	3.108	11	3.085	3.21	3.085	4.72	3.088	2.71	3.11	10.85	3.105	5.96	3.098	10.53	3.188	11.13	3.23	4.53	3.215	3	3.239	11.36	3.229	3.4	3.188	8.04	3.17	6.97
	3.147	11.03	3.124	3.15	3.125	8.29	3.127	2.71	3.149	10.68	3.145	3.82	3.137	10.59	3.229	11.19	3.27	4.34	3.254	3	3.278	9.24	3.268	3.28	3.226	8.68	3.222	6.02
	3.187	11.06	3.163	3.1	3.164	10.77	3.167	2.69	3.189	10.66	3.184	3	3.176	10.61	3.267	9.96	3.31	4.1	3.306	3.83	3.317	6.52	3.308	3.09	3.265	9.14	3.262	5.38
	3.226	11.09	3.203	3.06	3.203	11.37	3.206	2.68	3.228	10.65	3.224	2.85	3.215	10.66	3.307	6.15	3.349	3.94	3.345	4.89	3.366	6.36	3.347	2.9	3.305	9.7	3.302	4.85
	3.265	11.09	3.242	3.03	3.243	11.06	3.246	2.68	3.267	10.66	3.263	2.83	3.256	10.67	3.351	6.29	3.389	3.84	3.384	5.9	3.405	5.61	3.387	2.77	3.345	10.07	3.342	4.99
	3.305	11.1	3.28	3.04	3.283	11	3.285	2.69	3.307	10.73	3.302	2.76	3.294	10.69	3.39	5.89	3.429	3.72	3.423	6.86	3.445	5.46	3.427	2.68	3.384	10.49	3.381	4.77
	3.344	11.14	3.32	3.05	3.322	11.09	3.325	2.68	3.346	10.78	3.342	2.73	3.334	10.75	3.43	5.65	3.468	3.53	3.463	7.61	3.485	5.44	3.467	2.58	3.423	10.72	3.421	4.63
	3.385	11.17	3.36	3.05	3.361	10.97	3.365	2.79	3.386	10.82	3.382	2.7	3.374	9.51	3.47	5.42	3.508	3.38	3.503	8.37	3.524	5.21	3.507	2.54	3.462	10.95	3.461	4.43
	3.423	8.85	3.4	3.06	3.401	10.85	3.404	5.83	3.425	10.83	3.422	2.64	3.413	5.92	3.51	5.2	3.547	3.31	3.542	8.97	3.564	5.05	3.582	3.11	3.502	11.15	3.501	4.2
	3.463	5.53	3.439	3.07	3.44	10.85	3.444	9.2	3.465	10.84	3.46	2.63	3.453	3.78	3.55	5.01	3.588	3.23	3.581	9.5	3.604	4.82	3.622	4	3.542	11.3	3.54	4.03
	3.503	3.79	3.479	3.04	3.479	10.89	3.482	11	3.504	10.88	3.5	2.66	3.492	2.88	3.589	4.84	3.627	3.12	3.621	10.07	3.644	4.62	3.66	4.92	3.582	10.76	3.58	3.86
	3.541	3.24	3.517	3.02	3.519	10.95	3.521	11.11	3.543	10.92	3.539	2.67	3.531	2.68	3.629	4.63	3.667	3.02	3.66	10.38	3.684	4.48	3.7	5.74	3.62	8.05	3.619	3.72
	3.581	3.13	3.556	3.01	3.558	10.99	3.561	10.74	3.583	10.79	3.579	2.68	3.57	2.66	3.669	4.44	3.707	2.92	3.698	10.8	3.723	4.35	3.739	6.4	3.659	5.47	3.659	3.58
	3.62	3.12	3.597	3.02	3.598	11	3.601	10.74	3.623	7.6	3.618	2.67	3.61	2.62	3.709	4.31	3.775	3.69	3.738	11.01	3.763	4.14	3.778	6.85	3.703	5.81	3.699	3.41
	3.66	3.09	3.636	5.71	3.637	11	3.64	10.85	3.662	4.69	3.657	2.66	3.65	2.58	3.748	4.15	3.814	4.69	3.777	11.24	3.802	3.97	3.818	7.41	3.743	5.37	3.739	3.18
	3.699	3.05	3.676	9.19	3.677	11.03	3.68	10.73	3.701	3.33	3.696	2.64	3.689	2.52	3.787	4.02	3.853	5.61	3.817	11.41	3.842	3.84	3.858	7.89	3.783	5.36	3.779	3.04
	3.738	3.01	3.715	11.17	3.716	11.04	3.72	10.65	3.741	2.92	3.736	2.59	3.729	2.47	3.828	3.9	3.893	6.53	3.857	11.65	3.882	3.72	3.898	8.28	3.822	5.15	3.818	2.93
	3.779	2.95	3.754	11.4	3.755	11.08	3.758	10.66	3.78	2.89	3.775	2.57	3.767	2.48	3.868	3.76	3.932	7.18	3.897	9.62	3.921	3.63	3.937	8.7	3.862	4.92	3.858	2.82
	3.817	2.93	3.794	11.05	3.796	11.08	3.797	10.7	3.819	2.86	3.815	3.93	3.807	2.5	3.907	3.54	3.972	7.8	3.935	6.29	3.961	3.48	3.977	8.95	3.902	4.71	3.897	2.78
	3.858	2.97	3.833	11.02	3.835	9.62	3.837	10.75	3.859	2.82	3.854	7.46	3.847	2.49	3.946	3.4	4.011	8.31	4.009	5.83	4.001	3.37	4.016	9.24	3.941	4.56	3.957	2.86
	3.897	2.97	3.873	11.11	3.874	6.04	3.876	10.79	3.898	2.78	3.894	10.18	3.886	2.51	3.986	3.27	4.051	8.88	4.048	5.86	4.041	3.21	4.055	9.48	3.981	4.43	3.997	4.08
	3.937	2.98	3.912	11.02	3.913	3.97	3.915	10.81	3.938	2.75	3.933	11.06	3.926	2.55	4.027	3.21	4.09	9.39	4.088	5.5	4.08	3	4.095	9.67	4.021	4.24	4.036	5.26
	3.975	2.98	3.952	10.92	3.952	3.22	3.956	10.82	3.977	2.73	3.972	10.82	3.964	2.55	4.066	3.06	4.129	9.7	4.129	5.29	4.12	2.96	4.134	9.91	4.061	4.01	4.075	6.38
	4.014	2.99	3.991	10.95	3.992	3.09	3.995	10.82	4.017	2.73	4.012	10.64	4.004	2.54	4.106	3.01	4.169	10.01	4.168	5.09	4.16	3.01	4.173	9.39	4.1	3.88	4.116	7.33
	4.054	2.98	4.03	10.97	4.031	3.1	4.034	10.87	4.056	2.73	4.051	10.76	4.044	2.52	4.174	3.94	4.208	10.25	4.208	4.94	4.223	4.04	4.213	8.21	4.14	3.76	4.155	8.25
	4.093	2.96	4.07	11.02	4.071	3.06	4.073	10.93	4.095	2.73	4.09	10.73	4.083	2.48	4.213	5.08	4.248	10.53	4.248	4.77	4.263	5.13	4.252	5.77	4.18	3.64	4.195	8.98
	4.134	2.96	4.109	11.07	4.11	3.01	4.113	10.94	4.135	2.71	4.13	10.56	4.123	3.8	4.254	6.18	4.287	10.7	4.287	4.6	4.302	5.94	4.3	4.61	4.219	3.51	4.233	9.54
	4.172	5.28	4.149	11.11	4.149	2.96	4.153	8.14	4.174	2.69	4.169	10.55	4.162	7.44	4.293	7.12	4.326	10.92	4.326	4.44	4.342	6.76	4.341	5.38	4.259	3.37	4.272	10.12
	4.213	8.72	4.189	11.14	4.189	2.92	4.192	5.01	4.214	2.68	4.209	10.6	4.202	10.25	4.332	7.76	4.366	9.85	4.366	4.23	4.381	7.53	4.381	4.8	4.298	3.14	4.313	10.66
	4.252	10.98	4.227	11.15	4.228	2.91	4.232	3.48	4.253	2.68	4.248	10.66	4.241	11.09	4.371	8.44	4.404	7.71	4.406	4.04	4.42	8.21	4.421	4.97	4.338	3	4.352	10.9
	4.29	11.39	4.266	11.18	4.268	2.91	4.27	2.97	4.293	2.68	4.288	10.72	4.28	10.68	4.41	8.94	4.445	5.3	4.445	3.88	4.46	8.75	4.46	4.76	4.378	2.87	4.391	11.31
	4.33	11.06	4.306	11.24	4.307	2.93	4.311	2.89	4.332	2.87	4.327	10.74	4.32	10.47	4.451	9.44	4.501	5.87	4.485	3.77	4.499	9.35	4.499	4.59	4.418	2.86	4.431	11.6
	4.369	10.96	4.346	11.26	4.346	2.94	4.35	2.88	4.371	6	4.366	10.74	4.359	10.63	4.49	9.74	4.541	5.71	4.525	3.63	4.539	9.79	4.539	4.4	4.487	3.09	4.47	11.86
	4.408	11.02	4.385	8.84	4.386	2.94	4.389	2.82	4.411	9.34	4.406	10.78	4.399	10.6	4.528	10.05	4.58	5.42	4.565	3.43	4.577	10.25	4.578	4.23	4.526	4.22	4.509	12.17
	4.449	10.93	4.425	5.55	4.425	2.93	4.429	2.79	4.45	11.04	4.446	10.8	4.438	10.43	4.568	10.6	4.62	5.24	4.604	3.36	4.617	10.56	4.618	4.09	4.566	5.2	4.548	12.18
	4.487	10.86	4.464	3.87	4.465	2.94	4.467	2.75	4.489	11.07	4.486	10.85	4.477	10.39	4.607	10.64	4.66	4.97	4.644	3.26	4.657	10.79	4.658	3.83	4.605	6.14	4.587	9.25
	4.527	10.87	4.502	3.3	4.504	2.92	4.507	2.72	4.529	10.71	4.524	10.88	4.517	10.41	4.647	10.93	4.7	4.82	4.685	3.16	4.696	11.01	4.698	3.67	4.644	7.1	4.652	6.38
	4.566	10.92	4.542	3.22	4.543	2.9	4.546	2.72	4.568	10.75	4.563	9.88	4.556	10.48	4.687	10.98	4.739	4.64	4.723	3.08	4.735	11.19	4.737	3.53	4.685	7.92	4.692	5.51
	4.606	10.99	4.582	3.2	4.583	4.47	4.586	2.71	4.608	10.83	4.603	6.24	4.595	10.57	4.726	11.1	4.779	4.44	4.803	3.42	4.775	9.93	4.778	3.39	4.724	8.54	4.732	5.08
	4.646	11.03	4.622	3.13	4.622	7.95	4.626	2.74	4.647	10.71	4.642	3.94	4.635	10.62	4.765	10.95	4.819	4.27	4.842	4.58	4.814	6.56	4.818	3.24	4.764	9.06	4.771	5.08
	4.684	11.05	4.661	3.09	4.662	10.55	4.665	2.76	4.687	10.66	4.682	3.02	4.675	10.63	4.804	10.3	4.858	4.12	4.881	5.68	4.874	6.06	4.856	3.06	4.802	9.62	4.811	4.88
	4.724	11.07	4.699	3.05	4.701	11.38	4.704	2.75	4.726	10.69	4.721	2.85	4.713	10.66	4.844	7.24	4.897	3.97	4.921	6.63	4.914	5.5	4.896	2.98	4.842	10.02	4.85	4.69
	4.763	11.09	4.74	3	4.741	11.12	4.744	2.76	4.765	10.69	4.76	2.84	4.753	10.69	4.901	6.45	4.938	3.86	4.96	7.48	4.954	5.54	4.936	2.92	4.882	10.39	4.891	4.48
	4.803	11.13	4.779	3.01	4.781	10.98	4.783	2.72	4.805	10.72	4.8	2.78	4.793	10.72	4.94	5.89	4.977	3.71	5	8.12	4.993	5.28	4.976	2.82	4.92	10.62	4.93	4.24
	4.843	11.13	4.819	3.03	4.819	11.09	4.822	2.67	4.844	10.77	4.84	2.75	4.832	10.77	4.98	5.64	5.017	3.56	5.039	8.86	5.033	5.16	5.015	2.76	4.961	10.97	4.97	4.02
	4.882	11.15	4.858	3.05	4.859	11.05	4.861	2.71	4.884	10.79	4.879	2.72	4.871	9.77	5.02	5.44	5.056	3.48	5.078	9.44	5.073	4.99	5.08	2.92	5	11.03	5.01	3.86
	4.921	9.15	4.898	3.07	4.898	10.91	4.902	5.51	4.923	10.81	4.918	2.66	4.911	6.15	5.059	5.24	5.097	3.25	5.117	9.93	5.114	4.78	5.119	3.95	5.038	11.25	5.05	3.73
	4.96	5.7	4.936	3.05	4.938	10.9	4.941	8.97	4.963	10.85	4.957	2.66	4.951	3.89	5.098	5.04	5.136	3.11	5.156	10.33	5.152	4.6	5.159	4.85	5.079	9.95	5.089	3.58
	5	3.84	4.976	3.02	4.977	10.91	4.981	10.93	5.002	10.86	4.997	2.65	4.99	2.92	5.138	4.85	5.176	3.01	5.197	10.68	5.192	4.45	5.198	5.53	5.118	6.78	5.128	3.37
	5.039	3.21	5.016	3.01	5.018	10.93	5.02	11.12	5.041	10.87	5.036	2.62	5.029	2.69	5.178	4.6	5.216	2.97	5.236	10.93	5.232	4.31	5.238	6.25	5.172	6.22	5.168	3.25
	5.079	3.09	5.055	3.01	5.056	10.98	5.059	10.78	5.081	10.86	5.076	2.61	5.069	2.66	5.218	4.4	5.272	3.6	5.275	11.19	5.271	4.15	5.277	6.89	5.212	5.43	5.207	3.15
	5.119	3.11	5.095	2.98	5.095	11.03	5.098	10.76	5.12	7.86	5.115	2.62	5.108	2.61	5.258	4.29	5.311	4.55	5.315	11.55	5.311	3.99	5.316	7.47	5.251	4.58	5.248	3.03
	5.158	3.09	5.134	5.41	5.135	11.04	5.137	10.85	5.16	4.8	5.154	2.63	5.148	2.59	5.297	4.13	5.351	5.53	5.354	11.59	5.352	3.87	5.356	7.87	5.291	5.19	5.288	2.9
	5.197	3.02	5.172	8.88	5.174	11.04	5.178	10.7	5.199	3.35	5.195	2.63	5.186	2.56	5.336	3.97	5.39	6.33	5.393	10.67	5.39	3.67	5.394	8.3	5.331	5	5.328	2.76
	5.236	2.98	5.213	11.06	5.214	11.06	5.217	10.64	5.239	2.88	5.234	2.61	5.226	2.52	5.376	3.83	5.43	7.1	5.433	7.21	5.43	3.47	5.434	8.62	5.371	4.81	5.367	2.56
	5.276	2.94	5.252	11.45	5.253	11.08	5.256	10.68	5.278	2.84	5.273	2.62	5.265	2.5	5.416	3.68	5.469	7.73	5.472	5.02	5.47	3.36	5.473	8.99	5.41	4.65	5.406	2.51
	5.315	2.94	5.292	11.08	5.292	11.09	5.295	10.74	5.318	2.83	5.312	3.71	5.305	2.5	5.456	3.59	5.508	8.37	5.518	5.86	5.509	3.25	5.513	9.34	5.45	4.49	5.447	2.6
	5.355	2.97	5.331	11.03	5.332	9.89	5.335	10.76	5.358	2.78	5.351	7.21	5.344	2.46	5.496	3.49	5.548	8.85	5.558	4.92	5.549	3.12	5.552	9.55	5.49	4.33	5.493	3.66
	5.395	2.99	5.37	11.15	5.371	6.28	5.375	10.79	5.397	2.76	5.391	10.04	5.383	2.46	5.536	3.38	5.587	9.24	5.598	5.53	5.59	3	5.592	9.84	5.529	4.14	5.534	4.93
	5.433	2.98	5.409	11.04	5.411	4.07	5.414	10.81	5.436	2.7	5.43	11.05	5.423	2.48	5.575	3.28	5.627	9.65	5.638	5.34	5.629	2.95	5.632	9.97	5.569	3.96	5.573	6.1
	5.473	2.96	5.449	10.93	5.45	3.25	5.454	10.84	5.475	2.63	5.47	10.82	5.463	2.51	5.614	3.06	5.666	9.93	5.676	5.14	5.668	3	5.671	8.6	5.609	3.71	5.612	7.09
	5.512	2.95	5.489	10.95	5.49	3.12	5.492	10.87	5.514	2.66	5.509	10.62	5.502	2.49	5.671	3.8	5.705	10.12	5.716	4.89	5.72	3.83	5.71	5.85	5.648	3.58	5.651	7.88
	5.552	2.94	5.528	10.98	5.531	3.14	5.532	10.91	5.554	2.67	5.548	10.77	5.542	2.49	5.712	4.94	5.745	10.47	5.756	4.72	5.76	4.9	5.771	5.69	5.688	3.47	5.69	8.75
	5.591	2.94	5.566	11.04	5.569	3.07	5.572	10.91	5.593	2.69	5.588	10.75	5.581	2.5	5.75	5.87	5.784	10.67	5.796	4.57	5.799	5.83	5.81	5.23	5.728	3.33	5.73	9.37
	5.63	2.92	5.607	11.09	5.609	3.01	5.611	10.93	5.633	2.69	5.627	10.56	5.62	3.62	5.79	6.83	5.824	10.94	5.835	4.43	5.838	6.78	5.849	5.02	5.768	3.15	5.77	10.03
	5.67	4.98	5.646	11.11	5.648	2.97	5.651	8.45	5.672	2.7	5.666	10.55	5.66	7.14	5.829	7.78	5.863	10.23	5.876	4.26	5.878	7.55	5.89	4.93	5.807	3.05	5.809	10.4
	5.709	8.49	5.686	11.13	5.688	2.92	5.689	5.2	5.711	2.72	5.707	10.58	5.699	10	5.869	8.33	5.902	9.25	5.916	4.05	5.917	8.22	5.928	4.74	5.847	2.95	5.849	10.87
	5.75	10.86	5.725	11.17	5.726	2.92	5.729	3.55	5.751	2.72	5.746	10.62	5.739	10.99	5.908	8.9	5.941	7.37	5.955	3.95	5.956	8.87	5.969	4.54	5.887	2.9	5.887	11.23
	5.789	11.36	5.764	11.22	5.765	2.94	5.768	2.99	5.79	2.7	5.785	10.68	5.778	10.7	5.947	9.48	6.009	6.43	5.994	3.84	5.996	9.3	6.008	4.31	5.925	2.84	5.927	11.58
	5.829	11.06	5.804	11.25	5.805	2.92	5.807	2.9	5.83	2.79	5.824	10.71	5.817	10.45	5.987	9.87	6.05	5.39	6.034	3.71	6.035	9.71	6.048	4.14	5.966	2.92	5.966	11.7
	5.867	10.97	5.843	11.26	5.844	2.91	5.848	2.92	5.869	5.75	5.864	10.73	5.857	10.6	6.026	10.15	6.089	5.53	6.074	3.6	6.075	10.07	6.087	3.99	6.024	3.9	6.006	12.07
	5.906	11.02	5.883	9.15	5.884	2.92	5.886	2.86	5.909	9.13	5.903	10.73	5.895	10.58	6.067	10.48	6.129	5.36	6.114	3.47	6.114	10.39	6.127	3.84	6.064	4.94	6.046	12.11
	5.946	10.91	5.922	5.78	5.923	2.92	5.925	2.8	5.948	10.98	5.942	10.75	5.936	10.39	6.105	10.73	6.168	5.11	6.153	3.29	6.153	10.73	6.167	3.65	6.103	5.89	6.084	9.75
	5.985	10.82	5.962	3.99	5.964	2.9	5.965	2.73	5.987	11.13	5.982	10.81	5.975	10.38	6.144	10.91	6.208	4.9	6.193	3.1	6.193	11	6.206	3.51	6.142	6.74	6.123	6.43
	6.024	10.88	6.001	3.36	6.002	2.9	6.005	2.66	6.027	10.75	6.021	10.86	6.015	10.43	6.185	11.06	6.248	4.73	6.232	3.04	6.232	11.2	6.246	3.39	6.181	7.71	6.202	5.44
	6.064	10.91	6.04	3.25	6.041	2.9	6.045	2.68	6.066	10.76	6.061	10.1	6.054	10.48	6.224	11.12	6.288	4.58	6.3	3.27	6.272	10.94	6.286	3.27	6.22	8.23	6.24	4.7
	6.103	10.93	6.08	3.23	6.081	4.22	6.084	2.71	6.106	10.85	6.1	6.53	6.094	10.55	6.262	11.25	6.327	4.42	6.339	4.46	6.311	7.24	6.326	3.13	6.26	9.02	6.281	5.07
	6.144	11	6.119	3.17	6.12	7.75	6.124	2.73	6.145	10.71	6.139	4.06	6.132	10.58	6.302	10.12	6.366	4.26	6.378	5.54	6.383	6.01	6.366	3.06	6.3	9.4	6.32	4.87
	6.183	11.04	6.159	3.15	6.16	10.48	6.162	2.72	6.185	10.63	6.179	3.04	6.172	10.59	6.341	8.16	6.406	4.11	6.418	6.59	6.423	5.33	6.405	2.89	6.34	9.89	6.36	4.64
	6.223	11.06	6.198	3.09	6.199	11.37	6.201	2.73	6.224	10.66	6.218	2.81	6.212	10.62	6.41	6.77	6.447	3.88	6.457	7.54	6.463	5.51	6.445	2.68	6.378	10.33	6.4	4.47
	6.261	11.07	6.237	3.04	6.238	11.14	6.242	2.74	6.263	10.68	6.258	2.81	6.251	10.67	6.45	5.97	6.486	3.71	6.497	8.16	6.502	5.28	6.485	2.57	6.418	10.43	6.44	4.28
	6.3	11.09	6.277	3.06	6.279	10.98	6.281	2.73	6.303	10.72	6.297	2.78	6.291	10.74	6.488	5.63	6.526	3.61	6.535	8.85	6.542	5.11	6.524	2.51	6.457	10.81	6.479	4.09
	6.34	11.11	6.316	3.05	6.318	11.07	6.321	2.7	6.342	10.72	6.337	2.74	6.33	10.76	6.528	5.46	6.564	3.49	6.575	9.4	6.581	4.99	6.564	2.77	6.496	10.99	6.519	3.93
	6.379	11.12	6.356	3.05	6.357	10.99	6.359	2.69	6.381	10.75	6.376	2.69	6.369	9.93	6.569	5.27	6.605	3.31	6.615	9.95	6.621	4.78	6.617	3.71	6.537	11.2	6.559	3.67
	6.419	9.42	6.395	3.03	6.396	10.88	6.4	5.21	6.421	10.82	6.415	2.64	6.408	6.44	6.608	5.06	6.645	3.2	6.654	10.17	6.661	4.61	6.655	4.64	6.576	10.81	6.598	3.5
	6.459	5.9	6.434	3	6.436	10.88	6.438	8.66	6.46	10.86	6.455	2.65	6.447	4.03	6.647	4.83	6.685	3.17	6.694	10.72	6.701	4.39	6.695	5.47	6.614	7.48	6.638	3.38
	6.497	3.93	6.474	3	6.475	10.92	6.477	10.82	6.5	10.89	6.494	2.66	6.488	2.96	6.687	4.65	6.724	3.12	6.733	11	6.74	4.17	6.735	6.07	6.681	6.25	6.678	3.23
	6.537	3.27	6.513	3.01	6.515	10.96	6.517	11.16	6.539	10.91	6.533	2.64	6.527	2.69	6.728	4.52	6.764	3.62	6.771	11.07	6.78	4.03	6.775	6.73	6.72	5.46	6.718	3.09
	6.576	3.12	6.553	2.99	6.554	10.98	6.557	10.8	6.579	10.9	6.573	2.66	6.566	2.65	6.766	4.38	6.808	4.57	6.812	11.39	6.82	3.94	6.814	7.17	6.76	4.88	6.757	2.96
	6.616	3.13	6.592	2.98	6.593	11.01	6.596	10.74	6.618	8.14	6.612	2.67	6.606	2.61	6.806	4.18	6.848	5.59	6.851	11.55	6.859	3.76	6.852	7.69	6.8	5.2	6.797	2.82
	6.655	3.1	6.632	5.15	6.634	11.04	6.636	10.86	6.657	4.98	6.653	2.67	6.644	2.6	6.847	4.04	6.887	6.42	6.891	11.24	6.899	3.62	6.892	8.07	6.839	5.01	6.837	2.75
	6.695	3.03	6.671	8.68	6.672	11.07	6.674	10.75	6.697	3.45	6.692	2.66	6.684	2.59	6.886	3.84	6.927	7.25	6.929	7.58	6.939	3.49	6.931	8.49	6.879	4.78	6.876	2.63
	6.735	2.97	6.71	11.01	6.711	11.08	6.715	10.66	6.736	2.93	6.73	2.63	6.724	2.53	6.926	3.64	6.966	7.81	6.987	6.7	6.979	3.41	6.972	8.76	6.919	4.59	6.915	2.65
	6.774	2.95	6.75	11.5	6.751	11.1	6.754	10.65	6.776	2.85	6.77	2.6	6.764	2.5	6.965	3.55	7.006	8.43	7.027	5.75	7.018	3.32	7.01	9.1	6.959	4.41	6.991	3.35
	6.813	2.96	6.789	11.13	6.79	11.12	6.794	10.66	6.816	2.84	6.809	3.38	6.803	2.49	7.006	3.45	7.045	8.85	7.066	5.71	7.058	3.18	7.049	9.38	6.998	4.23	7.03	4.55
	6.852	2.98	6.829	11.04	6.83	10.11	6.833	10.73	6.854	2.81	6.849	6.86	6.842	2.5	7.045	3.29	7.084	9.42	7.106	5.43	7.098	3.09	7.09	9.54	7.038	4.09	7.069	5.7
	6.891	2.95	6.868	11.15	6.869	6.52	6.871	10.77	6.894	2.8	6.888	9.89	6.882	2.52	7.085	3.17	7.124	9.66	7.146	5.29	7.137	3.01	7.128	9.62	7.078	3.89	7.108	6.72
	6.932	2.97	6.907	11.04	6.909	4.22	6.912	10.81	6.933	2.74	6.928	11.06	6.921	2.5	7.125	3.13	7.163	10.04	7.185	5.11	7.177	3.08	7.168	9.31	7.117	3.75	7.148	7.7
	6.971	2.97	6.947	10.92	6.949	3.32	6.951	10.8	6.973	2.7	6.967	10.84	6.96	2.5	7.164	3.67	7.203	10.32	7.225	4.91	7.257	4.64	7.208	6.35	7.157	3.62	7.188	8.51
	7.01	2.95	6.986	10.95	6.987	3.15	6.991	10.83	7.012	2.71	7.007	10.62	7	2.47	7.208	4.55	7.242	10.51	7.266	4.68	7.295	5.63	7.279	5.72	7.197	3.51	7.227	9.11
	7.049	2.94	7.026	10.99	7.028	3.15	7.03	10.85	7.051	2.72	7.047	10.74	7.039	2.44	7.248	5.61	7.28	10.71	7.304	4.54	7.335	6.58	7.319	5.21	7.236	3.34	7.266	9.85
	7.088	2.95	7.065	11.06	7.067	3.12	7.07	10.89	7.091	2.73	7.085	10.74	7.078	2.43	7.287	6.64	7.32	10.79	7.344	4.4	7.375	7.36	7.359	4.09	7.276	3.23	7.306	10.35
	7.128	2.94	7.105	11.09	7.106	3.05	7.109	10.93	7.13	2.74	7.124	10.57	7.117	3.35	7.327	7.43	7.36	9.69	7.384	4.23	7.414	7.97	7.398	4.91	7.316	3.05	7.345	10.65
	7.167	4.69	7.144	11.11	7.145	3	7.147	8.67	7.171	2.71	7.164	10.56	7.158	6.83	7.367	8.13	7.4	6.54	7.424	4.1	7.454	8.77	7.437	4.73	7.356	2.88	7.384	11.07
	7.207	8.27	7.183	11.14	7.184	2.97	7.187	5.29	7.209	2.7	7.203	10.59	7.197	9.83	7.407	8.63	7.479	5.82	7.463	3.98	7.492	9.35	7.477	4.5	7.396	2.78	7.423	11.39
	7.247	10.81	7.223	11.18	7.224	2.97	7.226	3.56	7.249	2.65	7.243	10.6	7.236	11.02	7.445	9.21	7.518	5.66	7.503	3.81	7.532	9.81	7.517	4.29	7.435	2.74	7.462	11.76
	7.287	11.43	7.262	11.22	7.264	2.97	7.265	2.97	7.288	2.62	7.282	10.66	7.275	10.78	7.484	9.53	7.557	5.41	7.543	3.61	7.572	10.22	7.556	4.13	7.476	2.88	7.503	11.94
	7.326	11.07	7.301	11.24	7.303	2.97	7.305	2.87	7.327	2.67	7.323	10.72	7.315	10.46	7.525	9.83	7.598	5.24	7.582	3.46	7.611	10.57	7.597	3.97	7.521	3.64	7.542	12.13
	7.364	10.99	7.341	11.26	7.342	2.95	7.345	2.86	7.367	5.42	7.362	10.78	7.354	10.56	7.564	10.28	7.638	5.04	7.622	3.33	7.65	10.89	7.637	3.81	7.561	4.7	7.58	10.7
	7.405	11.08	7.381	9.43	7.381	2.92	7.385	2.79	7.407	8.85	7.401	10.78	7.394	10.57	7.602	10.61	7.676	4.87	7.662	3.22	7.691	11.1	7.676	3.66	7.6	5.72	7.62	6.99
	7.444	11.03	7.42	5.96	7.421	2.92	7.424	2.78	7.445	10.87	7.44	10.8	7.433	10.38	7.642	10.88	7.716	4.66	7.703	3.11	7.728	11.34	7.716	3.51	7.639	6.65	7.671	6.04
	7.484	10.89	7.459	4.06	7.461	2.92	7.464	2.74	7.485	11.15	7.48	10.83	7.472	10.4	7.681	10.95	7.757	4.51	7.741	3.08	7.769	11.41	7.756	3.28	7.678	7.43	7.71	5.42
	7.522	10.91	7.499	3.37	7.5	2.9	7.502	2.7	7.524	10.76	7.52	10.84	7.512	10.45	7.721	11.18	7.796	4.29	7.781	3.25	7.808	8.1	7.795	3.14	7.718	8.08	7.75	4.74
	7.562	10.93	7.538	3.24	7.539	2.9	7.542	2.69	7.564	10.72	7.558	10.3	7.552	10.52	7.761	11.2	7.836	4.09	7.836	4.15	7.847	5.41	7.834	3.02	7.757	8.69	7.79	5
	7.602	10.97	7.577	3.23	7.579	3.98	7.581	2.68	7.603	10.82	7.597	6.8	7.591	10.55	7.8	10.44	7.875	3.96	7.876	5.32	7.892	5.79	7.874	2.92	7.797	9.14	7.829	4.79
	7.64	10.98	7.617	3.18	7.618	7.53	7.621	2.69	7.643	10.69	7.637	4.19	7.63	10.59	7.84	9.59	7.914	3.82	7.915	6.41	7.931	5.21	7.915	2.78	7.836	9.83	7.869	4.61
	7.68	11.03	7.656	3.13	7.657	10.38	7.66	2.72	7.682	10.6	7.676	3.08	7.67	10.62	7.878	6.66	7.955	3.66	7.953	7.07	7.971	5.48	7.954	2.64	7.875	10.18	7.908	4.43
	7.719	11.07	7.696	3.08	7.697	11.36	7.699	2.71	7.721	10.63	7.716	2.81	7.708	10.66	7.919	6.19	7.995	3.49	7.994	7.95	8.012	5.32	7.994	2.62	7.915	10.45	7.948	4.2
	7.758	11.1	7.735	3.04	7.737	11.13	7.739	2.69	7.761	10.68	7.755	2.83	7.749	10.69	7.959	6.05	8.034	3.38	8.033	8.67	8.051	5.11	8.034	2.57	7.954	10.77	7.988	4.03
	7.798	11.12	7.775	3.04	7.776	10.96	7.779	2.69	7.8	10.74	7.794	2.79	7.788	10.72	7.998	5.69	8.074	3.31	8.073	9.24	8.09	4.93	8.072	3.05	7.994	11.08	8.028	3.87
	7.838	11.13	7.814	3.04	7.815	11.1	7.817	2.7	7.84	10.75	7.835	2.73	7.828	10.73	8.038	5.49	8.114	3.2	8.112	9.58	8.131	4.78	8.114	3.66	8.034	11.24	8.068	3.7
	7.878	11.15	7.854	3.02	7.855	11.06	7.858	2.69	7.879	10.76	7.874	2.68	7.867	10.12	8.078	5.28	8.154	3.1	8.15	10.11	8.17	4.63	8.154	4.61	8.073	11.41	8.107	3.55
	7.917	9.71	7.893	2.99	7.895	10.89	7.897	4.98	7.92	10.78	7.914	2.64	7.906	6.66	8.118	5.1	8.193	3.02	8.19	10.6	8.209	4.47	8.193	5.4	8.111	8.13	8.147	3.4
	7.957	6.12	7.932	3	7.934	10.86	7.937	8.45	7.958	10.8	7.952	2.63	7.946	4.15	8.156	4.84	8.267	2.93	8.23	10.87	8.25	4.27	8.233	6.08	8.189	6.02	8.187	3.14
	7.996	4.02	7.972	3.01	7.973	10.9	7.975	10.7	7.997	10.84	7.992	2.67	7.985	3.01	8.196	4.64	8.306	3.97	8.269	11.22	8.29	4.11	8.272	6.64	8.229	5.46	8.226	3.04
	8.035	3.28	8.011	3	8.012	10.94	8.014	11.15	8.038	10.88	8.031	2.65	8.025	2.68	8.237	4.47	8.346	5	8.309	11.36	8.329	3.96	8.312	7.11	8.27	5.25	8.266	2.92
	8.074	3.13	8.051	3	8.052	10.99	8.055	10.81	8.077	10.9	8.07	2.64	8.064	2.64	8.276	4.33	8.385	5.78	8.348	11.57	8.368	3.83	8.351	7.52	8.308	4.54	8.306	2.81
	8.113	3.14	8.09	3.01	8.091	11.02	8.094	10.72	8.117	8.39	8.11	2.63	8.104	2.62	8.315	4.16	8.424	6.55	8.388	11.66	8.408	3.68	8.389	7.92	8.348	5	8.345	2.66
	8.153	3.12	8.129	4.89	8.13	11.02	8.134	10.82	8.155	5.16	8.149	2.61	8.143	2.59	8.356	3.96	8.463	7.17	8.427	8.25	8.448	3.58	8.429	8.28	8.388	4.76	8.385	2.58
	8.193	3.05	8.169	8.39	8.17	11.04	8.173	10.71	8.194	3.53	8.189	2.59	8.182	2.56	8.395	3.86	8.503	7.96	8.497	6.42	8.487	3.44	8.468	8.63	8.427	4.58	8.425	2.56
	8.232	2.99	8.208	10.84	8.209	11.08	8.212	10.62	8.234	2.95	8.229	2.61	8.222	2.52	8.435	3.77	8.542	8.38	8.536	5.59	8.528	3.18	8.508	8.91	8.467	4.42	8.487	3.07
	8.271	2.93	8.248	11.47	8.249	11.12	8.252	10.65	8.274	2.85	8.268	2.59	8.26	2.49	8.475	3.63	8.582	8.87	8.575	5.63	8.568	3.06	8.547	9.11	8.507	4.26	8.527	4.33
	8.31	2.93	8.287	11.14	8.288	11.12	8.291	10.69	8.313	2.84	8.308	3.17	8.3	2.51	8.515	3.52	8.621	9.25	8.615	5.46	8.606	3.01	8.587	9.3	8.546	4.12	8.565	5.48
	8.35	2.98	8.326	11.01	8.327	10.37	8.331	10.72	8.352	2.79	8.346	6.58	8.34	2.56	8.555	3.42	8.661	9.39	8.656	5.26	8.646	2.96	8.626	9.53	8.586	3.97	8.605	6.71
	8.39	2.97	8.366	11.12	8.367	6.76	8.37	10.74	8.391	2.78	8.386	9.71	8.379	2.62	8.593	3.2	8.7	10.04	8.695	5.07	8.714	3.26	8.665	9.48	8.626	3.69	8.645	7.53
	8.43	2.98	8.405	11.03	8.407	4.31	8.41	10.77	8.431	2.71	8.425	11.04	8.418	2.66	8.633	3.1	8.739	10.29	8.734	4.92	8.753	4.4	8.705	6.61	8.665	3.56	8.684	8.49
	8.468	2.99	8.445	10.9	8.447	3.34	8.449	10.83	8.47	2.65	8.464	10.9	8.458	2.69	8.706	4.19	8.778	10.47	8.775	4.72	8.793	5.47	8.745	4.29	8.705	3.45	8.723	8.98
	8.509	3	8.484	10.93	8.485	3.15	8.488	10.86	8.511	2.65	8.504	10.64	8.498	2.72	8.747	5.45	8.818	10.66	8.814	4.57	8.832	6.33	8.788	5.46	8.745	3.3	8.762	9.67
	8.547	2.99	8.523	10.97	8.526	3.14	8.527	10.87	8.549	2.65	8.543	10.72	8.537	2.7	8.786	6.39	8.858	10.43	8.853	4.37	8.872	7.14	8.828	5.02	8.785	3.16	8.803	10.19
	8.586	2.97	8.563	11.02	8.565	3.08	8.566	10.89	8.589	2.65	8.583	10.71	8.576	2.65	8.824	7.26	8.896	7.14	8.893	4.14	8.911	7.94	8.868	5.02	8.824	3.03	8.842	10.63
	8.626	2.95	8.602	11.03	8.603	3.02	8.605	10.94	8.628	2.68	8.622	10.57	8.616	3.27	8.864	7.96	8.936	4.78	8.933	4.03	8.95	8.63	8.907	4.77	8.864	2.91	8.881	11.1
	8.665	4.46	8.642	11.08	8.643	2.99	8.646	9.03	8.667	2.68	8.663	10.6	8.655	6.7	8.904	8.55	8.987	5.75	8.973	3.9	8.99	9.18	8.946	4.6	8.904	2.87	8.921	11.22
	8.704	7.99	8.681	11.14	8.682	2.94	8.685	5.56	8.707	2.69	8.702	10.63	8.695	9.78	8.944	9.19	9.027	5.64	9.012	3.73	9.029	9.59	8.986	4.4	8.944	2.82	8.96	11.54
	8.744	10.64	8.721	11.18	8.721	2.91	8.725	3.7	8.746	2.68	8.741	10.65	8.734	11.11	8.983	9.42	9.065	5.4	9.052	3.57	9.068	9.96	9.026	4.25	9.018	3.47	8.998	11.89
	8.783	11.4	8.76	11.2	8.761	2.96	8.764	3.01	8.786	2.66	8.78	10.68	8.775	10.94	9.022	9.85	9.105	5.2	9.092	3.45	9.108	10.38	9.066	4.02	9.057	4.53	9.038	11.99
	8.824	11.12	8.799	11.22	8.801	2.97	8.804	2.87	8.825	2.68	8.819	10.71	8.812	10.55	9.061	10.26	9.146	4.93	9.131	3.35	9.147	10.67	9.106	3.81	9.097	5.62	9.077	11.77
	8.862	10.97	8.839	11.25	8.84	2.97	8.843	2.88	8.864	5.2	8.859	10.74	8.852	10.61	9.101	10.59	9.186	4.78	9.171	3.27	9.186	11.02	9.146	3.66	9.137	6.44	9.118	7.82
	8.902	11.07	8.877	9.75	8.879	2.96	8.882	2.82	8.905	8.67	8.898	10.76	8.892	10.66	9.14	10.72	9.225	4.62	9.211	3.16	9.226	11.09	9.185	3.54	9.175	7.26	9.18	5.82
	8.941	11.03	8.918	6.2	8.918	2.93	8.922	2.77	8.943	10.82	8.937	10.8	8.931	10.51	9.179	10.94	9.265	4.43	9.25	3.11	9.265	11.33	9.225	3.39	9.215	8.04	9.219	5.39
	8.982	10.9	8.957	4.14	8.958	2.9	8.961	2.73	8.982	11.16	8.977	10.82	8.97	10.47	9.219	11.05	9.305	4.24	9.29	3.2	9.305	10.58	9.265	3.21	9.255	8.75	9.259	4.87
	9.021	10.92	8.997	3.35	8.997	2.9	9.001	2.71	9.022	10.77	9.017	10.83	9.009	10.51	9.259	11.26	9.344	4.07	9.333	3.9	9.344	9.63	9.304	3.1	9.293	9.36	9.299	5.03
	9.059	10.94	9.036	3.19	9.037	2.89	9.039	2.72	9.061	10.73	9.057	10.54	9.049	10.55	9.298	9.33	9.384	3.96	9.373	5.06	9.384	8.91	9.344	3.02	9.333	9.69	9.338	4.83
	9.099	10.98	9.076	3.2	9.076	3.71	9.078	2.73	9.101	10.85	9.096	7.11	9.089	10.56	9.338	6.04	9.424	3.84	9.412	6.09	9.423	6.1	9.384	2.89	9.373	10.14	9.378	4.59
	9.138	11.01	9.115	3.16	9.116	7.26	9.118	2.72	9.141	10.73	9.134	4.38	9.128	10.61	9.388	5.65	9.464	3.7	9.451	6.94	9.48	6.05	9.424	2.8	9.413	10.43	9.418	4.34
	9.179	11.01	9.153	3.11	9.155	10.29	9.157	2.71	9.181	10.6	9.174	3.18	9.168	10.67	9.428	5.82	9.503	3.56	9.491	7.86	9.52	5.49	9.462	2.72	9.452	10.75	9.458	4.17
	9.217	11.05	9.194	3.08	9.194	11.39	9.198	2.7	9.219	10.63	9.213	2.84	9.207	10.72	9.468	5.57	9.543	3.46	9.53	8.59	9.559	4.82	9.502	2.61	9.49	11	9.497	4.03
	9.256	11.1	9.233	3.03	9.234	11.17	9.237	2.71	9.258	10.65	9.253	2.84	9.245	10.75	9.508	5.39	9.582	3.24	9.57	9.23	9.599	5.37	9.542	2.48	9.531	11.26	9.537	3.85
	9.296	11.13	9.272	3.02	9.273	10.96	9.276	2.69	9.298	10.71	9.292	2.79	9.286	10.76	9.548	5.21	9.622	3.08	9.609	9.6	9.639	5.12	9.612	3.29	9.57	11.48	9.577	3.62
	9.336	11.14	9.312	3.01	9.313	11.07	9.316	2.65	9.337	10.76	9.332	2.74	9.325	10.8	9.586	4.99	9.661	2.98	9.649	10.14	9.679	4.97	9.651	4.26	9.609	8.73	9.616	3.49
	9.375	11.16	9.352	3.01	9.352	11.05	9.354	2.65	9.378	10.79	9.372	2.71	9.365	10.41	9.626	4.76	9.702	2.94	9.688	10.45	9.719	4.8	9.691	5.07	9.648	6.06	9.656	3.4
	9.415	9.92	9.391	3.02	9.392	10.9	9.394	4.68	9.417	10.8	9.411	2.64	9.404	7.01	9.667	4.59	9.741	2.86	9.727	10.78	9.758	4.65	9.73	5.8	9.697	5.83	9.696	3.23
	9.454	6.34	9.43	3.03	9.431	10.89	9.433	8.19	9.456	10.8	9.451	2.57	9.444	4.36	9.707	4.44	9.803	3.7	9.767	11.13	9.797	4.5	9.769	6.56	9.737	5.4	9.736	3.11
	9.493	4.11	9.47	3.04	9.47	10.91	9.473	10.62	9.495	10.85	9.489	2.59	9.483	3.12	9.746	4.28	9.842	4.64	9.806	11.32	9.837	4.29	9.809	6.99	9.777	5.16	9.775	2.99
	9.532	3.29	9.509	3.02	9.51	10.93	9.512	11.18	9.534	10.92	9.529	2.62	9.522	2.75	9.786	4.1	9.882	5.62	9.846	11.5	9.877	4.07	9.847	7.55	9.817	5.18	9.815	2.74
	9.572	3.11	9.548	3.02	9.549	10.98	9.551	10.83	9.575	10.95	9.568	2.64	9.562	2.71	9.826	3.97	9.922	6.41	9.885	11.54	9.917	3.94	9.887	7.93	9.856	4.96	9.855	2.66
	9.611	3.12	9.588	3.02	9.589	11.01	9.592	10.72	9.613	8.79	9.607	2.65	9.601	2.69	9.865	3.81	9.961	7.13	9.924	9.23	9.956	3.84	9.926	8.25	9.896	4.75	9.894	2.57
	9.651	3.08	9.627	4.65	9.628	11.03	9.63	10.85	9.653	5.43	9.647	2.65	9.641	2.66	9.905	3.6	10	7.84	9.964	6.08	9.997	3.67	9.966	8.58	9.936	4.53	9.934	2.5
	9.69	3	9.667	8.15	9.667	11.04	9.67	10.76	9.692	3.68	9.686	2.67	9.68	2.61	9.945	3.5	10.04	8.3	10.005	6.38	10.036	3.51	10.006	8.86	9.975	4.39	9.984	2.65
	9.73	2.99	9.706	10.73	9.707	11.05	9.709	10.62	9.732	3.01	9.726	2.67	9.719	2.54	9.985	3.37	10.079	8.8	10.045	5.62	10.075	3.41	10.045	9.17	10.016	4.22	10.023	3.98
	9.769	2.96	9.745	11.47	9.746	11.08	9.749	10.63	9.771	2.9	9.766	2.66	9.759	2.53	10.024	3.23	10.118	9.2	10.084	5.66	10.115	3.34	10.084	9.31	10.055	4.08	10.062	5.09
	9.808	2.94	9.785	11.18	9.787	11.12	9.789	10.67	9.811	2.87	9.805	3.04	9.798	2.55	10.064	3.12	10.158	9.51	10.125	5.45	10.155	3.29	10.124	9.44	10.095	3.88	10.101	6.14
	9.849	2.94	9.824	11.01	9.825	10.56	9.828	10.72	9.85	2.83	9.845	6.32	9.838	2.56	10.103	3.06	10.197	9.9	10.165	5.27	10.196	3.47	10.163	9.62	10.134	3.72	10.14	7.27
	9.887	2.96	9.864	11.09	9.865	7.02	9.867	10.76	9.889	2.79	9.883	9.51	9.877	2.56	10.143	3.01	10.237	10.16	10.203	5.06	10.249	4.35	10.203	7.29	10.174	3.63	10.181	8.07
	9.927	2.96	9.903	11.02	9.904	4.43	9.906	10.79	9.93	2.74	9.923	10.98	9.915	2.55	10.205	3.97	10.276	10.29	10.243	4.83	10.288	5.47	10.242	5.46	10.214	3.52	10.22	8.85
	9.966	2.96	9.943	10.89	9.943	3.35	9.946	10.8	9.968	2.71	9.962	10.93	9.956	2.53	10.243	5.12	10.316	10.56	10.283	4.65	10.329	6.4	10.282	5.18	10.253	3.38	10.259	9.45
	10.005	2.96	9.983	10.94	9.983	3.12	9.986	10.83	10.008	2.7	10.002	10.64	9.995	2.54	10.283	6.15	10.355	10.66	10.323	4.52	10.368	7.25	10.337	4.98	10.294	3.25	10.299	10.05
	10.046	2.98	10.021	10.98	10.023	3.14	10.025	10.88	10.047	2.69	10.041	10.7	10.035	2.53	10.322	7.02	10.394	8.28	10.363	4.34	10.408	7.98	10.377	5.26	10.333	3.06	10.337	10.57
	10.084	3	10.061	11	10.061	3.09	10.064	10.91	10.086	2.7	10.08	10.72	10.074	2.51	10.363	7.83	10.434	7.54	10.403	4.16	10.447	8.56	10.415	4.47	10.372	2.88	10.377	10.9
	10.124	2.95	10.1	11.07	10.101	3.01	10.104	10.92	10.126	2.74	10.121	10.55	10.114	2.99	10.402	8.53	10.473	6.89	10.443	4.03	10.486	9.08	10.455	4.8	10.412	2.78	10.417	11.33
	10.163	4.22	10.14	11.12	10.141	2.96	10.144	9.29	10.165	2.74	10.16	10.54	10.153	6.36	10.44	9.08	10.535	5.84	10.481	3.89	10.526	9.58	10.495	4.64	10.452	2.76	10.456	11.54
	10.202	7.75	10.179	11.15	10.181	2.91	10.183	5.75	10.206	2.74	10.199	10.57	10.192	9.56	10.48	9.39	10.575	5.72	10.522	3.79	10.565	9.98	10.535	4.47	10.516	3.31	10.496	11.91
	10.243	10.57	10.219	11.17	10.219	2.91	10.222	3.75	10.244	2.73	10.238	10.61	10.231	11.01	10.519	9.97	10.615	5.61	10.561	3.65	10.604	10.29	10.575	4.29	10.555	4.41	10.534	12.04
	10.281	11.45	10.258	11.19	10.259	2.94	10.261	3	10.283	2.7	10.277	10.66	10.271	10.88	10.559	10.3	10.654	5.31	10.6	3.52	10.644	10.63	10.615	4.07	10.593	5.47	10.574	12.19
	10.321	11.17	10.297	11.24	10.298	2.93	10.301	2.85	10.323	2.66	10.317	10.66	10.31	10.52	10.599	10.41	10.694	5.07	10.64	3.4	10.683	10.86	10.655	3.93	10.633	6.44	10.613	8.88
	10.36	10.98	10.337	11.28	10.337	2.95	10.341	2.85	10.362	4.9	10.356	10.69	10.35	10.57	10.637	10.74	10.734	4.88	10.68	3.19	10.723	11.17	10.694	3.77	10.672	7.23	10.689	5.79
	10.401	11.06	10.376	9.96	10.377	2.97	10.38	2.82	10.402	8.45	10.396	10.74	10.389	10.64	10.677	10.92	10.772	4.72	10.72	3.04	10.762	11.34	10.734	3.66	10.712	7.93	10.728	5.38
	10.439	11.01	10.416	6.35	10.416	2.94	10.419	2.79	10.442	10.75	10.435	10.8	10.429	10.51	10.716	11.04	10.812	4.55	10.76	3.02	10.802	9.75	10.774	3.49	10.751	8.67	10.768	5.1
	10.478	10.89	10.455	4.18	10.456	2.94	10.459	2.74	10.481	11.19	10.474	10.82	10.468	10.47	10.757	11.17	10.853	4.39	10.829	3.62	10.841	6.61	10.812	3.35	10.791	9.33	10.808	5
	10.519	10.92	10.494	3.34	10.496	2.89	10.498	2.68	10.52	10.79	10.514	10.84	10.508	10.46	10.796	10.76	10.892	4.27	10.87	4.74	10.909	5.77	10.852	3.17	10.831	9.59	10.847	4.82
	10.557	10.95	10.534	3.17	10.534	2.87	10.538	2.65	10.56	10.73	10.553	10.68	10.547	10.49	10.835	10.28	10.932	4.01	10.909	5.82	10.949	5.28	10.892	2.97	10.87	10.23	10.887	4.61
	10.597	10.97	10.573	3.18	10.574	3.52	10.577	2.7	10.6	10.85	10.593	7.39	10.586	10.56	10.874	7.3	10.972	3.83	10.948	6.76	10.989	5.51	10.932	2.86	10.909	10.54	10.927	4.41
	10.636	11	10.614	3.13	10.613	6.94	10.617	2.71	10.639	10.76	10.632	4.52	10.626	10.6	10.938	5.85	11.011	3.69	10.988	7.63	11.028	5.28	10.972	2.78	10.948	10.89	10.966	4.21
	10.676	11.03	10.652	3.09	10.653	10.02	10.656	2.73	10.678	10.63	10.672	3.23	10.665	10.64	10.978	5.84	11.051	3.57	11.027	8.41	11.068	5.13	11.012	2.71	10.987	11.01	11.006	3.99
	10.716	11.05	10.691	3.04	10.692	11.3	10.694	2.73	10.717	10.64	10.712	2.87	10.705	10.67	11.016	5.62	11.091	3.44	11.067	9	11.108	4.95	11.052	2.58	11.028	11.28	11.046	3.77
	10.754	11.04	10.731	3.01	10.732	11.21	10.735	2.69	10.756	10.64	10.751	2.83	10.744	10.69	11.057	5.4	11.131	3.3	11.106	9.57	11.147	4.78	11.109	3.23	11.066	11.47	11.086	3.64
	10.794	11.06	10.77	3.01	10.771	10.97	10.774	2.69	10.796	10.69	10.791	2.77	10.783	10.71	11.097	5.21	11.17	3.2	11.145	10.06	11.188	4.56	11.149	4.18	11.105	9.76	11.125	3.49
	10.833	11.12	10.81	3.02	10.81	11.05	10.814	2.69	10.835	10.76	10.829	2.72	10.822	10.77	11.137	4.97	11.21	3.15	11.185	10.31	11.228	4.37	11.188	5.04	11.145	6.63	11.165	3.34
	10.873	11.14	10.849	3.02	10.851	11.02	10.853	2.67	10.876	10.82	10.869	2.7	10.862	10.58	11.176	4.75	11.25	3.15	11.224	10.64	11.267	4.2	11.227	5.77	11.207	5.86	11.205	3.16
	10.913	10.16	10.889	3.04	10.89	10.87	10.892	4.4	10.914	10.83	10.909	2.65	10.901	7.27	11.216	4.57	11.301	3.83	11.264	11.08	11.306	4.08	11.267	6.37	11.246	5.45	11.244	3.03
	10.952	6.59	10.928	3.05	10.929	10.89	10.932	7.92	10.954	10.84	10.948	2.6	10.941	4.52	11.256	4.42	11.34	4.73	11.302	11.31	11.346	3.9	11.305	6.95	11.285	5.32	11.284	2.94
	10.992	4.24	10.967	3.03	10.968	10.93	10.971	10.5	10.993	10.87	10.987	2.63	10.98	3.22	11.295	4.26	11.38	5.74	11.343	11.44	11.385	3.71	11.345	7.34	11.325	5.17	11.324	2.82
	11.031	3.34	11.007	3.04	11.008	10.97	11.011	11.19	11.032	10.91	11.026	2.66	11.02	2.8	11.335	4.07	11.419	6.55	11.382	11.59	11.426	3.64	11.385	7.78	11.365	4.86	11.364	2.73
	11.07	3.12	11.046	3.04	11.047	10.98	11.05	10.86	11.072	10.93	11.066	2.67	11.059	2.73	11.375	3.95	11.458	7.2	11.421	10.29	11.466	3.49	11.424	8.13	11.405	4.69	11.403	2.61
	11.109	3.13	11.086	3.03	11.086	11.01	11.089	10.68	11.111	9.05	11.105	2.67	11.099	2.71	11.415	3.83	11.498	7.88	11.461	6.93	11.505	3.39	11.464	8.45	11.444	4.56	11.444	2.5
	11.149	3.12	11.125	4.41	11.127	11.04	11.128	10.81	11.151	5.59	11.144	2.67	11.138	2.67	11.454	3.71	11.537	8.45	11.515	6.39	11.544	3.28	11.503	8.66	11.485	4.41	11.52	3.67
	11.189	3.08	11.164	7.9	11.165	11.05	11.168	10.78	11.191	3.72	11.185	2.64	11.178	2.63	11.494	3.6	11.577	8.9	11.554	5.61	11.584	3.16	11.543	9	11.524	4.26	11.559	4.83
	11.227	2.99	11.205	10.63	11.205	11.08	11.208	10.66	11.23	3.02	11.224	2.59	11.217	2.55	11.534	3.48	11.616	9.34	11.594	5.63	11.624	3.03	11.582	9.15	11.563	4.08	11.599	6.05
	11.267	2.94	11.243	11.5	11.244	11.08	11.246	10.65	11.269	2.89	11.264	2.57	11.256	2.52	11.573	3.3	11.655	9.62	11.633	5.45	11.664	2.92	11.62	9.4	11.603	3.96	11.638	7.05
	11.306	2.94	11.283	11.21	11.284	11.09	11.285	10.67	11.308	2.89	11.303	2.84	11.296	2.55	11.613	3.13	11.695	10.03	11.673	5.3	11.703	3.3	11.66	9.52	11.643	3.75	11.676	7.94
	11.346	2.95	11.322	11	11.323	10.68	11.326	10.71	11.349	2.84	11.343	6.04	11.335	2.55	11.652	3.08	11.734	10.29	11.712	5.1	11.747	3.93	11.7	7.89	11.682	3.54	11.717	8.61
	11.385	2.95	11.362	11.1	11.362	7.27	11.365	10.75	11.388	2.79	11.382	9.32	11.374	2.54	11.702	3.8	11.774	10.55	11.752	4.87	11.786	5.06	11.74	5.48	11.723	3.42	11.756	9.31
	11.425	2.97	11.402	11.06	11.402	4.55	11.404	10.79	11.428	2.75	11.42	10.94	11.414	2.56	11.741	4.93	11.813	10.71	11.792	4.68	11.826	6.01	11.806	5.49	11.762	3.29	11.796	9.83
	11.465	2.98	11.44	10.92	11.441	3.38	11.444	10.83	11.466	2.73	11.46	10.97	11.453	2.59	11.78	6.01	11.852	10.85	11.831	4.53	11.865	6.91	11.846	5.03	11.801	3.14	11.835	10.52
	11.504	2.99	11.48	10.93	11.48	3.1	11.484	10.82	11.506	2.73	11.5	10.65	11.493	2.6	11.821	6.87	11.892	8.63	11.871	4.38	11.904	7.6	11.886	5.04	11.841	3.01	11.873	10.85
	11.544	2.98	11.519	10.96	11.52	3.12	11.523	10.84	11.545	2.73	11.54	10.7	11.532	2.59	11.86	7.7	11.963	6.15	11.912	4.23	11.944	8.42	11.924	4.79	11.881	2.92	11.913	11.19
	11.583	2.96	11.559	11.03	11.559	3.08	11.561	10.89	11.584	2.72	11.578	10.75	11.572	2.57	11.899	8.18	12.004	5.7	11.951	4.09	11.983	8.89	11.964	4.61	11.921	2.86	11.952	11.56
	11.623	2.96	11.598	11.09	11.599	3.01	11.601	10.94	11.624	2.7	11.617	10.57	11.611	2.86	11.938	8.94	12.044	5.62	11.99	3.9	12.022	9.38	12.005	4.43	11.96	2.86	11.993	11.87
	11.662	4	11.637	11.14	11.638	2.96	11.64	9.55	11.663	2.68	11.657	10.53	11.65	6.07	11.978	9.34	12.084	5.38	12.031	3.71	12.062	9.82	12.045	4.27	12.012	3.23	12.032	11.98
	11.701	7.49	11.677	11.15	11.678	2.9	11.681	6.03	11.702	2.67	11.696	10.58	11.69	9.26	12.017	9.84	12.123	5.21	12.07	3.59	12.101	10.28	12.084	4.07	12.051	4.36	12.07	12.1
	11.741	10.4	11.716	11.16	11.717	2.9	11.72	3.91	11.742	2.68	11.736	10.64	11.729	10.93	12.057	10.19	12.163	5.01	12.11	3.45	12.141	10.45	12.124	3.9	12.091	5.39	12.11	9.68
	11.78	11.44	11.756	11.2	11.757	2.95	11.76	3.08	11.781	2.66	11.776	10.7	11.769	10.96	12.096	10.57	12.202	4.84	12.15	3.34	12.18	10.89	12.164	3.76	12.13	6.34	12.149	6.52
	11.819	11.25	11.795	11.23	11.796	2.94	11.799	2.88	11.822	2.65	11.815	10.72	11.808	10.53	12.135	10.7	12.242	4.64	12.19	3.17	12.219	11.11	12.203	3.52	12.169	7.21	12.198	5.78
	11.859	10.99	11.835	11.26	11.835	2.94	11.838	2.88	11.86	4.65	11.855	10.74	11.847	10.55	12.175	10.97	12.282	4.4	12.229	3.08	12.259	11.3	12.243	3.34	12.208	7.87	12.237	5.36
	11.898	11.05	11.874	10.17	11.875	2.96	11.878	2.84	11.901	8.17	11.893	10.76	11.887	10.64	12.215	11.19	12.322	4.22	12.268	3.08	12.298	10.96	12.282	3.21	12.248	8.6	12.277	4.71
	11.938	11.01	11.913	6.58	11.914	2.97	11.917	2.79	11.939	10.61	11.933	10.78	11.926	10.5	12.253	11.21	12.361	4.09	12.308	3.32	12.338	8.84	12.323	3.08	12.288	9.25	12.317	5.01
	11.976	10.86	11.953	4.34	11.953	2.96	11.957	2.75	11.978	11.2	11.972	10.82	11.966	10.44	12.294	11.15	12.4	3.95	12.367	4.36	12.377	6.13	12.362	2.94	12.327	9.8	12.356	4.82
	12.016	10.88	11.992	3.44	11.993	2.95	11.996	2.71	12.018	10.83	12.012	10.84	12.005	10.46	12.333	7.54	12.441	3.75	12.406	5.52	12.418	5.73	12.402	2.86	12.367	10.03	12.396	4.61
	12.055	10.93	12.032	3.23	12.032	2.91	12.035	2.7	12.057	10.71	12.051	10.73	12.045	10.49	12.408	5.98	12.48	3.61	12.445	6.4	12.457	5.63	12.442	2.76	12.405	10.56	12.436	4.39
	12.095	10.97	12.071	3.21	12.072	3.35	12.074	2.69	12.097	10.83	12.09	7.63	12.084	10.54	12.447	5.77	12.52	3.53	12.485	7.29	12.497	4.54	12.481	2.67	12.445	10.71	12.476	4.19
	12.135	11.02	12.11	3.19	12.112	6.66	12.114	2.72	12.136	10.77	12.13	4.64	12.123	10.61	12.487	5.52	12.56	3.41	12.524	8.01	12.537	5.42	12.521	2.65	12.485	11.07	12.515	4.03
	12.174	11.02	12.15	3.16	12.152	9.87	12.154	2.75	12.176	10.65	12.17	3.27	12.163	10.66	12.527	5.34	12.599	3.32	12.564	8.77	12.576	5.2	12.561	2.58	12.524	11.11	12.555	3.88
	12.213	11.05	12.189	3.12	12.191	11.32	12.193	2.74	12.216	10.67	12.21	2.86	12.202	10.69	12.566	5.14	12.639	3.18	12.603	9.36	12.617	5.06	12.599	2.95	12.564	11.42	12.595	3.73
	12.252	11.08	12.229	3.06	12.229	11.25	12.232	2.74	12.254	10.66	12.249	2.81	12.242	10.71	12.606	4.92	12.679	3.06	12.642	9.91	12.656	4.89	12.645	3.69	12.602	10.8	12.634	3.51
	12.292	11.08	12.268	3.01	12.27	10.96	12.272	2.7	12.294	10.7	12.288	2.78	12.28	10.75	12.646	4.71	12.719	3	12.682	10.34	12.695	4.69	12.684	4.6	12.642	7.31	12.674	3.27
	12.331	11.09	12.307	3.01	12.309	11.07	12.311	2.67	12.334	10.74	12.327	2.73	12.32	10.79	12.685	4.56	12.758	3.1	12.721	10.64	12.735	4.48	12.725	5.49	12.716	5.73	12.714	3.17
	12.372	11.14	12.347	3.02	12.348	11.07	12.351	2.68	12.372	10.78	12.366	2.71	12.36	10.69	12.725	4.41	12.837	4.41	12.761	10.89	12.775	4.36	12.764	6.12	12.754	5.4	12.754	3.06
	12.41	10.37	12.386	3.03	12.387	10.89	12.389	4.14	12.412	10.81	12.406	2.65	12.399	7.56	12.765	4.24	12.877	5.33	12.799	11.19	12.816	4.23	12.804	6.63	12.795	4.88	12.793	2.93
	12.449	6.8	12.426	3.01	12.428	10.85	12.43	7.71	12.451	10.83	12.445	2.62	12.439	4.64	12.805	4.11	12.916	6.21	12.839	11.55	12.855	4.07	12.843	7.1	12.834	5.13	12.833	2.78
	12.489	4.32	12.465	3.03	12.467	10.87	12.469	10.42	12.491	10.85	12.484	2.62	12.478	3.23	12.845	3.93	12.956	6.92	12.879	11.6	12.895	3.94	12.882	7.59	12.874	4.98	12.872	2.64
	12.528	3.32	12.505	3.03	12.506	10.93	12.508	11.24	12.53	10.86	12.524	2.59	12.517	2.76	12.884	3.72	12.995	7.54	12.918	10.87	12.935	3.77	12.922	8.07	12.914	4.8	12.912	2.61
	12.569	3.09	12.544	3.02	12.545	10.99	12.548	10.93	12.57	10.9	12.563	2.58	12.557	2.71	12.924	3.57	13.034	8.1	12.958	7.16	12.974	3.56	12.961	8.32	12.953	4.59	12.952	2.57
	12.607	3.08	12.583	3.02	12.584	11.01	12.587	10.7	12.61	9.31	12.604	2.61	12.596	2.7	12.964	3.47	13.074	8.7	13.024	6.1	13.013	3.43	13.001	8.72	12.992	4.36	13.017	3.43
	12.646	3.06	12.623	4.12	12.624	11.02	12.626	10.81	12.649	5.77	12.642	2.62	12.636	2.65	13.004	3.36	13.113	9.04	13.063	5.07	13.053	3.32	13.04	8.93	13.032	4.18	13.056	4.58
	12.686	3.03	12.662	7.68	12.663	11.03	12.666	10.77	12.688	3.77	12.682	2.61	12.675	2.6	13.042	3.18	13.153	9.41	13.103	5.59	13.093	3.22	13.079	9.27	13.073	4.05	13.096	5.73
	12.725	2.98	12.702	10.58	12.703	11.06	12.705	10.65	12.727	2.99	12.721	2.6	12.714	2.55	13.083	3.08	13.192	9.75	13.142	5.43	13.132	3.08	13.119	9.4	13.112	3.89	13.135	6.83
	12.765	2.95	12.742	11.52	12.743	11.07	12.745	10.68	12.768	2.86	12.76	2.62	12.753	2.52	13.122	3.04	13.232	9.97	13.182	5.21	13.172	3.01	13.158	9.52	13.151	3.71	13.174	7.73
	12.804	2.93	12.782	11.2	12.782	11.11	12.784	10.71	12.807	2.88	12.8	2.74	12.793	2.54	13.2	3.32	13.271	10.21	13.222	5.06	13.243	3.62	13.196	8.96	13.191	3.58	13.214	8.5
	12.845	2.95	12.82	10.99	12.822	10.86	12.824	10.73	12.845	2.83	12.839	5.72	12.833	2.55	13.239	4.61	13.31	10.51	13.261	4.86	13.283	4.66	13.236	8.52	13.231	3.46	13.253	9.03
	12.883	2.97	12.859	11.13	12.861	7.59	12.863	10.76	12.885	2.78	12.879	9.03	12.872	2.56	13.278	5.62	13.35	10.62	13.301	4.71	13.322	5.55	13.276	5.76	13.271	3.35	13.293	9.86
	12.922	2.97	12.899	11.09	12.9	4.77	12.902	10.8	12.924	2.73	12.919	10.79	12.912	2.56	13.317	6.58	13.389	9.5	13.341	4.5	13.362	6.43	13.355	5.44	13.31	3.22	13.332	10.2
	12.962	2.98	12.938	10.92	12.94	3.53	12.942	10.83	12.964	2.66	12.958	10.95	12.951	2.52	13.358	7.42	13.428	6.37	13.381	4.28	13.402	7.26	13.395	5.03	13.351	3.12	13.371	10.74
	13.001	2.97	12.978	10.91	12.979	3.19	12.981	10.85	13.004	2.66	12.997	10.62	12.99	2.51	13.396	8.21	13.468	4.63	13.421	4.13	13.44	7.96	13.434	5.01	13.39	2.91	13.411	11.11
	13.042	2.97	13.017	10.97	13.017	3.16	13.02	10.86	13.043	2.69	13.036	10.65	13.03	2.52	13.436	8.75	13.512	5.8	13.46	4.01	13.48	8.52	13.474	4.79	13.429	2.8	13.45	11.45
	13.08	2.96	13.056	11.06	13.058	3.12	13.06	10.89	13.082	2.7	13.076	10.72	13.069	2.52	13.475	9.14	13.552	5.71	13.5	3.84	13.519	9.04	13.514	4.56	13.508	3.19	13.489	11.65
	13.119	2.94	13.096	11.11	13.097	3.07	13.099	10.93	13.122	2.71	13.115	10.58	13.108	2.69	13.514	9.62	13.592	5.39	13.54	3.66	13.559	9.54	13.553	4.33	13.549	4.38	13.529	11.81
	13.159	3.78	13.135	11.14	13.136	3.05	13.139	9.87	13.161	2.71	13.154	10.52	13.148	5.77	13.555	9.89	13.632	5.13	13.579	3.55	13.598	9.92	13.592	4.17	13.587	5.35	13.568	11.99
	13.199	7.24	13.175	11.16	13.175	2.99	13.178	6.29	13.2	2.73	13.195	10.54	13.187	9.2	13.594	10.27	13.671	4.91	13.619	3.45	13.637	10.24	13.632	4.03	13.627	6.35	13.608	10.6
	13.239	10.19	13.214	11.19	13.215	2.95	13.218	4.02	13.24	2.73	13.234	10.58	13.227	10.98	13.634	10.63	13.711	4.72	13.659	3.37	13.677	10.61	13.671	3.86	13.667	7.23	13.646	6.88
	13.278	11.36	13.254	11.21	13.254	2.94	13.257	3.09	13.279	2.72	13.272	10.64	13.266	10.96	13.673	10.91	13.751	4.55	13.698	3.26	13.716	10.79	13.711	3.65	13.705	7.92	13.706	5.66
	13.318	11.23	13.293	11.25	13.294	2.94	13.297	2.89	13.32	2.7	13.312	10.68	13.306	10.53	13.713	11.04	13.791	4.37	13.738	3.15	13.756	11.12	13.752	3.52	13.746	8.61	13.746	5.33
	13.357	11	13.332	11.25	13.334	2.94	13.336	2.88	13.358	4.43	13.351	10.73	13.345	10.58	13.751	11.23	13.83	4.19	13.777	3.06	13.795	11.21	13.791	3.4	13.785	9.24	13.786	4.87
	13.396	11.04	13.373	10.44	13.373	2.95	13.375	2.85	13.397	7.97	13.391	10.71	13.383	10.66	13.79	11.32	13.87	4.04	13.817	3.39	13.835	7.96	13.831	3.27	13.824	9.7	13.826	4.98
	13.436	11	13.411	6.85	13.413	2.94	13.415	2.79	13.437	10.52	13.43	10.73	13.424	10.54	13.831	8.35	13.91	3.92	13.864	4.26	13.874	5.21	13.871	3.17	13.863	10.18	13.865	4.71
	13.474	10.87	13.451	4.46	13.452	2.95	13.454	2.74	13.476	11.2	13.471	10.79	13.463	10.46	13.869	5.09	13.949	3.79	13.903	5.35	13.926	5.74	13.911	3.04	13.902	10.4	13.905	4.5
	13.514	10.88	13.491	3.46	13.491	2.94	13.494	2.7	13.516	10.86	13.51	10.84	13.503	10.47	13.917	6.18	13.989	3.67	13.943	6.46	13.966	4.76	13.949	2.89	13.943	10.6	13.945	4.31
	13.554	10.89	13.529	3.22	13.53	2.93	13.533	2.72	13.555	10.69	13.549	10.84	13.542	10.5	13.957	5.75	14.029	3.56	13.982	7.3	14.006	5.46	13.99	2.73	13.982	10.9	13.984	4.13
	13.592	10.93	13.569	3.22	13.569	3.21	13.572	2.73	13.595	10.8	13.589	7.97	13.581	10.55	13.997	5.52	14.068	3.37	14.021	8.07	14.045	5.27	14.03	2.68	14.021	11.24	14.024	3.97
	13.632	11	13.608	3.2	13.61	6.42	13.612	2.73	13.634	10.75	13.628	4.83	13.621	10.6	14.036	5.33	14.108	3.17	14.061	8.74	14.085	5.08	14.104	2.85	14.061	11.35	14.064	3.78
	13.671	11.04	13.648	3.16	13.649	9.7	13.651	2.73	13.674	10.62	13.666	3.34	13.66	10.64	14.076	5.13	14.149	3.08	14.1	9.44	14.126	4.91	14.143	3.85	14.099	11.41	14.104	3.63
	13.711	11.06	13.687	3.11	13.688	11.28	13.691	2.75	13.713	10.63	13.706	2.87	13.701	10.67	14.116	4.92	14.188	2.98	14.139	9.81	14.166	4.76	14.182	4.67	14.139	7.79	14.143	3.53
	13.75	11.07	13.726	3.05	13.727	11.28	13.73	2.75	13.753	10.66	13.745	2.82	13.739	10.69	14.155	4.66	14.227	2.93	14.179	10.22	14.204	4.62	14.222	5.56	14.179	5.08	14.184	3.38
	13.79	11.1	13.766	3.03	13.767	10.97	13.77	2.73	13.793	10.7	13.785	2.8	13.778	10.73	14.195	4.5	14.296	3.17	14.218	10.57	14.244	4.4	14.261	6.25	14.224	5.66	14.223	3.24
	13.83	11.12	13.806	3.04	13.806	11.03	13.809	2.71	13.832	10.72	13.824	2.75	13.818	10.73	14.235	4.34	14.335	4.14	14.258	10.95	14.284	4.2	14.301	6.79	14.264	5.25	14.262	3.03
	13.868	11.12	13.845	3.04	13.845	11.05	13.848	2.68	13.872	10.74	13.865	2.7	13.857	10.75	14.275	4.19	14.374	5.02	14.297	11.13	14.323	4.04	14.339	7.36	14.304	5.32	14.303	2.82
	13.908	10.55	13.884	3.03	13.885	10.9	13.887	3.87	13.911	10.8	13.904	2.65	13.897	7.89	14.314	4	14.414	5.91	14.337	11.33	14.363	3.9	14.379	7.81	14.343	5.11	14.342	2.71
	13.947	7.05	13.923	3.05	13.924	10.87	13.926	7.42	13.949	10.85	13.943	2.63	13.936	4.84	14.354	3.85	14.453	6.6	14.376	11.55	14.403	3.75	14.419	8.26	14.382	4.94	14.382	2.65
	13.988	4.44	13.963	3.06	13.965	10.88	13.966	10.28	13.99	10.86	13.983	2.66	13.975	3.31	14.394	3.75	14.493	7.38	14.415	11.59	14.442	3.57	14.458	8.71	14.423	4.75	14.421	2.57
	14.027	3.35	14.002	3.06	14.004	10.9	14.005	11.22	14.029	10.89	14.021	2.64	14.015	2.79	14.434	3.64	14.532	7.92	14.455	8.02	14.482	3.47	14.497	8.97	14.461	4.54	14.461	2.53
	14.067	3.08	14.042	3.04	14.042	10.93	14.044	10.94	14.068	10.93	14.062	2.65	14.054	2.71	14.473	3.49	14.571	8.51	14.533	6.09	14.523	3.39	14.537	9.06	14.501	4.35	14.513	3.14
	14.106	3.08	14.081	3	14.082	10.99	14.085	10.73	14.107	9.58	14.101	2.67	14.094	2.7	14.513	3.41	14.611	9.03	14.572	5.37	14.563	3.25	14.577	9.44	14.541	4.22	14.553	4.36
	14.144	3.08	14.121	3.88	14.121	11.04	14.124	10.86	14.148	6	14.139	2.67	14.133	2.66	14.552	3.26	14.65	9.3	14.612	5.59	14.602	3.16	14.616	9.58	14.582	4.08	14.593	5.42
	14.184	3.02	14.16	7.37	14.161	11.05	14.164	10.81	14.187	3.91	14.179	2.65	14.173	2.62	14.592	3.06	14.689	9.63	14.652	5.41	14.641	3.09	14.655	9.86	14.62	3.95	14.631	6.74
	14.224	2.96	14.199	10.33	14.2	11.05	14.203	10.63	14.225	3.07	14.219	2.63	14.211	2.59	14.632	2.99	14.729	10.03	14.692	5.18	14.681	3.01	14.695	9.75	14.66	3.77	14.671	7.57
	14.264	2.93	14.239	11.44	14.239	11.07	14.243	10.64	14.266	2.88	14.259	2.6	14.251	2.52	14.672	2.95	14.769	10.25	14.731	5	14.74	3.51	14.734	6.8	14.7	3.5	14.711	8.49
	14.302	2.94	14.278	11.25	14.28	11.1	14.282	10.69	14.304	2.86	14.298	2.61	14.291	2.5	14.736	4.25	14.808	10.5	14.77	4.83	14.78	4.63	14.774	4.47	14.739	3.39	14.749	9.05
	14.341	2.96	14.318	10.99	14.318	11.01	14.321	10.75	14.345	2.82	14.338	5.41	14.33	2.51	14.775	5.36	14.847	10.74	14.81	4.69	14.819	5.6	14.824	5.51	14.779	3.27	14.789	9.76
	14.381	2.95	14.357	11.09	14.358	7.88	14.361	10.78	14.384	2.81	14.377	8.84	14.369	2.54	14.815	6.37	14.887	10.04	14.85	4.46	14.858	6.58	14.863	4.96	14.82	3.15	14.829	10.25
	14.42	2.98	14.398	11.07	14.397	4.88	14.4	10.8	14.423	2.76	14.415	10.8	14.409	2.55	14.855	7.32	14.926	7.63	14.889	4.26	14.898	7.31	14.903	5.07	14.859	2.99	14.868	10.61
	14.46	3	14.436	10.9	14.437	3.52	14.44	10.81	14.463	2.7	14.455	11.01	14.448	2.55	14.895	8.09	14.966	5.4	14.929	4.13	14.937	8.01	14.943	4.88	14.898	2.86	14.907	10.9
	14.499	2.98	14.475	10.93	14.476	3.14	14.479	10.85	14.501	2.71	14.495	10.65	14.488	2.57	14.934	8.66	15.022	5.93	14.969	4	14.977	8.76	14.982	4.71	14.938	2.82	14.947	11.39
	14.54	2.98	14.515	10.99	14.516	3.12	14.519	10.87	14.541	2.73	14.534	10.66	14.526	2.59	14.972	9.29	15.061	5.57	15.009	3.9	15.016	9.3	15.021	4.5	14.978	2.8	14.986	11.56
	14.578	2.97	14.554	11.05	14.556	3.1	14.558	10.91	14.58	2.75	14.573	10.75	14.566	2.58	15.012	9.71	15.101	5.47	15.049	3.76	15.055	9.77	15.061	4.28	15.046	3.58	15.026	11.79
	14.617	2.96	14.594	11.08	14.594	3.03	14.597	10.92	14.62	2.74	14.613	10.61	14.606	2.63	15.051	10.05	15.141	5.21	15.089	3.63	15.095	10.08	15.101	4.16	15.085	4.62	15.065	12.09
	14.658	3.58	14.633	11.11	14.635	3.01	14.637	10.06	14.66	2.73	14.652	10.55	14.645	5.45	15.091	10.37	15.18	5.01	15.127	3.47	15.134	10.39	15.141	4	15.125	5.56	15.105	11.5
	14.697	7	14.672	11.14	14.674	2.97	14.676	6.48	14.698	2.72	14.691	10.57	14.685	8.82	15.13	10.46	15.22	4.8	15.167	3.27	15.174	10.75	15.181	3.84	15.163	6.46	15.143	7.61
	14.737	10.08	14.712	11.17	14.713	2.92	14.716	4.1	14.738	2.67	14.73	10.57	14.723	10.77	15.17	10.61	15.26	4.64	15.207	3.15	15.213	10.94	15.221	3.69	15.202	7.34	15.215	5.59
	14.776	11.36	14.751	11.22	14.753	2.93	14.755	3.11	14.777	2.66	14.77	10.64	14.764	11.01	15.21	10.82	15.3	4.49	15.248	3.06	15.252	11.17	15.261	3.56	15.242	8.04	15.255	5.26
	14.815	11.25	14.792	11.22	14.792	2.92	14.794	2.86	14.817	2.65	14.81	10.7	14.803	10.59	15.249	10.97	15.339	4.3	15.287	2.96	15.292	11.43	15.3	3.32	15.282	8.54	15.295	5.22
	14.854	10.99	14.83	11.24	14.831	2.89	14.834	2.85	14.857	4.18	14.85	10.75	14.842	10.54	15.289	11.27	15.379	4.15	15.361	4.07	15.331	8.81	15.34	3.19	15.321	9.17	15.335	4.93
	14.894	11.05	14.869	10.61	14.87	2.9	14.873	2.83	14.895	7.72	14.888	10.77	14.882	10.62	15.328	9.41	15.419	3.96	15.4	5.25	15.37	5.85	15.38	3.05	15.361	9.75	15.374	4.73
	14.934	11.04	14.909	7.05	14.909	2.92	14.913	2.79	14.935	10.41	14.928	10.78	14.921	10.51	15.367	5.93	15.458	3.76	15.44	6.27	15.435	5.67	15.419	2.94	15.399	10.05	15.414	4.56
	14.972	10.88	14.948	4.5	14.95	2.91	14.952	2.74	14.974	11.24	14.967	10.8	14.96	10.44	15.426	6.03	15.498	3.62	15.479	7.14	15.475	4.3	15.459	2.8	15.439	10.56	15.454	4.36
	15.011	10.89	14.989	3.43	14.988	2.9	14.992	2.68	15.015	10.92	15.007	10.85	15	10.47	15.466	5.73	15.538	3.51	15.518	7.93	15.515	5.48	15.499	2.72	15.479	10.71	15.493	4.07
	15.051	10.93	15.027	3.17	15.028	2.89	15.031	2.64	15.053	10.71	15.047	10.88	15.039	10.51	15.506	5.51	15.577	3.36	15.557	8.65	15.554	5.26	15.538	2.68	15.518	11.03	15.533	3.92
	15.09	10.94	15.067	3.18	15.067	3.05	15.069	2.67	15.093	10.83	15.085	8.29	15.079	10.58	15.546	5.33	15.617	3.22	15.597	9.38	15.594	5.04	15.578	2.71	15.557	11.16	15.574	3.77
	15.131	10.98	15.106	3.15	15.107	6.1	15.109	2.7	15.132	10.78	15.125	5.04	15.118	10.58	15.586	5.13	15.657	3.14	15.637	9.74	15.635	4.88	15.64	3.54	15.596	11.42	15.613	3.6
	15.17	11.03	15.145	3.09	15.146	9.4	15.149	2.71	15.172	10.61	15.164	3.42	15.158	10.6	15.625	4.9	15.697	3.06	15.676	10.21	15.673	4.73	15.679	4.42	15.636	8.56	15.652	3.44
	15.209	11.07	15.186	3.03	15.185	11.12	15.189	2.71	15.212	10.64	15.203	2.87	15.197	10.67	15.665	4.72	15.736	3.01	15.715	10.61	15.713	4.54	15.719	5.22	15.676	5.73	15.692	3.27
	15.249	11.09	15.224	2.97	15.226	11.26	15.228	2.72	15.25	10.69	15.243	2.81	15.236	10.73	15.705	4.57	15.776	3.28	15.755	10.88	15.754	4.34	15.759	6.02	15.732	5.64	15.732	3.14
	15.287	11.09	15.264	2.97	15.265	10.96	15.267	2.73	15.29	10.74	15.282	2.81	15.276	10.75	15.744	4.41	15.832	4.14	15.794	11.24	15.793	4.2	15.798	6.7	15.772	5.31	15.771	3.05
	15.327	11.13	15.303	3.01	15.305	11	15.307	2.71	15.329	10.77	15.323	2.76	15.315	10.78	15.784	4.26	15.872	5.1	15.834	11.44	15.833	4.06	15.837	7.22	15.811	5.32	15.811	2.92
	15.366	11.16	15.343	3.02	15.344	11.05	15.345	2.7	15.369	10.78	15.362	2.71	15.355	10.8	15.824	4.12	15.911	5.93	15.873	11.63	15.873	3.92	15.877	7.75	15.851	5.09	15.851	2.82
	15.407	10.73	15.382	3.05	15.383	10.87	15.385	3.67	15.409	10.81	15.4	2.67	15.394	8.21	15.864	3.88	15.951	6.65	15.912	11.74	15.913	3.79	15.916	8.17	15.892	4.93	15.89	2.6
	15.446	7.34	15.422	3.08	15.422	10.85	15.425	7.15	15.448	10.84	15.441	2.64	15.433	5	15.903	3.73	15.99	7.33	15.952	8.97	15.951	3.69	15.955	8.54	15.932	4.74	15.93	2.51
	15.484	4.61	15.461	3.09	15.461	10.87	15.465	10.11	15.487	10.87	15.479	2.65	15.473	3.38	15.943	3.58	16.029	7.88	15.991	5.78	15.991	3.45	15.995	8.84	15.97	4.54	15.97	2.48
	15.524	3.45	15.5	3.08	15.501	10.91	15.504	11.23	15.526	10.9	15.519	2.64	15.512	2.8	15.983	3.46	16.069	8.39	16.042	6.02	16.031	3.31	16.034	9.14	16.01	4.32	16.049	3.97
	15.564	3.15	15.54	3.04	15.54	10.96	15.542	10.97	15.566	10.94	15.558	2.64	15.552	2.68	16.022	3.32	16.108	8.85	16.081	4.87	16.071	3.15	16.074	9.29	16.05	4.16	16.088	5.18
	15.603	3.12	15.579	3.01	15.58	10.97	15.582	10.7	15.606	9.77	15.599	2.63	15.591	2.66	16.062	3.19	16.148	9.22	16.121	5.55	16.111	3.07	16.113	9.51	16.089	4.05	16.128	6.36
	15.642	3.11	15.619	3.72	15.619	10.99	15.622	10.8	15.645	6.21	15.638	2.59	15.63	2.62	16.102	3.12	16.187	9.56	16.16	5.4	16.151	2.97	16.153	9.82	16.129	3.84	16.168	7.23
	15.682	3.06	15.658	7.1	15.658	11.03	15.661	10.81	15.685	4.02	15.677	2.59	15.67	2.61	16.142	3.09	16.226	9.86	16.201	5.23	16.19	2.86	16.192	9.85	16.169	3.65	16.206	8.16
	15.721	2.98	15.698	10.12	15.698	11.06	15.701	10.65	15.724	3.1	15.717	2.6	15.709	2.55	16.181	3.04	16.266	9.98	16.239	5.02	16.23	3.41	16.231	7.29	16.209	3.53	16.247	8.84
	15.761	2.93	15.737	11.39	15.737	11.08	15.741	10.65	15.763	2.87	15.755	2.6	15.748	2.49	16.235	4.03	16.305	10.33	16.279	4.82	16.276	4.22	16.271	4.87	16.248	3.42	16.286	9.55
	15.801	2.94	15.776	11.28	15.777	11.1	15.779	10.65	15.803	2.85	15.794	2.58	15.788	2.5	16.274	5.3	16.345	10.47	16.32	4.67	16.316	5.22	16.332	5.48	16.288	3.34	16.326	10.19
	15.84	2.94	15.815	11.02	15.816	11.05	15.819	10.69	15.841	2.83	15.834	5.14	15.827	2.52	16.312	6.21	16.384	10.56	16.36	4.52	16.355	6.17	16.372	4.91	16.328	3.2	16.365	10.47
	15.88	2.94	15.855	11.07	15.856	8.09	15.859	10.75	15.882	2.8	15.874	8.63	15.867	2.54	16.352	7.14	16.424	7.91	16.398	4.34	16.395	7.15	16.412	5.06	16.368	3.09	16.404	10.99
	15.918	2.93	15.894	11.05	15.895	5	15.898	10.81	15.921	2.76	15.914	10.73	15.906	2.57	16.391	7.89	16.491	5.77	16.438	4.21	16.434	7.87	16.452	4.84	16.408	2.89	16.444	11.22
	15.957	2.94	15.934	10.91	15.935	3.55	15.938	10.83	15.961	2.7	15.953	11.03	15.945	2.56	16.432	8.52	16.531	5.73	16.478	4.05	16.474	8.55	16.491	4.68	16.447	2.78	16.483	11.52
	15.997	2.96	15.973	10.97	15.975	3.13	15.977	10.83	15.999	2.69	15.993	10.68	15.985	2.52	16.47	9.09	16.57	5.62	16.518	3.8	16.513	9.11	16.532	4.49	16.486	2.74	16.523	11.81
	16.036	2.94	16.013	11.02	16.013	3.11	16.016	10.86	16.039	2.68	16.031	10.66	16.024	2.49	16.509	9.5	16.61	5.33	16.558	3.66	16.552	9.6	16.571	4.32	16.543	3.59	16.562	11.97
	16.077	2.93	16.052	11.06	16.054	3.11	16.056	10.9	16.079	2.67	16.07	10.75	16.064	2.49	16.55	10	16.649	5.16	16.597	3.52	16.592	9.94	16.611	4.08	16.581	4.64	16.6	12.17
	16.116	2.93	16.091	11.08	16.092	3.05	16.095	10.94	16.117	2.7	16.11	10.64	16.103	2.5	16.588	10.46	16.689	4.97	16.638	3.42	16.631	10.42	16.649	3.87	16.621	5.7	16.641	8.63
	16.156	3.38	16.131	11.11	16.133	3.01	16.135	10.25	16.157	2.7	16.15	10.57	16.143	5.09	16.629	10.6	16.729	4.78	16.677	3.29	16.67	10.49	16.689	3.73	16.66	6.65	16.68	5.57
	16.195	6.69	16.17	11.14	16.171	2.95	16.174	6.71	16.197	2.7	16.19	10.62	16.181	8.52	16.668	10.82	16.768	4.58	16.716	3.17	16.711	10.97	16.73	3.62	16.701	7.33	16.725	5.59
	16.235	9.91	16.21	11.17	16.21	2.92	16.213	4.23	16.237	2.69	16.229	10.62	16.221	10.67	16.707	10.98	16.809	4.35	16.756	3.1	16.75	11.09	16.77	3.44	16.74	8.06	16.764	5.27
	16.274	11.34	16.249	11.18	16.25	2.95	16.252	3.17	16.276	2.69	16.268	10.67	16.261	11.05	16.747	11.23	16.848	4.19	16.795	3.09	16.788	11.44	16.809	3.27	16.779	8.76	16.804	5.24
	16.312	11.26	16.288	11.2	16.289	2.96	16.291	2.91	16.316	2.7	16.307	10.71	16.3	10.6	16.786	11.25	16.888	4.02	16.858	3.55	16.828	9.7	16.849	3.14	16.818	9.28	16.844	4.96
	16.353	10.97	16.328	11.23	16.329	2.96	16.332	2.9	16.355	3.98	16.346	10.74	16.34	10.52	16.825	10.68	16.928	3.89	16.897	4.73	16.867	6.34	16.889	3.07	16.857	9.79	16.883	4.74
	16.392	11.03	16.367	10.77	16.369	2.94	16.371	2.86	16.394	7.48	16.386	10.77	16.379	10.64	16.864	10.23	16.967	3.71	16.937	5.88	16.944	5.68	16.928	2.98	16.897	10.12	16.923	4.51
	16.431	11.04	16.407	7.32	16.408	2.91	16.41	2.81	16.434	10.22	16.426	10.8	16.419	10.52	16.904	6.72	17.007	3.57	16.976	6.8	16.984	4.78	16.968	2.84	16.937	10.5	16.963	4.35
	16.47	10.87	16.446	4.66	16.448	2.89	16.45	2.79	16.473	11.18	16.464	10.82	16.458	10.42	16.976	6.2	17.047	3.46	17.015	7.55	17.023	5.49	17.008	2.78	16.976	10.79	17.003	4.13
	16.509	10.86	16.486	3.52	16.487	2.88	16.489	2.75	16.513	10.92	16.504	10.83	16.497	10.48	17.015	5.74	17.086	3.39	17.055	8.3	17.063	5.23	17.047	2.65	17.015	11.08	17.042	3.96
	16.55	10.88	16.525	3.22	16.526	2.87	16.529	2.71	16.551	10.71	16.543	10.86	16.537	10.53	17.055	5.51	17.126	3.28	17.094	9.1	17.103	5.08	17.087	2.55	17.054	11.18	17.082	3.75
	16.589	10.91	16.565	3.21	16.565	2.92	16.567	2.72	16.59	10.85	16.583	8.64	16.576	10.57	17.095	5.32	17.166	3.15	17.133	9.64	17.143	4.91	17.138	3.28	17.094	11.38	17.123	3.54
	16.628	10.96	16.604	3.19	16.605	5.87	16.608	2.72	16.63	10.82	16.622	5.26	16.615	10.6	17.135	5.1	17.206	3.04	17.173	10.01	17.182	4.74	17.177	4.2	17.134	9.12	17.162	3.42
	16.667	10.98	16.643	3.13	16.644	9.27	16.647	2.71	16.669	10.63	16.661	3.53	16.655	10.62	17.174	4.86	17.245	2.92	17.212	10.55	17.223	4.58	17.216	5.11	17.173	6.21	17.201	3.27
	16.706	11.02	16.683	3.09	16.684	11.11	16.686	2.72	16.71	10.63	16.701	2.91	16.694	10.65	17.214	4.69	17.284	3.13	17.252	10.81	17.262	4.33	17.256	5.75	17.241	5.62	17.241	3.11
	16.747	11.06	16.722	3.04	16.723	11.32	16.726	2.73	16.748	10.66	16.74	2.84	16.734	10.69	17.254	4.56	17.33	3.69	17.291	11.03	17.301	4.15	17.295	6.31	17.281	5.13	17.28	2.96
	16.786	11.09	16.761	3.04	16.762	11	16.765	2.72	16.787	10.7	16.781	2.83	16.773	10.72	17.293	4.36	17.369	4.71	17.33	11.31	17.341	4.03	17.334	6.85	17.32	5.29	17.321	2.88
	16.826	11.11	16.801	3.04	16.802	11.02	16.805	2.71	16.828	10.74	16.82	2.77	16.812	10.75	17.333	4.18	17.408	5.65	17.37	11.63	17.381	3.88	17.374	7.46	17.36	5.06	17.361	2.8
	16.865	11.13	16.84	3.04	16.842	11.11	16.844	2.71	16.867	10.77	16.859	2.74	16.852	10.74	17.373	4.05	17.448	6.48	17.409	11.65	17.421	3.73	17.412	7.84	17.401	4.9	17.399	2.65
	16.905	10.86	16.88	3.05	16.881	10.97	16.884	3.47	16.906	10.79	16.899	2.68	16.891	8.52	17.413	3.91	17.487	7.12	17.449	9.82	17.461	3.57	17.453	8.14	17.44	4.7	17.439	2.56
	16.944	7.55	16.919	3.06	16.92	10.88	16.923	6.92	16.945	10.79	16.938	2.61	16.931	5.25	17.452	3.81	17.527	7.7	17.488	6.5	17.501	3.47	17.492	8.57	17.479	4.51	17.479	2.55
	16.983	4.71	16.958	3.05	16.959	10.88	16.962	9.93	16.986	10.84	16.977	2.6	16.97	3.53	17.492	3.65	17.566	8.39	17.55	5.97	17.54	3.38	17.533	8.8	17.519	4.37	17.547	3.66
	17.022	3.46	16.998	3.03	17	10.92	17.001	11.15	17.025	10.9	17.017	2.62	17.01	2.86	17.532	3.54	17.606	8.74	17.59	5.11	17.58	3.24	17.571	9.11	17.558	4.22	17.586	4.91
	17.061	3.15	17.037	3	17.038	10.96	17.04	10.99	17.063	10.93	17.056	2.64	17.049	2.71	17.572	3.34	17.645	9.33	17.63	5.57	17.62	3.19	17.609	9.38	17.599	4.05	17.625	6.02
	17.102	3.12	17.077	2.98	17.077	11	17.081	10.71	17.103	9.99	17.096	2.66	17.088	2.7	17.611	3.16	17.684	9.72	17.67	5.36	17.659	3	17.65	9.53	17.639	3.91	17.664	7.1
	17.141	3.1	17.116	3.51	17.118	11.02	17.119	10.82	17.142	6.45	17.135	2.65	17.128	2.66	17.651	3.11	17.724	9.91	17.71	5.19	17.698	2.9	17.689	9.63	17.677	3.76	17.704	7.99
	17.18	3.04	17.156	6.89	17.156	11.01	17.158	10.81	17.182	4.15	17.175	2.67	17.167	2.64	17.691	3.17	17.763	10.25	17.749	4.99	17.773	3.93	17.729	7.55	17.717	3.51	17.744	8.72
	17.219	2.99	17.195	10.08	17.197	11.02	17.198	10.64	17.222	3.16	17.214	2.68	17.206	2.57	17.732	3.88	17.803	10.28	17.789	4.81	17.813	5.02	17.802	5.28	17.757	3.39	17.783	9.44
	17.258	2.95	17.234	11.47	17.236	11.06	17.238	10.65	17.261	2.92	17.254	2.66	17.246	2.51	17.771	4.93	17.842	10.56	17.829	4.6	17.852	5.97	17.842	5.32	17.797	3.26	17.822	10.02
	17.299	2.91	17.274	11.34	17.274	11.1	17.278	10.68	17.3	2.9	17.293	2.65	17.285	2.47	17.811	6.06	17.881	10.89	17.869	4.4	17.892	6.96	17.881	4.51	17.836	3.12	17.861	10.45
	17.338	2.93	17.313	11.02	17.315	11.1	17.317	10.72	17.339	2.85	17.331	4.86	17.325	2.48	17.849	6.93	17.922	8.6	17.908	4.25	17.931	7.63	17.921	4.95	17.876	2.98	17.901	10.85
	17.378	2.96	17.353	11.06	17.354	8.41	17.356	10.75	17.379	2.79	17.371	8.32	17.364	2.5	17.89	7.78	17.96	7.38	17.948	4.13	17.97	8.23	17.961	4.69	17.916	2.88	17.941	11.21
	17.416	2.98	17.392	11.1	17.393	5.16	17.395	10.76	17.418	2.76	17.41	10.57	17.404	2.5	17.929	8.4	17.999	5.02	17.987	3.95	18.011	8.84	18.001	4.51	17.955	2.82	17.98	11.52
	17.457	2.98	17.431	10.96	17.433	3.62	17.435	10.8	17.458	2.72	17.45	11.05	17.443	2.5	17.969	8.88	18.04	6.03	18.028	3.79	18.05	9.31	18.039	4.35	17.995	2.84	18.019	11.8
	17.496	2.97	17.472	10.97	17.472	3.14	17.474	10.85	17.498	2.73	17.489	10.72	17.482	2.51	18.008	9.4	18.079	5.7	18.066	3.69	18.088	9.72	18.08	4.19	18.035	3.23	18.058	11.98
	17.535	2.98	17.51	10.99	17.512	3.11	17.513	10.88	17.537	2.72	17.529	10.66	17.522	2.52	18.046	10.01	18.119	5.51	18.106	3.59	18.128	10.37	18.12	3.97	18.079	4.2	18.098	12.14
	17.575	2.97	17.55	11.03	17.551	3.09	17.554	10.9	17.577	2.73	17.569	10.74	17.561	2.52	18.087	10.28	18.159	5.23	18.146	3.49	18.167	10.53	18.159	3.79	18.119	5.31	18.138	9.31
	17.614	2.94	17.589	11.07	17.59	3.03	17.593	10.93	17.615	2.75	17.608	10.64	17.601	2.51	18.125	10.6	18.198	5.03	18.185	3.35	18.208	10.88	18.199	3.68	18.157	6.29	18.177	6.26
	17.653	3.26	17.628	11.11	17.629	2.99	17.632	10.44	17.656	2.76	17.648	10.54	17.64	4.81	18.166	10.85	18.238	4.87	18.226	3.23	18.247	11.04	18.239	3.57	18.196	7.06	18.233	5.55
	17.692	6.46	17.669	11.14	17.669	2.95	17.672	6.98	17.695	2.75	17.687	10.56	17.679	8.32	18.205	10.99	18.278	4.7	18.266	3.12	18.285	11.37	18.278	3.4	18.236	7.72	18.273	5.25
	17.733	9.72	17.708	11.16	17.708	2.91	17.711	4.37	17.734	2.74	17.725	10.6	17.719	10.59	18.244	11.23	18.318	4.49	18.304	2.97	18.326	10.78	18.318	3.27	18.275	8.4	18.313	5.19
	17.772	11.3	17.747	11.17	17.748	2.92	17.751	3.21	17.773	2.7	17.765	10.65	17.758	11.03	18.283	11.18	18.357	4.31	18.344	3.49	18.364	7.17	18.358	3.14	18.314	8.99	18.352	4.89
	17.811	11.29	17.786	11.22	17.787	2.95	17.79	2.88	17.812	2.65	17.804	10.67	17.798	10.6	18.323	11.03	18.397	4.16	18.394	4.61	18.413	5.4	18.397	2.89	18.354	9.61	18.392	4.73
	17.851	11.02	17.825	11.28	17.826	2.97	17.83	2.86	17.852	3.65	17.844	10.68	17.837	10.47	18.363	10.3	18.437	4.03	18.433	5.73	18.453	5.71	18.436	2.8	18.394	9.98	18.432	4.55
	17.89	11.04	17.865	11.01	17.867	2.97	17.869	2.85	17.892	7.19	17.883	10.74	17.876	10.59	18.402	7.03	18.476	3.88	18.474	6.72	18.492	4.62	18.477	2.67	18.433	10.4	18.472	4.33
	17.93	11.06	17.904	7.66	17.905	2.95	17.908	2.8	17.931	10.09	17.922	10.79	17.916	10.5	18.445	6.62	18.516	3.72	18.512	7.61	18.533	5.41	18.517	2.57	18.472	10.63	18.512	4.11
	17.969	10.93	17.944	4.85	17.945	2.93	17.948	2.77	17.971	11.2	17.963	10.83	17.955	10.37	18.485	6	18.556	3.63	18.552	8.31	18.573	5.2	18.556	2.5	18.511	10.96	18.551	3.96
	18.007	10.93	17.983	3.59	17.984	2.89	17.987	2.73	18.009	10.98	18.002	10.84	17.995	10.4	18.525	5.68	18.596	3.44	18.591	8.92	18.611	5.06	18.635	2.68	18.552	11.17	18.592	3.81
	18.047	10.94	18.023	3.24	18.023	2.88	18.027	2.72	18.049	10.7	18.042	10.87	18.034	10.44	18.564	5.51	18.635	3.24	18.63	9.63	18.651	4.9	18.674	3.74	18.59	11.38	18.63	3.65
	18.087	10.97	18.062	3.21	18.064	2.89	18.066	2.74	18.088	10.81	18.081	8.96	18.073	10.49	18.604	5.25	18.675	3.11	18.67	10	18.691	4.7	18.714	4.72	18.631	10.4	18.67	3.5
	18.127	11	18.102	3.19	18.103	5.6	18.106	2.74	18.128	10.81	18.121	5.47	18.113	10.5	18.644	5.06	18.715	3.01	18.71	10.42	18.732	4.51	18.753	5.48	18.67	7.14	18.71	3.29
	18.166	11.03	18.141	3.14	18.143	9.09	18.145	2.73	18.167	10.66	18.159	3.62	18.152	10.54	18.684	4.86	18.754	2.96	18.749	10.62	18.771	4.38	18.792	6.16	18.708	4.75	18.75	3.1
	18.205	11.04	18.18	3.11	18.182	11.1	18.184	2.72	18.206	10.63	18.198	2.95	18.192	10.6	18.723	4.69	18.827	3.62	18.788	11.08	18.81	4.23	18.832	6.69	18.749	5.6	18.79	3.01
	18.244	11.05	18.22	3.06	18.221	11.35	18.224	2.72	18.247	10.61	18.238	2.86	18.231	10.67	18.763	4.54	18.866	4.58	18.828	11.14	18.851	4.07	18.871	7.15	18.79	5.14	18.83	2.9
	18.284	11.09	18.259	3.02	18.261	11	18.263	2.72	18.285	10.67	18.277	2.82	18.27	10.67	18.803	4.36	18.906	5.6	18.867	11.42	18.889	3.96	18.911	7.59	18.83	5.3	18.87	2.75
	18.324	11.13	18.299	3.03	18.299	11.03	18.302	2.7	18.326	10.72	18.317	2.76	18.31	10.71	18.842	4.16	18.945	6.37	18.906	11.49	18.93	3.72	18.95	7.93	18.869	5.05	18.908	2.61
	18.362	11.16	18.339	3.03	18.339	11.08	18.342	2.68	18.365	10.77	18.357	2.73	18.348	10.74	18.882	3.96	18.984	7.19	18.946	10.63	18.969	3.53	18.989	8.26	18.908	4.9	18.949	2.6
	18.402	11.03	18.377	3.04	18.379	10.94	18.381	3.26	18.404	10.8	18.396	2.7	18.389	8.82	18.922	3.8	19.024	7.82	18.985	6.94	19.008	3.42	19.029	8.58	18.948	4.74	18.988	2.64
	18.441	7.83	18.417	3.06	18.419	10.89	18.421	6.67	18.443	10.81	18.436	2.64	18.428	5.43	18.962	3.71	19.063	8.22	19.06	5.88	19.049	3.33	19.068	8.85	18.988	4.51	19.044	3.6
	18.481	4.88	18.456	3.04	18.457	10.92	18.46	9.79	18.482	10.83	18.475	2.65	18.468	3.58	19.001	3.55	19.103	8.71	19.1	5.87	19.089	3.19	19.108	9.12	19.027	4.31	19.083	4.77
	18.521	3.5	18.495	3.01	18.497	10.93	18.5	11.14	18.523	10.88	18.515	2.66	18.507	2.84	19.041	3.39	19.142	9.24	19.14	5.52	19.128	3.07	19.146	9.38	19.068	4.15	19.122	5.96
	18.559	3.13	18.535	3	18.537	10.96	18.538	11.03	18.562	10.9	18.553	2.67	18.546	2.68	19.081	3.29	19.181	9.77	19.178	5.32	19.167	2.98	19.186	9.62	19.107	3.99	19.162	6.97
	18.599	3.1	18.574	2.99	18.575	10.99	18.578	10.72	18.601	10.21	18.593	2.67	18.586	2.65	19.12	3.22	19.221	10.03	19.218	5.11	19.207	3	19.226	9.01	19.146	3.85	19.201	7.91
	18.639	3.11	18.614	3.31	18.615	11.01	18.618	10.83	18.64	6.72	18.633	2.66	18.625	2.61	19.161	3.2	19.26	10.23	19.258	4.93	19.27	3.91	19.265	6.92	19.186	3.66	19.241	8.69
	18.679	3.07	18.653	6.56	18.655	11.03	18.657	10.87	18.68	4.25	18.672	2.65	18.665	2.59	19.229	3.51	19.3	10.54	19.298	4.79	19.309	5.04	19.305	4.72	19.226	3.52	19.28	9.37
	18.718	3	18.693	9.81	18.695	11.05	18.697	10.69	18.72	3.18	18.711	2.6	18.704	2.53	19.268	4.8	19.339	10.75	19.338	4.62	19.349	5.95	19.351	5.59	19.266	3.4	19.319	9.87
	18.757	2.95	18.732	11.36	18.733	11.05	18.736	10.66	18.759	2.92	18.75	2.56	18.743	2.47	19.309	5.78	19.378	10.81	19.378	4.42	19.389	6.87	19.389	5.13	19.306	3.3	19.359	10.38
	18.797	2.93	18.771	11.35	18.772	11.06	18.775	10.67	18.797	2.9	18.789	2.56	18.783	2.48	19.348	6.79	19.418	8.99	19.417	4.25	19.428	7.73	19.429	4.48	19.346	3.19	19.398	10.86
	18.835	2.95	18.811	11	18.812	11.09	18.815	10.72	18.837	2.85	18.829	4.56	18.822	2.49	19.387	7.51	19.457	6.15	19.456	4.11	19.467	8.28	19.47	4.78	19.385	3.09	19.437	11.34
	18.876	2.95	18.85	11.03	18.852	8.72	18.854	10.76	18.876	2.79	18.868	8.08	18.862	2.49	19.427	8.28	19.509	6.26	19.496	4.01	19.506	8.89	19.509	4.56	19.424	2.93	19.477	11.6
	18.915	2.97	18.89	11.09	18.892	5.36	18.894	10.79	18.916	2.75	18.908	10.51	18.901	2.49	19.466	8.86	19.549	5.38	19.536	3.88	19.546	9.39	19.549	4.42	19.464	2.78	19.516	11.72
	18.954	3	18.929	10.95	18.931	3.71	18.933	10.82	18.956	2.71	18.948	11.09	18.94	2.48	19.506	9.35	19.588	5.49	19.576	3.71	19.585	9.88	19.589	4.31	19.536	2.79	19.556	11.99
	18.993	2.99	18.968	10.93	18.969	3.18	18.973	10.82	18.996	2.7	18.987	10.75	18.981	2.44	19.545	9.67	19.628	5.36	19.616	3.62	19.625	10.32	19.629	4.13	19.575	3.92	19.595	12.18
	19.032	2.99	19.008	10.95	19.009	3.13	19.012	10.85	19.035	2.7	19.027	10.65	19.019	2.43	19.585	10.13	19.668	5.14	19.656	3.4	19.664	10.67	19.668	3.99	19.615	5.05	19.634	10.25
	19.072	2.97	19.047	10.99	19.048	3.11	19.052	10.9	19.074	2.72	19.066	10.76	19.059	2.43	19.624	10.33	19.708	4.92	19.696	3.22	19.703	10.89	19.708	3.72	19.655	6	19.673	6.77
	19.112	2.97	19.088	11.04	19.088	3.04	19.091	10.94	19.113	2.71	19.105	10.67	19.098	2.42	19.663	10.53	19.747	4.73	19.734	3.16	19.744	11.07	19.748	3.5	19.694	6.87	19.743	5.55
	19.151	3.13	19.127	11.09	19.127	2.99	19.13	10.59	19.152	2.68	19.144	10.54	19.138	4.46	19.703	10.79	19.787	4.56	19.775	3.08	19.783	11.33	19.787	3.37	19.733	7.77	19.783	5.25
	19.191	6.18	19.167	11.11	19.167	2.94	19.17	7.23	19.192	2.68	19.185	10.56	19.178	7.97	19.742	11.11	19.827	4.41	19.852	3.05	19.822	11.31	19.827	3.28	19.772	8.44	19.823	5.17
	19.23	9.5	19.205	11.13	19.207	2.9	19.209	4.51	19.231	2.68	19.224	10.63	19.217	10.41	19.781	11.18	19.866	4.26	19.891	4.18	19.861	7.62	19.866	3.11	19.811	8.94	19.861	4.93
	19.27	11.25	19.245	11.17	19.246	2.94	19.249	3.28	19.272	2.67	19.262	10.7	19.256	11	19.821	11.27	19.906	4.07	19.931	5.31	19.923	6.11	19.907	2.96	19.852	9.58	19.901	4.73
	19.309	11.35	19.284	11.22	19.286	2.95	19.288	2.92	19.311	2.65	19.302	10.73	19.295	10.58	19.86	8.16	19.946	3.94	19.97	6.25	19.962	5.58	19.946	2.87	19.891	9.93	19.941	4.47
	19.349	11.03	19.323	11.27	19.324	2.95	19.328	2.88	19.349	3.44	19.341	10.74	19.335	10.42	19.915	6.57	19.986	3.71	20.009	7.25	20.001	5.19	19.986	2.77	19.93	10.38	19.981	4.26
	19.387	11.04	19.363	11.13	19.364	2.96	19.366	2.86	19.389	6.94	19.381	10.77	19.374	10.54	19.954	6.09	20.025	3.53	20.049	8.16	20.041	5.44	20.026	2.69	19.969	10.65	20.021	4.11
	19.428	11.07	19.403	7.9	19.403	2.96	19.406	2.81	19.428	9.99	19.421	10.8	19.413	10.49	19.994	5.69	20.065	3.43	20.088	8.73	20.081	5.22	20.065	2.65	20.008	10.98	20.06	3.97
	19.467	10.89	19.442	5.01	19.444	2.95	19.446	2.79	19.468	11.2	19.46	10.82	19.453	10.38	20.034	5.5	20.105	3.34	20.129	9.31	20.12	5.03	20.132	2.72	20.049	11.16	20.1	3.75
	19.506	10.88	19.481	3.68	19.483	2.94	19.485	2.74	19.508	10.99	19.5	10.87	19.492	10.41	20.074	5.29	20.145	3.18	20.167	9.71	20.16	4.85	20.171	3.7	20.088	11.41	20.139	3.56
	19.546	10.92	19.52	3.29	19.522	2.91	19.525	2.68	19.548	10.69	19.539	10.89	19.532	10.44	20.113	5.08	20.184	3.05	20.206	10.16	20.2	4.66	20.211	4.61	20.127	11.29	20.179	3.45
	19.585	10.96	19.56	3.24	19.562	2.87	19.564	2.7	19.586	10.81	19.579	9.26	19.571	10.48	20.153	4.82	20.225	2.98	20.246	10.62	20.24	4.42	20.25	5.45	20.166	10.24	20.219	3.32
	19.624	10.99	19.599	3.22	19.6	5.34	19.604	2.72	19.625	10.85	19.617	5.7	19.61	10.52	20.193	4.65	20.264	2.97	20.285	10.92	20.28	4.29	20.29	6.07	20.205	9.36	20.258	3.18
	19.663	11.03	19.64	3.17	19.64	8.82	19.643	2.74	19.666	10.69	19.656	3.7	19.65	10.56	20.233	4.49	20.303	3.3	20.325	11.08	20.32	4.13	20.329	6.68	20.245	7.93	20.299	3.06
	19.703	11.06	19.678	3.15	19.679	10.98	19.682	2.75	19.705	10.63	19.696	2.96	19.689	10.58	20.272	4.33	20.363	4.33	20.364	11.31	20.358	3.99	20.369	7.1	20.284	6.14	20.338	2.89
	19.743	11.08	19.718	3.09	19.718	11.36	19.722	2.73	19.745	10.64	19.736	2.82	19.728	10.59	20.312	4.13	20.403	5.2	20.403	11.46	20.399	3.81	20.408	7.6	20.337	6.14	20.378	2.68
	19.782	11.08	19.757	3.04	19.758	11.02	19.761	2.71	19.784	10.66	19.776	2.81	19.768	10.63	20.352	3.97	20.442	6.12	20.443	11.41	20.438	3.67	20.447	8.03	20.377	5.39	20.417	2.6
	19.821	11.1	19.796	3.05	19.797	11	19.801	2.7	19.824	10.7	19.815	2.76	19.807	10.65	20.391	3.86	20.482	6.85	20.482	7.64	20.477	3.55	20.487	8.33	20.418	5.37	20.457	2.58
	19.861	11.13	19.836	3.05	19.837	11.1	19.84	2.69	19.863	10.74	19.854	2.74	19.848	10.72	20.431	3.78	20.522	7.54	20.53	5.11	20.518	3.47	20.526	8.62	20.458	5.14	20.497	2.56
	19.901	11.09	19.876	3.04	19.876	10.96	19.879	3.1	19.902	10.77	19.894	2.71	19.886	9.14	20.471	3.64	20.56	8.1	20.568	5.84	20.558	3.36	20.565	8.76	20.496	4.93	20.541	3.29
	19.94	8.1	19.916	3.03	19.915	10.87	19.919	6.38	19.942	10.8	19.932	2.66	19.926	5.66	20.511	3.53	20.601	8.61	20.608	5.84	20.598	3.23	20.605	9.02	20.536	4.75	20.58	4.48
	19.979	5.05	19.954	3.01	19.956	10.87	19.958	9.59	19.981	10.81	19.973	2.64	19.965	3.67	20.55	3.38	20.64	8.96	20.648	5.53	20.636	3.07	20.644	9.24	20.576	4.6	20.618	5.57
	20.018	3.59	19.993	3.01	19.995	10.93	19.997	11.09	20.021	10.83	20.011	2.63	20.004	2.84	20.59	3.16	20.679	9.51	20.688	5.34	20.676	2.93	20.684	9.5	20.616	4.43	20.659	6.65
	20.058	3.18	20.033	3	20.034	10.99	20.037	11.04	20.06	10.88	20.05	2.6	20.044	2.66	20.63	3.06	20.718	9.85	20.728	5.14	20.716	2.86	20.723	8.89	20.656	4.24	20.698	7.6
	20.098	3.1	20.072	2.99	20.073	11.02	20.076	10.72	20.099	10.39	20.091	2.62	20.083	2.65	20.67	3.03	20.758	10.22	20.768	4.94	20.767	3.52	20.763	6.09	20.695	4.12	20.737	8.42
	20.137	3.12	20.112	3.2	20.113	11.02	20.116	10.76	20.138	6.93	20.13	2.64	20.123	2.6	20.709	3.19	20.798	10.46	20.807	4.79	20.806	4.59	20.82	5	20.735	3.87	20.777	9.15
	20.177	3.08	20.151	6.35	20.153	11.03	20.155	10.81	20.178	4.34	20.17	2.64	20.162	2.57	20.766	4.48	20.836	10.56	20.847	4.63	20.847	5.49	20.859	5.3	20.774	3.7	20.816	9.82
	20.216	3.03	20.191	9.68	20.191	11.05	20.195	10.68	20.217	3.19	20.208	2.63	20.201	2.52	20.805	5.69	20.876	10.61	20.887	4.46	20.886	6.61	20.898	4.73	20.815	3.57	20.856	10.22
	20.254	2.96	20.23	11.35	20.231	11.08	20.234	10.67	20.256	2.9	20.248	2.61	20.241	2.44	20.846	6.61	20.915	10.3	20.927	4.3	20.924	7.33	20.939	4.92	20.854	3.46	20.895	10.66
	20.295	2.94	20.27	11.38	20.27	11.1	20.274	10.69	20.296	2.89	20.287	2.63	20.28	2.44	20.885	7.47	20.955	9.75	20.966	4.14	20.964	8.12	20.979	4.73	20.894	3.31	20.935	11.01
	20.334	2.97	20.31	11.04	20.31	11.11	20.313	10.7	20.335	2.85	20.327	4.29	20.32	2.46	20.925	8.15	20.995	6.54	21.006	3.91	21.003	8.74	21.018	4.49	20.933	3.16	20.974	11.31
	20.374	2.99	20.348	11.08	20.349	8.94	20.352	10.73	20.375	2.82	20.367	7.82	20.36	2.48	20.963	8.72	21.058	6.06	21.046	3.77	21.043	9.22	21.058	4.26	20.973	3.13	21.013	11.69
	20.413	2.99	20.388	11.15	20.39	5.51	20.392	10.78	20.415	2.79	20.405	10.36	20.398	2.49	21.003	9.06	21.098	4.99	21.086	3.64	21.082	9.75	21.098	4.09	21.013	3.12	21.053	11.93
	20.453	3	20.427	10.98	20.429	3.75	20.431	10.8	20.453	2.71	20.445	11.07	20.438	2.5	21.043	9.8	21.137	5.49	21.125	3.52	21.122	10.2	21.137	3.93	21.073	3.84	21.092	12.05
	20.492	3	20.467	10.92	20.468	3.18	20.471	10.84	20.493	2.68	20.484	10.76	20.477	2.52	21.081	10.13	21.178	5.27	21.165	3.36	21.161	10.39	21.177	3.78	21.112	4.93	21.131	11.61
	20.531	2.99	20.506	10.96	20.507	3.1	20.51	10.84	20.533	2.71	20.524	10.64	20.518	2.52	21.122	10.48	21.217	5.07	21.205	3.21	21.2	10.83	21.217	3.58	21.151	5.8	21.171	7.68
	20.571	2.97	20.545	11.01	20.547	3.1	20.55	10.86	20.572	2.71	20.564	10.76	20.556	2.52	21.161	10.7	21.256	4.9	21.244	3.17	21.24	11.03	21.257	3.45	21.191	6.61	21.21	5.02
	20.61	2.94	20.585	11.05	20.586	3.06	20.589	10.92	20.612	2.71	20.602	10.7	20.595	2.51	21.2	10.87	21.297	4.71	21.284	3.1	21.279	11.17	21.295	3.36	21.231	7.32	21.251	5.56
	20.649	3.04	20.624	11.09	20.626	3.03	20.627	10.75	20.651	2.71	20.642	10.55	20.635	4.21	21.24	11	21.336	4.47	21.324	3.07	21.32	11.47	21.335	3.24	21.27	8.16	21.291	5.24
	20.689	5.97	20.665	11.1	20.666	2.99	20.668	7.47	20.691	2.73	20.681	10.55	20.674	7.75	21.279	11.19	21.376	4.28	21.388	4.08	21.358	8.4	21.376	3.12	21.308	8.83	21.331	5.19
	20.729	9.33	20.704	11.14	20.705	2.94	20.707	4.61	20.73	2.74	20.72	10.59	20.714	10.32	21.319	11.31	21.415	4.12	21.428	5.12	21.43	6.25	21.416	3.04	21.349	9.43	21.37	4.92
	20.768	11.19	20.742	11.19	20.743	2.92	20.746	3.29	20.77	2.72	20.761	10.65	20.753	11.04	21.357	8.53	21.455	4	21.467	6.15	21.471	5.57	21.455	2.86	21.388	9.71	21.411	4.71
	20.807	11.36	20.782	11.24	20.784	2.92	20.785	2.92	20.809	2.72	20.8	10.69	20.792	10.66	21.424	6.66	21.495	3.84	21.507	7.04	21.511	5.29	21.495	2.65	21.427	10.17	21.449	4.51
	20.847	11.04	20.821	11.25	20.823	2.92	20.826	2.88	20.848	3.31	20.84	10.73	20.833	10.42	21.464	5.89	21.534	3.7	21.546	7.84	21.55	5.38	21.535	2.56	21.467	10.5	21.489	4.35
	20.886	11.02	20.862	11.18	20.863	2.94	20.865	2.87	20.887	6.67	20.879	10.76	20.871	10.55	21.505	5.65	21.574	3.55	21.585	8.58	21.59	5.14	21.574	2.52	21.506	10.62	21.529	4.15
	20.926	11.06	20.901	8.16	20.902	2.93	20.904	2.82	20.926	9.79	20.919	10.75	20.91	10.54	21.543	5.48	21.614	3.47	21.625	9.25	21.63	5.01	21.614	2.62	21.545	10.97	21.569	3.97
	20.965	10.94	20.939	5.11	20.94	2.92	20.943	2.77	20.967	11.18	20.958	10.79	20.95	10.39	21.583	5.25	21.654	3.35	21.664	9.87	21.67	4.84	21.669	3.43	21.584	11.04	21.609	3.76
	21.005	10.87	20.979	3.7	20.981	2.93	20.983	2.73	21.006	11.05	20.996	10.85	20.989	10.36	21.623	5.01	21.693	3.22	21.704	10.22	21.709	4.66	21.708	4.39	21.625	11.25	21.649	3.54
	21.044	10.88	21.018	3.26	21.019	2.92	21.023	2.72	21.046	10.7	21.037	10.89	21.029	10.42	21.662	4.85	21.733	3.14	21.744	10.63	21.749	4.5	21.748	5.25	21.664	8.14	21.689	3.39
	21.082	10.93	21.058	3.21	21.059	2.91	21.062	2.73	21.085	10.8	21.075	9.55	21.068	10.43	21.702	4.66	21.773	2.99	21.782	10.89	21.788	4.35	21.787	5.84	21.728	5.83	21.728	3.3
	21.123	10.98	21.097	3.21	21.098	5.1	21.1	2.72	21.123	10.85	21.115	5.93	21.108	10.49	21.742	4.49	21.812	3.36	21.822	11.1	21.827	4.22	21.826	6.4	21.767	5.5	21.767	3.12
	21.161	11.03	21.137	3.17	21.137	8.58	21.14	2.72	21.164	10.67	21.154	3.81	21.147	10.56	21.781	4.34	21.861	4.05	21.861	11.34	21.868	4.05	21.866	6.94	21.806	4.7	21.807	2.99
	21.202	11.05	21.177	3.12	21.178	10.88	21.18	2.74	21.203	10.65	21.194	2.99	21.186	10.61	21.821	4.19	21.9	5.04	21.901	11.58	21.908	3.92	21.905	7.43	21.847	5.24	21.847	2.89
	21.24	11.06	21.216	3.05	21.217	11.42	21.22	2.73	21.243	10.66	21.234	2.83	21.226	10.63	21.861	3.96	21.94	5.88	21.94	11.72	21.948	3.73	21.945	7.79	21.887	5.03	21.886	2.78
	21.279	11.09	21.255	3.02	21.256	11.07	21.259	2.73	21.282	10.68	21.272	2.83	21.265	10.65	21.901	3.8	21.979	6.68	21.98	8.38	21.987	3.54	21.984	8.16	21.926	4.86	21.926	2.71
	21.319	11.09	21.294	3.04	21.296	10.98	21.299	2.71	21.321	10.7	21.312	2.79	21.304	10.69	21.94	3.66	22.019	7.47	22.038	6.55	22.027	3.44	22.023	8.37	21.966	4.69	21.966	2.64
	21.359	11.1	21.334	3.05	21.335	11.07	21.337	2.66	21.361	10.75	21.351	2.74	21.344	10.74	21.98	3.55	22.058	8.05	22.078	5.82	22.066	3.31	22.063	8.68	22.005	4.5	22.037	2.86
	21.399	11.1	21.374	3.04	21.375	10.97	21.377	2.93	21.4	10.8	21.39	2.67	21.383	9.41	22.02	3.43	22.097	8.59	22.117	5.81	22.105	3.15	22.102	8.86	22.044	4.28	22.077	4.1
	21.437	8.35	21.414	3.03	21.413	10.88	21.417	6.14	21.44	10.85	21.43	2.63	21.423	5.86	22.06	3.27	22.137	9.09	22.157	5.49	22.145	3.01	22.142	9.1	22.084	4.09	22.117	5.34
	21.478	5.2	21.452	3.05	21.454	10.9	21.456	9.43	21.479	10.86	21.469	2.65	21.463	3.75	22.099	3.18	22.176	9.4	22.197	5.31	22.185	2.98	22.181	9.34	22.124	3.94	22.156	6.41
	21.516	3.64	21.491	3.05	21.492	10.91	21.496	11.03	21.519	10.88	21.51	2.65	21.503	2.87	22.139	3.14	22.216	9.76	22.236	5.14	22.264	3.31	22.22	9.4	22.165	3.81	22.195	7.35
	21.555	3.18	21.531	3.04	21.532	10.93	21.535	11.04	21.558	10.91	21.549	2.65	21.541	2.68	22.179	3.06	22.255	9.95	22.277	4.95	22.305	4.45	22.26	6.62	22.203	3.62	22.235	8.27
	21.596	3.11	21.571	3.02	21.572	10.98	21.575	10.71	21.596	10.56	21.589	2.68	21.58	2.67	22.218	3.27	22.294	10.24	22.317	4.79	22.343	5.51	22.329	5.68	22.243	3.48	22.274	9
	21.634	3.12	21.61	3.14	21.611	11.02	21.614	10.76	21.636	7.17	21.628	2.69	21.62	2.63	22.265	4.19	22.334	10.45	22.356	4.52	22.382	6.43	22.368	5.17	22.283	3.4	22.313	9.61
	21.674	3.06	21.649	6.09	21.651	11.03	21.653	10.81	21.676	4.46	21.666	2.69	21.659	2.58	22.304	5.38	22.373	10.59	22.396	4.38	22.422	7.31	22.408	4.46	22.323	3.27	22.353	10.27
	21.713	3.01	21.689	9.5	21.689	11.04	21.693	10.62	21.715	3.24	21.706	2.68	21.699	2.54	22.342	6.28	22.414	10.56	22.436	4.23	22.461	7.98	22.448	4.86	22.363	3.14	22.392	10.61
	21.753	2.96	21.728	11.3	21.73	11.06	21.732	10.61	21.755	2.88	21.745	2.66	21.738	2.49	22.383	7.15	22.452	8.23	22.476	4.09	22.502	8.67	22.488	4.65	22.402	3.05	22.432	11.04
	21.793	2.93	21.768	11.4	21.769	11.08	21.772	10.66	21.794	2.87	21.784	2.63	21.777	2.51	22.421	8.08	22.527	5.98	22.515	3.92	22.541	9.17	22.527	4.46	22.442	2.92	22.471	11.32
	21.832	2.93	21.807	11.05	21.807	11.11	21.811	10.71	21.834	2.86	21.824	3.96	21.817	2.52	22.462	8.66	22.567	5.71	22.555	3.75	22.58	9.64	22.567	4.24	22.481	2.79	22.51	11.62
	21.872	2.95	21.846	11.07	21.847	9.27	21.85	10.76	21.872	2.81	21.864	7.5	21.856	2.52	22.501	9.2	22.607	5.6	22.595	3.65	22.62	10.04	22.607	4.07	22.521	2.74	22.551	11.82
	21.911	2.97	21.885	11.13	21.886	5.71	21.89	10.76	21.913	2.77	21.904	10.22	21.895	2.51	22.54	9.69	22.646	5.33	22.633	3.55	22.658	10.43	22.646	3.92	22.57	3.41	22.589	12.03
	21.951	2.98	21.925	10.96	21.927	3.8	21.929	10.78	21.952	2.7	21.943	11.09	21.935	2.47	22.58	10.09	22.686	5.12	22.674	3.45	22.698	10.7	22.686	3.78	22.609	4.49	22.628	12.16
	21.99	2.96	21.964	10.91	21.966	3.13	21.969	10.82	21.992	2.69	21.983	10.79	21.974	2.45	22.619	10.36	22.726	4.9	22.713	3.33	22.737	10.92	22.726	3.62	22.649	5.44	22.668	8.6
	22.028	2.97	22.005	10.95	22.006	3.05	22.008	10.85	22.031	2.72	22.022	10.6	22.014	2.46	22.659	10.63	22.765	4.74	22.753	3.23	22.777	11.21	22.765	3.51	22.687	6.3	22.707	5.45
	22.068	2.97	22.043	11.01	22.044	3.07	22.048	10.88	22.069	2.74	22.061	10.73	22.053	2.46	22.698	10.85	22.805	4.58	22.793	3.08	22.817	11.47	22.805	3.27	22.727	7.1	22.76	5.54
	22.108	2.96	22.083	11.04	22.084	2.99	22.087	10.9	22.11	2.73	22.1	10.7	22.093	2.45	22.737	11	22.845	4.39	22.832	2.98	22.855	10.5	22.845	3.07	22.767	7.84	22.8	5.24
	22.148	2.98	22.122	11.07	22.123	2.94	22.127	10.8	22.149	2.75	22.14	10.56	22.132	3.87	22.777	11.19	22.884	4.18	22.886	3.83	22.895	9.79	22.885	2.96	22.805	8.57	22.839	5.18
	22.187	5.74	22.162	11.11	22.162	2.92	22.166	7.68	22.189	2.71	22.18	10.57	22.171	7.45	22.816	11.35	22.924	4.07	22.925	4.89	22.934	7.56	22.924	2.86	22.845	9.1	22.879	4.88
	22.227	9.15	22.201	11.16	22.203	2.89	22.205	4.77	22.228	2.68	22.219	10.6	22.211	10.2	22.856	9.6	22.964	3.94	22.965	5.99	22.973	5.14	22.964	2.71	22.884	9.6	22.92	4.69
	22.266	11.12	22.24	11.19	22.242	2.91	22.245	3.38	22.266	2.68	22.258	10.63	22.251	11.05	22.933	6.68	23.004	3.82	23.005	6.88	23.02	5.74	23.004	2.61	22.925	10.03	22.959	4.52
	22.305	11.37	22.28	11.21	22.281	2.93	22.284	2.95	22.306	2.68	22.297	10.69	22.29	10.68	22.973	5.93	23.043	3.67	23.044	7.67	23.059	5.24	23.043	2.53	22.964	10.33	22.999	4.33
	22.344	11.07	22.319	11.24	22.32	2.91	22.324	2.89	22.345	3.12	22.336	10.75	22.329	10.44	23.013	5.67	23.083	3.57	23.083	8.4	23.099	5.51	23.083	2.54	23.003	10.69	23.038	4.11
	22.383	11.01	22.36	11.25	22.359	2.91	22.363	2.88	22.385	6.43	22.376	10.8	22.368	10.57	23.052	5.46	23.123	3.42	23.122	9.17	23.138	5.31	23.123	2.52	23.043	10.88	23.078	3.92
	22.424	11.06	22.399	8.4	22.4	2.92	22.402	2.83	22.425	9.68	22.416	10.8	22.408	10.58	23.092	5.27	23.163	3.2	23.162	9.63	23.177	5.13	23.166	3.05	23.082	11.14	23.118	3.76
	22.463	10.92	22.438	5.25	22.439	2.91	22.442	2.81	22.464	11.17	22.455	10.82	22.447	10.44	23.132	5.04	23.202	3.07	23.201	10.12	23.217	4.96	23.205	3.9	23.12	11.4	23.158	3.64
	22.502	10.88	22.478	3.71	22.479	2.9	22.481	2.75	22.504	11.07	22.495	10.86	22.487	10.4	23.172	4.79	23.242	2.96	23.241	10.52	23.258	4.71	23.245	4.74	23.16	10.44	23.197	3.51
	22.541	10.91	22.516	3.22	22.518	2.89	22.521	2.7	22.543	10.72	22.534	10.89	22.526	10.41	23.211	4.65	23.282	2.98	23.28	10.79	23.298	4.55	23.284	5.43	23.2	7.86	23.237	3.35
	22.58	10.92	22.557	3.17	22.558	2.89	22.56	2.7	22.583	10.82	22.574	9.85	22.565	10.45	23.251	4.48	23.358	3.7	23.319	11.17	23.337	4.4	23.324	6.12	23.275	5.97	23.277	3.21
	22.621	10.96	22.596	3.19	22.597	4.86	22.599	2.72	22.622	10.85	22.613	6.2	22.605	10.51	23.291	4.3	23.398	4.69	23.359	11.3	23.377	4.23	23.363	6.87	23.316	5.4	23.316	2.97
	22.66	11.03	22.634	3.14	22.635	8.39	22.639	2.71	22.662	10.67	22.653	3.94	22.644	10.56	23.332	4.13	23.437	5.6	23.398	11.65	23.416	4.09	23.403	7.33	23.356	4.76	23.355	2.85
	22.7	11.06	22.674	3.09	22.675	10.8	22.678	2.71	22.701	10.67	22.691	3.01	22.684	10.59	23.37	3.98	23.477	6.14	23.437	11.58	23.456	3.92	23.443	7.86	23.395	5.14	23.395	2.75
	22.739	11.08	22.713	3.04	22.714	11.39	22.718	2.73	22.74	10.72	22.73	2.82	22.723	10.63	23.41	3.86	23.516	6.96	23.477	9.24	23.495	3.79	23.481	8.35	23.435	4.96	23.436	2.62
	22.778	11.09	22.753	3.02	22.755	11.07	22.757	2.74	22.78	10.74	22.771	2.84	22.763	10.62	23.45	3.74	23.555	7.63	23.548	6.31	23.536	3.68	23.521	8.59	23.475	4.78	23.475	2.55
	22.818	11.1	22.792	3.02	22.793	10.98	22.797	2.71	22.819	10.76	22.81	2.79	22.803	10.66	23.489	3.6	23.595	8.1	23.587	5.82	23.575	3.53	23.56	8.78	23.513	4.59	23.515	2.55
	22.857	11.13	22.833	3.02	22.834	11.08	22.836	2.71	22.858	10.78	22.849	2.75	22.841	10.71	23.53	3.5	23.634	8.65	23.626	5.87	23.615	3.42	23.6	9.11	23.553	4.41	23.574	3.7
	22.897	11.13	22.872	3	22.872	10.95	22.875	2.84	22.898	10.81	22.889	2.7	22.882	9.74	23.569	3.33	23.674	9.14	23.667	5.52	23.655	3.28	23.639	9.23	23.593	4.25	23.613	4.96
	22.935	8.6	22.911	3.01	22.912	10.85	22.915	5.87	22.938	10.84	22.928	2.66	22.92	6.15	23.608	3.14	23.713	9.49	23.706	5.27	23.694	3.12	23.678	9.47	23.633	4.1	23.653	6.08
	22.974	5.36	22.95	3.04	22.951	10.86	22.954	9.27	22.977	10.86	22.968	2.65	22.96	3.9	23.648	3.03	23.753	9.83	23.746	5.07	23.761	3.24	23.718	9.62	23.673	3.94	23.692	6.99
	23.014	3.71	22.989	3.04	22.99	10.9	22.994	11.05	23.016	10.91	23.007	2.66	22.999	2.93	23.689	3	23.792	10.09	23.785	4.89	23.801	4.33	23.757	7.25	23.713	3.8	23.731	7.92
	23.054	3.21	23.029	3.02	23.031	10.93	23.033	11.11	23.056	10.92	23.047	2.65	23.038	2.69	23.762	3.95	23.832	10.11	23.825	4.73	23.84	5.46	23.797	5.01	23.753	3.63	23.771	8.81
	23.094	3.11	23.069	3.03	23.07	10.96	23.072	10.75	23.095	10.72	23.086	2.65	23.078	2.66	23.802	5.15	23.872	10.42	23.864	4.55	23.879	6.42	23.838	5.77	23.791	3.41	23.81	9.4
	23.133	3.11	23.109	3.07	23.11	10.96	23.112	10.79	23.135	7.49	23.125	2.63	23.118	2.63	23.84	6.15	23.91	10.54	23.905	4.38	23.92	7.25	23.877	5.21	23.831	3.26	23.849	10.04
	23.173	3.08	23.147	5.84	23.149	11	23.151	10.86	23.173	4.65	23.165	2.6	23.157	2.6	23.88	7.03	23.951	9.21	23.945	4.23	23.958	7.93	23.917	4.65	23.871	3.14	23.889	10.34
	23.212	3.02	23.187	9.25	23.188	11.03	23.191	10.69	23.214	3.31	23.204	2.6	23.196	2.54	23.92	7.84	23.989	6.66	23.985	4.1	23.998	8.55	23.957	4.9	23.911	3.01	23.928	10.79
	23.251	2.97	23.226	11.17	23.228	11.06	23.23	10.64	23.253	2.91	23.243	2.61	23.235	2.48	23.959	8.5	24.036	4.75	24.023	3.95	24.037	9.11	23.997	4.69	23.95	2.89	23.968	11.14
	23.291	2.97	23.265	11.4	23.266	11.07	23.27	10.63	23.292	2.87	23.283	2.6	23.275	2.47	23.999	9.03	24.076	5.73	24.063	3.81	24.077	9.55	24.036	4.53	23.991	2.86	24.007	11.58
	23.33	2.98	23.305	11.07	23.307	11.08	23.309	10.67	23.332	2.84	23.322	3.71	23.314	2.49	24.037	9.45	24.115	5.64	24.103	3.71	24.116	10.03	24.076	4.34	24.067	3.35	24.046	11.8
	23.37	2.98	23.344	11.06	23.346	9.47	23.348	10.72	23.371	2.8	23.362	7.24	23.354	2.48	24.077	9.89	24.155	5.37	24.143	3.52	24.156	10.32	24.116	4.13	24.107	4.45	24.086	12.04
	23.408	2.98	23.383	11.12	23.386	5.9	23.388	10.79	23.411	2.77	23.4	10.07	23.393	2.49	24.116	10.19	24.195	5.17	24.183	3.3	24.195	10.66	24.155	3.9	24.145	5.44	24.125	12.08
	23.449	3.01	23.423	10.99	23.424	3.92	23.426	10.81	23.45	2.71	23.44	11.07	23.432	2.52	24.156	10.55	24.235	4.93	24.223	3.17	24.235	10.88	24.196	3.73	24.184	6.42	24.165	9.41
	23.487	3.01	23.463	10.93	23.464	3.18	23.467	10.82	23.49	2.66	23.479	10.83	23.473	2.54	24.195	10.75	24.274	4.74	24.263	3.09	24.274	11.26	24.235	3.62	24.225	7.27	24.204	6.19
	23.527	2.99	23.502	10.97	23.504	3.07	23.506	10.84	23.529	2.66	23.519	10.61	23.511	2.53	24.235	10.93	24.314	4.57	24.302	3.02	24.313	11.31	24.274	3.46	24.264	7.93	24.27	5.51
	23.567	2.96	23.541	11	23.542	3.09	23.546	10.88	23.567	2.68	23.559	10.7	23.551	2.51	24.274	11.08	24.354	4.41	24.342	2.99	24.352	10.26	24.314	3.27	24.304	8.62	24.308	5.14
	23.606	2.96	23.581	11.02	23.582	3.05	23.585	10.91	23.607	2.7	23.598	10.67	23.59	2.49	24.313	11.26	24.395	4.28	24.383	3.6	24.391	6.87	24.354	3.14	24.342	9.21	24.348	5.11
	23.646	2.96	23.62	11.09	23.621	3.01	23.624	10.93	23.647	2.71	23.638	10.56	23.629	3.59	24.353	10.67	24.433	4.1	24.422	4.68	24.449	6.17	24.393	3.06	24.381	9.6	24.389	4.9
	23.685	5.49	23.659	11.14	23.661	2.94	23.664	7.99	23.686	2.7	23.677	10.58	23.67	7.1	24.393	10.22	24.473	3.94	24.462	5.86	24.489	5.57	24.433	2.97	24.422	10.02	24.429	4.72
	23.723	8.92	23.699	11.17	23.701	2.91	23.702	4.9	23.726	2.7	23.716	10.62	23.708	9.99	24.431	7.3	24.513	3.72	24.501	6.75	24.528	5.6	24.473	2.87	24.461	10.39	24.468	4.52
	23.763	11.07	23.738	11.18	23.74	2.93	23.743	3.42	23.764	2.71	23.756	10.63	23.749	11.02	24.482	6.73	24.552	3.56	24.541	7.61	24.568	5.36	24.513	2.77	24.501	10.67	24.507	4.31
	23.803	11.4	23.778	11.2	23.78	2.95	23.782	2.95	23.805	2.71	23.795	10.67	23.787	10.73	24.522	5.93	24.592	3.46	24.58	8.43	24.608	5.22	24.552	2.62	24.54	10.93	24.547	4.07
	23.843	11.07	23.817	11.22	23.818	2.95	23.822	2.88	23.844	2.99	23.835	10.71	23.826	10.45	24.562	5.66	24.632	3.34	24.619	9.1	24.647	5.02	24.592	2.5	24.578	11	24.587	3.86
	23.882	11.01	23.857	11.26	23.859	2.94	23.861	2.87	23.884	6.2	23.873	10.74	23.867	10.59	24.602	5.47	24.672	3.16	24.659	9.6	24.686	4.86	24.663	2.85	24.619	11.36	24.627	3.74
	23.921	11.08	23.896	8.67	23.898	2.91	23.899	2.81	23.923	9.47	23.912	10.77	23.906	10.59	24.641	5.22	24.711	3.04	24.698	10.03	24.727	4.65	24.704	3.82	24.658	9.96	24.667	3.59
	23.961	10.95	23.935	5.4	23.938	2.9	23.939	2.78	23.962	11.07	23.952	10.81	23.945	10.43	24.681	5.02	24.751	2.96	24.739	10.35	24.766	4.47	24.743	4.71	24.697	6.77	24.706	3.42
	24	10.86	23.975	3.77	23.977	2.9	23.979	2.73	24.002	11.07	23.992	10.83	23.984	10.38	24.721	4.84	24.791	2.96	24.777	10.67	24.806	4.34	24.782	5.49	24.744	5.96	24.745	3.24
	24.039	10.87	24.014	3.25	24.017	2.88	24.018	2.68	24.041	10.72	24.032	10.83	24.024	10.41	24.761	4.66	24.856	3.59	24.816	11	24.845	4.17	24.821	6.25	24.784	5.51	24.786	3.11
	24.078	10.92	24.054	3.19	24.056	2.86	24.058	2.68	24.081	10.77	24.071	10.03	24.063	10.44	24.8	4.5	24.895	4.41	24.857	11.17	24.885	4.04	24.86	6.69	24.825	5.07	24.825	3.01
	24.118	10.95	24.093	3.19	24.095	4.63	24.097	2.68	24.12	10.82	24.11	6.45	24.102	10.51	24.84	4.38	24.935	5.32	24.896	11.47	24.924	3.89	24.9	7.32	24.864	5.24	24.864	2.9
	24.158	10.99	24.133	3.11	24.134	8.14	24.137	2.68	24.16	10.65	24.15	4.02	24.142	10.59	24.88	4.11	24.974	6.07	24.935	11.66	24.965	3.69	24.939	7.8	24.903	5.01	24.904	2.78
	24.197	11.03	24.172	3.08	24.173	10.67	24.176	2.71	24.199	10.62	24.189	3	24.181	10.63	24.92	3.95	25.013	6.65	24.974	10.15	25.005	3.51	24.979	8.25	24.944	4.86	24.944	2.64
	24.237	11.08	24.211	3.05	24.214	11.36	24.215	2.72	24.238	10.63	24.229	2.76	24.221	10.64	24.959	3.82	25.054	7.27	25.013	6.65	25.044	3.38	25.018	8.6	24.982	4.7	24.984	2.52
	24.276	11.08	24.251	3.02	24.253	11.07	24.255	2.71	24.277	10.67	24.267	2.78	24.26	10.67	24.999	3.69	25.093	7.83	25.057	6.68	25.083	3.3	25.057	8.88	25.022	4.51	25.024	2.53
	24.314	11.1	24.29	3.01	24.292	10.96	24.294	2.71	24.317	10.71	24.306	2.74	24.299	10.71	25.039	3.52	25.132	8.47	25.097	5.74	25.123	3.16	25.097	9.24	25.062	4.27	25.072	3.62
	24.355	11.11	24.331	3.01	24.331	11.07	24.334	2.71	24.356	10.76	24.347	2.7	24.34	10.75	25.078	3.42	25.171	8.81	25.136	5.73	25.164	3.01	25.136	9.53	25.103	4.09	25.11	4.87
	24.394	11.15	24.37	3	24.371	11.01	24.373	2.76	24.395	10.75	24.385	2.65	24.379	9.95	25.118	3.32	25.21	9.14	25.176	5.46	25.203	2.98	25.175	9.75	25.142	3.93	25.149	6.11
	24.434	8.91	24.41	3.03	24.411	10.89	24.413	5.63	24.436	10.77	24.425	2.58	24.418	6.39	25.158	3.23	25.25	9.53	25.216	5.3	25.243	2.96	25.216	9.83	25.182	3.81	25.189	7.07
	24.473	5.54	24.448	3.03	24.45	10.88	24.451	9.02	24.475	10.83	24.464	2.53	24.457	3.99	25.197	3.23	25.289	9.83	25.255	5.07	25.299	3.91	25.254	8.22	25.221	3.63	25.228	7.95
	24.513	3.78	24.487	3.02	24.49	10.91	24.492	10.91	24.514	10.88	24.504	2.55	24.496	2.92	25.259	3.7	25.329	10.05	25.295	4.88	25.338	4.91	25.294	5.55	25.26	3.45	25.268	8.72
	24.552	3.22	24.527	3.03	24.528	10.95	24.531	11.11	24.554	10.9	24.544	2.59	24.536	2.65	25.298	4.85	25.368	10.34	25.335	4.72	25.377	5.9	25.346	5.83	25.301	3.35	25.307	9.27
	24.591	3.12	24.566	3.03	24.569	10.98	24.57	10.76	24.592	10.81	24.583	2.62	24.575	2.66	25.338	5.93	25.407	10.49	25.373	4.59	25.417	6.82	25.386	5.27	25.341	3.25	25.347	10
	24.63	3.13	24.606	3.04	24.608	11.01	24.61	10.76	24.633	7.67	24.623	2.62	24.615	2.62	25.378	6.85	25.448	8.55	25.414	4.44	25.455	7.59	25.426	4.73	25.381	3.14	25.386	10.45
	24.669	3.08	24.646	5.59	24.648	11	24.649	10.83	24.672	4.71	24.661	2.63	24.654	2.57	25.417	7.66	25.487	5.57	25.454	4.25	25.495	8.25	25.466	4.91	25.419	3.04	25.425	10.77
	24.709	3.04	24.686	9	24.687	11.01	24.689	10.68	24.711	3.29	24.702	2.66	24.693	2.53	25.457	8.38	25.545	5.9	25.494	4.09	25.535	8.91	25.505	4.68	25.459	2.91	25.465	11.2
	24.749	2.97	24.724	11.08	24.726	11.06	24.728	10.63	24.751	2.86	24.741	2.66	24.733	2.5	25.496	9.03	25.585	5.69	25.533	3.87	25.574	9.42	25.545	4.54	25.499	2.79	25.504	11.42
	24.788	2.93	24.763	11.43	24.765	11.1	24.768	10.67	24.79	2.83	24.78	2.65	24.772	2.48	25.535	9.54	25.625	5.38	25.573	3.73	25.614	9.89	25.585	4.38	25.564	2.91	25.544	11.69
	24.827	2.94	24.803	11.07	24.804	11.12	24.807	10.71	24.83	2.81	24.819	3.49	24.813	2.49	25.575	9.9	25.664	5.22	25.613	3.63	25.653	10.25	25.625	4.15	25.604	4.06	25.583	12.01
	24.867	2.97	24.842	11.01	24.844	9.66	24.846	10.73	24.869	2.76	24.859	6.94	24.851	2.49	25.614	10.25	25.704	5	25.652	3.49	25.693	10.54	25.664	4	25.643	5.17	25.622	12.2
	24.906	2.97	24.883	11.09	24.884	6.06	24.886	10.75	24.909	2.75	24.899	9.89	24.89	2.48	25.654	10.43	25.744	4.82	25.692	3.31	25.732	10.77	25.704	3.84	25.682	6.14	25.662	10.02
	24.946	2.98	24.922	10.97	24.924	3.98	24.925	10.8	24.948	2.71	24.938	11.04	24.93	2.47	25.693	10.71	25.784	4.63	25.732	3.21	25.771	11.12	25.744	3.68	25.722	6.98	25.701	7.23
	24.985	2.97	24.962	10.89	24.963	3.19	24.964	10.84	24.987	2.65	24.977	10.86	24.969	2.47	25.731	10.9	25.823	4.47	25.771	3.16	25.811	11.35	25.783	3.54	25.761	7.76	25.779	5.54
	25.025	2.99	25	10.91	25.001	3.05	25.003	10.87	25.027	2.67	25.017	10.63	25.01	2.48	25.772	11.14	25.863	4.25	25.811	3.11	25.85	11.29	25.823	3.41	25.801	8.44	25.818	5.19
	25.064	2.97	25.039	10.93	25.042	3.06	25.042	10.88	25.066	2.71	25.055	10.71	25.049	2.47	25.811	11.39	25.903	4.05	25.88	3.24	25.889	10.28	25.863	3.27	25.84	9.13	25.857	5.14
	25.103	2.94	25.079	11.02	25.08	3.01	25.083	10.91	25.106	2.73	25.096	10.68	25.087	2.45	25.851	11.32	25.942	3.9	25.92	4.34	25.928	7.85	25.902	3.05	25.879	9.47	25.898	4.93
	25.143	2.93	25.119	11.07	25.12	2.98	25.122	10.93	25.145	2.74	25.135	10.52	25.127	3.38	25.89	10.02	25.982	3.78	25.959	5.51	25.996	6.41	25.942	2.92	25.919	9.94	25.937	4.74
	25.182	5.17	25.158	11.12	25.16	2.96	25.161	8.25	25.183	2.73	25.173	10.54	25.166	6.86	25.929	8.41	26.022	3.63	25.999	6.41	26.036	5.6	25.982	2.79	25.957	10.25	25.976	4.51
	25.222	8.66	25.197	11.14	25.198	2.91	25.201	5.07	25.224	2.71	25.214	10.58	25.206	9.84	25.993	6.22	26.061	3.46	26.038	7.36	26.077	4.54	26.021	2.71	25.997	10.6	26.017	4.32
	25.261	10.96	25.236	11.16	25.239	2.89	25.24	3.49	25.262	2.68	25.253	10.63	25.245	11.01	26.032	6.13	26.101	3.37	26.077	8.14	26.117	5.44	26.061	2.57	26.038	10.87	26.056	4.14
	25.301	11.36	25.276	11.2	25.277	2.93	25.28	2.95	25.303	2.65	25.293	10.68	25.284	10.74	26.071	5.7	26.141	3.29	26.117	8.88	26.156	5.22	26.101	2.54	26.076	11.22	26.096	4
	25.34	11.05	25.315	11.25	25.318	2.95	25.319	2.87	25.342	2.81	25.332	10.68	25.325	10.43	26.111	5.49	26.181	3.18	26.156	9.43	26.196	5.04	26.141	2.76	26.116	11.25	26.136	3.83
	25.379	10.97	25.355	11.27	25.357	2.96	25.359	2.88	25.382	5.89	25.371	10.71	25.364	10.56	26.151	5.25	26.22	3.07	26.195	9.89	26.236	4.82	26.2	3.73	26.155	11.01	26.174	3.69
	25.419	11.07	25.395	8.94	25.397	2.95	25.398	2.83	25.421	9.2	25.411	10.75	25.403	10.6	26.19	5.01	26.26	3	26.236	10.23	26.275	4.62	26.239	4.66	26.193	7.37	26.214	3.48
	25.458	10.99	25.435	5.6	25.435	2.93	25.438	2.79	25.46	10.97	25.45	10.81	25.443	10.45	26.23	4.83	26.3	2.88	26.274	10.7	26.315	4.47	26.279	5.57	26.253	6.17	26.254	3.34
	25.498	10.89	25.473	3.89	25.474	2.91	25.477	2.75	25.5	11.1	25.489	10.84	25.483	10.4	26.27	4.67	26.353	3.45	26.314	10.92	26.355	4.34	26.318	6.32	26.294	5.48	26.294	3.24
	25.537	10.89	25.513	3.3	25.514	2.89	25.516	2.71	25.539	10.73	25.529	10.85	25.521	10.4	26.31	4.48	26.394	4.55	26.353	11.2	26.393	4.16	26.358	7.05	26.333	4.62	26.334	3.15
	25.577	10.92	25.553	3.19	25.554	2.89	25.556	2.72	25.578	10.76	25.568	10.26	25.56	10.47	26.349	4.29	26.432	5.69	26.393	11.44	26.433	3.95	26.397	7.74	26.373	5.19	26.374	3.02
	25.616	10.95	25.591	3.19	25.594	4.44	25.595	2.72	25.618	10.83	25.608	6.77	25.6	10.52	26.39	4.16	26.471	6.52	26.432	11.69	26.474	3.83	26.438	8.24	26.412	4.99	26.414	2.85
	25.655	10.99	25.631	3.15	25.633	7.95	25.635	2.71	25.657	10.69	25.646	4.19	25.64	10.57	26.429	4.02	26.511	7.28	26.472	11.2	26.514	3.72	26.476	8.75	26.451	4.83	26.453	2.8
	25.695	11	25.67	3.12	25.672	10.58	25.674	2.68	25.697	10.6	25.687	3.1	25.68	10.61	26.468	3.91	26.55	8.05	26.511	7.48	26.553	3.6	26.515	9.11	26.491	4.68	26.492	2.76
	25.734	11.02	25.71	3.08	25.712	11.4	25.714	2.69	25.736	10.63	25.726	2.83	25.718	10.63	26.508	3.78	26.59	8.7	26.565	6.64	26.593	3.47	26.555	9.48	26.532	4.47	26.568	3.4
	25.774	11.05	25.749	3.02	25.75	11.12	25.753	2.69	25.776	10.68	25.765	2.81	25.757	10.63	26.548	3.67	26.629	9.09	26.606	5.73	26.633	3.34	26.594	9.81	26.571	4.27	26.608	4.64
	25.813	11.09	25.789	3	25.791	10.94	25.792	2.69	25.815	10.75	25.805	2.77	25.797	10.67	26.588	3.45	26.668	9.49	26.645	5.7	26.672	3.17	26.633	10.08	26.61	4.15	26.646	5.82
	25.852	11.11	25.829	3.02	25.83	11.03	25.832	2.67	25.854	10.78	25.844	2.73	25.837	10.73	26.628	3.25	26.708	10.01	26.685	5.43	26.712	3.09	26.673	10.28	26.65	4	26.687	6.87
	25.891	11.12	25.868	3.06	25.87	10.98	25.871	2.69	25.894	10.78	25.884	2.71	25.876	10.16	26.667	3.18	26.747	10.19	26.725	5.28	26.752	3.2	26.712	10.5	26.689	3.83	26.725	7.75
	25.931	9.19	25.908	3.05	25.909	10.86	25.911	5.39	25.933	10.81	25.923	2.65	25.915	6.68	26.707	3.14	26.786	10.48	26.764	5.07	26.795	3.84	26.752	9.43	26.73	3.69	26.765	8.68
	25.971	5.7	25.947	3.06	25.948	10.87	25.95	8.81	25.973	10.84	25.963	2.63	25.954	4.14	26.747	3.69	26.826	10.71	26.804	4.93	26.835	4.84	26.791	6.45	26.77	3.54	26.804	9.34
	26.01	3.82	25.986	3.07	25.988	10.89	25.989	10.87	26.012	10.86	26.001	2.67	25.994	2.99	26.796	4.7	26.865	10.99	26.844	4.67	26.874	5.76	26.855	5.93	26.81	3.29	26.843	10.06
	26.05	3.22	26.025	3.06	26.026	10.91	26.029	11.15	26.052	10.9	26.04	2.67	26.033	2.66	26.836	5.79	26.905	11.13	26.883	4.49	26.913	6.71	26.895	5.36	26.848	3.18	26.883	10.44
	26.089	3.1	26.064	3.06	26.066	10.94	26.068	10.76	26.091	10.87	26.081	2.68	26.073	2.63	26.874	6.69	26.944	10.63	26.923	4.35	26.953	7.42	26.935	4.46	26.888	3.08	26.922	10.86
	26.128	3.14	26.104	3.04	26.106	10.99	26.108	10.73	26.13	7.92	26.12	2.66	26.113	2.6	26.915	7.48	26.984	7.76	26.963	4.2	26.992	8.32	26.974	5.05	26.929	2.93	26.962	11.26
	26.168	3.1	26.143	5.34	26.145	11	26.147	10.85	26.169	4.88	26.159	2.64	26.151	2.56	26.954	8.31	27.054	6.31	27.003	4.03	27.032	8.88	27.014	4.84	26.968	2.83	27.001	11.51
	26.207	3.04	26.183	8.86	26.184	11.02	26.186	10.73	26.209	3.42	26.199	2.62	26.191	2.53	26.993	8.79	27.095	5.29	27.042	3.87	27.071	9.43	27.054	4.64	27.008	2.8	27.041	11.85
	26.247	2.98	26.222	11.09	26.224	11.02	26.226	10.64	26.249	2.95	26.238	2.57	26.23	2.47	27.033	9.31	27.134	5.54	27.081	3.72	27.11	9.8	27.094	4.49	27.048	2.77	27.08	12.05
	26.286	2.97	26.261	11.47	26.264	11.05	26.265	10.65	26.288	2.88	26.278	2.54	26.27	2.46	27.072	9.71	27.173	5.38	27.121	3.65	27.149	10.1	27.133	4.32	27.1	3.68	27.119	12.35
	26.325	2.95	26.302	11.07	26.303	11.09	26.305	10.69	26.328	2.84	26.317	3.17	26.309	2.48	27.112	10.11	27.213	5.13	27.162	3.54	27.189	10.41	27.173	4.14	27.14	4.71	27.159	11.17
	26.364	2.96	26.341	11	26.341	9.96	26.344	10.72	26.367	2.79	26.357	6.63	26.348	2.49	27.15	10.37	27.253	4.9	27.201	3.41	27.228	10.8	27.213	3.95	27.179	5.61	27.198	7.46
	26.403	2.96	26.381	11.11	26.382	6.31	26.384	10.78	26.406	2.78	26.395	9.78	26.388	2.5	27.19	10.7	27.293	4.72	27.241	3.32	27.267	11.04	27.253	3.7	27.219	6.6	27.247	6.43
	26.444	2.98	26.419	11.01	26.42	4.07	26.423	10.8	26.446	2.74	26.434	11.06	26.427	2.53	27.23	10.94	27.332	4.57	27.28	3.16	27.306	11.2	27.292	3.58	27.258	7.47	27.286	5.52
	26.483	2.98	26.459	10.9	26.46	3.21	26.462	10.8	26.485	2.7	26.475	10.86	26.468	2.55	27.269	11.02	27.372	4.41	27.319	3.01	27.346	11.47	27.332	3.46	27.297	8.2	27.326	4.89
	26.522	2.97	26.498	10.93	26.5	3.07	26.502	10.82	26.524	2.71	26.514	10.61	26.506	2.54	27.309	11.31	27.412	4.2	27.36	3.11	27.385	10.28	27.371	3.33	27.337	8.86	27.367	5.12
	26.562	2.98	26.538	11	26.539	3.11	26.541	10.86	26.564	2.7	26.554	10.72	26.546	2.53	27.347	11.38	27.451	4.03	27.417	4.14	27.426	9.65	27.411	3.14	27.376	9.41	27.406	4.93
	26.601	2.97	26.578	11.06	26.578	3.05	26.581	10.91	26.604	2.66	26.593	10.7	26.585	2.51	27.387	10.53	27.492	3.92	27.456	5.3	27.465	7.41	27.451	3.04	27.415	9.71	27.445	4.7
	26.64	2.94	26.616	11.12	26.618	2.98	26.62	10.94	26.643	2.68	26.632	10.51	26.624	3.13	27.427	9.76	27.531	3.79	27.496	6.33	27.504	4.93	27.491	2.94	27.455	10.24	27.485	4.47
	26.679	4.89	26.656	11.15	26.658	2.93	26.659	8.54	26.682	2.67	26.672	10.51	26.664	6.58	27.465	9.02	27.57	3.66	27.535	7.19	27.546	5.85	27.53	2.87	27.494	10.54	27.525	4.31
	26.719	8.38	26.695	11.16	26.697	2.88	26.699	5.25	26.722	2.67	26.711	10.56	26.703	9.73	27.541	6.71	27.61	3.54	27.576	8.08	27.586	5.34	27.57	2.78	27.533	10.86	27.564	4.15
	26.759	10.83	26.735	11.18	26.736	2.91	26.738	3.56	26.761	2.66	26.751	10.64	26.743	11.04	27.581	5.93	27.65	3.41	27.615	8.74	27.625	5.51	27.61	2.72	27.573	11.12	27.604	3.94
	26.798	11.39	26.774	11.23	26.775	2.94	26.778	2.95	26.801	2.64	26.789	10.7	26.783	10.81	27.62	5.63	27.691	3.24	27.653	9.28	27.664	5.29	27.65	2.73	27.613	11.24	27.644	3.75
	26.838	11.11	26.813	11.25	26.815	2.93	26.817	2.85	26.84	2.75	26.829	10.72	26.821	10.45	27.66	5.43	27.73	3.09	27.693	9.83	27.704	5.11	27.697	3.4	27.652	11.5	27.683	3.61
	26.877	11	26.853	11.26	26.855	2.94	26.856	2.85	26.879	5.66	26.869	10.73	26.861	10.57	27.7	5.24	27.769	2.99	27.733	10.32	27.744	4.91	27.737	4.29	27.691	10.25	27.723	3.51
	26.917	11.08	26.892	9.26	26.893	2.96	26.896	2.8	26.919	9.04	26.908	10.76	26.9	10.63	27.739	5.04	27.808	2.98	27.773	10.58	27.784	4.76	27.776	5.14	27.731	9.73	27.763	3.36
	26.956	10.98	26.932	5.82	26.934	2.94	26.935	2.79	26.958	10.94	26.948	10.8	26.94	10.46	27.78	4.85	27.848	3.42	27.811	10.89	27.824	4.59	27.815	5.88	27.769	9.03	27.803	3.23
	26.994	10.89	26.972	3.99	26.972	2.94	26.975	2.75	26.998	11.11	26.987	10.83	26.979	10.42	27.819	4.68	27.891	4.26	27.851	11.07	27.863	4.41	27.855	6.6	27.81	8.47	27.843	3.09
	27.035	10.93	27.011	3.32	27.012	2.9	27.014	2.7	27.037	10.7	27.027	10.86	27.019	10.43	27.858	4.48	27.929	5.29	27.89	11.35	27.903	4.26	27.894	7.17	27.849	6.36	27.882	2.85
	27.074	10.96	27.051	3.19	27.052	2.87	27.054	2.71	27.077	10.73	27.065	10.52	27.059	10.45	27.898	4.27	27.968	6.25	27.929	11.6	27.943	4.05	27.935	7.81	27.92	5.65	27.922	2.73
	27.114	10.99	27.089	3.2	27.091	4.14	27.093	2.74	27.115	10.87	27.104	7.02	27.097	10.52	27.938	4.1	28.008	6.97	27.969	11.58	27.983	3.85	27.974	8.25	27.96	5.21	27.962	2.62
	27.153	11.02	27.129	3.14	27.13	7.7	27.132	2.75	27.155	10.73	27.145	4.32	27.137	10.58	27.979	3.98	28.047	7.53	28.009	7.96	28.021	3.75	28.013	8.74	28	5.27	28.002	2.65
	27.193	11.05	27.168	3.1	27.169	10.5	27.172	2.77	27.195	10.63	27.184	3.14	27.176	10.63	28.017	3.81	28.088	8.14	28.074	6.36	28.061	3.62	28.052	9.05	28.04	5.02	28.065	3.06
	27.232	11.06	27.207	3.04	27.21	11.4	27.211	2.76	27.234	10.63	27.224	2.83	27.216	10.65	28.057	3.65	28.127	8.77	28.114	5.54	28.101	3.5	28.091	9.41	28.079	4.85	28.104	4.34
	27.271	11.06	27.247	2.99	27.249	11.13	27.251	2.72	27.274	10.66	27.262	2.81	27.255	10.66	28.097	3.54	28.165	9.24	28.154	5.62	28.141	3.31	28.131	9.54	28.12	4.62	28.143	5.51
	27.311	11.1	27.286	3	27.288	10.99	27.29	2.7	27.313	10.71	27.302	2.78	27.294	10.7	28.136	3.48	28.205	9.71	28.194	5.4	28.181	3.22	28.17	9.94	28.159	4.48	28.183	6.67
	27.349	11.14	27.326	3.03	27.327	11.11	27.329	2.67	27.351	10.75	27.342	2.73	27.334	10.75	28.177	3.35	28.244	10.03	28.234	5.2	28.221	3.2	28.209	10.02	28.198	4.32	28.222	7.6
	27.389	11.15	27.366	3.05	27.367	11.03	27.369	2.66	27.392	10.78	27.381	2.7	27.373	10.37	28.217	3.29	28.285	10.33	28.274	5.04	28.292	3.51	28.249	9.94	28.239	4.11	28.261	8.47
	27.429	9.49	27.406	3.04	27.407	10.86	27.408	5.09	27.431	10.81	27.421	2.63	27.413	6.98	28.294	4.39	28.323	10.54	28.313	4.89	28.332	4.59	28.289	6.88	28.278	3.93	28.301	9.2
	27.468	5.96	27.445	3.07	27.446	10.88	27.448	8.54	27.471	10.81	27.46	2.58	27.452	4.32	28.333	5.55	28.362	10.71	28.352	4.68	28.37	5.57	28.364	5.76	28.317	3.82	28.34	9.74
	27.508	3.94	27.484	3.07	27.485	10.93	27.487	10.74	27.51	10.85	27.499	2.6	27.491	3.07	28.373	6.48	28.402	10.93	28.393	4.48	28.409	6.44	28.404	5.34	28.357	3.69	28.38	10.29
	27.547	3.27	27.523	3.06	27.524	10.99	27.527	11.16	27.548	10.9	27.538	2.59	27.531	2.69	28.412	7.35	28.441	10.75	28.433	4.36	28.449	7.33	28.444	5.16	28.398	3.54	28.419	10.83
	27.587	3.12	27.562	3.05	27.563	11.01	27.566	10.79	27.589	10.93	27.577	2.59	27.57	2.67	28.45	8.02	28.481	10.06	28.472	4.22	28.488	8.14	28.483	4.97	28.437	3.38	28.458	11.08
	27.626	3.13	27.602	3.01	27.603	11.01	27.605	10.72	27.628	8.2	27.618	2.62	27.61	2.63	28.491	8.63	28.52	7.59	28.511	4.07	28.529	8.72	28.523	4.75	28.477	3.31	28.498	11.42
	27.664	3.1	27.641	5.11	27.643	11.03	27.645	10.8	27.668	5.01	27.657	2.63	27.649	2.58	28.53	9.04	28.559	5.1	28.551	3.93	28.568	9.34	28.564	4.45	28.516	3.17	28.537	11.72
	27.704	3.04	27.681	8.61	27.682	11.05	27.684	10.7	27.707	3.46	27.696	2.62	27.688	2.56	28.57	9.56	28.603	6.02	28.59	3.8	28.607	9.69	28.602	3.59	28.555	3.19	28.577	11.92
	27.744	2.97	27.72	10.97	27.722	11.08	27.724	10.64	27.746	2.94	27.736	2.61	27.729	2.51	28.609	9.97	28.642	5.39	28.631	3.61	28.646	10.08	28.642	4.07	28.598	3.78	28.617	12.23
	27.784	2.93	27.759	11.48	27.761	11.1	27.763	10.67	27.786	2.86	27.775	2.62	27.768	2.49	28.649	10.18	28.683	5.46	28.67	3.41	28.685	10.54	28.682	3.94	28.637	4.89	28.655	11.91
	27.823	2.94	27.799	11.13	27.8	11.11	27.802	10.7	27.825	2.83	27.815	3.05	27.807	2.5	28.687	10.62	28.722	5.3	28.711	3.31	28.725	10.79	28.723	3.74	28.676	5.89	28.695	7.98
	27.863	2.95	27.838	11.02	27.839	10.22	27.842	10.72	27.865	2.78	27.854	6.36	27.846	2.5	28.727	10.76	28.761	5.07	28.75	3.19	28.764	10.95	28.761	3.59	28.716	6.72	28.755	6.13
	27.902	2.94	27.879	11.11	27.88	6.64	27.881	10.76	27.904	2.75	27.894	9.53	27.886	2.48	28.767	10.99	28.801	4.85	28.79	3.09	28.803	11.35	28.801	3.5	28.754	7.56	28.795	5.47
	27.94	2.96	27.918	11	27.919	4.29	27.921	10.8	27.944	2.7	27.932	10.96	27.925	2.46	28.806	11.16	28.841	4.67	28.83	3.02	28.843	11.31	28.841	3.39	28.794	8.29	28.835	4.81
	27.981	2.98	27.958	10.9	27.958	3.33	27.96	10.83	27.983	2.69	27.971	10.88	27.964	2.46	28.846	11.2	28.88	4.54	28.869	3.13	28.883	8.95	28.88	3.23	28.834	8.95	28.876	5.08
	28.02	2.99	27.997	10.96	27.997	3.12	27.999	10.86	28.022	2.72	28.011	10.59	28.005	2.48	28.885	8.94	28.92	4.37	28.915	3.85	28.921	6.17	28.92	3.12	28.873	9.41	28.915	4.88
	28.06	2.97	28.037	11.02	28.036	3.14	28.039	10.86	28.062	2.7	28.051	10.68	28.043	2.48	28.924	6.01	28.96	4.19	28.955	4.92	28.975	5.97	28.96	3.01	28.912	9.86	28.955	4.7
	28.098	2.96	28.075	11.07	28.075	3.08	28.078	10.89	28.101	2.7	28.091	10.7	28.082	2.46	28.971	6.02	29.001	4.1	28.993	6.02	29.015	5.57	29	2.79	28.951	10.23	28.995	4.51
	28.139	2.96	28.114	11.1	28.115	3.02	28.118	10.94	28.141	2.71	28.13	10.52	28.123	2.94	29.011	5.82	29.039	3.87	29.033	6.96	29.055	5.39	29.039	2.65	28.991	10.6	29.034	4.32
	28.178	4.64	28.155	11.12	28.155	2.99	28.157	8.89	28.18	2.72	28.169	10.49	28.162	6.27	29.05	5.6	29.079	3.66	29.073	7.85	29.094	4.98	29.08	2.62	29.031	10.87	29.074	4.09
	28.216	8.14	28.194	11.16	28.194	2.93	28.196	5.46	28.219	2.73	28.209	10.52	28.202	9.46	29.09	5.39	29.119	3.55	29.112	8.53	29.134	5.25	29.119	2.58	29.07	11.1	29.114	3.87
	28.257	10.71	28.232	11.19	28.233	2.91	28.236	3.64	28.259	2.71	28.248	10.58	28.241	10.95	29.129	5.19	29.158	3.42	29.151	9.07	29.173	5.04	29.195	3.38	29.11	11.32	29.153	3.7
	28.296	11.4	28.272	11.21	28.274	2.93	28.275	2.96	28.298	2.69	28.286	10.63	28.28	10.85	29.169	4.93	29.199	3.28	29.19	9.7	29.213	4.87	29.234	4.22	29.149	11.47	29.193	3.56
	28.336	11.13	28.311	11.22	28.313	2.94	28.315	2.85	28.338	2.67	28.326	10.68	28.319	10.45	29.21	4.74	29.239	3.17	29.231	10.09	29.253	4.65	29.273	5.06	29.187	8.98	29.232	3.43
	28.375	10.98	28.351	11.26	28.352	2.94	28.354	2.86	28.377	5.36	28.365	10.71	28.358	10.51	29.249	4.56	29.278	3.07	29.27	10.45	29.293	4.51	29.313	5.72	29.228	6.34	29.272	3.22
	28.414	11.07	28.391	9.5	28.391	2.94	28.394	2.83	28.416	8.85	28.406	10.7	28.398	10.61	29.288	4.43	29.349	3.07	29.31	10.77	29.333	4.35	29.352	6.47	29.271	6.25	29.311	3.09
	28.454	11	28.431	5.99	28.431	2.95	28.433	2.77	28.456	10.91	28.445	10.72	28.437	10.48	29.328	4.21	29.387	4.08	29.348	11.12	29.372	4.19	29.391	7.04	29.311	5.51	29.352	3.04
	28.493	10.86	28.469	4.05	28.47	2.96	28.472	2.72	28.495	11.16	28.484	10.78	28.477	10.4	29.368	4.05	29.426	5.14	29.387	11.28	29.412	3.99	29.431	7.51	29.349	4.87	29.392	2.92
	28.533	10.88	28.508	3.32	28.509	2.94	28.512	2.68	28.535	10.75	28.524	10.85	28.516	10.39	29.408	3.92	29.466	6.01	29.427	11.55	29.452	3.88	29.47	7.95	29.39	5.22	29.431	2.81
	28.572	10.94	28.548	3.19	28.55	2.92	28.551	2.72	28.573	10.77	28.563	10.65	28.557	10.44	29.448	3.83	29.505	6.75	29.466	11.73	29.491	3.75	29.51	8.47	29.429	5	29.47	2.7
	28.611	10.99	28.587	3.2	28.588	3.91	28.591	2.73	28.614	10.87	28.603	7.29	28.596	10.5	29.487	3.67	29.545	7.43	29.506	8.95	29.531	3.62	29.549	8.73	29.469	4.84	29.51	2.55
	28.651	11.04	28.627	3.15	28.628	7.38	28.63	2.73	28.653	10.74	28.642	4.42	28.635	10.55	29.527	3.55	29.585	8.15	29.584	6.54	29.571	3.47	29.589	9.03	29.509	4.68	29.562	2.73
	28.69	11.06	28.667	3.1	28.668	10.3	28.669	2.74	28.692	10.64	28.682	3.14	28.674	10.58	29.566	3.43	29.624	8.46	29.624	5.75	29.611	3.37	29.628	9.21	29.548	4.49	29.601	4.01
	28.729	11.08	28.707	3.06	28.707	11.39	28.709	2.76	28.732	10.66	28.72	2.8	28.713	10.63	29.607	3.22	29.664	8.95	29.664	5.74	29.65	3.21	29.667	9.47	29.588	4.32	29.64	5.25
	28.769	11.1	28.746	3.02	28.745	11.19	28.748	2.76	28.771	10.65	28.76	2.78	28.752	10.63	29.647	3.09	29.702	9.41	29.703	5.44	29.69	3.04	29.707	9.61	29.628	4.13	29.68	6.47
	28.808	11.1	28.784	3.03	28.786	10.97	28.788	2.74	28.811	10.69	28.8	2.74	28.792	10.65	29.686	3.05	29.743	9.88	29.743	5.26	29.73	2.96	29.746	9.76	29.668	4.03	29.72	7.43
	28.848	11.12	28.824	3.05	28.824	11.08	28.827	2.7	28.85	10.76	28.839	2.68	28.831	10.71	29.725	3	29.782	10.14	29.783	5.07	29.769	3.35	29.786	7.25	29.708	3.85	29.759	8.21
	28.887	11.16	28.863	3.05	28.864	11.06	28.866	2.67	28.889	10.8	28.878	2.63	28.871	10.54	29.791	4.11	29.82	10.36	29.822	4.88	29.828	4.45	29.825	5.05	29.747	3.71	29.798	8.94
	28.927	9.8	28.903	3.06	28.904	10.89	28.906	4.79	28.929	10.83	28.918	2.58	28.91	7.24	29.831	5.34	29.86	10.54	29.862	4.72	29.867	5.5	29.873	5.69	29.787	3.57	29.837	9.65
	28.966	6.21	28.942	3.08	28.944	10.9	28.945	8.29	28.968	10.84	28.957	2.59	28.95	4.44	29.87	6.28	29.899	10.68	29.902	4.57	29.906	6.47	29.914	5.2	29.826	3.33	29.877	10.08
	29.005	4.07	28.982	3.07	28.982	10.9	28.985	10.64	29.008	10.87	28.997	2.61	28.989	3.12	29.91	7.03	29.94	10.91	29.941	4.42	29.946	7.19	29.953	4.39	29.866	3.16	29.916	10.58
	29.045	3.28	29.022	3.05	29.021	10.92	29.024	11.14	29.047	10.91	29.036	2.61	29.029	2.72	29.949	7.92	29.978	9.88	29.981	4.27	29.985	7.79	29.992	4.93	29.906	3.06	29.955	10.99
	29.084	3.11	29.061	3.01	29.062	10.98	29.064	10.8	29.086	10.94	29.076	2.63	29.069	2.67	29.987	8.59	30.017	7.93	30.021	4.01	30.025	8.73	30.032	4.7	29.946	2.95	29.995	11.43
	29.124	3.12	29.101	3	29.101	11.02	29.103	10.7	29.126	8.55	29.115	2.65	29.108	2.64	30.028	9.19	30.058	5.49	30.061	3.84	30.065	9.04	30.071	4.49	29.986	2.83	30.034	11.55
	29.163	3.08	29.14	4.84	29.141	11.03	29.142	10.82	29.165	5.22	29.154	2.67	29.147	2.61	30.067	9.67	30.111	5.95	30.099	3.74	30.104	9.59	30.111	4.31	30.025	2.79	30.074	11.82
	29.203	3.05	29.179	8.4	29.18	11.03	29.182	10.73	29.205	3.53	29.193	2.66	29.186	2.57	30.107	10.03	30.151	5.83	30.139	3.61	30.143	10.03	30.151	4.13	30.094	3.15	30.113	12.1
	29.242	2.98	29.218	10.87	29.219	11.04	29.221	10.61	29.244	2.92	29.232	2.65	29.226	2.49	30.146	10.37	30.191	5.44	30.18	3.44	30.182	10.48	30.191	3.98	30.134	4.28	30.152	12.2
	29.281	2.95	29.257	11.49	29.258	11.07	29.261	10.62	29.283	2.84	29.272	2.61	29.265	2.48	30.185	10.59	30.231	5.23	30.22	3.32	30.221	10.58	30.23	3.83	30.173	5.32	30.192	8.91
	29.321	2.93	29.297	11.17	29.297	11.09	29.3	10.68	29.323	2.85	29.312	2.85	29.305	2.49	30.225	10.81	30.27	5.05	30.259	3.24	30.262	10.97	30.27	3.7	30.213	6.34	30.264	5.91
	29.36	2.95	29.337	10.99	29.338	10.36	29.339	10.74	29.362	2.79	29.352	6.03	29.345	2.49	30.264	11	30.31	4.84	30.298	3.14	30.301	11.17	30.31	3.49	30.252	7.24	30.304	5.39
	29.399	2.96	29.377	11.06	29.377	6.8	29.379	10.77	29.402	2.76	29.391	9.34	29.383	2.49	30.303	11.19	30.35	4.66	30.339	3.13	30.339	11.4	30.349	3.26	30.29	7.98	30.344	5.04
	29.439	2.95	29.415	10.99	29.417	4.33	29.418	10.79	29.441	2.71	29.431	10.97	29.422	2.51	30.344	11.07	30.389	4.45	30.412	3.81	30.38	10.08	30.389	3.14	30.331	8.69	30.385	5.04
	29.478	2.95	29.455	10.91	29.456	3.32	29.458	10.81	29.48	2.68	29.47	10.96	29.462	2.53	30.382	9.91	30.43	4.24	30.451	4.89	30.418	6.89	30.429	3.05	30.37	9.25	30.424	4.85
	29.518	2.95	29.495	10.97	29.496	3.12	29.497	10.84	29.52	2.71	29.509	10.6	29.501	2.54	30.422	6.43	30.469	4.09	30.491	5.93	30.484	5.91	30.469	2.91	30.41	9.66	30.464	4.65
	29.557	2.96	29.534	11	29.534	3.15	29.536	10.87	29.559	2.72	29.549	10.66	29.541	2.53	30.48	5.81	30.509	3.95	30.531	6.9	30.524	5.43	30.508	2.76	30.449	10.13	30.504	4.42
	29.597	2.95	29.574	11.04	29.574	3.07	29.576	10.91	29.599	2.72	29.588	10.72	29.58	2.51	30.521	5.81	30.548	3.8	30.571	7.79	30.563	5.59	30.548	2.67	30.488	10.36	30.542	4.22
	29.636	2.92	29.613	11.1	29.614	3.02	29.615	10.91	29.638	2.72	29.626	10.55	29.62	2.77	30.56	5.62	30.589	3.63	30.609	8.45	30.603	5.29	30.588	2.63	30.527	10.69	30.583	4.07
	29.675	4.39	29.652	11.13	29.652	3	29.655	9.13	29.678	2.69	29.666	10.52	29.659	5.97	30.6	5.37	30.628	3.52	30.648	9.19	30.643	5.15	30.627	2.58	30.567	10.98	30.623	3.91
	29.715	7.92	29.691	11.15	29.692	2.94	29.694	5.7	29.718	2.68	29.706	10.55	29.698	9.26	30.639	5.16	30.667	3.43	30.689	9.71	30.683	4.93	30.693	3.21	30.607	11.18	30.662	3.75
	29.754	10.63	29.73	11.17	29.732	2.93	29.734	3.78	29.756	2.7	29.746	10.57	29.739	10.9	30.678	4.95	30.707	3.33	30.728	10.02	30.722	4.79	30.731	4.1	30.646	11.35	30.701	3.52
	29.794	11.42	29.77	11.18	29.77	2.94	29.773	3.06	29.796	2.68	29.785	10.63	29.777	10.87	30.718	4.8	30.748	3.2	30.768	10.42	30.762	4.61	30.771	5.01	30.685	9.87	30.741	3.3
	29.833	11.16	29.809	11.21	29.81	2.91	29.812	2.91	29.835	2.66	29.825	10.69	29.817	10.45	30.758	4.63	30.787	3.12	30.806	10.79	30.802	4.45	30.81	5.68	30.725	6.94	30.782	3.18
	29.873	10.98	29.849	11.26	29.849	2.92	29.852	2.9	29.875	5.11	29.864	10.74	29.856	10.5	30.798	4.45	30.827	3.1	30.845	11.05	30.841	4.29	30.849	6.33	30.779	5.69	30.821	3.05
	29.912	11.06	29.889	9.72	29.89	2.93	29.891	2.87	29.914	8.66	29.903	10.76	29.896	10.59	30.837	4.32	30.884	3.92	30.885	11.32	30.881	4.15	30.889	6.87	30.819	5.56	30.86	2.95
	29.951	10.99	29.927	6.16	29.929	2.93	29.93	2.83	29.953	10.85	29.943	10.76	29.936	10.45	30.877	4.08	30.924	4.95	30.924	11.59	30.921	3.92	30.928	7.46	30.859	5.29	30.9	2.78
	29.991	10.87	29.967	4.12	29.968	2.91	29.97	2.8	29.993	11.19	29.982	10.8	29.975	10.38	30.917	3.89	30.963	5.99	30.964	11.7	30.96	3.77	30.968	7.89	30.898	5.24	30.941	2.67
	30.03	10.89	30.007	3.35	30.007	2.91	30.008	2.73	30.032	10.79	30.021	10.84	30.014	10.4	30.956	3.76	31.003	6.86	31.004	10.92	31	3.63	31.007	8.27	30.937	5.05	30.98	2.6
	30.07	10.91	30.047	3.2	30.047	2.91	30.049	2.69	30.072	10.74	30.06	10.73	30.053	10.4	30.996	3.66	31.042	7.57	31.044	8.48	31.04	3.55	31.046	8.65	30.977	4.88	31.02	2.59
	30.109	10.95	30.085	3.21	30.087	3.68	30.088	2.69	30.111	10.87	30.101	7.62	30.092	10.47	31.036	3.47	31.082	8.3	31.083	5.83	31.08	3.41	31.086	8.94	31.018	4.7	31.098	3.6
	30.149	11.02	30.125	3.16	30.126	7.17	30.128	2.72	30.15	10.79	30.14	4.65	30.132	10.52	31.076	3.38	31.121	8.87	31.133	5.98	31.119	3.24	31.125	9.2	31.056	4.5	31.137	4.81
	30.188	11.05	30.164	3.11	30.166	10.16	30.167	2.73	30.19	10.69	30.179	3.25	30.171	10.58	31.116	3.29	31.16	9.57	31.173	5.1	31.158	3.16	31.165	9.46	31.096	4.26	31.176	6
	30.227	11.07	30.204	3.08	30.204	11.35	30.206	2.72	30.229	10.7	30.219	2.84	30.211	10.62	31.156	3.18	31.199	9.9	31.212	5.57	31.199	3.08	31.204	9.57	31.136	4.09	31.216	7.05
	30.267	11.08	30.243	3.05	30.244	11.19	30.245	2.72	30.269	10.69	30.258	2.8	30.25	10.64	31.195	3.1	31.24	10.32	31.252	5.34	31.238	3.02	31.243	9.69	31.176	3.94	31.255	8
	30.306	11.1	30.282	3.03	30.284	10.96	30.285	2.73	30.308	10.72	30.298	2.78	30.29	10.68	31.234	3.07	31.279	10.55	31.292	5.17	31.278	3.24	31.283	7.73	31.215	3.82	31.295	8.71
	30.345	11.12	30.323	3.04	30.322	11.06	30.325	2.72	30.348	10.77	30.336	2.73	30.329	10.72	31.288	3.75	31.319	10.88	31.332	4.96	31.325	3.91	31.322	5.21	31.255	3.63	31.334	9.35
	30.385	11.13	30.362	3.05	30.362	11	30.364	2.71	30.387	10.79	30.376	2.7	30.368	10.62	31.328	4.83	31.357	10.95	31.371	4.74	31.365	4.98	31.382	5.5	31.296	3.5	31.374	9.91
	30.424	10.01	30.402	3.07	30.401	10.85	30.403	4.51	30.425	10.82	30.416	2.65	30.409	7.52	31.367	5.89	31.397	11.23	31.411	4.61	31.404	6.04	31.422	5.15	31.335	3.36	31.413	10.49
	30.464	6.42	30.441	3.07	30.442	10.86	30.443	8.05	30.466	10.87	30.455	2.62	30.448	4.59	31.407	6.8	31.436	11.29	31.45	4.46	31.443	6.88	31.461	4.5	31.374	3.26	31.452	10.86
	30.503	4.14	30.48	3.04	30.481	10.89	30.482	10.54	30.505	10.88	30.494	2.62	30.486	3.17	31.447	7.61	31.475	9.22	31.49	4.27	31.482	7.57	31.501	4.85	31.415	3.16	31.492	11.14
	30.542	3.29	30.52	3.02	30.52	10.93	30.522	11.2	30.544	10.88	30.533	2.6	30.526	2.7	31.485	8.49	31.515	6.05	31.53	4.07	31.522	8.3	31.541	4.66	31.455	3.05	31.532	11.53
	30.582	3.09	30.558	3.01	30.56	10.96	30.561	10.86	30.584	10.94	30.573	2.61	30.565	2.64	31.525	9	31.581	5.88	31.57	3.95	31.561	8.87	31.58	4.47	31.494	2.88	31.571	11.74
	30.622	3.1	30.598	3	30.599	10.97	30.6	10.7	30.623	8.86	30.613	2.6	30.605	2.62	31.564	9.46	31.62	5.88	31.609	3.86	31.601	9.46	31.62	4.26	31.534	2.71	31.61	12.01
	30.661	3.08	30.637	4.57	30.639	11.01	30.64	10.81	30.663	5.45	30.652	2.57	30.645	2.58	31.604	9.98	31.661	5.49	31.649	3.76	31.64	9.82	31.66	4.03	31.591	2.92	31.649	12.1
	30.7	3.02	30.677	8.15	30.678	11.05	30.679	10.75	30.702	3.65	30.692	2.57	30.685	2.54	31.643	10.15	31.7	5.29	31.689	3.58	31.68	10.17	31.699	3.87	31.631	4.06	31.69	9.75
	30.74	2.96	30.717	10.8	30.717	11.07	30.719	10.62	30.742	2.98	30.731	2.58	30.723	2.5	31.682	10.45	31.739	5.08	31.729	3.48	31.719	10.62	31.739	3.75	31.67	5.05	31.728	6.72
	30.779	2.94	30.756	11.53	30.756	11.08	30.758	10.64	30.781	2.89	30.77	2.57	30.762	2.49	31.722	10.59	31.779	4.84	31.768	3.35	31.758	10.79	31.779	3.58	31.71	6.06	31.773	6.34
	30.819	2.93	30.796	11.17	30.796	11.1	30.798	10.65	30.82	2.87	30.81	2.7	30.802	2.51	31.761	10.84	31.819	4.64	31.807	3.14	31.797	11.16	31.82	3.4	31.749	6.99	31.813	5.41
	30.858	2.95	30.834	11.03	30.836	10.59	30.837	10.69	30.86	2.8	30.849	5.74	30.841	2.5	31.802	11.16	31.859	4.5	31.848	3.11	31.836	11.31	31.859	3.27	31.788	7.73	31.854	5.14
	30.898	2.95	30.874	11.15	30.875	7.09	30.876	10.75	30.899	2.78	30.889	9.11	30.881	2.49	31.84	11.19	31.898	4.31	31.909	3.45	31.877	10.93	31.898	3.18	31.828	8.57	31.892	5.05
	30.937	2.98	30.914	11.09	30.914	4.47	30.916	10.79	30.938	2.74	30.928	10.89	30.921	2.46	31.879	10.98	31.938	4.13	31.949	4.57	31.916	7.11	31.938	3.09	31.867	9.08	31.933	4.77
	30.976	2.99	30.953	10.94	30.953	3.35	30.955	10.82	30.978	2.66	30.967	10.98	30.959	2.43	31.919	7.52	31.978	3.99	31.988	5.75	31.993	5.81	31.977	2.97	31.907	9.59	31.973	4.57
	31.016	2.98	30.992	10.93	30.992	3.08	30.994	10.84	31.017	2.68	31.007	10.62	30.999	2.43	31.989	5.69	32.018	3.87	32.029	6.62	32.032	4.8	32.017	2.85	31.946	9.93	32.013	4.4
	31.055	2.97	31.031	10.97	31.032	3.09	31.033	10.86	31.057	2.71	31.046	10.65	31.038	2.44	32.029	5.77	32.057	3.76	32.067	7.58	32.072	5.47	32.057	2.71	31.985	10.47	32.051	4.23
	31.095	2.97	31.071	11.04	31.072	3.06	31.073	10.9	31.096	2.73	31.086	10.71	31.078	2.43	32.07	5.57	32.098	3.64	32.106	8.29	32.112	5.3	32.097	2.55	32.025	10.57	32.091	4.02
	31.134	2.95	31.11	11.08	31.112	3	31.113	10.93	31.136	2.74	31.125	10.59	31.117	2.59	32.109	5.38	32.137	3.5	32.147	8.97	32.152	5.12	32.137	2.51	32.064	10.98	32.131	3.84
	31.173	4.12	31.15	11.13	31.15	2.97	31.152	9.44	31.175	2.74	31.165	10.54	31.157	5.65	32.148	5.15	32.176	3.39	32.185	9.49	32.191	4.91	32.189	3.06	32.104	11.05	32.171	3.67
	31.213	7.62	31.19	11.13	31.19	2.92	31.192	5.91	31.215	2.76	31.204	10.57	31.196	9.09	32.189	4.9	32.216	3.16	32.224	10.02	32.231	4.69	32.228	3.94	32.143	11.35	32.211	3.52
	31.252	10.44	31.229	11.15	31.229	2.92	31.23	3.85	31.254	2.76	31.243	10.59	31.235	10.89	32.227	4.74	32.256	3.04	32.264	10.4	32.271	4.54	32.268	4.82	32.182	10.86	32.25	3.38
	31.291	11.38	31.268	11.19	31.268	2.96	31.27	3.05	31.293	2.73	31.283	10.63	31.275	10.93	32.267	4.58	32.297	2.99	32.304	10.67	32.31	4.38	32.307	5.43	32.222	7.47	32.29	3.24
	31.331	11.18	31.307	11.25	31.309	2.97	31.31	2.88	31.333	2.72	31.322	10.68	31.314	10.51	32.308	4.41	32.335	2.94	32.344	11.1	32.349	4.22	32.347	6.11	32.287	6.17	32.33	3.02
	31.37	10.97	31.347	11.27	31.348	2.96	31.349	2.89	31.372	4.82	31.362	10.7	31.353	10.52	32.348	4.21	32.381	3.67	32.383	11.28	32.39	4.03	32.386	6.64	32.328	5.51	32.37	2.93
	31.41	11.03	31.386	10.03	31.388	2.94	31.389	2.85	31.412	8.29	31.4	10.72	31.393	10.62	32.387	4.09	32.422	4.6	32.422	11.46	32.43	3.86	32.425	7.17	32.368	5.31	32.41	2.85
	31.449	10.98	31.425	6.45	31.427	2.92	31.428	2.81	31.451	10.66	31.439	10.76	31.433	10.52	32.426	3.96	32.46	5.58	32.462	11.57	32.469	3.77	32.465	7.58	32.407	5.15	32.448	2.75
	31.489	10.85	31.465	4.29	31.466	2.91	31.467	2.78	31.49	11.22	31.48	10.79	31.473	10.41	32.466	3.85	32.5	6.4	32.501	10.75	32.509	3.63	32.504	8.26	32.446	4.97	32.488	2.64
	31.528	10.87	31.505	3.44	31.506	2.9	31.507	2.72	31.53	10.84	31.519	10.8	31.512	10.39	32.506	3.69	32.539	7.11	32.54	7.19	32.549	3.47	32.544	8.54	32.486	4.8	32.529	2.57
	31.567	10.92	31.544	3.24	31.545	2.87	31.546	2.7	31.569	10.71	31.559	10.82	31.551	10.42	32.546	3.59	32.578	7.87	32.602	6.09	32.588	3.41	32.583	8.73	32.526	4.59	32.596	3.66
	31.607	10.94	31.583	3.22	31.584	3.46	31.586	2.71	31.609	10.83	31.597	7.93	31.59	10.49	32.586	3.41	32.618	8.43	32.642	5.19	32.628	3.21	32.622	9.1	32.566	3.86	32.635	4.95
	31.646	10.98	31.624	3.18	31.623	6.92	31.625	2.68	31.648	10.76	31.637	4.8	31.629	10.53	32.626	3.19	32.657	8.89	32.682	5.56	32.668	3.01	32.662	9.37	32.606	4.14	32.674	6.04
	31.686	11.03	31.663	3.15	31.663	10.04	31.664	2.7	31.687	10.65	31.677	3.3	31.669	10.58	32.664	3.11	32.697	9.4	32.721	5.39	32.708	2.93	32.701	9.54	32.646	4.03	32.713	6.88
	31.725	11.07	31.702	3.12	31.703	11.34	31.704	2.74	31.727	10.66	31.716	2.82	31.708	10.62	32.704	3.04	32.737	9.76	32.761	5.2	32.747	2.9	32.741	9.8	32.684	3.89	32.752	7.95
	31.765	11.09	31.742	3.06	31.742	11.21	31.743	2.77	31.766	10.69	31.756	2.8	31.748	10.64	32.745	3.01	32.775	10.13	32.801	5.05	32.822	3.63	32.781	8.52	32.725	3.75	32.793	8.86
	31.804	11.1	31.78	3.05	31.782	10.95	31.783	2.81	31.806	10.73	31.795	2.78	31.788	10.65	32.784	3.63	32.815	10.38	32.84	4.84	32.86	4.69	32.819	5.73	32.764	3.61	32.831	9.34
	31.843	11.12	31.82	3.05	31.821	11.05	31.822	2.84	31.845	10.73	31.835	2.72	31.827	10.69	32.825	4.63	32.855	10.57	32.88	4.65	32.901	5.73	32.89	5.5	32.803	3.4	32.871	10
	31.883	11.15	31.859	3.05	31.86	11.08	31.862	2.89	31.884	10.78	31.874	2.68	31.867	10.72	32.864	5.77	32.895	10.7	32.92	4.46	32.94	6.58	32.93	5.11	32.843	3.21	32.91	10.38
	31.922	10.24	31.899	3.04	31.9	10.9	31.901	4.46	31.924	10.83	31.913	2.61	31.905	7.86	32.904	6.76	32.934	11	32.96	4.31	32.98	7.5	32.97	4.96	32.883	3.1	32.949	10.89
	31.962	6.66	31.938	3.02	31.939	10.89	31.94	7.97	31.963	10.86	31.953	2.56	31.945	4.77	32.944	7.57	32.972	9.51	32.999	4.2	33.018	8.07	33.01	4.8	32.924	3.02	32.989	11.25
	32.001	4.28	31.977	3.02	31.978	10.9	31.98	10.55	32.003	10.88	31.992	2.59	31.984	3.25	32.984	8.21	33.012	6.22	33.039	4.05	33.058	8.69	33.05	4.61	32.963	2.84	33.029	11.52
	32.04	3.36	32.018	3.02	32.018	10.94	32.018	11.22	32.042	10.89	32.032	2.6	32.024	2.74	33.022	8.78	33.091	5.78	33.079	3.93	33.098	9.34	33.09	4.42	33.002	2.76	33.068	11.69
	32.08	3.14	32.057	3.01	32.058	10.98	32.059	10.9	32.082	10.93	32.071	2.63	32.064	2.67	33.061	9.29	33.129	5.65	33.118	3.79	33.137	9.8	33.13	4.25	33.041	2.8	33.107	11.92
	32.119	3.13	32.095	3	32.097	11	32.098	10.8	32.121	9.17	32.111	2.63	32.103	2.64	33.101	9.72	33.17	5.37	33.157	3.55	33.177	10.05	33.168	4.03	33.081	3.21	33.146	12.05
	32.159	3.1	32.135	4.35	32.136	11.01	32.137	10.95	32.16	5.65	32.15	2.64	32.142	2.59	33.14	10.15	33.21	5.23	33.198	3.43	33.216	10.5	33.208	3.89	33.128	4.21	33.187	11.06
	32.198	3.07	32.174	7.9	32.176	11	32.177	10.87	32.2	3.72	32.189	2.67	32.181	2.58	33.179	10.43	33.248	5.03	33.238	3.32	33.254	10.77	33.248	3.74	33.167	5.19	33.225	7.29
	32.237	2.98	32.215	10.64	32.215	11.04	32.216	10.71	32.239	2.99	32.229	2.67	32.22	2.52	33.219	10.69	33.288	4.81	33.277	3.2	33.295	11.07	33.287	3.61	33.207	6.2	33.283	5.78
	32.277	2.95	32.254	11.5	32.254	11.09	32.256	10.74	32.28	2.84	32.268	2.65	32.26	2.47	33.258	10.97	33.328	4.65	33.317	3.04	33.334	11.26	33.327	3.45	33.246	7.05	33.322	5.35
	32.316	2.94	32.294	11.2	32.294	11.13	32.295	10.76	32.318	2.84	32.307	2.68	32.299	2.49	33.298	11.03	33.368	4.48	33.357	3.03	33.373	11.34	33.367	3.35	33.285	7.85	33.362	4.96
	32.356	2.96	32.333	11.04	32.334	10.79	32.334	10.81	32.357	2.82	32.347	5.52	32.339	2.49	33.337	11.13	33.407	4.33	33.397	3.47	33.412	8.31	33.407	3.15	33.325	8.36	33.401	5.01
	32.395	2.95	32.371	11.16	32.373	7.39	32.374	10.83	32.397	2.82	32.386	8.87	32.379	2.49	33.376	11.33	33.447	4.18	33.446	4.39	33.451	5.5	33.447	2.96	33.364	8.95	33.441	4.8
	32.434	2.95	32.412	11.09	32.412	4.65	32.413	10.84	32.436	2.75	32.426	10.76	32.418	2.5	33.416	8.34	33.488	4	33.486	5.45	33.502	5.93	33.487	2.83	33.404	9.61	33.481	4.61
	32.474	2.97	32.451	10.93	32.452	3.48	32.453	10.88	32.476	2.68	32.465	11	32.457	2.52	33.455	5.1	33.527	3.87	33.525	6.47	33.541	5.38	33.526	2.76	33.443	9.96	33.521	4.36
	32.513	2.99	32.491	10.94	32.491	3.15	32.492	10.92	32.515	2.68	32.505	10.65	32.496	2.53	33.5	5.55	33.566	3.66	33.564	7.39	33.581	5.53	33.566	2.62	33.484	10.36	33.561	4.13
	32.553	2.97	32.529	10.98	32.53	3.13	32.532	10.95	32.554	2.72	32.544	10.63	32.537	2.52	33.539	5.77	33.606	3.48	33.605	8.06	33.621	5.34	33.605	2.54	33.522	10.71	33.6	4
	32.592	2.95	32.569	11.03	32.57	3.12	32.571	10.96	32.594	2.74	32.583	10.7	32.576	2.5	33.578	5.57	33.647	3.36	33.643	8.73	33.661	5.14	33.645	2.53	33.561	10.94	33.64	3.84
	32.632	2.95	32.609	11.08	32.609	3.1	32.61	10.98	32.633	2.75	32.623	10.59	32.615	2.55	33.618	5.35	33.685	3.27	33.683	9.46	33.7	4.93	33.685	2.89	33.601	11.18	33.679	3.66
	32.671	3.9	32.649	11.1	32.649	3.09	32.65	9.78	32.673	2.76	32.662	10.54	32.654	5.36	33.659	5.13	33.725	3.11	33.722	9.87	33.74	4.77	33.726	3.54	33.64	11.32	33.72	3.49
	32.71	7.41	32.687	11.13	32.687	3.06	32.689	6.18	32.712	2.74	32.702	10.57	32.693	8.75	33.698	4.94	33.765	3.01	33.762	10.28	33.779	4.62	33.765	4.42	33.679	11.31	33.76	3.35
	32.751	10.31	32.726	11.18	32.728	2.99	32.729	3.99	32.751	2.69	32.741	10.61	32.733	10.73	33.737	4.76	33.804	2.98	33.801	10.79	33.818	4.46	33.805	5.23	33.719	10.45	33.798	3.27
	32.789	11.38	32.767	11.21	32.767	2.92	32.768	3.11	32.792	2.67	32.781	10.65	32.772	10.93	33.777	4.58	33.878	3.34	33.84	10.99	33.859	4.3	33.844	5.85	33.758	9.83	33.839	3.12
	32.829	11.2	32.806	11.24	32.806	2.92	32.807	2.9	32.83	2.67	32.82	10.67	32.812	10.5	33.816	4.43	33.918	4.55	33.879	11.14	33.899	4.1	33.883	6.56	33.798	9.37	33.879	3
	32.868	10.93	32.846	11.26	32.845	2.95	32.847	2.9	32.87	4.51	32.859	10.7	32.851	10.5	33.856	4.29	33.957	5.62	33.919	11.45	33.938	3.87	33.923	7.12	33.837	7.23	33.918	2.83
	32.907	11.04	32.884	10.25	32.885	3.01	32.886	2.87	32.909	8.06	32.899	10.76	32.89	10.62	33.897	4.01	33.998	6.62	33.958	11.58	33.978	3.74	33.962	7.54	33.916	5.76	33.957	2.64
	32.947	11.04	32.923	6.66	32.924	3.04	32.926	2.82	32.948	10.58	32.938	10.81	32.93	10.5	33.937	3.87	34.037	7.47	33.998	11.37	34.018	3.65	34.002	8.01	33.956	5.33	33.997	2.57
	32.986	10.9	32.963	4.38	32.964	3	32.965	2.79	32.988	11.25	32.978	10.82	32.969	10.4	33.976	3.76	34.076	8.3	34.038	8.31	34.058	3.49	34.041	8.44	33.995	5.36	34.036	2.51
	33.026	10.9	33.002	3.47	33.002	2.98	33.004	2.74	33.027	10.89	33.017	10.84	33.009	10.43	34.015	3.64	34.116	8.81	34.111	6.44	34.097	3.32	34.081	8.73	34.034	5.1	34.092	3.02
	33.065	10.92	33.042	3.25	33.043	2.99	33.044	2.76	33.067	10.74	33.056	10.89	33.049	10.46	34.055	3.45	34.154	9.38	34.151	5.73	34.137	3.21	34.12	9.07	34.075	4.92	34.131	4.35
	33.105	10.96	33.082	3.22	33.081	3.37	33.083	2.78	33.106	10.87	33.096	8.2	33.089	10.49	34.095	3.31	34.194	9.8	34.191	5.69	34.177	3.13	34.159	9.27	34.114	4.67	34.172	5.51
	33.144	11	33.122	3.18	33.122	6.67	33.123	2.78	33.146	10.79	33.135	5	33.127	10.54	34.134	3.24	34.233	10.15	34.231	5.43	34.216	3.1	34.199	9.53	34.153	4.52	34.211	6.72
	33.183	11.02	33.161	3.12	33.161	9.82	33.162	2.78	33.185	10.64	33.175	3.42	33.166	10.6	34.174	3.18	34.273	10.54	34.27	5.28	34.256	2.97	34.238	9.71	34.193	4.37	34.25	7.61
	33.223	11.05	33.2	3.07	33.2	11.29	33.202	2.75	33.224	10.67	33.214	2.9	33.206	10.66	34.215	3.07	34.312	10.81	34.31	5.09	34.319	3.52	34.277	9.28	34.234	4.19	34.289	8.42
	33.262	11.08	33.24	3.04	33.24	11.26	33.242	2.74	33.264	10.72	33.254	2.81	33.245	10.67	34.283	3.09	34.352	11.06	34.35	4.92	34.358	4.63	34.317	6.24	34.273	4.03	34.328	9.05
	33.302	11.11	33.278	3.02	33.279	10.93	33.28	2.75	33.303	10.76	33.293	2.79	33.285	10.7	34.322	4.3	34.392	11.19	34.389	4.72	34.398	5.6	34.356	4.36	34.313	3.88	34.367	9.74
	33.341	11.12	33.318	3.04	33.318	10.94	33.32	2.72	33.342	10.77	33.332	2.75	33.324	10.74	34.362	5.46	34.43	11.54	34.429	4.56	34.437	6.52	34.399	5.5	34.352	3.74	34.407	10.28
	33.381	11.14	33.357	3.03	33.358	10.96	33.359	2.7	33.382	10.79	33.372	2.72	33.363	10.76	34.402	6.44	34.47	10.9	34.469	4.32	34.477	7.36	34.439	4.97	34.392	3.64	34.446	10.71
	33.42	10.46	33.397	3.01	33.397	10.8	33.399	4.03	33.421	10.81	33.411	2.66	33.403	8.15	34.44	7.3	34.51	8.23	34.509	4.16	34.516	8.1	34.479	5.06	34.432	3.46	34.486	11.14
	33.459	6.94	33.436	3.02	33.437	10.77	33.438	7.64	33.462	10.83	33.451	2.6	33.443	4.94	34.48	7.98	34.548	7.48	34.548	4.02	34.555	8.74	34.518	4.81	34.472	3.37	34.525	11.41
	33.499	4.42	33.475	3.04	33.475	10.83	33.478	10.44	33.5	10.86	33.49	2.62	33.483	3.31	34.519	8.59	34.599	6.05	34.588	3.9	34.595	9.31	34.558	4.63	34.512	3.24	34.564	11.78
	33.538	3.39	33.516	3.02	33.515	10.88	33.517	11.28	33.54	10.9	33.529	2.65	33.522	2.73	34.559	9.14	34.638	5.73	34.628	3.71	34.633	9.71	34.598	4.46	34.55	3.05	34.605	11.88
	33.577	3.13	33.555	3.01	33.555	10.92	33.556	10.95	33.579	10.91	33.568	2.65	33.561	2.63	34.598	9.53	34.678	5.65	34.667	3.55	34.673	10.1	34.637	4.29	34.625	3.71	34.644	11.97
	33.617	3.12	33.595	3.01	33.595	11	33.595	10.75	33.619	9.46	33.608	2.66	33.6	2.63	34.638	9.97	34.718	5.44	34.707	3.49	34.713	10.41	34.677	4.13	34.664	4.73	34.683	11.62
	33.656	3.11	33.634	4.16	33.634	11.04	33.635	10.9	33.658	5.94	33.648	2.64	33.639	2.6	34.677	10.31	34.758	5.27	34.747	3.38	34.752	10.82	34.717	3.92	34.704	5.73	34.722	7.68
	33.696	3.03	33.674	7.68	33.673	11.08	33.675	10.88	33.697	3.89	33.687	2.62	33.679	2.55	34.716	10.61	34.798	5.08	34.787	3.27	34.792	10.99	34.757	3.67	34.743	6.63	34.792	5.69
	33.735	2.98	33.713	10.51	33.713	11.13	33.714	10.69	33.737	3.05	33.727	2.58	33.718	2.48	34.756	10.84	34.837	4.89	34.826	3.17	34.831	11.2	34.797	3.52	34.782	7.4	34.832	5.34
	33.775	2.95	33.751	11.49	33.751	11.13	33.753	10.68	33.777	2.86	33.766	2.56	33.757	2.45	34.795	10.87	34.877	4.73	34.866	3.07	34.871	11.38	34.836	3.41	34.822	7.99	34.87	5.29
	33.814	2.92	33.791	11.26	33.792	11.13	33.793	10.7	33.815	2.86	33.805	2.57	33.797	2.47	34.835	11.13	34.916	4.49	34.944	4.01	34.91	8.61	34.876	3.27	34.861	8.55	34.911	4.98
	33.853	2.92	33.83	11.04	33.831	10.93	33.832	10.75	33.855	2.84	33.845	5.21	33.836	2.49	34.874	11.26	34.956	4.31	34.983	5.07	34.949	5.89	34.915	3.09	34.9	9.18	34.95	4.77
	33.893	2.96	33.87	11.11	33.87	7.63	33.872	10.8	33.894	2.83	33.884	8.63	33.877	2.49	34.913	9	34.996	4.18	35.022	6.06	35.01	5.74	34.955	2.96	34.94	9.56	34.989	4.6
	33.932	2.98	33.909	11.04	33.91	4.76	33.911	10.83	33.934	2.79	33.923	10.72	33.916	2.5	34.954	6.33	35.037	4.03	35.061	6.93	35.05	5.08	34.995	2.89	34.979	9.92	35.029	4.42
	33.972	2.97	33.948	10.91	33.948	3.49	33.949	10.85	33.973	2.74	33.963	11.04	33.955	2.47	34.992	5.83	35.076	3.85	35.101	7.88	35.09	5.47	35.034	2.8	35.019	10.38	35.07	4.2
	34.011	2.95	33.988	10.96	33.989	3.12	33.99	10.85	34.012	2.69	34.002	10.66	33.994	2.45	35.031	5.5	35.115	3.67	35.14	8.64	35.13	5.26	35.074	2.71	35.058	10.61	35.109	4.02
	34.05	2.96	34.027	11	34.028	3.09	34.029	10.89	34.052	2.67	34.042	10.63	34.033	2.46	35.089	5.9	35.155	3.57	35.18	9.27	35.169	5.07	35.114	2.66	35.097	10.85	35.149	3.75
	34.09	2.96	34.067	11.05	34.068	3.06	34.07	10.95	34.091	2.68	34.081	10.72	34.073	2.45	35.128	5.63	35.195	3.49	35.219	9.75	35.209	4.84	35.154	2.6	35.137	11.01	35.189	3.61
	34.129	2.93	34.107	11.07	34.107	2.99	34.108	10.98	34.131	2.7	34.121	10.58	34.112	2.44	35.167	5.53	35.235	3.38	35.258	10.17	35.249	4.68	35.223	3.34	35.176	11.25	35.229	3.48
	34.169	3.67	34.147	11.11	34.146	2.95	34.148	9.98	34.17	2.72	34.159	10.51	34.152	5.07	35.207	5.2	35.274	3.25	35.298	10.52	35.288	4.53	35.263	4.25	35.216	8.77	35.267	3.33
	34.208	7.11	34.186	11.17	34.186	2.89	34.187	6.41	34.21	2.69	34.199	10.57	34.192	8.55	35.246	5.01	35.315	3.18	35.337	10.92	35.328	4.4	35.302	5.09	35.255	6.06	35.308	3.13
	34.247	10.18	34.225	11.21	34.225	2.88	34.226	4.1	34.249	2.69	34.239	10.63	34.231	10.67	35.287	4.82	35.353	3.3	35.377	11.1	35.368	4.19	35.341	5.67	35.305	5.89	35.347	3
	34.287	11.37	34.264	11.21	34.265	2.93	34.266	3.15	34.289	2.7	34.278	10.69	34.27	10.96	35.327	4.66	35.415	4.44	35.416	11.45	35.408	4.03	35.381	6.28	35.345	5.41	35.387	2.95
	34.326	11.19	34.303	11.22	34.304	2.93	34.305	2.93	34.328	2.7	34.318	10.71	34.309	10.53	35.366	4.44	35.454	5.51	35.455	11.5	35.447	3.91	35.421	7	35.385	4.99	35.427	2.83
	34.366	10.98	34.344	11.26	34.344	2.94	34.344	2.92	34.367	4.26	34.357	10.72	34.348	10.46	35.405	4.3	35.495	6.48	35.496	11.7	35.487	3.78	35.461	7.51	35.425	5.1	35.467	2.71
	34.405	11.05	34.383	10.41	34.383	2.97	34.384	2.88	34.406	7.81	34.397	10.76	34.388	10.57	35.445	4.17	35.533	7.32	35.535	8.49	35.527	3.64	35.499	7.92	35.464	4.93	35.505	2.64
	34.445	11.04	34.422	6.86	34.422	2.98	34.423	2.83	34.446	10.44	34.436	10.78	34.427	10.49	35.485	4.03	35.573	7.99	35.575	5.59	35.566	3.52	35.538	8.37	35.503	4.78	35.545	2.49
	34.484	10.89	34.462	4.45	34.462	2.98	34.463	2.81	34.485	11.22	34.475	10.81	34.467	10.39	35.524	3.89	35.612	8.63	35.621	6.03	35.606	3.34	35.578	8.7	35.543	4.6	35.586	2.97
	34.523	10.91	34.501	3.44	34.501	2.96	34.502	2.76	34.525	10.88	34.515	10.85	34.507	10.41	35.564	3.77	35.651	9.21	35.659	4.92	35.646	3.15	35.617	9.04	35.582	4.4	35.628	4.18
	34.563	10.94	34.54	3.2	34.541	2.88	34.542	2.75	34.564	10.7	34.554	10.87	34.546	10.45	35.605	3.6	35.692	9.83	35.7	5.57	35.686	3.06	35.657	9.37	35.622	4.24	35.668	5.35
	34.602	10.97	34.579	3.2	34.58	3.1	34.581	2.75	34.604	10.82	34.594	8.5	34.586	10.49	35.645	3.41	35.73	10.1	35.74	5.37	35.725	2.99	35.696	9.51	35.662	4.08	35.708	6.49
	34.642	11	34.619	3.17	34.619	6.34	34.62	2.78	34.643	10.75	34.633	5.13	34.624	10.54	35.684	3.29	35.771	10.54	35.78	5.2	35.765	2.93	35.736	9.78	35.702	3.93	35.746	7.34
	34.681	11.04	34.658	3.11	34.659	9.63	34.66	2.76	34.682	10.59	34.672	3.43	34.664	10.58	35.723	3.22	35.81	10.76	35.819	4.96	35.805	3.34	35.776	9.86	35.741	3.78	35.786	8.18
	34.721	11.04	34.697	3.08	34.698	11.22	34.699	2.77	34.722	10.61	34.712	2.86	34.703	10.61	35.763	3.15	35.849	11.06	35.86	4.76	35.855	4.32	35.815	6.82	35.781	3.65	35.826	9
	34.76	11.06	34.737	3.03	34.738	11.24	34.739	2.76	34.761	10.64	34.751	2.79	34.743	10.65	35.82	4.31	35.888	11.12	35.899	4.63	35.895	5.37	35.853	4.41	35.822	3.42	35.865	9.62
	34.799	11.1	34.776	3.03	34.777	10.92	34.778	2.72	34.801	10.69	34.791	2.78	34.783	10.68	35.86	5.49	35.928	11.52	35.938	4.47	35.934	6.31	35.908	5.4	35.861	3.24	35.904	10.18
	34.839	11.15	34.817	3.01	34.816	10.96	34.818	2.71	34.84	10.73	34.83	2.75	34.821	10.68	35.898	6.41	35.967	11.49	35.978	4.28	35.974	7.16	35.948	4.38	35.901	3.12	35.944	10.47
	34.878	11.15	34.856	3	34.856	10.98	34.857	2.7	34.879	10.75	34.869	2.73	34.861	10.72	35.938	7.3	36.007	7.92	36.018	4.11	36.013	7.85	35.988	5	35.941	3.02	35.984	11.05
	34.918	10.63	34.896	3.03	34.895	10.82	34.896	3.77	34.919	10.76	34.91	2.68	34.9	8.46	35.978	8	36.068	6.6	36.058	4	36.053	8.38	36.027	4.81	35.979	2.85	36.023	11.32
	34.957	7.19	34.935	3.05	34.934	10.75	34.936	7.26	34.958	10.79	34.949	2.63	34.941	5.12	36.017	8.56	36.108	5.45	36.097	3.88	36.091	9.1	36.067	4.59	36.019	2.77	36.061	11.71
	34.996	4.58	34.974	3.04	34.974	10.82	34.975	10.15	34.998	10.84	34.988	2.62	34.98	3.39	36.056	9.21	36.147	5.59	36.137	3.75	36.13	9.58	36.107	4.35	36.059	2.73	36.101	11.94
	35.036	3.47	35.014	3.04	35.014	10.92	35.015	11.19	35.037	10.89	35.027	2.59	35.018	2.72	36.097	9.5	36.187	5.46	36.177	3.6	36.171	9.93	36.146	4.2	36.122	3.34	36.141	12.1
	35.075	3.17	35.053	3.04	35.053	11	35.054	10.95	35.076	10.92	35.067	2.59	35.059	2.61	36.135	9.83	36.227	5.24	36.216	3.5	36.21	10.33	36.186	4.02	36.161	4.49	36.18	12.16
	35.115	3.14	35.092	3.04	35.092	11.02	35.093	10.7	35.117	9.72	35.106	2.6	35.098	2.62	36.174	10.19	36.267	5	36.255	3.3	36.249	10.61	36.226	3.84	36.201	5.43	36.219	8.61
	35.154	3.13	35.132	3.95	35.131	11.04	35.133	10.81	35.155	6.17	35.145	2.63	35.136	2.58	36.214	10.42	36.307	4.8	36.296	3.13	36.289	10.91	36.265	3.65	36.241	6.32	36.258	5.42
	35.194	3.08	35.171	7.45	35.171	11.07	35.172	10.8	35.195	3.99	35.185	2.63	35.176	2.56	36.253	10.55	36.347	4.62	36.336	3.03	36.328	11.11	36.306	3.54	36.279	7.26	36.3	5.62
	35.233	2.98	35.21	10.4	35.211	11.08	35.212	10.65	35.234	3.1	35.223	2.63	35.215	2.52	36.293	10.79	36.386	4.49	36.375	2.99	36.368	11.26	36.346	3.42	36.319	8.03	36.34	5.3
	35.272	2.93	35.249	11.51	35.25	11.1	35.251	10.7	35.274	2.9	35.263	2.65	35.255	2.43	36.332	10.95	36.425	4.31	36.441	3.79	36.407	9.72	36.384	3.28	36.358	8.59	36.379	5.23
	35.312	2.93	35.289	11.31	35.289	11.12	35.29	10.71	35.313	2.89	35.303	2.65	35.295	2.42	36.371	11.23	36.465	4.11	36.481	4.77	36.446	6.57	36.424	3.14	36.398	9.1	36.419	4.95
	35.351	2.94	35.329	11.04	35.329	11	35.33	10.73	35.353	2.84	35.342	4.98	35.334	2.46	36.411	9.99	36.505	4	36.519	5.86	36.519	5.72	36.464	3.02	36.437	9.57	36.459	4.79
	35.391	2.93	35.367	11.11	35.368	7.92	35.369	10.77	35.392	2.81	35.382	8.51	35.373	2.47	36.45	6.21	36.545	3.87	36.558	6.8	36.559	5.19	36.504	2.85	36.476	10.06	36.498	4.57
	35.43	2.96	35.407	11.09	35.408	4.97	35.409	10.81	35.431	2.78	35.422	10.7	35.412	2.47	36.517	5.81	36.584	3.75	36.599	7.77	36.599	5.51	36.543	2.64	36.516	10.31	36.537	4.34
	35.469	2.97	35.446	10.94	35.446	3.59	35.448	10.82	35.471	2.73	35.461	11.04	35.452	2.49	36.558	5.76	36.624	3.6	36.638	8.44	36.638	5.24	36.583	2.55	36.556	10.65	36.577	4.15
	35.509	2.98	35.487	10.96	35.486	3.17	35.488	10.86	35.51	2.72	35.5	10.68	35.492	2.51	36.597	5.52	36.664	3.49	36.677	9.06	36.678	5.09	36.623	2.52	36.595	10.86	36.618	3.98
	35.548	2.97	35.526	10.99	35.526	3.12	35.527	10.87	35.549	2.71	35.539	10.65	35.532	2.52	36.637	5.32	36.703	3.31	36.717	9.58	36.718	4.93	36.662	2.44	36.634	11.1	36.657	3.84
	35.588	2.96	35.566	11.03	35.565	3.09	35.566	10.88	35.589	2.72	35.579	10.76	35.57	2.51	36.677	5.1	36.743	3.11	36.755	10.07	36.758	4.75	36.72	3.17	36.673	11.39	36.696	3.68
	35.627	2.97	35.605	11.08	35.605	3.04	35.606	10.93	35.629	2.75	35.618	10.62	35.609	2.49	36.717	4.9	36.783	2.99	36.795	10.43	36.797	4.57	36.761	4.07	36.713	10.88	36.737	3.48
	35.667	3.47	35.643	11.15	35.644	3	35.645	10.19	35.668	2.75	35.658	10.49	35.649	4.81	36.756	4.72	36.823	2.96	36.834	10.78	36.837	4.42	36.8	4.92	36.753	10.15	36.776	3.24
	35.706	6.81	35.683	11.16	35.683	2.95	35.685	6.65	35.707	2.74	35.697	10.54	35.689	8.33	36.797	4.55	36.863	3.18	36.874	10.98	36.877	4.18	36.839	5.69	36.791	7.9	36.816	3.1
	35.745	9.94	35.722	11.17	35.723	2.9	35.724	4.2	35.746	2.72	35.737	10.58	35.729	10.6	36.836	4.39	36.913	4.02	36.913	11.3	36.916	4.03	36.879	6.29	36.831	5.5	36.856	3.02
	35.785	11.32	35.762	11.19	35.762	2.89	35.764	3.16	35.786	2.68	35.776	10.63	35.768	11.02	36.875	4.24	36.952	5.14	36.952	11.47	36.956	3.89	36.917	6.91	36.894	5.53	36.895	2.91
	35.824	11.22	35.801	11.22	35.802	2.89	35.803	2.92	35.825	2.65	35.815	10.69	35.806	10.59	36.915	4.01	36.992	6.24	36.992	11.65	36.996	3.74	36.957	7.36	36.933	5.17	36.935	2.74
	35.863	10.95	35.841	11.27	35.841	2.91	35.842	2.91	35.865	3.94	35.855	10.7	35.846	10.46	36.955	3.83	37.032	7.05	37.031	11.06	37.036	3.57	36.996	7.78	36.972	5.26	36.975	2.61
	35.904	11.03	35.881	10.63	35.88	2.92	35.882	2.88	35.904	7.51	35.894	10.71	35.886	10.58	36.995	3.72	37.07	7.73	37.072	10.01	37.075	3.43	37.035	8.24	37.012	5.03	37.014	2.59
	35.942	11.04	35.919	7.06	35.92	2.93	35.921	2.83	35.944	10.3	35.934	10.74	35.926	10.51	37.034	3.61	37.109	8.45	37.111	9.39	37.115	3.34	37.075	8.55	37.051	4.88	37.053	2.59
	35.983	10.86	35.959	4.55	35.96	2.92	35.961	2.79	35.983	11.22	35.973	10.8	35.965	10.39	37.075	3.44	37.149	9.14	37.149	6.21	37.155	3.25	37.115	8.81	37.091	4.64	37.126	3.74
	36.021	10.88	35.998	3.48	35.999	2.93	36	2.73	36.022	10.93	36.012	10.86	36.005	10.41	37.114	3.35	37.188	9.6	37.208	6.02	37.194	3.14	37.155	9.06	37.132	4.41	37.165	4.91
	36.061	10.94	36.038	3.21	36.038	2.91	36.039	2.72	36.063	10.69	36.052	10.88	36.043	10.46	37.153	3.23	37.228	9.96	37.249	5.1	37.234	3.04	37.194	9.36	37.171	4.26	37.204	6.09
	36.1	10.97	36.078	3.18	36.078	3.03	36.079	2.74	36.101	10.82	36.091	8.85	36.082	10.49	37.193	3.15	37.267	10.38	37.288	5.56	37.275	2.95	37.233	9.62	37.211	4.12	37.243	7.12
	36.14	11	36.117	3.15	36.117	6.06	36.118	2.74	36.14	10.78	36.131	5.41	36.122	10.52	37.233	3.08	37.308	10.67	37.328	5.33	37.353	3.79	37.273	9.63	37.251	3.95	37.284	7.94
	36.179	11.02	36.157	3.1	36.156	9.42	36.158	2.74	36.18	10.63	36.17	3.59	36.162	10.57	37.273	3.08	37.347	10.83	37.368	5.17	37.392	4.82	37.311	9.07	37.29	3.77	37.323	8.68
	36.218	11.04	36.196	3.07	36.195	11.17	36.197	2.76	36.219	10.62	36.209	2.95	36.202	10.64	37.317	3.88	37.386	11.05	37.408	4.97	37.43	5.77	37.351	6.83	37.33	3.64	37.362	9.52
	36.258	11.06	36.235	3.02	36.234	11.26	36.236	2.76	36.259	10.64	36.249	2.84	36.241	10.67	37.356	5.01	37.426	11.36	37.447	4.83	37.471	6.6	37.417	5.16	37.369	3.52	37.401	10.01
	36.297	11.06	36.274	3	36.275	10.94	36.276	2.75	36.298	10.7	36.288	2.83	36.28	10.69	37.396	6.1	37.465	11.42	37.487	4.65	37.51	7.35	37.457	5.29	37.409	3.42	37.44	10.38
	36.336	11.09	36.313	3.01	36.314	10.96	36.315	2.74	36.338	10.77	36.328	2.74	36.32	10.72	37.435	7.06	37.504	8.71	37.527	4.48	37.55	7.95	37.496	4.3	37.448	3.29	37.48	10.69
	36.376	11.12	36.353	3.03	36.354	11.02	36.355	2.7	36.377	10.79	36.367	2.71	36.358	10.76	37.475	7.74	37.577	6.36	37.565	4.33	37.589	8.58	37.536	4.93	37.489	3.17	37.52	11.14
	36.415	10.83	36.392	3.05	36.393	10.88	36.394	3.52	36.417	10.8	36.406	2.66	36.398	8.78	37.514	8.41	37.617	5.11	37.606	4.09	37.628	9.1	37.577	4.7	37.529	3.02	37.559	11.48
	36.455	7.46	36.433	3.04	36.432	10.81	36.434	7	36.456	10.82	36.446	2.62	36.438	5.35	37.554	9.01	37.656	5.55	37.646	3.95	37.668	9.31	37.616	4.49	37.568	2.87	37.599	11.76
	36.494	4.66	36.472	3.06	36.472	10.84	36.473	10.03	36.495	10.86	36.485	2.64	36.477	3.49	37.593	9.67	37.697	5.39	37.686	3.84	37.707	9.88	37.655	4.34	37.608	3.19	37.637	12.02
	36.533	3.46	36.511	3.07	36.511	10.89	36.512	11.21	36.535	10.89	36.525	2.63	36.517	2.75	37.632	9.87	37.737	5.23	37.725	3.7	37.747	10.25	37.695	4.18	37.658	4.2	37.676	12.25
	36.573	3.13	36.55	3.06	36.551	10.92	36.552	10.99	36.575	10.92	36.564	2.64	36.556	2.61	37.671	10.26	37.775	5.02	37.765	3.52	37.786	10.42	37.735	4.01	37.698	5.29	37.716	11.42
	36.613	3.1	36.589	3.03	36.59	10.98	36.591	10.71	36.614	9.96	36.603	2.67	36.595	2.61	37.711	10.52	37.815	4.78	37.805	3.39	37.825	10.63	37.774	3.88	37.737	6.22	37.755	10.61
	36.652	3.09	36.63	3.71	36.63	11.03	36.631	10.81	36.653	6.39	36.643	2.67	36.634	2.57	37.75	10.67	37.855	4.64	37.844	3.32	37.865	10.96	37.814	3.71	37.777	7.12	37.796	7.23
	36.691	3.06	36.669	7.15	36.669	11.07	36.67	10.81	36.692	4.08	36.682	2.66	36.675	2.55	37.791	10.96	37.895	4.49	37.884	3.28	37.904	10.26	37.855	3.42	37.816	7.79	37.848	6.33
	36.731	3	36.709	10.21	36.708	11.08	36.709	10.64	36.732	3.1	36.722	2.64	36.714	2.47	37.83	11.13	37.935	4.33	37.923	3.78	37.943	9.37	37.893	3.31	37.855	8.44	37.887	5.44
	36.77	2.94	36.748	11.47	36.748	11.09	36.749	10.62	36.771	2.88	36.761	2.59	36.753	2.42	37.869	11.22	37.974	4.17	37.977	4.9	37.983	8.88	37.934	3.19	37.895	9.03	37.926	4.95
	36.81	2.9	36.787	11.31	36.787	11.12	36.788	10.62	36.812	2.88	36.801	2.54	36.793	2.44	37.908	10.85	38.014	4.01	38.017	5.84	38.021	6.18	37.974	3.05	37.934	9.56	37.967	5.04
	36.849	2.92	36.827	11.02	36.827	11.1	36.828	10.67	36.85	2.84	36.84	4.64	36.831	2.48	37.947	7.1	38.053	3.83	38.057	6.68	38.068	5.03	38.013	2.89	37.973	9.98	38.006	4.8
	36.888	2.95	36.865	11.11	36.866	8.21	36.867	10.72	36.889	2.81	36.879	8.17	36.871	2.51	38.028	6.11	38.094	3.63	38.096	7.61	38.108	5.48	38.052	2.77	38.013	10.31	38.046	4.63
	36.928	2.93	36.905	11.09	36.905	5.11	36.906	10.74	36.929	2.78	36.919	10.55	36.911	2.52	38.067	5.74	38.134	3.46	38.135	8.45	38.147	4.31	38.092	2.69	38.052	10.58	38.086	4.45
	36.967	2.93	36.944	10.93	36.945	3.64	36.946	10.76	36.968	2.74	36.958	11.04	36.95	2.51	38.106	5.5	38.172	3.34	38.175	9.05	38.187	5.36	38.132	2.7	38.092	10.82	38.126	4.27
	37.006	2.94	36.984	10.93	36.984	3.16	36.985	10.78	37.009	2.71	36.998	10.69	36.99	2.48	38.147	5.31	38.212	3.23	38.214	9.54	38.227	5.12	38.171	2.63	38.131	10.99	38.166	4.05
	37.046	2.93	37.024	10.98	37.023	3.11	37.025	10.81	37.048	2.71	37.037	10.61	37.029	2.46	38.187	5.05	38.252	3.09	38.254	10.02	38.266	4.97	38.211	2.99	38.171	11.09	38.204	3.88
	37.085	2.93	37.063	11.05	37.063	3.11	37.064	10.86	37.087	2.69	37.076	10.72	37.069	2.47	38.227	4.82	38.293	3.01	38.292	10.38	38.306	4.77	38.258	3.86	38.21	10.58	38.244	3.73
	37.125	2.92	37.103	11.11	37.102	3.04	37.104	10.9	37.127	2.67	37.117	10.61	37.107	2.46	38.265	4.65	38.332	3	38.331	10.79	38.346	4.57	38.297	4.79	38.249	7.12	38.284	3.6
	37.164	3.29	37.141	11.13	37.142	3	37.143	10.36	37.166	2.67	37.155	10.5	37.147	4.46	38.305	4.5	38.411	3.88	38.371	10.95	38.386	4.42	38.336	5.51	38.322	5.76	38.324	3.46
	37.203	6.56	37.181	11.15	37.181	2.96	37.182	6.89	37.205	2.67	37.195	10.51	37.187	7.99	38.346	4.31	38.45	4.95	38.411	11.34	38.425	4.29	38.376	6.09	38.361	5.41	38.364	3.32
	37.243	9.79	37.22	11.18	37.221	2.94	37.222	4.33	37.244	2.67	37.234	10.53	37.225	10.44	38.385	4.12	38.49	6.09	38.451	11.53	38.465	4.11	38.414	6.87	38.401	4.89	38.404	3.14
	37.282	11.28	37.26	11.2	37.26	2.96	37.261	3.19	37.284	2.65	37.273	10.61	37.265	11.04	38.425	4	38.528	6.98	38.49	11.63	38.505	3.97	38.455	7.33	38.441	5.12	38.443	2.96
	37.322	11.26	37.3	11.24	37.3	2.97	37.301	2.88	37.323	2.64	37.313	10.68	37.304	10.62	38.464	3.9	38.568	7.78	38.529	10.09	38.544	3.83	38.494	7.81	38.481	4.94	38.483	2.83
	37.361	10.99	37.339	11.25	37.339	2.97	37.34	2.83	37.362	3.69	37.352	10.72	37.343	10.45	38.504	3.78	38.607	8.48	38.569	6.71	38.584	3.6	38.533	8.27	38.521	4.78	38.522	2.81
	37.4	11.03	37.379	10.82	37.378	2.93	37.38	2.81	37.402	7.25	37.392	10.72	37.384	10.57	38.544	3.65	38.646	9.04	38.638	5.89	38.624	3.5	38.572	8.54	38.561	4.55	38.563	2.76
	37.44	11.04	37.417	7.36	37.418	2.89	37.419	2.79	37.442	10.15	37.431	10.73	37.423	10.48	38.584	3.52	38.687	9.55	38.678	4.99	38.664	3.36	38.611	8.9	38.6	4.38	38.623	3.74
	37.479	10.9	37.457	4.71	37.457	2.9	37.458	2.81	37.481	11.2	37.471	10.78	37.463	10.38	38.624	3.33	38.726	10.01	38.718	5.53	38.704	3.25	38.651	9.25	38.64	4.22	38.661	4.99
	37.519	10.86	37.496	3.54	37.497	2.88	37.498	2.78	37.52	10.94	37.51	10.82	37.501	10.42	38.662	3.17	38.765	10.39	38.758	5.31	38.743	3.13	38.691	9.44	38.679	4.07	38.701	5.98
	37.559	10.89	37.535	3.22	37.536	2.85	37.537	2.74	37.559	10.67	37.549	10.85	37.54	10.45	38.702	3.05	38.805	10.6	38.797	5.16	38.783	3.07	38.73	9.68	38.719	3.93	38.74	7.09
	37.598	10.93	37.576	3.19	37.575	2.9	37.576	2.72	37.599	10.81	37.589	9.13	37.58	10.5	38.742	3.01	38.844	10.81	38.837	4.97	38.849	4	38.77	9.83	38.758	3.79	38.78	7.86
	37.637	10.97	37.615	3.17	37.615	5.79	37.616	2.71	37.639	10.83	37.628	5.61	37.619	10.53	38.814	3.5	38.884	11.11	38.877	4.82	38.889	5.05	38.809	8.21	38.798	3.62	38.82	8.65
	37.676	11.02	37.655	3.13	37.654	9.23	37.655	2.72	37.678	10.67	37.668	3.66	37.659	10.56	38.854	4.66	38.922	11.31	38.916	4.57	38.928	6	38.849	5.68	38.839	3.38	38.859	9.35
	37.716	11.04	37.694	3.09	37.694	11.12	37.695	2.72	37.717	10.62	37.707	2.93	37.699	10.6	38.893	5.83	38.963	11.52	38.956	4.37	38.967	6.88	38.926	5.41	38.878	3.26	38.899	9.78
	37.755	11.06	37.733	3.04	37.733	11.3	37.734	2.73	37.756	10.63	37.747	2.82	37.738	10.62	38.932	6.78	39.002	9.37	38.996	4.22	39.007	7.61	38.966	5.17	38.918	3.14	38.938	10.3
	37.795	11.09	37.773	3.03	37.772	10.94	37.774	2.72	37.796	10.67	37.786	2.82	37.778	10.67	38.972	7.52	39.041	6.21	39.035	4.09	39.046	8.32	39.005	4.86	38.958	3.02	38.977	10.92
	37.834	11.11	37.811	3.05	37.812	10.96	37.813	2.71	37.835	10.72	37.825	2.75	37.817	10.69	39.011	8.21	39.087	6.22	39.075	3.93	39.085	8.95	39.045	4.67	38.996	2.9	39.017	11.27
	37.873	11.11	37.851	3.04	37.85	11.04	37.852	2.71	37.874	10.75	37.865	2.7	37.856	10.71	39.051	8.79	39.125	5.09	39.116	3.78	39.125	9.44	39.085	4.58	39.036	2.79	39.056	11.51
	37.913	10.97	37.891	3.03	37.891	10.9	37.892	3.34	37.915	10.79	37.904	2.67	37.896	9.13	39.091	9.33	39.165	5.62	39.155	3.65	39.165	9.83	39.125	4.43	39.077	2.79	39.095	11.68
	37.952	7.77	37.929	3.06	37.93	10.78	37.931	6.79	37.953	10.8	37.944	2.64	37.935	5.63	39.129	9.76	39.205	5.41	39.194	3.56	39.204	10.15	39.165	4.19	39.156	3.92	39.134	12.1
	37.992	4.86	37.969	3.05	37.97	10.81	37.971	9.91	37.993	10.79	37.983	2.62	37.975	3.62	39.169	10.25	39.246	5.21	39.234	3.44	39.243	10.47	39.204	3.97	39.195	4.98	39.174	12.21
	38.031	3.5	38.008	3.06	38.009	10.87	38.01	11.19	38.033	10.85	38.022	2.63	38.014	2.81	39.208	10.47	39.285	5.01	39.274	3.33	39.283	10.84	39.244	3.83	39.234	5.92	39.213	10.45
	38.07	3.13	38.049	3.04	38.048	10.94	38.049	11.01	38.073	10.9	38.062	2.63	38.053	2.63	39.249	10.72	39.324	4.83	39.313	3.24	39.322	10.99	39.283	3.7	39.274	6.8	39.252	7.05
	38.11	3.08	38.087	2.99	38.087	10.98	38.089	10.74	38.112	10.2	38.101	2.59	38.093	2.63	39.288	10.78	39.364	4.67	39.353	3.09	39.361	11.21	39.323	3.48	39.314	7.64	39.317	5.63
	38.149	3.09	38.127	3.52	38.127	11.01	38.128	10.85	38.15	6.63	38.142	2.6	38.132	2.6	39.326	10.99	39.403	4.48	39.393	2.94	39.401	11.2	39.363	3.31	39.353	8.24	39.357	5.34
	38.189	3.03	38.167	6.89	38.167	11.02	38.168	10.85	38.19	4.16	38.18	2.6	38.172	2.58	39.366	11.33	39.443	4.24	39.432	3.49	39.44	7.67	39.403	3.2	39.392	8.93	39.395	4.91
	38.229	2.96	38.206	10.04	38.205	11.03	38.207	10.66	38.229	3.1	38.219	2.61	38.211	2.54	39.405	11.25	39.483	4.05	39.474	4.37	39.48	5.11	39.442	3.1	39.431	9.28	39.435	4.97
	38.267	2.93	38.245	11.43	38.246	11.06	38.247	10.66	38.269	2.85	38.259	2.59	38.251	2.48	39.446	8.09	39.523	3.93	39.513	5.5	39.537	5.65	39.482	3.02	39.471	9.84	39.475	4.78
	38.307	2.91	38.284	11.34	38.284	11.11	38.286	10.69	38.308	2.84	38.298	2.58	38.289	2.43	39.497	5.92	39.563	3.81	39.553	6.49	39.577	4.32	39.522	2.87	39.51	10.1	39.515	4.58
	38.346	2.92	38.325	11.04	38.324	11.14	38.325	10.73	38.347	2.81	38.337	4.36	38.328	2.44	39.536	5.62	39.603	3.61	39.592	7.43	39.617	5.45	39.561	2.77	39.55	10.53	39.555	4.4
	38.386	2.94	38.364	11.1	38.364	8.48	38.365	10.77	38.387	2.79	38.377	7.87	38.369	2.46	39.577	5.76	39.642	3.48	39.632	8.2	39.656	5.23	39.601	2.64	39.589	10.69	39.595	4.22
	38.425	2.96	38.403	11.08	38.403	5.23	38.404	10.78	38.426	2.74	38.416	10.36	38.408	2.47	39.617	5.54	39.682	3.41	39.671	8.88	39.696	5.04	39.641	2.49	39.628	11.01	39.635	4.06
	38.464	2.96	38.443	10.92	38.442	3.68	38.445	10.8	38.466	2.68	38.456	11.05	38.448	2.46	39.656	5.31	39.722	3.31	39.71	9.44	39.737	4.85	39.714	2.92	39.668	11.22	39.674	3.83
	38.504	2.94	38.481	10.96	38.481	3.16	38.483	10.84	38.505	2.68	38.495	10.73	38.487	2.46	39.696	5.1	39.761	3.22	39.75	9.94	39.775	4.71	39.755	3.88	39.707	11.24	39.714	3.61
	38.543	2.94	38.522	11.01	38.52	3.1	38.522	10.88	38.544	2.71	38.535	10.57	38.526	2.5	39.736	4.93	39.8	3.11	39.79	10.28	39.815	4.56	39.794	4.72	39.747	7.97	39.753	3.46
	38.583	2.95	38.561	11.05	38.561	3.09	38.562	10.91	38.584	2.71	38.574	10.69	38.565	2.49	39.775	4.75	39.84	3.05	39.829	10.68	39.855	4.3	39.833	5.44	39.786	5.29	39.792	3.36
	38.623	2.94	38.599	11.08	38.6	3.01	38.601	10.92	38.623	2.71	38.613	10.66	38.604	2.49	39.814	4.56	39.908	3.51	39.869	10.9	39.895	4.13	39.872	6.05	39.831	5.7	39.833	3.23
	38.662	3.14	38.64	11.11	38.64	2.96	38.641	10.55	38.664	2.73	38.653	10.54	38.644	4.2	39.854	4.42	39.947	4.68	39.907	11.13	39.934	4	39.912	6.7	39.871	5.37	39.873	3.04
	38.701	6.25	38.679	11.15	38.678	2.93	38.68	7.17	38.702	2.75	38.693	10.53	38.683	7.74	39.894	4.22	39.986	5.78	39.948	11.47	39.974	3.88	39.952	7.17	39.909	5.15	39.913	2.93
	38.74	9.57	38.719	11.18	38.718	2.89	38.72	4.49	38.742	2.73	38.732	10.55	38.724	10.29	39.934	4.01	40.025	6.55	39.987	11.66	40.014	3.69	39.991	7.6	39.949	5.14	39.951	2.84
	38.78	11.2	38.758	11.18	38.758	2.92	38.759	3.28	38.781	2.72	38.771	10.59	38.762	11.02	39.973	3.84	40.064	7.47	40.026	11.24	40.053	3.55	40.029	8.07	39.99	4.93	39.991	2.76
	38.82	11.25	38.796	11.21	38.797	2.94	38.798	2.94	38.82	2.7	38.812	10.64	38.801	10.66	40.013	3.72	40.104	8.12	40.065	7.25	40.093	3.46	40.069	8.44	40.028	4.75	40.031	2.71
	38.859	10.99	38.836	11.25	38.837	2.95	38.838	2.88	38.86	3.45	38.85	10.68	38.841	10.43	40.053	3.59	40.143	8.85	40.108	4.98	40.133	3.35	40.108	8.74	40.069	4.58	40.071	2.71
	38.898	11.02	38.876	10.96	38.876	2.97	38.877	2.88	38.9	6.93	38.889	10.71	38.88	10.54	40.092	3.43	40.183	9.47	40.147	5.87	40.172	3.2	40.148	9.07	40.109	4.36	40.119	3.36
	38.937	11.06	38.916	7.6	38.916	2.97	38.917	2.83	38.939	9.99	38.929	10.74	38.921	10.49	40.133	3.31	40.223	9.79	40.187	5.85	40.212	3.15	40.187	9.25	40.148	4.16	40.158	4.56
	38.977	10.9	38.955	4.83	38.955	2.96	38.956	2.8	38.978	11.23	38.968	10.73	38.959	10.36	40.173	3.25	40.261	10.39	40.226	5.54	40.252	2.99	40.226	9.52	40.188	3.99	40.198	5.7
	39.016	10.88	38.994	3.59	38.994	2.93	38.997	2.73	39.017	10.99	39.007	10.79	38.999	10.37	40.213	3.17	40.301	10.48	40.266	5.31	40.292	2.9	40.266	9.71	40.228	3.86	40.238	6.79
	39.056	10.9	39.033	3.25	39.034	2.89	39.035	2.7	39.058	10.67	39.047	10.84	39.039	10.42	40.251	3.09	40.341	10.84	40.306	5.15	40.347	3.69	40.305	8.94	40.268	3.71	40.278	7.7
	39.095	10.92	39.074	3.21	39.073	2.88	39.074	2.74	39.097	10.79	39.086	9.4	39.077	10.49	40.311	3.18	40.381	11.06	40.346	4.98	40.386	4.7	40.345	6.11	40.307	3.51	40.317	8.49
	39.135	10.95	39.113	3.2	39.113	5.55	39.114	2.76	39.136	10.82	39.127	5.78	39.117	10.5	40.351	4.46	40.42	11.28	40.386	4.81	40.425	5.8	40.396	4.78	40.346	3.4	40.355	9.12
	39.174	11	39.152	3.14	39.152	8.99	39.153	2.76	39.175	10.65	39.165	3.71	39.157	10.53	40.39	5.61	40.459	11.49	40.425	4.58	40.465	6.63	40.435	5.36	40.387	3.32	40.396	9.67
	39.213	11.05	39.191	3.1	39.191	11.05	39.193	2.78	39.214	10.64	39.205	2.91	39.197	10.58	40.431	6.52	40.499	10.54	40.466	4.41	40.504	7.37	40.475	4.2	40.426	3.2	40.434	10.14
	39.253	11.06	39.23	3.07	39.231	11.35	39.232	2.74	39.255	10.66	39.244	2.77	39.236	10.63	40.469	7.38	40.537	6.85	40.505	4.28	40.544	8.13	40.514	4.91	40.466	3.08	40.474	10.64
	39.293	11.08	39.27	3.04	39.27	10.99	39.273	2.7	39.293	10.67	39.283	2.77	39.274	10.67	40.508	8.05	40.595	6.32	40.544	4.13	40.583	8.79	40.554	4.72	40.505	2.98	40.513	11.07
	39.331	11.11	39.31	3.04	39.31	10.95	39.311	2.69	39.333	10.71	39.323	2.73	39.314	10.69	40.548	8.69	40.634	5.29	40.584	4.03	40.622	9.24	40.595	4.54	40.545	2.84	40.552	11.3
	39.371	11.13	39.348	3.05	39.348	11.02	39.35	2.69	39.372	10.77	39.362	2.69	39.354	10.71	40.588	9.18	40.674	5.57	40.624	3.86	40.662	9.85	40.634	4.41	40.585	2.71	40.592	11.61
	39.41	11.03	39.388	3.06	39.388	10.88	39.39	3.16	39.412	10.81	39.402	2.63	39.394	9.32	40.628	9.67	40.714	5.42	40.663	3.72	40.701	10.15	40.674	4.18	40.654	3.62	40.631	11.82
	39.45	8.06	39.427	3.07	39.428	10.79	39.429	6.49	39.451	10.83	39.441	2.57	39.433	5.76	40.666	9.94	40.754	5.21	40.703	3.49	40.741	10.5	40.714	4	40.693	4.68	40.67	12.19
	39.489	5.07	39.467	3.05	39.467	10.83	39.469	9.7	39.49	10.83	39.48	2.59	39.471	3.68	40.706	10.52	40.794	4.98	40.743	3.35	40.78	10.85	40.753	3.85	40.731	5.73	40.711	11.33
	39.529	3.62	39.507	3.02	39.507	10.88	39.508	11.14	39.53	10.87	39.52	2.61	39.511	2.83	40.745	10.67	40.833	4.77	40.783	3.26	40.818	11.02	40.793	3.7	40.771	6.59	40.75	7.47
	39.568	3.21	39.547	3.01	39.546	10.92	39.547	11.06	39.569	10.9	39.559	2.61	39.55	2.62	40.784	10.77	40.874	4.61	40.822	3.15	40.859	11.23	40.833	3.56	40.81	7.39	40.825	5.56
	39.607	3.12	39.585	3	39.586	10.96	39.587	10.74	39.61	10.39	39.599	2.62	39.59	2.61	40.825	11	40.913	4.47	40.862	3.02	40.898	11.49	40.872	3.45	40.85	8.22	40.864	5.29
	39.647	3.11	39.624	3.35	39.625	11	39.626	10.8	39.649	6.93	39.638	2.65	39.629	2.59	40.864	11.07	40.953	4.27	40.902	2.95	40.937	8.34	40.913	3.29	40.889	8.67	40.905	5.08
	39.686	3.08	39.664	6.6	39.664	11.04	39.666	10.84	39.689	4.33	39.677	2.65	39.669	2.57	40.903	11.35	40.992	4.08	40.971	4	41.006	6.32	40.952	3.03	40.928	9.07	40.945	4.92
	39.726	3.02	39.703	9.88	39.704	11.06	39.705	10.69	39.727	3.16	39.717	2.65	39.709	2.53	40.942	8.91	41.033	3.99	41.011	5.11	41.046	5.62	40.991	2.91	40.969	9.65	40.984	4.69
	39.765	2.97	39.744	11.39	39.743	11.1	39.744	10.68	39.767	2.85	39.756	2.63	39.747	2.46	41.007	6.54	41.072	3.86	41.05	6.1	41.086	4.82	41.032	2.81	41.007	9.95	41.023	4.5
	39.805	2.96	39.783	11.35	39.783	11.09	39.785	10.71	39.806	2.84	39.796	2.6	39.787	2.46	41.047	6.16	41.112	3.72	41.089	6.98	41.126	5.42	41.07	2.71	41.046	10.36	41.063	4.35
	39.844	2.99	39.822	11.02	39.822	11.12	39.823	10.72	39.845	2.83	39.835	4.05	39.827	2.48	41.087	5.71	41.152	3.58	41.129	7.88	41.165	5.19	41.11	2.58	41.086	10.7	41.104	4.14
	39.883	2.99	39.862	11.07	39.861	8.81	39.863	10.75	39.884	2.79	39.874	7.65	39.867	2.5	41.125	5.48	41.19	3.49	41.169	8.6	41.205	5.03	41.15	2.51	41.126	10.96	41.143	3.94
	39.924	2.98	39.9	11.12	39.901	5.48	39.902	10.79	39.925	2.75	39.914	10.31	39.905	2.49	41.166	5.3	41.231	3.29	41.208	9.25	41.246	4.88	41.189	2.62	41.166	10.99	41.183	3.78
	39.963	3	39.941	10.97	39.94	3.8	39.942	10.83	39.963	2.7	39.953	11.08	39.944	2.5	41.205	5.07	41.271	3.11	41.247	9.83	41.284	4.66	41.252	3.51	41.205	11.26	41.223	3.65
	40.002	2.99	39.98	10.95	39.98	3.21	39.982	10.85	40.003	2.68	39.994	10.77	39.985	2.46	41.244	4.85	41.309	3	41.286	10.22	41.325	4.49	41.291	4.4	41.244	8.67	41.261	3.51
	40.041	2.95	40.019	10.98	40.019	3.13	40.02	10.87	40.042	2.7	40.032	10.58	40.024	2.44	41.284	4.67	41.35	2.94	41.327	10.56	41.364	4.36	41.331	5.1	41.283	5.9	41.302	3.35
	40.08	2.93	40.059	11.02	40.059	3.13	40.06	10.89	40.082	2.7	40.072	10.69	40.063	2.42	41.325	4.52	41.39	3.41	41.366	10.88	41.403	4.19	41.369	5.81	41.339	5.65	41.342	3.24
	40.12	2.97	40.098	11.08	40.098	3.07	40.099	10.91	40.121	2.72	40.111	10.66	40.103	2.43	41.364	4.34	41.443	4.51	41.405	11.12	41.444	4.03	41.41	6.32	41.379	5.32	41.382	3.01
	40.159	3.01	40.138	11.11	40.138	3.04	40.139	10.69	40.16	2.71	40.15	10.52	40.141	3.89	41.404	4.14	41.484	5.62	41.444	11.38	41.483	3.9	41.449	6.94	41.418	5.12	41.42	2.87
	40.199	5.95	40.177	11.14	40.177	2.97	40.178	7.42	40.201	2.67	40.19	10.54	40.181	7.46	41.443	4.02	41.522	6.54	41.483	11.63	41.522	3.68	41.488	7.34	41.459	5.05	41.461	2.75
	40.238	9.26	40.217	11.15	40.216	2.9	40.218	4.61	40.239	2.67	40.229	10.58	40.221	10.21	41.484	3.9	41.562	7.4	41.524	11.79	41.562	3.51	41.528	7.77	41.498	4.86	41.501	2.64
	40.277	11.16	40.256	11.19	40.256	2.88	40.257	3.31	40.279	2.66	40.269	10.59	40.261	11.03	41.522	3.78	41.602	8.09	41.562	8.15	41.602	3.4	41.567	8.15	41.538	4.73	41.54	2.58
	40.317	11.35	40.295	11.24	40.295	2.92	40.296	2.94	40.319	2.64	40.308	10.64	40.3	10.67	41.562	3.66	41.641	8.62	41.602	5.41	41.642	3.31	41.607	8.39	41.578	4.52	41.616	3.11
	40.356	11.03	40.334	11.27	40.334	2.93	40.336	2.88	40.359	3.21	40.347	10.69	40.339	10.47	41.602	3.55	41.681	9.26	41.656	5.86	41.681	3.16	41.646	8.79	41.616	4.35	41.655	4.4
	40.396	10.99	40.373	11.1	40.374	2.93	40.375	2.88	40.398	6.62	40.387	10.73	40.378	10.59	41.643	3.36	41.719	9.49	41.696	5.84	41.721	3.01	41.684	9.06	41.656	4.2	41.695	5.53
	40.436	11.03	40.413	7.89	40.413	2.94	40.416	2.83	40.437	9.78	40.426	10.76	40.418	10.53	41.682	3.19	41.758	10.15	41.735	5.53	41.761	2.97	41.724	9.41	41.697	4.03	41.735	6.62
	40.474	10.92	40.452	4.99	40.453	2.96	40.454	2.8	40.477	11.15	40.466	10.77	40.458	10.36	41.722	3.06	41.799	10.52	41.775	5.31	41.8	2.97	41.763	9.65	41.736	3.88	41.775	7.53
	40.514	10.88	40.492	3.66	40.492	2.95	40.494	2.74	40.515	11.01	40.505	10.81	40.497	10.4	41.762	3.03	41.838	10.72	41.815	5.15	41.84	3.47	41.803	9.45	41.776	3.74	41.813	8.34
	40.553	10.9	40.532	3.26	40.532	2.93	40.533	2.71	40.555	10.68	40.545	10.85	40.536	10.47	41.801	3.19	41.878	10.82	41.855	4.95	41.883	4.42	41.843	6.55	41.815	3.61	41.853	9
	40.593	10.96	40.571	3.21	40.571	2.92	40.572	2.72	40.595	10.77	40.584	9.71	40.576	10.5	41.85	4.11	41.917	11.2	41.894	4.79	41.922	5.48	41.904	4.81	41.855	3.41	41.893	9.52
	40.632	10.99	40.611	3.2	40.61	5.26	40.612	2.75	40.634	10.8	40.623	6.1	40.615	10.54	41.889	5.33	41.955	11.3	41.935	4.59	41.962	6.43	41.944	5.35	41.895	3.22	41.932	10.08
	40.672	11	40.65	3.15	40.65	8.78	40.651	2.75	40.674	10.66	40.663	3.9	40.654	10.57	41.928	6.31	41.996	11.17	41.975	4.46	42.001	7.25	41.984	4.35	41.935	3.1	41.971	10.66
	40.712	11.03	40.69	3.12	40.689	11	40.69	2.74	40.712	10.66	40.702	3.01	40.694	10.59	41.967	7.19	42.035	10.46	42.013	4.28	42.04	7.93	42.023	4.91	41.975	2.99	42.011	11.05
	40.751	11.06	40.729	3.05	40.729	11.35	40.73	2.76	40.752	10.67	40.742	2.8	40.732	10.64	42.006	7.9	42.075	7.82	42.053	4.06	42.08	8.65	42.064	4.72	42.013	2.86	42.05	11.43
	40.79	11.1	40.767	3.03	40.768	10.99	40.769	2.75	40.792	10.69	40.781	2.81	40.772	10.67	42.046	8.57	42.143	6.2	42.093	3.92	42.119	9.2	42.103	4.53	42.053	2.78	42.09	11.75
	40.829	11.12	40.808	3.05	40.808	10.92	40.809	2.74	40.831	10.73	40.82	2.77	40.811	10.71	42.086	9.01	42.184	5.15	42.133	3.8	42.159	9.64	42.144	4.38	42.093	2.78	42.128	11.95
	40.869	11.13	40.847	3.05	40.847	11.02	40.848	2.72	40.87	10.76	40.86	2.73	40.852	10.72	42.126	9.49	42.224	5.6	42.172	3.65	42.198	10.1	42.183	4.2	42.149	3.24	42.167	12.14
	40.908	11.13	40.887	3.05	40.886	10.93	40.888	3	40.909	10.79	40.899	2.68	40.891	9.64	42.165	9.95	42.264	5.41	42.212	3.49	42.237	10.4	42.223	4.02	42.189	4.37	42.208	11.98
	40.947	8.35	40.926	3.03	40.926	10.79	40.927	6.23	40.95	10.82	40.939	2.63	40.93	6.07	42.203	10.14	42.303	5.21	42.252	3.38	42.277	10.62	42.262	3.77	42.228	5.34	42.247	8.15
	40.987	5.17	40.965	3.03	40.964	10.78	40.966	9.53	40.989	10.85	40.978	2.64	40.97	3.85	42.243	10.42	42.343	4.95	42.291	3.28	42.316	11.06	42.302	3.61	42.269	6.34	42.287	5.32
	41.026	3.62	41.004	3.05	41.004	10.82	41.006	11.14	41.028	10.86	41.017	2.64	41.009	2.88	42.282	10.65	42.382	4.78	42.331	3.17	42.355	11.23	42.341	3.44	42.308	7.12	42.333	5.55
	41.066	3.17	41.043	3.04	41.043	10.9	41.045	11.11	41.067	10.87	41.057	2.62	41.049	2.65	42.322	10.97	42.423	4.63	42.371	3.13	42.395	11.29	42.381	3.34	42.347	7.8	42.374	5.22
	41.105	3.08	41.084	3.02	41.083	10.96	41.085	10.74	41.106	10.59	41.096	2.63	41.088	2.63	42.362	11.15	42.461	4.46	42.411	3.08	42.434	9.09	42.421	3.18	42.386	8.47	42.414	5.14
	41.145	3.1	41.123	3.24	41.123	11.01	41.124	10.77	41.147	7.24	41.136	2.61	41.127	2.62	42.4	11.33	42.501	4.29	42.468	3.92	42.474	6.11	42.46	3.02	42.425	9	42.453	4.93
	41.185	3.06	41.163	6.35	41.161	11.01	41.164	10.84	41.186	4.5	41.176	2.59	41.167	2.59	42.44	9.39	42.541	4.15	42.507	5	42.515	6.05	42.5	2.96	42.465	9.54	42.493	4.75
	41.223	3.02	41.202	9.67	41.202	11.03	41.203	10.69	41.226	3.25	41.214	2.58	41.206	2.56	42.517	6.49	42.581	3.96	42.547	6.03	42.555	5.63	42.541	2.86	42.504	9.93	42.533	4.57
	41.263	2.96	41.242	11.32	41.24	11.07	41.242	10.65	41.265	2.89	41.254	2.58	41.245	2.5	42.555	5.89	42.62	3.75	42.587	6.94	42.594	4.94	42.58	2.75	42.544	10.3	42.573	4.36
	41.302	2.93	41.281	11.36	41.28	11.11	41.283	10.66	41.305	2.86	41.293	2.58	41.284	2.45	42.595	5.64	42.66	3.64	42.627	7.6	42.634	5.43	42.62	2.66	42.583	10.52	42.611	4.17
	41.342	2.92	41.319	11.05	41.32	11.15	41.321	10.68	41.344	2.84	41.333	3.84	41.324	2.43	42.635	5.48	42.701	3.54	42.665	8.57	42.675	5.19	42.66	2.6	42.623	10.66	42.651	3.95
	41.382	2.94	41.359	11.1	41.359	9.08	41.361	10.73	41.382	2.8	41.373	7.36	41.364	2.44	42.675	5.24	42.74	3.39	42.705	9.16	42.715	5.04	42.699	2.63	42.662	10.93	42.691	3.74
	41.422	2.94	41.398	11.14	41.399	5.58	41.4	10.8	41.422	2.78	41.412	10.14	41.403	2.47	42.715	5.04	42.779	3.23	42.744	9.73	42.753	4.85	42.749	3.29	42.701	11.03	42.731	3.57
	41.461	2.94	41.439	10.97	41.437	3.78	41.439	10.82	41.461	2.72	41.451	11.08	41.443	2.47	42.755	4.84	42.82	3.17	42.783	10.09	42.793	4.61	42.788	4.21	42.741	9.3	42.771	3.5
	41.5	2.96	41.478	10.94	41.478	3.16	41.479	10.84	41.5	2.67	41.49	10.8	41.482	2.46	42.794	4.68	42.859	3.11	42.824	10.51	42.833	4.46	42.827	4.95	42.78	7.43	42.811	3.31
	41.54	2.98	41.516	10.97	41.517	3.07	41.518	10.86	41.54	2.67	41.53	10.59	41.521	2.48	42.833	4.51	42.899	3.58	42.863	10.76	42.872	4.3	42.867	5.69	42.82	5.85	42.85	3.11
	41.578	2.96	41.557	11.02	41.556	3.08	41.558	10.89	41.579	2.7	41.57	10.69	41.56	2.5	42.873	4.36	42.942	4.22	42.902	11.04	42.912	4.13	42.907	6.4	42.887	5.59	42.89	3.04
	41.618	2.93	41.596	11.05	41.596	3	41.597	10.92	41.619	2.72	41.61	10.66	41.599	2.49	42.913	4.2	42.98	5.38	42.942	11.28	42.952	3.97	42.946	6.89	42.926	5.28	42.93	2.96
	41.657	2.95	41.635	11.09	41.635	2.98	41.636	10.85	41.658	2.71	41.648	10.54	41.64	3.66	42.953	3.97	43.019	6.38	42.98	11.46	42.992	3.79	42.986	7.4	42.967	5.24	42.97	2.82
	41.696	5.72	41.675	11.13	41.675	2.95	41.676	7.69	41.698	2.71	41.688	10.58	41.679	7.16	42.993	3.79	43.06	7.23	43.02	11.67	43.031	3.68	43.024	7.88	43.007	5.01	43.008	2.75
	41.736	9.12	41.714	11.19	41.714	2.92	41.715	4.72	41.737	2.73	41.727	10.61	41.719	9.99	43.033	3.65	43.099	8.02	43.059	9.01	43.072	3.56	43.064	8.29	43.046	4.83	43.049	2.65
	41.776	11.1	41.753	11.22	41.753	2.92	41.755	3.34	41.777	2.72	41.766	10.63	41.758	10.99	43.072	3.55	43.139	8.59	43.098	5.99	43.111	3.43	43.103	8.58	43.085	4.68	43.114	2.76
	41.815	11.35	41.792	11.24	41.793	2.92	41.794	2.92	41.816	2.71	41.806	10.67	41.797	10.71	43.112	3.41	43.178	9.17	43.165	5.83	43.15	3.34	43.142	8.96	43.126	4.48	43.153	4.11
	41.854	11.03	41.833	11.26	41.832	2.92	41.834	2.89	41.855	3.1	41.845	10.69	41.836	10.46	43.152	3.29	43.216	9.56	43.205	5.78	43.19	3.15	43.183	9.16	43.165	4.24	43.192	5.32
	41.894	10.98	41.872	11.23	41.872	2.92	41.873	2.87	41.895	6.39	41.885	10.74	41.875	10.57	43.192	3.18	43.256	9.85	43.244	5.52	43.23	2.98	43.222	9.51	43.205	4.06	43.231	6.47
	41.934	11.06	41.912	8.17	41.911	2.92	41.912	2.81	41.934	9.55	41.924	10.76	41.914	10.54	43.23	3.14	43.296	10.18	43.285	5.32	43.269	2.91	43.262	9.66	43.244	3.9	43.272	7.4
	41.972	10.95	41.951	5.13	41.951	2.93	41.952	2.78	41.975	11.06	41.964	10.78	41.955	10.39	43.27	3.08	43.335	10.41	43.324	5.13	43.34	3.1	43.301	9.89	43.285	3.77	43.311	8.25
	42.012	10.89	41.99	3.7	41.99	2.91	41.991	2.74	42.014	11.04	42.003	10.82	41.994	10.4	43.347	3.94	43.374	11.06	43.364	4.92	43.38	4.22	43.34	7.24	43.324	3.61	43.349	8.96
	42.051	10.91	42.03	3.28	42.029	2.91	42.03	2.7	42.053	10.7	42.042	10.82	42.033	10.43	43.386	5.1	43.414	11.03	43.403	4.71	43.419	5.27	43.38	5.06	43.363	3.42	43.389	9.6
	42.092	10.94	42.069	3.24	42.069	2.91	42.071	2.71	42.092	10.74	42.081	9.92	42.073	10.49	43.425	6.1	43.453	11.26	43.444	4.54	43.458	6.19	43.454	5.34	43.403	3.3	43.428	10.16
	42.131	10.97	42.109	3.23	42.108	4.95	42.109	2.72	42.131	10.79	42.121	6.36	42.113	10.55	43.466	6.95	43.492	11.39	43.483	4.43	43.498	7.09	43.493	4.38	43.443	3.24	43.467	10.71
	42.169	11.01	42.147	3.15	42.148	8.23	42.149	2.69	42.17	10.65	42.16	4.02	42.152	10.54	43.504	7.87	43.532	10.42	43.523	4.24	43.537	7.77	43.533	4.98	43.482	3.1	43.507	11.05
	42.209	11.01	42.187	3.12	42.187	10.63	42.188	2.71	42.21	10.64	42.201	3.04	42.191	10.58	43.543	8.66	43.572	8.15	43.562	4.04	43.577	8.54	43.573	4.74	43.523	3.02	43.547	11.35
	42.248	11.03	42.226	3.07	42.226	11.45	42.228	2.72	42.249	10.66	42.24	2.82	42.231	10.63	43.583	9.14	43.61	5.59	43.602	3.92	43.616	9.02	43.611	4.52	43.562	2.96	43.586	11.62
	42.289	11.06	42.265	3.03	42.266	11.11	42.267	2.71	42.289	10.7	42.279	2.81	42.27	10.68	43.622	9.57	43.653	6.08	43.642	3.8	43.655	9.55	43.651	4.35	43.601	2.75	43.626	11.93
	42.328	11.1	42.306	3.04	42.304	10.96	42.306	2.69	42.328	10.73	42.318	2.77	42.31	10.71	43.662	9.98	43.692	5.18	43.681	3.69	43.695	10.02	43.691	4.16	43.642	3.2	43.664	12.2
	42.367	11.12	42.345	3.03	42.345	11.06	42.346	2.68	42.368	10.73	42.357	2.72	42.349	10.74	43.701	10.25	43.732	5.56	43.722	3.56	43.734	10.3	43.731	4.01	43.687	4.23	43.704	12.33
	42.406	11.13	42.385	3.04	42.384	11.01	42.385	2.84	42.407	10.77	42.397	2.69	42.388	9.9	43.741	10.5	43.772	5.36	43.761	3.43	43.773	10.61	43.77	3.83	43.726	5.19	43.743	9.17
	42.446	8.54	42.423	3.06	42.423	10.88	42.425	5.94	42.446	10.81	42.436	2.62	42.428	6.36	43.781	10.72	43.812	5.17	43.8	3.33	43.813	10.86	43.811	3.64	43.765	6.2	43.803	5.81
	42.486	5.33	42.463	3.06	42.463	10.88	42.464	9.33	42.486	10.85	42.476	2.58	42.467	3.97	43.819	11.03	43.851	4.98	43.84	3.1	43.852	11.04	43.851	3.53	43.804	6.98	43.843	5.49
	42.524	3.7	42.503	3.04	42.502	10.91	42.503	11.06	42.525	10.87	42.515	2.58	42.507	2.91	43.859	11.12	43.891	4.8	43.88	3.03	43.892	11.27	43.889	3.41	43.844	7.69	43.883	5.13
	42.564	3.21	42.542	3.05	42.542	10.96	42.543	11.11	42.564	10.9	42.554	2.61	42.545	2.64	43.899	11.29	43.932	4.57	43.921	3.07	43.931	9.92	43.93	3.23	43.883	8.4	43.922	5.09
	42.603	3.11	42.582	3.03	42.581	10.97	42.582	10.75	42.605	10.74	42.594	2.62	42.584	2.61	43.938	10.44	43.97	4.39	43.965	3.75	43.971	6.64	43.97	3.16	43.923	8.93	43.962	4.87
	42.643	3.12	42.621	3.14	42.62	10.99	42.623	10.8	42.644	7.5	42.633	2.63	42.624	2.57	43.977	6.87	44.01	4.22	44.005	4.87	44.024	6.07	44.01	3.01	43.963	9.43	44.002	4.71
	42.683	3.07	42.66	6.09	42.66	11.03	42.662	10.88	42.684	4.6	42.673	2.63	42.664	2.55	44.025	6.6	44.05	4.08	44.044	5.96	44.064	5.48	44.048	2.77	44.002	9.77	44.042	4.52
	42.722	3.03	42.7	9.44	42.699	11.07	42.7	10.69	42.723	3.27	42.712	2.64	42.704	2.52	44.065	5.91	44.09	3.92	44.083	6.85	44.103	5.57	44.088	2.66	44.041	10.21	44.08	4.28
	42.761	2.98	42.739	11.26	42.739	11.08	42.741	10.63	42.762	2.88	42.752	2.64	42.743	2.47	44.104	5.65	44.13	3.76	44.124	7.65	44.143	5.36	44.128	2.57	44.08	10.45	44.12	4.1
	42.8	2.97	42.779	11.42	42.778	11.1	42.779	10.66	42.801	2.82	42.792	2.63	42.783	2.45	44.144	5.47	44.169	3.66	44.162	8.42	44.184	5.21	44.167	2.55	44.119	10.75	44.161	3.96
	42.839	2.96	42.817	11.06	42.818	11.12	42.82	10.7	42.84	2.81	42.83	3.61	42.821	2.48	44.185	5.26	44.209	3.54	44.202	9.12	44.222	5	44.246	3.01	44.16	10.88	44.201	3.79
	42.879	2.94	42.858	11.03	42.857	9.35	42.858	10.74	42.88	2.77	42.869	7.11	42.861	2.5	44.224	5.05	44.249	3.44	44.241	9.72	44.262	4.81	44.286	3.98	44.199	11.11	44.24	3.62
	42.918	2.94	42.897	11.09	42.896	5.79	42.897	10.78	42.919	2.77	42.909	10	42.901	2.5	44.263	4.79	44.289	3.32	44.28	10.06	44.302	4.65	44.325	4.84	44.237	10.2	44.279	3.49
	42.958	2.96	42.936	10.95	42.936	3.88	42.937	10.78	42.959	2.7	42.948	11.06	42.94	2.5	44.303	4.63	44.329	3.22	44.321	10.37	44.341	4.47	44.365	5.58	44.277	6.91	44.319	3.3
	42.998	2.97	42.975	10.92	42.975	3.19	42.976	10.81	42.998	2.65	42.988	10.83	42.98	2.5	44.344	4.47	44.367	3.12	44.36	10.79	44.381	4.32	44.403	6.23	44.316	4.64	44.359	3.11
	43.038	2.96	43.014	10.94	43.015	3.08	43.017	10.85	43.037	2.69	43.027	10.61	43.019	2.46	44.382	4.31	44.438	4.04	44.399	11.02	44.421	4.12	44.443	6.76	44.396	5.29	44.399	2.99
	43.077	2.96	43.054	10.98	43.054	3.1	43.055	10.9	43.078	2.72	43.066	10.7	43.058	2.43	44.423	4.1	44.478	5.15	44.439	11.15	44.461	3.9	44.482	7.27	44.435	5.22	44.438	2.88
	43.115	2.97	43.093	11.05	43.094	3.04	43.094	10.94	43.116	2.72	43.107	10.67	43.098	2.42	44.463	3.98	44.518	6.24	44.478	11.47	44.5	3.76	44.522	7.75	44.475	5.03	44.477	2.75
	43.156	2.94	43.133	11.11	43.133	2.98	43.134	10.91	43.157	2.71	43.146	10.52	43.137	3.38	44.502	3.87	44.557	7.05	44.517	11.7	44.54	3.63	44.562	8.3	44.515	4.86	44.517	2.59
	43.194	5.44	43.173	11.14	43.172	2.93	43.173	7.98	43.196	2.71	43.186	10.52	43.177	6.87	44.541	3.78	44.597	7.85	44.557	9.74	44.581	3.51	44.601	8.59	44.555	4.71	44.558	2.6
	43.234	8.91	43.212	11.16	43.212	2.9	43.214	4.92	43.235	2.68	43.224	10.56	43.215	9.85	44.582	3.62	44.636	8.61	44.596	6.56	44.62	3.35	44.64	8.97	44.595	4.52	44.597	2.61
	43.274	11.08	43.252	11.19	43.251	2.92	43.252	3.44	43.274	2.64	43.263	10.61	43.255	11.01	44.622	3.52	44.675	9.07	44.674	5.82	44.659	3.24	44.68	9.14	44.633	4.32	44.65	3.71
	43.313	11.37	43.291	11.22	43.291	2.94	43.292	2.96	43.313	2.63	43.303	10.66	43.295	10.75	44.66	3.36	44.715	9.63	44.714	5.64	44.699	3.16	44.719	9.48	44.674	4.14	44.689	4.89
	43.352	11.04	43.329	11.26	43.33	2.96	43.331	2.89	43.354	2.89	43.342	10.67	43.334	10.43	44.701	3.14	44.754	10.01	44.753	5.47	44.738	3.05	44.759	9.66	44.714	4.01	44.728	6.12
	43.391	11.02	43.37	11.24	43.369	2.94	43.371	2.87	43.392	6.1	43.382	10.69	43.374	10.55	44.741	3.03	44.793	10.44	44.793	5.26	44.779	2.99	44.797	9.87	44.754	3.88	44.768	7.11
	43.432	11.09	43.408	8.44	43.409	2.92	43.411	2.82	43.432	9.41	43.421	10.75	43.412	10.56	44.781	3	44.833	10.7	44.833	5.14	44.818	2.94	44.837	8.01	44.793	3.74	44.808	8.09
	43.47	10.97	43.449	5.32	43.448	2.9	43.449	2.79	43.471	11.1	43.461	10.81	43.452	10.37	44.845	3.69	44.872	10.95	44.873	4.91	44.877	3.8	44.876	5.49	44.833	3.61	44.847	8.73
	43.51	10.88	43.487	3.82	43.488	2.9	43.488	2.75	43.51	11.11	43.5	10.83	43.492	10.38	44.884	4.73	44.911	11.09	44.912	4.72	44.916	4.92	44.922	5.64	44.872	3.42	44.886	9.54
	43.55	10.93	43.526	3.33	43.527	2.89	43.528	2.7	43.55	10.73	43.54	10.85	43.531	10.43	44.924	5.91	44.95	11.31	44.952	4.57	44.955	6	44.963	5.28	44.912	3.21	44.926	9.97
	43.589	10.96	43.566	3.24	43.566	2.86	43.567	2.71	43.589	10.77	43.579	10.17	43.571	10.51	44.962	6.87	44.991	11.42	44.992	4.41	44.996	6.85	45.002	4.97	44.952	3.1	44.965	10.54
	43.628	10.99	43.605	3.22	43.606	4.7	43.608	2.74	43.63	10.86	43.618	6.64	43.61	10.56	45.002	7.61	45.03	8.95	45.031	4.26	45.034	7.66	45.041	4.95	44.992	2.99	45.004	10.94
	43.667	11.03	43.645	3.16	43.645	8.24	43.646	2.73	43.668	10.68	43.658	4.15	43.649	10.57	45.041	8.3	45.069	6.02	45.071	4.1	45.074	8.37	45.081	4.75	45.031	2.84	45.043	11.21
	43.707	11.05	43.685	3.11	43.685	10.72	43.686	2.74	43.708	10.63	43.698	3.09	43.689	10.6	45.082	8.79	45.123	6.01	45.112	3.98	45.113	8.87	45.121	4.53	45.07	2.74	45.083	11.41
	43.747	11.08	43.725	3.07	43.724	11.38	43.725	2.74	43.747	10.68	43.737	2.81	43.727	10.65	45.121	9.39	45.163	5.86	45.151	3.81	45.152	9.45	45.161	4.35	45.11	2.75	45.123	11.63
	43.786	11.08	43.764	3.02	43.764	11.04	43.765	2.69	43.786	10.72	43.776	2.78	43.767	10.67	45.159	9.83	45.203	5.53	45.19	3.59	45.192	9.8	45.2	4.16	45.183	3.84	45.162	12.13
	43.825	11.12	43.803	3.01	43.803	10.92	43.804	2.67	43.826	10.76	43.815	2.74	43.806	10.73	45.2	10.23	45.242	5.35	45.23	3.46	45.231	10.25	45.24	4.02	45.223	4.92	45.201	12.12
	43.864	11.16	43.843	3.04	43.842	11.07	43.843	2.65	43.865	10.78	43.855	2.71	43.847	10.76	45.238	10.48	45.282	5.1	45.27	3.36	45.271	10.62	45.279	3.86	45.263	5.88	45.24	11.55
	43.905	11.18	43.882	3.05	43.882	11.02	43.883	2.71	43.905	10.79	43.895	2.68	43.886	10.08	45.278	10.7	45.321	4.91	45.309	3.24	45.31	10.74	45.319	3.69	45.301	6.73	45.28	9.99
	43.944	8.89	43.921	3.04	43.921	10.87	43.922	5.59	43.944	10.82	43.934	2.6	43.925	6.63	45.317	10.97	45.36	4.75	45.349	3.12	45.349	11.15	45.359	3.5	45.34	7.49	45.319	6.52
	43.984	5.49	43.96	3.06	43.961	10.86	43.961	8.97	43.983	10.85	43.973	2.61	43.964	4.12	45.358	11.19	45.401	4.58	45.389	3.07	45.389	11.34	45.399	3.29	45.38	8.21	45.392	5.48
	44.022	3.71	44	3.06	44	10.89	44.001	10.92	44.023	10.88	44.012	2.64	44.003	3	45.397	11.21	45.441	4.37	45.463	3.34	45.429	11.05	45.439	3.18	45.419	8.81	45.431	5.01
	44.061	3.16	44.04	3.06	44.04	10.93	44.041	11.12	44.062	10.91	44.051	2.65	44.044	2.69	45.436	11.2	45.481	4.2	45.503	4.48	45.467	7.6	45.478	3.09	45.459	9.26	45.471	5.08
	44.101	3.06	44.078	3.04	44.079	10.97	44.08	10.77	44.102	10.81	44.091	2.66	44.083	2.65	45.476	7.83	45.519	4.07	45.542	5.66	45.532	6.24	45.518	2.94	45.498	9.75	45.511	4.92
	44.14	3.1	44.118	3.05	44.118	11	44.119	10.76	44.142	7.77	44.13	2.65	44.122	2.62	45.514	6.14	45.559	3.97	45.58	6.63	45.572	5.57	45.557	2.77	45.538	10.12	45.55	4.72
	44.18	3.08	44.158	5.82	44.158	11	44.158	10.85	44.18	4.83	44.171	2.63	44.162	2.59	45.575	6.27	45.6	3.85	45.62	7.47	45.612	4.67	45.598	2.7	45.578	10.44	45.589	4.46
	44.219	3.03	44.198	9.27	44.197	11.01	44.198	10.7	44.22	3.41	44.21	2.6	44.2	2.55	45.615	5.87	45.639	3.7	45.659	8.19	45.652	5.41	45.638	2.64	45.617	10.68	45.63	4.28
	44.258	2.95	44.237	11.23	44.236	11.05	44.237	10.67	44.259	2.96	44.249	2.56	44.241	2.51	45.654	5.64	45.679	3.57	45.7	8.87	45.691	5.13	45.678	2.64	45.656	10.94	45.669	4.12
	44.299	2.91	44.275	11.44	44.276	11.1	44.277	10.71	44.299	2.89	44.289	2.54	44.28	2.46	45.693	5.44	45.718	3.37	45.738	9.41	45.731	4.93	45.743	2.75	45.695	11.03	45.709	3.94
	44.338	2.94	44.315	11.06	44.315	11.12	44.316	10.73	44.339	2.86	44.328	3.3	44.319	2.44	45.734	5.18	45.759	3.19	45.777	9.94	45.772	4.77	45.783	3.75	45.734	11.01	45.749	3.74
	44.377	2.98	44.354	11.04	44.355	9.6	44.357	10.75	44.379	2.83	44.368	6.77	44.359	2.45	45.774	4.99	45.797	3.1	45.817	10.34	45.811	4.6	45.823	4.65	45.775	7.59	45.789	3.57
	44.416	2.96	44.394	11.11	44.394	6.05	44.396	10.78	44.417	2.8	44.407	9.85	44.398	2.46	45.812	4.82	45.838	3	45.857	10.64	45.851	4.45	45.862	5.37	45.814	5.14	45.827	3.46
	44.455	2.97	44.434	10.95	44.434	4.01	44.435	10.81	44.456	2.74	44.446	11.08	44.438	2.49	45.852	4.66	45.878	2.89	45.896	10.97	45.89	4.25	45.9	6.05	45.864	5.62	45.868	3.34
	44.495	2.98	44.474	10.88	44.473	3.24	44.474	10.84	44.496	2.71	44.485	10.88	44.476	2.49	45.892	4.46	45.936	3.61	45.935	11.25	45.93	4.09	45.94	6.69	45.904	5.23	45.908	3.2
	44.534	2.98	44.513	10.94	44.512	3.1	44.513	10.87	44.535	2.68	44.525	10.61	44.516	2.48	45.933	4.35	45.976	4.72	45.975	11.42	45.969	3.95	45.979	7.3	45.944	5.29	45.946	3.08
	44.574	2.96	44.552	11.01	44.552	3.11	44.552	10.89	44.575	2.67	44.564	10.69	44.555	2.5	45.972	4.16	46.015	5.85	46.015	11.66	46.01	3.84	46.019	7.69	45.983	5.05	45.986	2.91
	44.613	2.94	44.592	11.06	44.591	3.04	44.592	10.9	44.614	2.68	44.603	10.7	44.594	2.51	46.011	3.95	46.054	6.7	46.053	10.69	46.049	3.73	46.059	8.23	46.024	4.88	46.027	2.73
	44.653	2.94	44.631	11.09	44.631	2.99	44.631	10.92	44.653	2.69	44.643	10.51	44.635	3.2	46.051	3.81	46.094	7.53	46.093	7.1	46.088	3.59	46.098	8.57	46.063	4.73	46.067	2.69
	44.693	5.15	44.67	11.11	44.67	2.95	44.671	8.31	44.693	2.71	44.682	10.51	44.674	6.63	46.091	3.68	46.133	8.4	46.143	6.67	46.128	3.37	46.138	8.94	46.103	4.53	46.106	2.63
	44.731	8.62	44.709	11.14	44.71	2.91	44.71	5.13	44.732	2.68	44.723	10.57	44.713	9.69	46.131	3.54	46.172	8.91	46.183	5.76	46.168	3.23	46.177	9.15	46.143	4.38	46.147	3.49
	44.771	10.93	44.749	11.18	44.749	2.89	44.75	3.51	44.772	2.68	44.761	10.64	44.753	10.95	46.171	3.41	46.212	9.35	46.223	5.72	46.208	3.14	46.217	9.48	46.183	4.14	46.187	4.8
	44.81	11.38	44.788	11.2	44.788	2.92	44.789	2.97	44.812	2.68	44.802	10.68	44.792	10.76	46.211	3.29	46.251	9.76	46.262	5.43	46.247	3.05	46.256	9.62	46.222	3.93	46.225	5.84
	44.849	11.06	44.827	11.21	44.828	2.94	44.828	2.88	44.852	2.8	44.841	10.69	44.832	10.44	46.249	3.24	46.291	10.35	46.302	5.27	46.287	2.94	46.294	9.84	46.262	3.8	46.265	6.91
	44.889	10.97	44.868	11.25	44.867	2.95	44.868	2.88	44.89	5.82	44.879	10.73	44.871	10.56	46.289	3.19	46.33	10.5	46.342	5.08	46.327	3.1	46.334	8.5	46.302	3.65	46.304	7.93
	44.928	11.05	44.907	8.74	44.906	2.94	44.907	2.83	44.929	9.17	44.919	10.74	44.911	10.58	46.33	3.61	46.369	10.78	46.382	4.93	46.373	3.78	46.373	5.72	46.341	3.47	46.343	8.6
	44.968	10.96	44.946	5.47	44.946	2.92	44.947	2.79	44.969	10.96	44.958	10.78	44.95	10.4	46.382	4.7	46.408	10.97	46.421	4.74	46.413	4.85	46.431	5.68	46.381	3.32	46.383	9.26
	45.007	10.86	44.986	3.81	44.985	2.88	44.986	2.75	45.008	11.1	44.998	10.82	44.989	10.39	46.422	5.79	46.448	11.2	46.462	4.59	46.452	5.78	46.472	5.24	46.42	3.24	46.423	9.91
	45.047	10.86	45.025	3.26	45.025	2.86	45.026	2.7	45.049	10.73	45.038	10.85	45.029	10.44	46.46	6.74	46.488	11.44	46.502	4.38	46.491	6.7	46.511	4.97	46.46	3.15	46.461	10.47
	45.087	10.9	45.064	3.19	45.064	2.85	45.065	2.71	45.088	10.76	45.076	10.37	45.068	10.48	46.5	7.55	46.527	10.21	46.54	4.18	46.531	7.54	46.55	4.94	46.5	3.01	46.502	10.93
	45.125	10.97	45.104	3.2	45.104	4.43	45.104	2.73	45.126	10.86	45.116	6.85	45.108	10.54	46.539	8.26	46.567	6.62	46.58	4.06	46.57	8.14	46.59	4.72	46.54	2.93	46.541	11.25
	45.166	11.01	45.143	3.13	45.143	7.98	45.145	2.73	45.166	10.68	45.155	4.21	45.146	10.57	46.578	8.73	46.631	6.01	46.62	3.9	46.61	8.86	46.63	4.52	46.579	2.87	46.579	11.32
	45.205	11.03	45.183	3.08	45.183	10.61	45.183	2.72	45.205	10.61	45.195	3.07	45.186	10.57	46.618	9.29	46.671	5.9	46.659	3.77	46.649	9.42	46.669	4.36	46.618	2.73	46.62	11.76
	45.244	11.05	45.222	3.03	45.222	11.37	45.224	2.74	45.246	10.64	45.234	2.78	45.226	10.61	46.657	9.61	46.712	5.54	46.699	3.57	46.689	9.72	46.71	4.1	46.68	3.61	46.658	12.04
	45.283	11.07	45.261	3.01	45.261	11.08	45.262	2.76	45.284	10.67	45.274	2.76	45.265	10.67	46.698	10.07	46.752	5.35	46.739	3.48	46.728	10.1	46.75	3.92	46.719	4.7	46.699	12.14
	45.324	11.1	45.3	3.02	45.301	10.97	45.302	2.73	45.323	10.71	45.314	2.73	45.304	10.72	46.737	10.3	46.791	5.14	46.78	3.4	46.767	10.45	46.789	3.78	46.759	5.71	46.737	11.21
	45.362	11.1	45.341	3.03	45.34	11.07	45.342	2.73	45.363	10.75	45.352	2.71	45.344	10.74	46.776	10.48	46.831	4.91	46.818	3.28	46.807	10.67	46.828	3.62	46.798	6.58	46.777	7.17
	45.401	11.14	45.38	3.04	45.38	11	45.38	2.72	45.402	10.77	45.392	2.68	45.382	10.32	46.816	10.81	46.871	4.76	46.859	3.16	46.846	10.92	46.868	3.44	46.838	7.37	46.821	6.29
	45.441	9.22	45.419	3.07	45.419	10.88	45.421	5.32	45.443	10.76	45.431	2.62	45.423	6.93	46.854	11.11	46.909	4.61	46.898	3.14	46.885	11.33	46.908	3.31	46.878	8.14	46.861	5.47
	45.48	5.73	45.458	3.08	45.458	10.9	45.46	8.74	45.482	10.8	45.471	2.6	45.461	4.29	46.894	11.09	46.95	4.42	46.937	3.08	46.926	11.35	46.947	3.22	46.917	8.66	46.9	4.88
	45.519	3.82	45.498	3.08	45.498	10.92	45.498	10.83	45.52	10.87	45.511	2.6	45.501	3.09	46.934	11.4	46.99	4.28	46.999	4.19	46.964	8.25	46.988	3.11	46.957	9.13	46.939	5.07
	45.559	3.2	45.538	3.04	45.537	10.94	45.538	11.13	45.561	10.91	45.55	2.6	45.541	2.7	46.973	8.39	47.029	4.08	47.039	5.32	47.041	6.15	47.028	2.98	46.995	9.61	46.98	4.9
	45.599	3.08	45.576	3.02	45.577	10.97	45.577	10.77	45.6	10.9	45.59	2.6	45.579	2.64	47.044	6.18	47.069	3.86	47.078	6.35	47.081	5.52	47.067	2.9	47.035	10.11	47.019	4.68
	45.638	3.1	45.616	3.02	45.616	11.01	45.617	10.74	45.64	8.05	45.629	2.61	45.619	2.62	47.083	5.86	47.109	3.71	47.118	7.15	47.121	5.57	47.106	2.78	47.075	10.25	47.059	4.5
	45.677	3.06	45.656	5.53	45.655	11.04	45.656	10.84	45.679	4.93	45.668	2.62	45.658	2.62	47.124	5.62	47.149	3.59	47.156	7.87	47.162	5.35	47.146	2.58	47.114	10.63	47.099	4.31
	45.718	3.01	45.695	8.97	45.695	11.06	45.696	10.73	45.719	3.42	45.707	2.6	45.698	2.63	47.164	5.45	47.188	3.46	47.196	8.66	47.2	5.16	47.186	2.48	47.154	10.81	47.138	4.14
	45.756	2.96	45.735	11.09	45.734	11.07	45.735	10.64	45.758	2.92	45.746	2.59	45.738	2.54	47.204	5.25	47.228	3.31	47.235	9.41	47.24	4.98	47.225	2.73	47.192	11.01	47.177	3.95
	45.796	2.94	45.774	11.46	45.774	11.08	45.775	10.67	45.796	2.86	45.787	2.61	45.777	2.46	47.242	5.04	47.268	3.2	47.276	9.73	47.28	4.81	47.281	3.59	47.232	11.22	47.217	3.8
	45.835	2.95	45.813	11.09	45.813	11.12	45.815	10.67	45.836	2.84	45.826	3.13	45.817	2.42	47.282	4.79	47.306	3.12	47.314	10.27	47.319	4.64	47.32	4.46	47.271	8.28	47.257	3.57
	45.874	2.96	45.852	11.02	45.853	9.95	45.854	10.71	45.875	2.78	45.865	6.49	45.856	2.47	47.322	4.57	47.346	3.06	47.353	10.6	47.359	4.39	47.358	5.22	47.31	5.65	47.297	3.41
	45.914	2.97	45.892	11.1	45.892	6.32	45.893	10.77	45.916	2.74	45.904	9.63	45.896	2.55	47.361	4.41	47.387	3.02	47.394	10.97	47.399	4.23	47.398	6.01	47.373	5.58	47.337	3.27
	45.953	2.98	45.932	11	45.931	4.1	45.932	10.82	45.955	2.69	45.943	10.97	45.935	2.59	47.402	4.28	47.427	3.54	47.433	11.21	47.438	4.09	47.437	6.41	47.413	5.1	47.377	3.14
	45.992	2.97	45.971	10.92	45.971	3.27	45.972	10.83	45.993	2.65	45.983	10.86	45.974	2.55	47.442	4.1	47.473	4.54	47.473	11.46	47.478	3.93	47.477	7.13	47.453	5.26	47.416	2.98
	46.032	2.97	46.011	10.95	46.01	3.12	46.011	10.85	46.033	2.65	46.022	10.6	46.014	2.48	47.482	3.93	47.512	5.63	47.512	11.53	47.518	3.74	47.517	7.61	47.492	4.99	47.455	2.86
	46.071	2.96	46.05	10.98	46.05	3.12	46.051	10.88	46.072	2.66	46.063	10.68	46.053	2.37	47.521	3.82	47.552	6.57	47.551	11.55	47.558	3.62	47.556	8.04	47.532	4.81	47.495	2.77
	46.111	2.95	46.09	11.01	46.089	3.06	46.09	10.92	46.112	2.68	46.102	10.68	46.093	2.3	47.56	3.72	47.591	7.5	47.591	7.93	47.597	3.48	47.596	8.49	47.572	4.66	47.535	2.69
	46.15	2.94	46.129	11.06	46.128	3	46.129	10.95	46.152	2.71	46.141	10.47	46.132	2.82	47.6	3.58	47.63	8.28	47.652	6.61	47.637	3.37	47.635	8.9	47.612	4.5	47.575	2.68
	46.189	4.91	46.168	11.09	46.168	2.94	46.169	8.62	46.191	2.7	46.18	10.47	46.171	6.19	47.641	3.47	47.67	8.95	47.692	5.73	47.677	3.27	47.675	9.04	47.651	4.3	47.644	3.01
	46.23	8.42	46.208	11.12	46.207	2.9	46.209	5.29	46.23	2.69	46.219	10.52	46.211	9.43	47.68	3.4	47.709	9.41	47.733	5.7	47.716	3.16	47.714	9.36	47.69	4.14	47.683	4.31
	46.268	10.85	46.246	11.14	46.247	2.92	46.248	3.58	46.269	2.68	46.259	10.57	46.25	10.93	47.719	3.15	47.749	9.95	47.772	5.45	47.756	2.99	47.752	9.66	47.731	3.98	47.723	5.52
	46.308	11.4	46.286	11.16	46.286	2.93	46.287	2.99	46.31	2.63	46.298	10.62	46.29	10.8	47.759	3.03	47.788	10.27	47.811	5.32	47.796	2.9	47.792	9.76	47.77	3.83	47.761	6.52
	46.347	11.11	46.326	11.22	46.325	2.91	46.326	2.9	46.349	2.65	46.338	10.67	46.328	10.37	47.799	2.99	47.827	10.55	47.851	5.05	47.87	3.44	47.831	9.27	47.81	3.67	47.802	7.59
	46.387	11	46.365	11.26	46.365	2.92	46.366	2.91	46.389	5.54	46.377	10.69	46.367	10.42	47.839	3.56	47.867	10.85	47.891	4.86	47.91	4.5	47.872	6.18	47.85	3.57	47.84	8.44
	46.426	11.08	46.405	9.03	46.404	2.93	46.405	2.86	46.427	8.97	46.416	10.69	46.407	10.45	47.88	4.46	47.906	11.1	47.931	4.68	47.949	5.49	47.941	5.61	47.89	3.41	47.881	9.16
	46.466	10.96	46.443	5.65	46.444	2.92	46.444	2.81	46.466	10.94	46.456	10.75	46.447	10.3	47.918	5.5	47.946	11.32	47.97	4.53	47.989	6.45	47.98	5.2	47.929	3.18	47.92	9.8
	46.506	10.87	46.483	3.91	46.483	2.92	46.485	2.79	46.506	11.14	46.495	10.8	46.486	10.25	47.958	6.44	47.985	11.4	48.01	4.36	48.028	7.24	48.02	5.04	47.969	3.04	47.96	10.2
	46.544	10.89	46.523	3.3	46.522	2.86	46.523	2.74	46.546	10.73	46.535	10.84	46.526	10.36	47.998	7.26	48.024	11.05	48.049	4.17	48.067	7.82	48.059	4.84	48.008	2.95	47.999	10.67
	46.584	10.9	46.562	3.19	46.562	2.83	46.563	2.72	46.586	10.71	46.574	10.56	46.565	10.5	48.038	8.02	48.063	7.21	48.089	4.01	48.107	8.51	48.099	4.68	48.048	2.85	48.038	11.09
	46.624	10.94	46.602	3.19	46.601	4.16	46.602	2.72	46.625	10.82	46.614	7.16	46.605	10.57	48.077	8.69	48.141	5.88	48.129	3.9	48.146	9	48.14	4.53	48.088	2.78	48.078	11.51
	46.663	11	46.641	3.12	46.641	7.69	46.642	2.71	46.663	10.7	46.654	4.38	46.644	10.58	48.115	9.25	48.181	5.73	48.17	3.78	48.186	9.66	48.18	4.33	48.128	2.74	48.117	11.64
	46.703	11.05	46.681	3.1	46.68	10.47	46.681	2.71	46.704	10.61	46.693	3.14	46.683	10.56	48.156	9.7	48.221	5.47	48.208	3.67	48.225	10.04	48.218	4.11	48.177	3.25	48.155	11.87
	46.741	11.07	46.72	3.07	46.72	11.37	46.721	2.72	46.743	10.6	46.732	2.79	46.723	10.59	48.195	10.11	48.26	5.34	48.248	3.56	48.264	10.26	48.259	3.95	48.217	4.39	48.195	12.12
	46.781	11.08	46.759	3.03	46.759	11.12	46.76	2.73	46.782	10.65	46.771	2.77	46.762	10.57	48.234	10.45	48.299	5.14	48.288	3.36	48.304	10.67	48.298	3.8	48.257	5.33	48.235	11.59
	46.82	11.11	46.798	3	46.798	10.96	46.799	2.7	46.821	10.71	46.812	2.73	46.801	10.53	48.274	10.7	48.339	4.96	48.327	3.16	48.343	10.86	48.337	3.66	48.296	6.21	48.274	7.7
	46.86	11.14	46.837	3.02	46.838	11.08	46.839	2.7	46.86	10.78	46.851	2.68	46.841	10.71	48.313	10.87	48.38	4.74	48.367	3.07	48.382	11.22	48.377	3.53	48.336	7.14	48.329	6.09
	46.899	11.14	46.878	3.05	46.877	11	46.878	2.69	46.901	10.79	46.89	2.64	46.879	10.57	48.353	11.09	48.418	4.51	48.407	3.03	48.423	11.23	48.418	3.41	48.374	7.87	48.369	5.42
	46.938	9.51	46.916	3.06	46.917	10.84	46.917	5.1	46.94	10.8	46.929	2.59	46.92	7.19	48.391	11.11	48.458	4.36	48.446	3.16	48.461	8.78	48.458	3.17	48.414	8.53	48.409	4.87
	46.978	6	46.956	3.05	46.956	10.86	46.957	8.61	46.979	10.82	46.968	2.58	46.959	4.41	48.431	11.35	48.498	4.2	48.497	4.02	48.501	5.85	48.496	2.99	48.453	9.13	48.449	5.05
	47.017	4	46.996	3.03	46.996	10.9	46.996	10.82	47.019	10.86	47.008	2.61	46.998	3.11	48.471	8.99	48.538	4.06	48.536	5.09	48.55	6.09	48.536	2.89	48.492	9.64	48.488	4.84
	47.057	3.3	47.035	3.02	47.035	10.96	47.037	11.17	47.059	10.9	47.047	2.64	47.038	2.69	48.51	5.76	48.577	3.88	48.576	6.1	48.59	5.48	48.576	2.81	48.532	10.07	48.527	4.6
	47.097	3.13	47.075	3.03	47.074	10.99	47.076	10.8	47.098	10.92	47.086	2.66	47.076	2.62	48.554	5.86	48.617	3.71	48.615	7.06	48.629	5.53	48.615	2.68	48.572	10.48	48.567	4.44
	47.135	3.11	47.113	3.01	47.114	11.01	47.114	10.75	47.137	8.39	47.126	2.68	47.117	2.57	48.593	5.8	48.657	3.62	48.654	7.93	48.669	5.3	48.656	2.55	48.611	10.72	48.607	4.26
	47.175	3.08	47.153	5.28	47.153	11.03	47.154	10.87	47.176	5.14	47.165	2.66	47.156	2.54	48.633	5.61	48.697	3.51	48.693	8.71	48.709	5.15	48.696	2.55	48.651	10.9	48.647	4.06
	47.214	3.04	47.193	8.79	47.194	11.04	47.194	10.76	47.216	3.52	47.206	2.65	47.196	2.56	48.673	5.41	48.737	3.4	48.734	9.29	48.749	4.95	48.734	2.8	48.689	11	48.686	3.87
	47.254	2.97	47.232	11.05	47.232	11.06	47.234	10.64	47.255	2.96	47.245	2.62	47.235	2.52	48.713	5.25	48.777	3.28	48.773	9.71	48.788	4.76	48.778	3.42	48.729	11.44	48.727	3.73
	47.293	2.96	47.271	11.49	47.271	11.1	47.272	10.66	47.295	2.88	47.283	2.57	47.274	2.48	48.753	5	48.817	3.17	48.811	10.09	48.829	4.59	48.816	4.3	48.769	9.08	48.766	3.61
	47.333	2.96	47.31	11.11	47.311	11.1	47.312	10.7	47.334	2.87	47.323	2.93	47.313	2.41	48.791	4.8	48.855	3.02	48.851	10.51	48.868	4.4	48.856	5.09	48.808	6.48	48.805	3.45
	47.372	2.95	47.351	11.03	47.35	10.14	47.351	10.74	47.374	2.83	47.362	6.22	47.353	2.4	48.832	4.63	48.931	3.01	48.89	10.89	48.907	4.24	48.896	5.77	48.882	5.64	48.846	3.29
	47.411	2.93	47.39	11.14	47.39	6.57	47.391	10.79	47.413	2.8	47.402	9.47	47.392	2.44	48.872	4.49	48.97	4.19	48.931	11.18	48.947	4.11	48.935	6.38	48.921	5.27	48.885	3.18
	47.452	2.94	47.43	11.05	47.429	4.26	47.431	10.8	47.452	2.76	47.442	10.97	47.431	2.52	48.911	4.33	49.009	5.35	48.97	11.32	48.987	3.92	48.975	7.07	48.962	5.3	48.925	2.94
	47.49	2.95	47.469	10.92	47.469	3.32	47.47	10.8	47.492	2.71	47.482	10.91	47.471	2.51	48.95	4.17	49.048	6.44	49.009	11.46	49.027	3.7	49.013	7.48	49.001	5.06	48.965	2.82
	47.53	2.93	47.508	10.93	47.508	3.12	47.509	10.83	47.531	2.71	47.521	10.62	47.51	2.48	48.991	4.02	49.088	7.35	49.049	11.7	49.066	3.56	49.053	8.04	49.041	4.88	49.005	2.7
	47.569	2.93	47.548	10.99	47.547	3.12	47.548	10.89	47.571	2.69	47.559	10.69	47.55	2.45	49.031	3.78	49.128	8.07	49.088	8.65	49.106	3.44	49.093	8.4	49.081	4.73	49.044	2.62
	47.609	2.92	47.587	11.04	47.587	3.07	47.587	10.93	47.61	2.68	47.6	10.7	47.589	2.41	49.07	3.63	49.167	8.77	49.161	6.5	49.146	3.36	49.132	8.77	49.119	4.55	49.084	2.53
	47.649	2.91	47.628	11.09	47.626	3.03	47.628	10.95	47.65	2.68	47.639	10.53	47.629	2.7	49.109	3.55	49.205	9.21	49.201	5.7	49.185	3.19	49.172	9.06	49.16	4.37	49.141	2.68
	47.688	4.61	47.665	11.1	47.666	2.98	47.667	8.91	47.689	2.69	47.679	10.49	47.668	5.9	49.15	3.4	49.246	9.75	49.241	5.68	49.225	3.08	49.211	9.32	49.2	4.15	49.18	4
	47.727	8.13	47.705	11.12	47.705	2.92	47.707	5.55	47.729	2.69	47.717	10.51	47.708	9.23	49.19	3.24	49.285	10.14	49.281	5.46	49.265	3.01	49.252	9.59	49.24	3.93	49.219	5.22
	47.766	10.7	47.745	11.17	47.746	2.89	47.745	3.72	47.768	2.67	47.756	10.57	47.747	10.89	49.229	3.16	49.325	10.39	49.321	5.33	49.305	2.95	49.29	9.74	49.279	3.78	49.259	6.37
	47.806	11.38	47.784	11.23	47.784	2.92	47.784	3.06	47.806	2.65	47.796	10.65	47.787	10.88	49.268	3.06	49.364	10.72	49.36	5.07	49.367	3.18	49.329	9.85	49.319	3.68	49.298	7.3
	47.846	11.09	47.824	11.26	47.823	2.93	47.824	2.92	47.847	2.66	47.835	10.69	47.825	10.47	49.308	3.02	49.403	10.91	49.4	4.87	49.407	4.29	49.368	7.01	49.359	3.51	49.337	8.2
	47.886	10.96	47.863	11.27	47.863	2.92	47.864	2.91	47.886	5.28	47.875	10.71	47.865	10.47	49.377	4.03	49.443	11.18	49.439	4.71	49.446	5.32	49.407	4.63	49.398	3.34	49.378	8.83
	47.924	11.07	47.902	9.29	47.902	2.91	47.904	2.85	47.925	8.77	47.914	10.72	47.905	10.53	49.416	5.19	49.482	11.49	49.479	4.56	49.485	6.33	49.449	5.67	49.438	3.23	49.417	9.69
	47.963	11	47.941	5.81	47.942	2.93	47.942	2.83	47.965	10.86	47.955	10.75	47.944	10.34	49.455	6.26	49.521	11.46	49.519	4.43	49.525	7.24	49.489	5.2	49.478	3.13	49.457	10.12
	48.003	10.87	47.98	3.98	47.981	2.92	47.982	2.79	48.004	11.14	47.994	10.79	47.984	10.32	49.495	7.1	49.561	8.4	49.559	4.24	49.564	7.95	49.53	5.03	49.518	3.06	49.495	10.54
	48.042	10.88	48.021	3.32	48.02	2.91	48.022	2.71	48.043	10.74	48.033	10.83	48.023	10.36	49.535	7.93	49.6	5.36	49.599	4.11	49.604	8.63	49.569	4.88	49.556	2.96	49.534	10.91
	48.081	10.92	48.06	3.19	48.06	2.89	48.061	2.69	48.083	10.71	48.072	10.67	48.061	10.37	49.575	8.51	49.651	5.92	49.638	3.95	49.643	9.1	49.608	4.68	49.597	2.86	49.575	11.37
	48.121	10.95	48.1	3.2	48.099	3.91	48.1	2.71	48.122	10.84	48.111	7.45	48.102	10.38	49.614	9.07	49.69	5.76	49.678	3.72	49.683	9.54	49.648	4.49	49.675	2.93	49.614	11.54
	48.16	10.98	48.139	3.16	48.139	7.44	48.139	2.72	48.161	10.77	48.151	4.55	48.141	10.44	49.653	9.44	49.73	5.51	49.717	3.6	49.722	9.9	49.687	4.31	49.714	4.08	49.654	11.87
	48.2	11.02	48.178	3.12	48.178	10.35	48.179	2.73	48.201	10.65	48.19	3.22	48.181	10.5	49.692	9.88	49.77	5.32	49.757	3.49	49.761	10.36	49.728	4.13	49.754	5.07	49.692	11.98
	48.239	11.05	48.218	3.06	48.218	11.39	48.218	2.73	48.24	10.65	48.229	2.83	48.22	10.64	49.731	10.29	49.809	5.08	49.798	3.33	49.801	10.67	49.768	3.95	49.793	6.04	49.731	12.1
	48.279	11.08	48.257	3.02	48.257	11.15	48.257	2.71	48.279	10.66	48.269	2.8	48.258	10.76	49.772	10.54	49.849	4.91	49.836	3.18	49.84	10.98	49.808	3.7	49.832	6.91	49.772	10.82
	48.318	11.1	48.297	3.03	48.296	10.94	48.297	2.69	48.319	10.71	48.309	2.75	48.298	10.82	49.811	10.76	49.889	4.74	49.876	3.11	49.88	11.14	49.847	3.57	49.871	7.76	49.81	7.14
	48.357	11.12	48.336	3.06	48.336	11.07	48.336	2.67	48.359	10.75	48.348	2.71	48.338	10.92	49.851	10.92	49.928	4.52	49.916	3.07	49.92	11.31	49.886	3.45	49.91	8.34	49.878	5.65
	48.397	11.14	48.375	3.05	48.375	11.04	48.377	2.66	48.399	10.78	48.387	2.69	48.377	10.73	49.889	11.14	49.968	4.35	49.994	3.74	49.958	10.13	49.926	3.28	49.951	8.95	49.918	5.3
	48.437	9.75	48.415	3.03	48.415	10.86	48.416	4.78	48.438	10.8	48.427	2.66	48.416	7.58	49.928	11.29	50.008	4.21	50.034	4.88	49.998	6.8	49.965	3.1	49.99	9.36	49.957	5.21
	48.477	6.17	48.454	3.03	48.454	10.88	48.454	8.28	48.477	10.81	48.467	2.61	48.455	4.68	49.969	10.36	50.047	4.07	50.073	5.89	50.06	6.05	50.005	3	50.03	9.88	49.997	4.98
	48.515	4.05	48.494	3.03	48.494	10.86	48.495	10.67	48.516	10.81	48.505	2.62	48.496	3.28	50.008	6.61	50.087	3.94	50.113	6.87	50.1	5.47	50.046	2.9	50.068	10.25	50.036	4.79
	48.554	3.29	48.533	3.03	48.533	10.9	48.533	11.21	48.556	10.88	48.545	2.6	48.534	2.82	50.063	6.04	50.127	3.81	50.152	7.73	50.139	5.55	50.086	2.82	50.107	10.4	50.077	4.6
	48.594	3.11	48.572	3.01	48.572	10.97	48.573	10.84	48.594	10.92	48.585	2.57	48.574	2.75	50.102	5.84	50.166	3.64	50.192	8.44	50.178	5.37	50.125	2.71	50.147	10.81	50.116	4.41
	48.634	3.12	48.612	3	48.612	11.01	48.612	10.7	48.634	8.68	48.624	2.58	48.613	2.68	50.143	5.6	50.206	3.48	50.231	9	50.218	5.19	50.165	2.66	50.186	11	50.156	4.2
	48.674	3.08	48.651	4.99	48.651	11.03	48.652	10.84	48.674	5.3	48.664	2.6	48.653	2.62	50.182	5.42	50.246	3.32	50.27	9.6	50.257	4.95	50.204	2.58	50.225	11.16	50.195	3.97
	48.712	3.04	48.691	8.49	48.691	11.03	48.692	10.74	48.714	3.58	48.702	2.59	48.693	2.61	50.222	5.22	50.285	3.15	50.309	10.09	50.297	4.74	50.275	3.19	50.266	9.98	50.234	3.79
	48.751	2.97	48.73	10.88	48.73	11.04	48.731	10.64	48.753	2.95	48.742	2.59	48.732	2.56	50.261	5.02	50.326	3.08	50.348	10.53	50.337	4.59	50.314	4.07	50.305	6.76	50.275	3.65
	48.791	2.93	48.77	11.45	48.769	11.09	48.771	10.68	48.793	2.86	48.781	2.57	48.77	2.5	50.302	4.8	50.365	3.02	50.389	10.89	50.378	4.43	50.354	4.86	50.351	5.36	50.315	3.49
	48.83	2.91	48.809	11.16	48.809	11.12	48.809	10.73	48.832	2.86	48.82	2.79	48.81	2.48	50.341	4.56	50.404	2.9	50.428	11.1	50.416	4.24	50.392	5.59	50.391	5.52	50.354	3.32
	48.87	2.93	48.848	11.05	48.848	10.37	48.85	10.76	48.87	2.8	48.86	5.94	48.85	2.49	50.381	4.4	50.467	3.97	50.467	11.26	50.456	4.08	50.432	6.26	50.431	4.7	50.393	3.26
	48.91	2.95	48.887	11.15	48.888	6.76	48.888	10.78	48.911	2.77	48.899	9.24	48.89	2.49	50.421	4.29	50.507	5.24	50.507	11.59	50.496	3.93	50.472	6.95	50.47	5.22	50.434	3.08
	48.95	2.96	48.927	11.03	48.927	4.32	48.929	10.81	48.95	2.7	48.94	10.88	48.928	2.49	50.46	4.07	50.546	6.16	50.546	11.69	50.535	3.81	50.511	7.4	50.51	4.99	50.474	2.98
	48.988	2.97	48.967	10.91	48.966	3.32	48.968	10.83	48.99	2.68	48.979	10.93	48.968	2.47	50.5	3.9	50.585	7.11	50.586	9.49	50.575	3.68	50.551	7.88	50.55	4.81	50.513	2.89
	49.027	2.98	49.006	10.96	49.006	3.12	49.006	10.86	49.029	2.7	49.018	10.59	49.008	2.47	50.54	3.81	50.625	7.92	50.625	6.31	50.615	3.57	50.59	8.32	50.588	4.66	50.552	2.77
	49.067	2.98	49.046	11	49.045	3.12	49.047	10.89	49.067	2.71	49.057	10.64	49.047	2.42	50.579	3.68	50.663	8.66	50.672	6.19	50.655	3.39	50.63	8.76	50.629	4.51	50.592	2.65
	49.106	2.96	49.085	11.05	49.085	3.07	49.086	10.9	49.107	2.69	49.096	10.71	49.087	2.37	50.618	3.58	50.703	9.16	50.711	5.62	50.695	3.22	50.668	9.21	50.669	4.29	50.633	2.78
	49.146	2.94	49.124	11.08	49.124	3.02	49.125	10.92	49.147	2.71	49.136	10.53	49.126	2.49	50.659	3.44	50.743	9.61	50.75	5.65	50.734	3.07	50.707	9.47	50.708	4.12	50.678	3.81
	49.185	4.39	49.163	11.11	49.164	2.98	49.164	9.18	49.187	2.71	49.176	10.48	49.165	5.53	50.699	3.35	50.782	9.96	50.79	5.43	50.773	3.01	50.748	9.64	50.748	3.98	50.717	5.08
	49.225	7.89	49.202	11.17	49.203	2.94	49.204	5.71	49.225	2.7	49.215	10.51	49.205	8.91	50.738	3.19	50.822	10.47	50.829	5.26	50.813	2.92	50.787	9.83	50.789	3.85	50.757	6.24
	49.264	10.57	49.242	11.2	49.242	2.91	49.244	3.79	49.265	2.68	49.254	10.56	49.243	10.67	50.777	3	50.86	10.65	50.87	5.07	50.853	3.19	50.827	10.06	50.828	3.7	50.795	7.09
	49.303	11.37	49.282	11.22	49.283	2.91	49.282	3.04	49.304	2.67	49.294	10.62	49.283	10.72	50.817	2.94	50.901	11	50.909	4.91	50.904	3.98	50.866	9.07	50.867	3.52	50.834	8.1
	49.343	11.14	49.321	11.25	49.321	2.9	49.323	2.87	49.344	2.65	49.334	10.67	49.323	10.43	50.875	3.88	50.94	11.15	50.949	4.73	50.943	5.11	50.904	8.57	50.907	3.41	50.874	8.99
	49.382	10.95	49.361	11.29	49.36	2.92	49.362	2.86	49.383	4.89	49.372	10.7	49.362	10.5	50.913	5.02	50.979	11.35	50.989	4.49	50.983	6.07	50.945	8	50.947	3.19	50.914	9.5
	49.422	11.03	49.4	9.64	49.4	2.92	49.401	2.83	49.423	8.39	49.411	10.71	49.402	10.64	50.953	6.11	51.019	11.39	51.028	4.29	51.023	7.01	50.984	7.62	50.986	3.05	50.954	10.07
	49.462	11	49.44	6.11	49.439	2.92	49.44	2.81	49.462	10.7	49.452	10.72	49.441	10.59	50.993	7.01	51.057	8.92	51.069	4.16	51.062	7.69	51.024	7.18	51.026	2.93	50.992	10.48
	49.501	10.89	49.479	4.13	49.479	2.9	49.48	2.78	49.502	11.19	49.491	10.76	49.481	10.4	51.033	7.71	51.098	5.8	51.108	4.05	51.101	8.39	51.062	6.76	51.066	2.83	51.031	10.97
	49.54	10.91	49.517	3.4	49.518	2.9	49.519	2.71	49.541	10.78	49.531	10.82	49.52	10.37	51.072	8.33	51.159	5.78	51.148	3.86	51.14	8.9	51.101	6.35	51.105	2.76	51.072	11.26
	49.579	10.93	49.557	3.26	49.558	2.9	49.558	2.7	49.581	10.69	49.569	10.79	49.559	10.43	51.11	9	51.199	5.7	51.188	3.71	51.18	9.53	51.141	5.02	51.145	2.72	51.111	11.71
	49.619	10.96	49.597	3.26	49.597	3.75	49.599	2.72	49.62	10.83	49.609	7.76	49.599	10.51	51.15	9.39	51.239	5.51	51.228	3.6	51.22	9.87	51.198	5	51.211	3.74	51.151	11.73
	49.659	11.01	49.637	3.2	49.636	7.24	49.638	2.74	49.659	10.76	49.648	4.7	49.638	10.54	51.189	9.86	51.279	5.3	51.266	3.48	51.259	10.25	51.237	5.21	51.251	4.77	51.189	12.04
	49.699	11.02	49.676	3.15	49.676	10.21	49.677	2.76	49.698	10.64	49.687	3.26	49.676	10.56	51.23	10.2	51.319	5.08	51.307	3.39	51.298	10.61	51.277	4.76	51.289	5.76	51.228	12.2
	49.737	11.03	49.715	3.11	49.715	11.36	49.717	2.74	49.737	10.67	49.727	2.81	49.716	10.61	51.269	10.58	51.358	4.91	51.347	3.27	51.337	10.85	51.317	4.77	51.329	6.64	51.268	9.75
	49.776	11.06	49.755	3.08	49.755	11.2	49.755	2.75	49.778	10.68	49.767	2.78	49.755	10.64	51.307	10.78	51.398	4.74	51.385	3.15	51.376	11.11	51.356	4.59	51.369	7.47	51.307	8.89
	49.817	11.11	49.794	3.06	49.794	10.95	49.795	2.76	49.816	10.69	49.806	2.75	49.795	10.68	51.347	11.01	51.438	4.56	51.425	3.05	51.416	11.17	51.396	4.42	51.407	8.06	51.348	8.25
	49.856	11.13	49.834	3.04	49.833	11.05	49.835	2.73	49.857	10.72	49.846	2.69	49.835	10.72	51.387	11.12	51.476	4.4	51.492	3.39	51.455	10.8	51.436	4.26	51.448	8.62	51.387	5.81
	49.896	11.15	49.873	3.04	49.873	11.01	49.874	2.72	49.896	10.78	49.885	2.65	49.875	10.73	51.427	11.23	51.517	4.24	51.531	4.55	51.496	7.06	51.475	4.12	51.487	9.21	51.427	5.79
	49.934	10.01	49.911	3.05	49.912	10.83	49.913	4.56	49.935	10.82	49.925	2.58	49.914	7.9	51.466	10.91	51.557	4.01	51.571	5.61	51.568	5.92	51.514	3.95	51.525	9.68	51.466	5.33
	49.974	6.42	49.952	3.07	49.952	10.85	49.952	8.09	49.974	10.83	49.963	2.58	49.953	4.78	51.504	7.55	51.597	3.84	51.61	6.63	51.607	5.22	51.554	3.74	51.565	10.01	51.506	4.82
	50.014	4.16	49.991	3.06	49.991	10.88	49.992	10.6	50.014	10.84	50.003	2.62	49.993	3.24	51.573	6.28	51.635	3.71	51.649	7.49	51.647	5.48	51.595	3.54	51.604	10.35	51.546	5
	50.053	3.3	50.031	3.04	50.031	10.92	50.032	11.25	50.052	10.88	50.042	2.6	50.031	2.7	51.612	5.83	51.676	3.58	51.689	8.27	51.687	5.28	51.634	3.4	51.645	10.69	51.585	4.8
	50.092	3.12	50.07	3.04	50.07	10.94	50.071	10.9	50.093	10.91	50.081	2.62	50.072	2.61	51.652	5.58	51.715	3.41	51.728	8.9	51.726	5.1	51.674	3.34	51.683	10.86	51.624	4.59
	50.131	3.13	50.109	3.03	50.109	10.97	50.111	10.72	50.132	8.98	50.121	2.66	50.11	2.6	51.69	5.4	51.755	3.28	51.768	9.44	51.767	4.94	51.714	3.24	51.722	11.21	51.665	4.39
	50.171	3.11	50.149	4.73	50.149	11	50.149	10.83	50.172	5.52	50.16	2.67	50.15	2.59	51.73	5.2	51.795	3.2	51.807	9.87	51.806	4.74	51.772	3.65	51.763	11.03	51.704	4.21
	50.21	3.05	50.188	8.27	50.188	11.05	50.19	10.77	50.211	3.66	50.2	2.66	50.19	2.56	51.771	5.01	51.834	3.15	51.846	10.26	51.846	4.58	51.811	4.44	51.802	7.63	51.744	4.07
	50.249	2.98	50.228	10.83	50.228	11.06	50.228	10.65	50.251	2.95	50.239	2.65	50.229	2.52	51.811	4.79	51.874	3.06	51.886	10.71	51.885	4.38	51.851	5.26	51.842	5.24	51.784	3.86
	50.289	2.96	50.267	11.52	50.267	11.07	50.268	10.66	50.29	2.82	50.278	2.61	50.269	2.47	51.851	4.64	51.913	3.03	51.925	10.97	51.925	4.18	51.89	5.99	51.899	5.56	51.824	3.73
	50.328	2.93	50.306	11.19	50.306	11.11	50.307	10.69	50.328	2.83	50.319	2.67	50.308	2.42	51.89	4.45	51.964	3.69	51.965	11.21	51.966	4.06	51.93	6.67	51.939	5.17	51.862	3.51
	50.369	2.94	50.346	11.03	50.346	10.54	50.347	10.71	50.369	2.78	50.357	5.6	50.347	2.4	51.93	4.33	52.004	4.78	52.004	11.34	52.005	3.92	51.969	7.24	51.979	5.25	51.903	3.31
	50.408	2.94	50.385	11.13	50.385	6.98	50.386	10.73	50.408	2.76	50.396	8.95	50.387	2.43	51.97	4.16	52.043	5.9	52.044	11.65	52.045	3.76	52.008	7.76	52.018	5.02	51.943	3.18
	50.447	2.98	50.425	11.05	50.425	4.38	50.425	10.79	50.447	2.7	50.436	10.8	50.426	2.51	52.009	4.04	52.083	6.77	52.083	10.4	52.085	3.61	52.047	8.22	52.058	4.86	51.981	3.06
	50.486	2.98	50.464	10.92	50.464	3.28	50.465	10.82	50.487	2.68	50.475	10.96	50.466	2.49	52.048	3.82	52.122	7.52	52.122	6.88	52.124	3.48	52.086	8.55	52.097	4.66	52.021	2.9
	50.525	2.96	50.504	10.96	50.503	3.02	50.504	10.83	50.525	2.7	50.515	10.6	50.505	2.48	52.088	3.63	52.16	8.24	52.18	6.11	52.164	3.37	52.126	8.95	52.137	4.5	52.062	2.82
	50.565	2.96	50.542	11	50.543	3.04	50.544	10.84	50.566	2.7	50.554	10.62	50.544	2.51	52.128	3.48	52.201	8.94	52.219	5.53	52.204	3.25	52.166	9.3	52.177	4.34	52.102	2.76
	50.604	2.98	50.582	11.03	50.582	3.01	50.583	10.88	50.605	2.7	50.594	10.69	50.584	2.5	52.168	3.41	52.24	9.51	52.259	5.57	52.243	3.15	52.205	9.52	52.217	4.12	52.174	3.74
	50.645	2.95	50.622	11.09	50.622	2.96	50.622	10.9	50.645	2.72	50.634	10.55	50.622	2.53	52.208	3.28	52.279	10.01	52.3	5.4	52.282	3.05	52.245	9.79	52.257	3.92	52.214	5.01
	50.684	4.14	50.661	11.15	50.661	2.92	50.662	9.43	50.684	2.69	50.673	10.51	50.662	5.35	52.248	3.15	52.319	10.31	52.34	5.16	52.322	2.94	52.284	9.96	52.296	3.73	52.253	6.16
	50.722	7.67	50.7	11.18	50.7	2.88	50.702	5.9	50.723	2.67	50.713	10.54	50.702	8.79	52.287	3.09	52.357	10.54	52.379	4.97	52.401	3.69	52.322	10.16	52.337	3.59	52.292	7.02
	50.762	10.46	50.74	11.2	50.74	2.88	50.742	3.82	50.763	2.65	50.752	10.55	50.741	10.74	52.327	3.03	52.398	10.92	52.419	4.82	52.44	4.75	52.363	8.75	52.376	3.47	52.332	8.09
	50.801	11.4	50.779	11.22	50.779	2.91	50.781	3.02	50.802	2.67	50.791	10.6	50.781	10.92	52.366	3.75	52.437	11.06	52.458	4.64	52.48	5.77	52.402	5.97	52.415	3.31	52.372	8.88
	50.842	11.16	50.819	11.26	50.819	2.91	50.819	2.87	50.842	2.64	50.83	10.67	50.819	10.5	52.412	4.77	52.477	11.32	52.497	4.45	52.519	6.72	52.468	5.59	52.456	3.17	52.41	9.32
	50.881	10.95	50.858	11.29	50.858	2.91	50.86	2.88	50.881	4.64	50.869	10.72	50.859	10.49	52.451	5.87	52.516	11.42	52.537	4.3	52.558	7.51	52.508	5.18	52.495	3.1	52.451	9.94
	50.921	11.04	50.898	9.94	50.898	2.88	50.899	2.86	50.919	8.14	50.909	10.73	50.898	10.62	52.489	6.8	52.555	9.91	52.577	4.16	52.598	8.22	52.547	5.17	52.534	2.99	52.49	10.53
	50.959	10.99	50.937	6.37	50.938	2.86	50.939	2.83	50.96	10.57	50.948	10.75	50.939	10.49	52.53	7.57	52.594	6.41	52.618	4.06	52.637	8.78	52.587	4.94	52.575	2.88	52.53	10.78
	50.998	10.87	50.976	4.24	50.977	2.87	50.978	2.78	50.999	11.18	50.988	10.8	50.978	10.38	52.569	8.23	52.669	5.76	52.657	3.91	52.677	9.27	52.627	4.72	52.614	2.85	52.569	11.2
	51.038	10.91	51.016	3.43	51.017	2.87	51.016	2.73	51.039	10.82	51.028	10.83	51.017	10.42	52.609	8.82	52.709	5.69	52.697	3.74	52.716	9.79	52.667	4.53	52.654	2.81	52.608	11.39
	51.077	10.95	51.055	3.27	51.056	2.84	51.056	2.74	51.078	10.7	51.067	10.86	51.056	10.42	52.647	9.33	52.748	5.47	52.737	3.65	52.756	10.05	52.707	4.39	52.708	3.65	52.647	11.71
	51.117	10.98	51.095	3.24	51.096	3.49	51.096	2.75	51.117	10.8	51.107	8.1	51.095	10.48	52.687	9.8	52.788	5.3	52.777	3.46	52.796	10.5	52.746	4.21	52.748	4.6	52.686	11.98
	51.157	11	51.134	3.18	51.134	6.9	51.135	2.75	51.157	10.73	51.146	4.92	51.136	10.57	52.727	10.09	52.828	5.08	52.815	3.28	52.835	10.71	52.785	4.05	52.787	5.6	52.726	12.12
	51.196	11.03	51.174	3.15	51.174	10	51.175	2.74	51.196	10.63	51.185	3.34	51.175	10.66	52.765	10.5	52.867	4.91	52.855	3.16	52.875	10.92	52.826	3.9	52.825	6.45	52.766	10.18
	51.235	11.05	51.213	3.12	51.213	11.3	51.214	2.72	51.235	10.67	51.224	2.81	51.214	10.66	52.805	10.76	52.906	4.68	52.895	3.08	52.913	11.15	52.866	3.71	52.866	7.33	52.805	6.98
	51.274	11.04	51.252	3.08	51.252	11.18	51.253	2.72	51.274	10.68	51.263	2.76	51.254	10.64	52.844	10.92	52.947	4.48	52.935	3	52.952	11.39	52.906	3.5	52.904	8.07	52.856	5.85
	51.314	11.06	51.292	3.03	51.292	10.92	51.293	2.71	51.314	10.71	51.303	2.76	51.293	10.78	52.884	11.04	52.986	4.3	52.975	3.48	52.992	7.87	52.944	3.37	52.945	8.83	52.895	5.41
	51.353	11.12	51.331	3.02	51.331	11.04	51.332	2.71	51.353	10.74	51.342	2.71	51.333	10.76	52.923	11.26	53.026	4.17	53.028	4.48	53.031	5.16	52.984	3.25	52.984	9.37	52.935	5
	51.394	11.15	51.37	3.03	51.371	11.05	51.371	2.68	51.393	10.76	51.383	2.67	51.372	10.77	52.962	11.38	53.066	3.99	53.068	5.51	53.077	5.79	53.024	3.11	53.022	9.71	52.975	5.03
	51.432	10.19	51.41	3.02	51.41	10.87	51.41	4.26	51.433	10.8	51.422	2.63	51.41	8.25	53.002	10.41	53.106	3.81	53.107	6.51	53.117	5.18	53.064	2.97	53.063	10.17	53.015	4.83
	51.471	6.62	51.449	3.03	51.45	10.86	51.45	7.84	51.471	10.81	51.461	2.61	51.45	5.01	53.041	7.96	53.144	3.7	53.147	7.31	53.157	5.46	53.104	2.84	53.102	10.45	53.054	4.64
	51.511	4.23	51.489	3.03	51.489	10.87	51.49	10.5	51.512	10.85	51.5	2.62	51.49	3.38	53.121	5.85	53.185	3.59	53.185	8.08	53.195	5.26	53.144	2.81	53.142	10.84	53.094	4.45
	51.55	3.3	51.528	3.04	51.528	10.91	51.53	11.21	51.551	10.85	51.54	2.61	51.53	2.81	53.16	5.78	53.225	3.5	53.225	8.76	53.235	5.1	53.183	2.77	53.181	10.9	53.133	4.21
	51.59	3.07	51.568	3.05	51.568	10.96	51.569	10.88	51.59	10.87	51.58	2.61	51.569	2.77	53.2	5.58	53.265	3.38	53.265	9.27	53.276	4.91	53.222	2.74	53.219	11.24	53.173	4
	51.629	3.07	51.607	3.03	51.607	10.99	51.609	10.71	51.63	9.32	51.619	2.58	51.609	2.73	53.241	5.37	53.304	3.27	53.303	9.96	53.315	4.73	53.262	2.91	53.259	11.31	53.213	3.83
	51.67	3.06	51.646	4.45	51.647	11	51.648	10.84	51.668	5.83	51.657	2.56	51.647	2.6	53.28	5.19	53.344	3.13	53.344	10.3	53.354	4.54	53.308	3.64	53.298	9.99	53.253	3.7
	51.708	3.02	51.686	7.97	51.686	11.02	51.687	10.82	51.708	3.82	51.697	2.56	51.687	2.57	53.319	4.99	53.384	2.95	53.383	10.65	53.395	4.36	53.348	4.55	53.339	6.85	53.293	3.54
	51.747	2.96	51.725	10.68	51.725	11.05	51.727	10.67	51.747	3.03	51.736	2.58	51.727	2.52	53.359	4.76	53.462	3.5	53.422	10.96	53.435	4.21	53.387	5.34	53.408	5.69	53.332	3.35
	51.788	2.92	51.765	11.52	51.765	11.11	51.765	10.66	51.787	2.87	51.776	2.55	51.766	2.41	53.399	4.54	53.501	4.65	53.462	11.22	53.473	4.05	53.426	6.04	53.448	5.32	53.372	3.25
	51.827	2.94	51.804	11.2	51.804	11.12	51.806	10.67	51.827	2.87	51.816	2.57	51.805	2.38	53.439	4.39	53.54	5.74	53.501	11.42	53.513	3.9	53.466	6.67	53.487	5.35	53.412	3.13
	51.867	2.97	51.843	10.99	51.844	10.68	51.845	10.71	51.866	2.83	51.854	5.27	51.845	2.39	53.478	4.27	53.58	6.67	53.541	11.56	53.554	3.71	53.505	7.24	53.527	5.06	53.451	3
	51.905	2.97	51.883	11.12	51.883	7.26	51.884	10.76	51.906	2.81	51.894	8.73	51.884	2.45	53.518	4.05	53.619	7.66	53.58	11.38	53.593	3.54	53.545	7.75	53.567	4.87	53.491	2.89
	51.945	2.97	51.922	11.08	51.923	4.55	51.924	10.8	51.945	2.76	51.933	10.75	51.924	2.44	53.558	3.92	53.659	8.38	53.619	7.29	53.632	3.43	53.584	8.07	53.606	4.71	53.53	2.77
	51.985	2.98	51.962	10.93	51.963	3.37	51.962	10.83	51.985	2.7	51.974	11.02	51.963	2.46	53.598	3.81	53.698	8.94	53.689	6.06	53.672	3.31	53.624	8.47	53.646	4.55	53.57	2.59
	52.024	2.99	52.001	10.93	52.001	3.09	52.002	10.84	52.023	2.66	52.012	10.64	52.003	2.43	53.638	3.69	53.737	9.57	53.729	5.1	53.713	3.17	53.663	8.95	53.686	4.39	53.61	2.53
	52.064	2.98	52.04	10.99	52.041	3.09	52.042	10.86	52.062	2.67	52.052	10.6	52.042	2.35	53.677	3.58	53.777	9.91	53.769	5.58	53.751	3.05	53.702	9.18	53.725	4.18	53.672	3.32
	52.102	2.96	52.08	11.06	52.08	3.05	52.081	10.89	52.102	2.7	52.092	10.7	52.081	2.34	53.717	3.49	53.815	10.23	53.808	5.44	53.792	2.98	53.742	9.49	53.765	4.02	53.712	4.5
	52.142	2.96	52.119	11.13	52.121	2.98	52.121	10.95	52.142	2.71	52.131	10.59	52.121	2.35	53.757	3.32	53.856	10.55	53.848	5.21	53.832	2.91	53.781	9.61	53.805	3.88	53.751	5.73
	52.181	3.97	52.159	11.15	52.159	2.95	52.159	9.74	52.181	2.7	52.171	10.53	52.16	4.92	53.797	3.13	53.895	10.85	53.887	5.01	53.898	3.4	53.821	9.93	53.845	3.73	53.789	6.74
	52.221	7.38	52.197	11.17	52.198	2.9	52.199	6.16	52.221	2.71	52.209	10.54	52.199	8.34	53.869	3.19	53.935	11.14	53.927	4.83	53.938	4.5	53.859	9.33	53.884	3.58	53.83	7.72
	52.261	10.24	52.238	11.19	52.239	2.86	52.238	3.96	52.259	2.72	52.249	10.57	52.239	10.58	53.908	4.46	53.974	11.3	53.968	4.68	53.977	5.57	53.899	7.09	53.924	3.48	53.869	8.58
	52.3	11.33	52.277	11.21	52.277	2.89	52.279	3.09	52.3	2.71	52.288	10.62	52.278	10.98	53.947	5.68	54.013	11.5	54.006	4.52	54.017	6.54	53.978	5.7	53.964	3.28	53.909	9.25
	52.339	11.2	52.316	11.26	52.317	2.91	52.318	2.89	52.339	2.7	52.327	10.66	52.318	10.51	53.988	6.63	54.053	10.89	54.046	4.37	54.056	7.4	54.017	5.23	54.003	3.09	53.947	9.79
	52.379	10.95	52.356	11.26	52.356	2.92	52.357	2.88	52.379	4.4	52.368	10.7	52.357	10.5	54.027	7.41	54.092	7.19	54.087	4.22	54.095	8.09	54.056	5.13	54.043	2.96	53.986	10.32
	52.417	11	52.395	10.17	52.396	2.93	52.396	2.86	52.418	7.94	52.407	10.72	52.397	10.6	54.066	8.13	54.138	6.33	54.127	3.95	54.135	8.64	54.096	4.92	54.083	2.91	54.026	10.78
	52.457	11	52.435	6.58	52.435	2.93	52.436	2.81	52.457	10.5	52.446	10.76	52.436	10.48	54.106	8.83	54.178	5.75	54.165	3.8	54.174	9.18	54.137	4.75	54.122	2.84	54.066	11.14
	52.496	10.87	52.473	4.35	52.474	2.89	52.474	2.76	52.497	11.23	52.486	10.76	52.475	10.42	54.146	9.37	54.218	5.69	54.205	3.69	54.214	9.73	54.176	4.53	54.162	2.75	54.106	11.36
	52.536	10.86	52.513	3.46	52.514	2.88	52.514	2.72	52.536	10.88	52.524	10.78	52.515	10.44	54.185	9.72	54.257	5.46	54.245	3.54	54.253	10.03	54.216	4.29	54.202	3.27	54.145	11.64
	52.575	10.91	52.553	3.26	52.553	2.87	52.554	2.73	52.576	10.68	52.564	10.84	52.554	10.6	54.224	10.21	54.297	5.26	54.284	3.42	54.292	10.27	54.256	4.13	54.244	4.29	54.184	11.97
	52.616	10.98	52.592	3.24	52.593	3.34	52.594	2.73	52.614	10.78	52.604	8.45	52.593	10.67	54.263	10.3	54.337	5.06	54.324	3.27	54.332	10.63	54.294	3.98	54.284	5.37	54.223	12.11
	52.655	11.03	52.632	3.21	52.632	6.66	52.633	2.72	52.653	10.73	52.644	5.14	52.633	10.65	54.303	10.76	54.376	4.92	54.364	3.18	54.371	10.91	54.334	3.8	54.323	6.2	54.263	11.18
	52.693	11.05	52.671	3.16	52.673	9.84	52.672	2.74	52.694	10.59	52.683	3.45	52.671	10.65	54.342	10.98	54.416	4.71	54.404	3.12	54.412	11.21	54.374	3.62	54.363	7.07	54.303	7.37
	52.734	11.07	52.711	3.11	52.711	11.31	52.711	2.76	52.733	10.61	52.722	2.86	52.711	10.56	54.382	11.07	54.456	4.49	54.443	3.13	54.451	11.32	54.415	3.48	54.401	7.74	54.364	5.69
	52.772	11.08	52.75	3.05	52.75	11.26	52.751	2.75	52.772	10.64	52.762	2.76	52.751	10.53	54.421	11.29	54.496	4.36	54.483	3.42	54.49	8.43	54.454	3.36	54.442	8.49	54.405	5.31
	52.812	11.11	52.789	3.02	52.79	10.95	52.79	2.74	52.811	10.68	52.8	2.75	52.791	10.57	54.461	11.33	54.535	4.23	54.526	4.03	54.53	5.65	54.494	3.25	54.481	9.09	54.444	5.03
	52.851	11.11	52.829	3.04	52.829	11	52.829	2.72	52.851	10.7	52.841	2.7	52.83	10.54	54.499	8.9	54.575	4.08	54.565	5.17	54.585	5.77	54.534	3.12	54.52	9.63	54.484	4.98
	52.891	11.15	52.868	3.04	52.869	11.03	52.869	2.67	52.891	10.73	52.88	2.68	52.869	10.6	54.54	5.83	54.615	3.94	54.603	6.15	54.625	5.24	54.574	3.02	54.56	9.94	54.524	4.81
	52.93	10.44	52.908	3.03	52.908	10.89	52.908	3.99	52.93	10.76	52.919	2.62	52.909	8.51	54.591	5.61	54.654	3.79	54.644	7	54.665	5.49	54.613	2.87	54.598	10.3	54.563	4.63
	52.969	6.92	52.947	3.05	52.947	10.89	52.948	7.51	52.969	10.8	52.958	2.56	52.948	5.27	54.631	5.78	54.693	3.64	54.683	7.82	54.705	5.3	54.653	2.67	54.639	10.58	54.603	4.41
	53.009	4.44	52.986	3.07	52.987	10.91	52.988	10.29	53.008	10.85	52.997	2.58	52.988	3.59	54.669	5.51	54.734	3.44	54.722	8.72	54.745	5.12	54.693	2.62	54.678	10.86	54.643	4.2
	53.049	3.44	53.026	3.06	53.026	10.92	53.027	11.19	53.048	10.85	53.038	2.62	53.027	2.88	54.709	5.34	54.774	3.3	54.761	9.22	54.784	4.89	54.732	2.58	54.717	11.07	54.683	4.06
	53.088	3.19	53.064	3.05	53.066	10.96	53.066	10.9	53.088	10.89	53.077	2.62	53.066	2.71	54.75	5.14	54.813	3.18	54.801	9.79	54.823	4.7	54.804	3.43	54.757	11.31	54.722	3.89
	53.127	3.17	53.105	3.01	53.105	10.99	53.105	10.7	53.127	9.58	53.116	2.63	53.106	2.7	54.79	4.93	54.853	3.06	54.841	10.11	54.863	4.53	54.845	4.36	54.795	9.08	54.762	3.73
	53.166	3.13	53.144	4.19	53.144	11.02	53.144	10.84	53.167	6.05	53.156	2.63	53.145	2.64	54.829	4.71	54.893	2.98	54.88	10.53	54.903	4.38	54.884	5.21	54.836	6.33	54.802	3.59
	53.207	3.08	53.184	7.74	53.184	11.03	53.185	10.81	53.205	3.93	53.195	2.65	53.185	2.6	54.869	4.56	54.959	3.25	54.92	10.81	54.943	4.21	54.924	5.89	54.877	5.4	54.84	3.33
	53.246	3.02	53.223	10.57	53.223	11.04	53.224	10.64	53.245	3.08	53.235	2.64	53.224	2.58	54.909	4.41	54.998	4.44	54.959	11.05	54.983	4.07	54.963	6.53	54.916	5.51	54.88	3.15
	53.285	2.99	53.262	11.52	53.263	11.04	53.263	10.63	53.285	2.88	53.274	2.62	53.263	2.52	54.948	4.29	55.038	5.52	54.998	11.39	55.023	3.86	55.002	7.03	54.957	4.84	54.92	3.06
	53.324	2.96	53.302	11.25	53.302	11.09	53.302	10.66	53.324	2.87	53.313	2.6	53.303	2.47	54.987	4.12	55.077	6.54	55.038	11.56	55.061	3.75	55.042	7.54	54.996	5.24	54.961	2.94
	53.363	2.95	53.341	11.02	53.342	10.85	53.342	10.72	53.363	2.81	53.353	4.99	53.342	2.48	55.028	4	55.117	7.44	55.077	11.62	55.101	3.6	55.082	7.98	55.035	4.99	55	2.79
	53.403	2.97	53.381	11.12	53.381	7.52	53.382	10.79	53.402	2.8	53.391	8.53	53.382	2.48	55.068	3.82	55.156	8.15	55.116	10.63	55.141	3.47	55.12	8.32	55.075	4.83	55.04	2.68
	53.443	2.98	53.42	11.08	53.421	4.74	53.42	10.82	53.443	2.75	53.431	10.73	53.421	2.54	55.107	3.6	55.196	8.83	55.156	9.98	55.182	3.36	55.16	8.82	55.115	4.67	55.079	2.61
	53.483	2.97	53.46	10.9	53.46	3.47	53.46	10.83	53.481	2.69	53.471	11.09	53.461	2.58	55.147	3.48	55.235	9.43	55.195	6.84	55.22	3.14	55.199	9	55.154	4.5	55.119	2.62
	53.521	2.96	53.499	10.96	53.499	3.14	53.5	10.84	53.521	2.69	53.511	10.7	53.5	2.55	55.187	3.4	55.274	9.84	55.234	4.81	55.26	3.05	55.239	9.27	55.194	4.34	55.169	2.95
	53.561	2.96	53.538	11.03	53.539	3.13	53.54	10.88	53.561	2.71	53.55	10.65	53.539	2.56	55.227	3.26	55.314	10.31	55.278	5.87	55.3	2.96	55.278	9.49	55.234	4.17	55.208	4.29
	53.6	2.95	53.578	11.07	53.578	3.09	53.579	10.91	53.6	2.72	53.589	10.73	53.579	2.57	55.265	3.12	55.353	10.4	55.317	4.89	55.34	2.88	55.318	9.62	55.274	3.92	55.247	5.49
	53.639	2.93	53.617	11.11	53.618	3.03	53.617	10.95	53.639	2.71	53.629	10.59	53.618	2.57	55.305	3.05	55.392	10.82	55.357	5.53	55.38	3.29	55.357	9.62	55.313	3.76	55.287	6.55
	53.68	3.69	53.656	11.13	53.657	2.97	53.658	9.96	53.679	2.72	53.668	10.51	53.658	4.72	55.346	3.04	55.432	11.07	55.397	5.3	55.436	4.29	55.396	8.42	55.353	3.62	55.327	7.57
	53.718	7.18	53.696	11.16	53.696	2.91	53.697	6.39	53.717	2.7	53.708	10.55	53.697	8.21	55.407	4.17	55.471	11.21	55.437	5.11	55.474	5.22	55.437	5.73	55.393	3.49	55.366	8.38
	53.759	10.24	53.735	11.19	53.736	2.9	53.736	4.09	53.757	2.66	53.747	10.6	53.736	10.49	55.446	5.32	55.511	11.52	55.476	4.9	55.514	6.14	55.486	5.68	55.432	3.32	55.406	9.06
	53.798	11.37	53.775	11.22	53.775	2.93	53.776	3.15	53.797	2.64	53.786	10.61	53.776	10.92	55.486	6.38	55.55	11.45	55.516	4.72	55.553	7.05	55.527	5.28	55.472	3.14	55.445	9.65
	53.837	11.2	53.814	11.23	53.815	2.92	53.815	2.93	53.837	2.64	53.825	10.66	53.815	10.49	55.525	7.2	55.589	7.95	55.555	4.6	55.593	7.95	55.566	4.31	55.512	3.08	55.484	10.26
	53.876	10.99	53.854	11.26	53.854	2.94	53.855	2.91	53.875	4.06	53.864	10.7	53.855	10.37	55.564	7.97	55.647	6.75	55.595	4.42	55.633	8.57	55.606	4.96	55.552	2.99	55.524	10.59
	53.915	11.07	53.893	10.42	53.894	2.95	53.894	2.87	53.915	7.59	53.905	10.76	53.895	10.48	55.603	8.67	55.687	5.6	55.635	4.21	55.672	9.07	55.646	4.77	55.591	2.89	55.563	11.03
	53.956	11.04	53.932	6.81	53.933	2.95	53.933	2.82	53.955	10.31	53.944	10.76	53.933	10.38	55.643	9.17	55.727	5.64	55.676	4.08	55.712	9.64	55.684	4.56	55.631	2.86	55.603	11.36
	53.995	10.87	53.972	4.42	53.972	2.95	53.973	2.78	53.994	11.2	53.983	10.78	53.972	10.28	55.683	9.73	55.767	5.48	55.715	3.95	55.75	9.86	55.725	4.36	55.702	3.03	55.641	11.68
	54.035	10.89	54.011	3.44	54.012	2.92	54.013	2.72	54.033	10.9	54.023	10.83	54.012	10.34	55.722	10.09	55.805	5.26	55.755	3.84	55.79	10.33	55.765	4.18	55.742	4.2	55.681	11.87
	54.074	10.9	54.051	3.21	54.051	2.88	54.051	2.69	54.072	10.67	54.062	10.86	54.051	10.37	55.762	10.32	55.846	5.03	55.794	3.71	55.829	10.68	55.804	4.03	55.781	5.22	55.721	12.1
	54.113	10.92	54.09	3.21	54.091	3.17	54.09	2.7	54.112	10.81	54.101	8.78	54.091	10.44	55.8	10.73	55.886	4.88	55.835	3.58	55.868	10.86	55.844	3.85	55.82	6.18	55.76	12.19
	54.152	10.99	54.13	3.16	54.13	6.43	54.13	2.7	54.152	10.77	54.14	5.33	54.13	10.47	55.839	10.79	55.925	4.71	55.874	3.44	55.908	11.06	55.884	3.73	55.86	7.02	55.8	8.69
	54.191	11.04	54.169	3.1	54.17	9.62	54.17	2.7	54.191	10.59	54.179	3.53	54.17	10.45	55.88	11.1	55.964	4.53	55.913	3.28	55.947	11.3	55.924	3.55	55.898	7.9	55.873	5.78
	54.231	11.07	54.209	3.06	54.209	11.19	54.209	2.71	54.23	10.63	54.219	2.88	54.209	10.52	55.919	11.19	56.005	4.39	55.953	3.2	55.988	9.36	55.963	3.32	55.939	8.57	55.913	5.38
	54.27	11.08	54.248	3.02	54.249	11.24	54.249	2.71	54.27	10.66	54.258	2.78	54.248	10.62	55.959	11.34	56.045	4.18	56.023	4.09	56.027	6.4	56.003	3.17	55.977	9.04	55.953	4.7
	54.311	11.1	54.287	3.02	54.288	10.96	54.288	2.69	54.309	10.71	54.299	2.78	54.288	10.7	55.997	10.16	56.084	3.96	56.062	5.15	56.095	5.83	56.042	3.05	56.017	9.61	55.993	5.02
	54.349	11.14	54.327	3.03	54.327	11.02	54.327	2.7	54.349	10.74	54.338	2.73	54.327	10.8	56.036	9.73	56.124	3.83	56.101	6.22	56.135	5.27	56.081	2.95	56.056	9.97	56.032	4.83
	54.388	11.14	54.366	3.04	54.367	11.03	54.366	2.7	54.388	10.75	54.378	2.7	54.367	10.81	56.077	8.76	56.164	3.71	56.141	7.21	56.174	5.46	56.122	2.77	56.096	10.51	56.071	4.62
	54.429	10.61	54.407	3.06	54.406	10.86	54.407	3.72	54.428	10.78	54.417	2.66	54.406	8.94	56.115	8.29	56.203	3.59	56.18	7.98	56.214	5.24	56.162	2.68	56.136	10.56	56.112	4.36
	54.468	7.13	54.445	3.08	54.446	10.84	54.446	7.26	54.467	10.82	54.455	2.63	54.445	5.53	56.156	7.63	56.242	3.4	56.22	8.68	56.254	5.08	56.202	2.64	56.175	10.77	56.152	4.15
	54.508	4.5	54.484	3.08	54.485	10.88	54.485	10.17	54.507	10.82	54.495	2.66	54.485	3.68	56.219	6.59	56.283	3.33	56.259	9.34	56.293	4.91	56.241	2.63	56.214	11.15	56.191	4.01
	54.547	3.4	54.524	3.06	54.524	10.94	54.524	11.2	54.546	10.87	54.535	2.65	54.523	2.92	56.258	5.93	56.322	3.23	56.298	9.73	56.333	4.72	56.302	3.24	56.254	11.38	56.231	3.87
	54.586	3.13	54.563	3.03	54.564	10.98	54.563	10.97	54.585	10.9	54.574	2.64	54.564	2.73	56.299	5.66	56.362	3.15	56.338	10.24	56.373	4.56	56.342	4.07	56.293	10.08	56.271	3.66
	54.625	3.12	54.603	3.02	54.603	10.99	54.603	10.74	54.625	9.84	54.614	2.64	54.603	2.67	56.338	5.47	56.402	3.06	56.377	10.55	56.412	4.4	56.381	4.93	56.333	6.84	56.31	3.47
	54.664	3.12	54.642	3.99	54.643	11	54.643	10.85	54.664	6.29	54.653	2.59	54.642	2.63	56.378	5.2	56.442	3.16	56.417	10.88	56.451	4.17	56.42	5.65	56.385	6.21	56.35	3.37
	54.704	3.07	54.682	7.54	54.682	11.01	54.682	10.82	54.702	4.04	54.692	2.57	54.682	2.63	56.418	4.98	56.496	4.11	56.456	11.16	56.491	4.02	56.46	6.24	56.425	5.47	56.389	3.24
	54.743	3	54.721	10.46	54.722	11.03	54.722	10.64	54.743	3.1	54.732	2.57	54.721	2.59	56.458	4.81	56.535	5.27	56.495	11.44	56.531	3.89	56.5	6.93	56.465	4.55	56.43	3.14
	54.783	2.95	54.76	11.53	54.761	11.07	54.761	10.65	54.782	2.87	54.772	2.57	54.761	2.53	56.497	4.65	56.575	6.36	56.535	11.56	56.57	3.74	56.539	7.44	56.504	5.19	56.469	3.02
	54.823	2.96	54.8	11.27	54.8	11.07	54.8	10.68	54.822	2.84	54.811	2.56	54.8	2.48	56.537	4.47	56.614	7.23	56.574	11.73	56.611	3.57	56.578	7.87	56.544	4.98	56.509	2.88
	54.862	2.97	54.839	11.03	54.84	10.95	54.839	10.72	54.861	2.81	54.85	4.7	54.839	2.48	56.577	4.3	56.654	7.9	56.614	11.07	56.651	3.47	56.617	8.26	56.584	4.75	56.549	2.63
	54.901	2.96	54.879	11.11	54.879	7.76	54.879	10.77	54.901	2.79	54.89	8.21	54.879	2.45	56.617	4.16	56.693	8.74	56.653	9.04	56.691	3.34	56.657	8.59	56.623	4.61	56.588	2.57
	54.94	2.97	54.918	11.1	54.919	4.85	54.919	10.78	54.94	2.76	54.928	10.56	54.917	2.44	56.657	4.02	56.732	9.26	56.692	6.12	56.73	3.25	56.696	8.91	56.663	4.44	56.666	2.65
	54.98	2.99	54.958	10.94	54.958	3.51	54.958	10.8	54.978	2.71	54.968	11.06	54.957	2.5	56.695	3.89	56.772	9.79	56.747	6.03	56.769	3.13	56.736	9.26	56.703	4.27	56.706	3.93
	55.02	2.98	54.997	10.96	54.998	3.13	54.998	10.84	55.019	2.7	55.008	10.7	54.997	2.51	56.735	3.78	56.811	10.18	56.788	5	56.809	3.05	56.775	9.54	56.742	4.08	56.745	5.26
	55.06	2.97	55.036	11	55.037	3.11	55.036	10.88	55.058	2.67	55.047	10.63	55.036	2.49	56.776	3.65	56.85	10.47	56.826	5.53	56.848	2.96	56.815	9.73	56.782	3.92	56.784	6.3
	55.098	2.95	55.076	11.04	55.077	3.09	55.075	10.9	55.097	2.65	55.087	10.7	55.076	2.55	56.814	3.47	56.89	10.79	56.866	5.37	56.888	3.39	56.854	9.82	56.823	3.78	56.824	7.38
	55.137	2.96	55.115	11.09	55.117	3.03	55.115	10.91	55.136	2.66	55.126	10.62	55.115	2.58	56.854	3.4	56.929	11.02	56.906	5.22	56.932	4.17	56.893	7.15	56.862	3.66	56.863	8.19
	55.177	3.53	55.154	11.13	55.156	3	55.154	10.24	55.176	2.67	55.165	10.53	55.154	4.41	56.904	4.25	56.969	11.35	56.946	5.03	56.972	5.23	56.956	5.06	56.901	3.53	56.903	8.96
	55.217	6.91	55.194	11.16	55.195	2.93	55.194	6.72	55.216	2.67	55.204	10.58	55.194	7.99	56.944	5.35	57.008	11.45	56.985	4.8	57.011	6.11	56.996	5.41	56.941	3.39	56.941	9.43
	55.257	10.04	55.233	11.18	55.234	2.89	55.233	4.25	55.255	2.66	55.244	10.6	55.233	10.47	56.983	6.38	57.047	11.65	57.026	4.65	57.05	7.06	57.036	5.19	56.981	3.26	56.981	10.1
	55.296	11.33	55.274	11.19	55.274	2.9	55.273	3.18	55.295	2.65	55.284	10.63	55.273	11.01	57.022	7.19	57.087	8.78	57.066	4.47	57.09	7.9	57.075	4.9	57.02	3.06	57.021	10.69
	55.335	11.21	55.312	11.24	55.314	2.91	55.313	2.89	55.334	2.67	55.323	10.68	55.312	10.53	57.062	7.95	57.156	6.58	57.105	4.33	57.129	8.47	57.115	4.18	57.06	2.92	57.059	10.91
	55.374	10.99	55.352	11.29	55.353	2.92	55.352	2.84	55.372	3.81	55.363	10.7	55.351	10.37	57.1	8.46	57.196	5.48	57.144	4.2	57.169	9.1	57.155	4.58	57.1	2.82	57.1	11.38
	55.413	11.07	55.391	10.62	55.392	2.91	55.391	2.82	55.413	7.34	55.402	10.74	55.391	10.52	57.141	9.03	57.236	5.62	57.185	4.04	57.208	9.58	57.195	4.37	57.139	2.78	57.139	11.6
	55.453	11.08	55.431	7.08	55.433	2.9	55.43	2.81	55.452	10.18	55.442	10.76	55.43	10.44	57.179	9.57	57.275	5.47	57.224	3.9	57.247	9.89	57.233	4.21	57.179	2.83	57.179	11.96
	55.492	10.9	55.47	4.58	55.471	2.92	55.47	2.79	55.491	11.16	55.481	10.79	55.47	10.26	57.218	9.77	57.315	5.24	57.263	3.69	57.287	10.3	57.273	3.97	57.238	3.9	57.217	12.16
	55.533	10.88	55.509	3.53	55.511	2.9	55.51	2.75	55.53	10.9	55.52	10.79	55.509	10.3	57.259	10.17	57.355	5.08	57.303	3.52	57.327	10.62	57.314	3.78	57.278	4.86	57.257	12.11
	55.572	10.91	55.549	3.26	55.55	2.89	55.549	2.73	55.57	10.67	55.56	10.84	55.549	10.33	57.298	10.51	57.395	4.84	57.344	3.46	57.367	10.97	57.353	3.63	57.317	5.92	57.297	9.32
	55.612	10.94	55.588	3.24	55.589	3.08	55.588	2.75	55.61	10.81	55.599	9.08	55.588	10.38	57.337	10.83	57.434	4.64	57.382	3.32	57.405	11.03	57.393	3.48	57.355	6.71	57.336	5.79
	55.651	10.96	55.627	3.2	55.629	6.24	55.628	2.76	55.649	10.8	55.639	5.52	55.627	10.39	57.376	11.07	57.474	4.47	57.422	3.16	57.444	11.36	57.433	3.33	57.396	7.64	57.383	5.62
	55.691	11.01	55.667	3.16	55.668	9.61	55.666	2.75	55.689	10.61	55.678	3.56	55.667	10.43	57.415	11.17	57.514	4.35	57.462	3.12	57.485	10.37	57.471	3.17	57.435	8.34	57.421	5.29
	55.729	11.05	55.706	3.13	55.708	11.23	55.707	2.74	55.728	10.61	55.716	2.83	55.706	10.46	57.455	11.25	57.553	4.13	57.52	3.62	57.524	6.83	57.512	3.05	57.475	8.86	57.462	5.29
	55.768	11.08	55.746	3.08	55.747	11.26	55.746	2.71	55.767	10.63	55.756	2.72	55.745	10.49	57.495	10.85	57.593	3.96	57.559	4.74	57.603	5.74	57.551	3	57.514	9.48	57.501	5
	55.808	11.09	55.785	3.04	55.786	10.95	55.786	2.68	55.807	10.69	55.796	2.75	55.785	10.53	57.535	7.3	57.633	3.86	57.598	5.89	57.642	4.53	57.592	2.86	57.552	9.9	57.541	4.81
	55.847	11.09	55.825	3.05	55.827	11.01	55.824	2.66	55.846	10.73	55.836	2.7	55.824	10.55	57.61	5.71	57.673	3.75	57.637	6.78	57.683	5.43	57.631	2.75	57.592	10.38	57.581	4.57
	55.888	11.12	55.864	3.07	55.865	11.06	55.863	2.66	55.886	10.76	55.875	2.67	55.864	10.56	57.649	5.8	57.712	3.61	57.677	7.69	57.723	5.25	57.671	2.68	57.632	10.57	57.621	4.39
	55.927	10.75	55.903	3.09	55.905	10.91	55.904	3.45	55.924	10.77	55.915	2.61	55.903	9.18	57.689	5.51	57.752	3.48	57.717	8.31	57.763	5.06	57.711	2.55	57.672	10.93	57.661	4.21
	55.966	7.28	55.943	3.09	55.944	10.87	55.943	6.94	55.964	10.79	55.953	2.54	55.943	5.78	57.729	5.32	57.792	3.38	57.756	9.08	57.802	4.92	57.75	2.49	57.71	11.07	57.7	4.03
	56.006	4.56	55.982	3.06	55.984	10.87	55.983	10.01	56.004	10.83	55.993	2.57	55.982	3.77	57.769	5.14	57.831	3.24	57.796	9.55	57.842	4.7	57.8	3.09	57.749	11.23	57.74	3.87
	56.044	3.38	56.022	3.03	56.023	10.89	56.022	11.21	56.043	10.9	56.033	2.61	56.021	2.91	57.807	4.93	57.871	3.03	57.835	9.97	57.882	4.53	57.839	4.01	57.79	11.09	57.78	3.69
	56.085	3.1	56.061	3.03	56.062	10.95	56.061	11.01	56.083	10.92	56.072	2.62	56.06	2.69	57.847	4.74	57.91	2.95	57.873	10.49	57.921	4.39	57.878	4.85	57.829	7.48	57.819	3.43
	56.123	3.08	56.1	3.02	56.102	11.01	56.101	10.7	56.122	10.09	56.112	2.63	56.1	2.65	57.888	4.55	57.951	3.21	57.914	10.75	57.961	4.22	57.918	5.51	57.895	6.25	57.859	3.3
	56.163	3.07	56.14	3.76	56.141	11.04	56.139	10.81	56.161	6.58	56.151	2.64	56.139	2.61	57.928	4.4	57.993	3.86	57.953	11.09	58.001	4.05	57.957	6.18	57.933	5.46	57.899	3.17
	56.202	3.02	56.179	7.22	56.181	11.03	56.18	10.81	56.201	4.16	56.19	2.65	56.179	2.59	57.967	4.27	58.032	5.01	57.992	11.28	58.039	3.92	57.997	6.8	57.973	4.53	57.938	3.03
	56.241	2.96	56.219	10.28	56.22	11.05	56.219	10.64	56.24	3.11	56.229	2.67	56.218	2.54	58.007	4.13	58.072	6.04	58.032	11.43	58.079	3.73	58.036	7.36	58.013	5.24	57.978	2.88
	56.281	2.91	56.258	11.5	56.26	11.07	56.257	10.67	56.28	2.86	56.269	2.64	56.258	2.46	58.047	4	58.111	6.92	58.071	11.65	58.12	3.56	58.075	7.59	58.053	5.01	58.018	2.75
	56.32	2.9	56.298	11.34	56.299	11.1	56.298	10.71	56.319	2.87	56.309	2.63	56.297	2.41	58.087	3.82	58.151	7.73	58.111	10.07	58.16	3.43	58.115	8.11	58.093	4.82	58.058	2.7
	56.361	2.93	56.337	11.03	56.338	11.05	56.337	10.74	56.358	2.82	56.348	4.46	56.337	2.43	58.126	3.63	58.19	8.44	58.15	6.81	58.199	3.31	58.154	8.45	58.132	4.64	58.097	2.66
	56.4	2.96	56.376	11.12	56.378	7.96	56.377	10.77	56.398	2.78	56.387	7.97	56.376	2.48	58.166	3.47	58.229	9.2	58.216	6	58.238	3.16	58.194	8.8	58.173	4.47	58.137	2.64
	56.44	2.97	56.416	11.13	56.417	4.91	56.415	10.8	56.437	2.73	56.426	10.45	56.415	2.52	58.206	3.37	58.269	9.79	58.256	4.89	58.279	3.04	58.233	9.11	58.211	4.31	58.203	3.65
	56.479	2.96	56.455	10.96	56.457	3.52	56.455	10.82	56.476	2.69	56.465	11.09	56.455	2.52	58.244	3.26	58.308	10.07	58.296	5.55	58.318	2.95	58.272	9.35	58.251	4.16	58.241	4.94
	56.517	2.98	56.495	10.94	56.496	3.11	56.495	10.86	56.515	2.69	56.506	10.75	56.494	2.51	58.285	3.06	58.347	10.48	58.335	5.35	58.358	2.97	58.312	9.55	58.292	3.94	58.281	6.12
	56.557	2.99	56.534	10.97	56.536	3.09	56.533	10.88	56.555	2.69	56.545	10.6	56.533	2.53	58.325	3.03	58.387	10.72	58.375	5.18	58.431	3.92	58.351	9.71	58.33	3.73	58.321	7.13
	56.596	2.95	56.574	11.03	56.575	3.06	56.573	10.91	56.595	2.72	56.584	10.71	56.573	2.52	58.402	3.7	58.426	11.05	58.415	5.02	58.47	5.01	58.391	7.83	58.37	3.58	58.361	8.04
	56.637	2.95	56.613	11.07	56.614	3	56.613	10.91	56.634	2.75	56.623	10.64	56.612	2.49	58.441	4.91	58.466	11.24	58.456	4.83	58.509	5.95	58.43	5.24	58.41	3.47	58.4	8.84
	56.676	3.41	56.652	11.11	56.654	2.98	56.653	10.41	56.674	2.75	56.662	10.53	56.652	4.07	58.479	5.92	58.505	11.43	58.494	4.63	58.549	6.9	58.505	5.33	58.451	3.33	58.438	9.56
	56.715	6.69	56.692	11.12	56.693	2.95	56.691	7.01	56.712	2.74	56.703	10.55	56.691	7.6	58.519	6.85	58.545	11.66	58.534	4.48	58.588	7.71	58.544	4.49	58.489	3.17	58.479	9.99
	56.754	9.85	56.731	11.14	56.733	2.92	56.73	4.39	56.753	2.73	56.742	10.58	56.73	10.21	58.559	7.68	58.584	9.51	58.574	4.28	58.627	8.37	58.584	4.97	58.53	3.05	58.518	10.55
	56.793	11.28	56.771	11.19	56.772	2.94	56.77	3.24	56.792	2.7	56.782	10.62	56.77	10.95	58.599	8.29	58.623	6.39	58.614	4.08	58.667	8.85	58.624	4.7	58.569	2.97	58.558	10.91
	56.834	11.26	56.81	11.23	56.813	2.92	56.809	2.92	56.831	2.65	56.821	10.64	56.809	10.48	58.637	8.91	58.664	6.55	58.653	3.94	58.705	9.43	58.664	4.51	58.608	2.85	58.597	11.32
	56.873	10.97	56.849	11.26	56.851	2.91	56.849	2.88	56.871	3.54	56.86	10.7	56.849	10.29	58.678	9.42	58.704	5.65	58.693	3.81	58.745	9.86	58.704	4.35	58.648	2.84	58.635	11.49
	56.912	11	56.889	10.74	56.89	2.92	56.888	2.86	56.91	7.02	56.899	10.76	56.888	10.54	58.717	9.74	58.745	5.62	58.733	3.68	58.784	10.23	58.743	4.24	58.688	2.79	58.676	11.86
	56.951	11.02	56.928	7.31	56.93	2.92	56.928	2.81	56.948	10.05	56.939	10.77	56.927	10.67	58.755	10.25	58.785	5.43	58.773	3.49	58.824	10.52	58.783	3.87	58.735	3.48	58.715	11.97
	56.991	10.89	56.968	4.74	56.969	2.91	56.968	2.77	56.989	11.18	56.979	10.78	56.967	10.5	58.796	10.54	58.824	5.23	58.812	3.4	58.864	10.78	58.822	3.82	58.775	4.51	58.754	12.3
	57.03	10.89	57.007	3.61	57.009	2.9	57.006	2.72	57.028	10.95	57.017	10.82	57.006	10.4	58.834	10.68	58.864	5.07	58.852	3.34	58.903	11.05	58.863	3.74	58.814	5.46	58.794	10.68
	57.069	10.92	57.046	3.29	57.049	2.89	57.046	2.67	57.068	10.71	57.056	10.86	57.046	10.46	58.873	11.02	58.904	4.87	58.892	3.22	58.942	11.15	58.902	3.5	58.854	6.27	58.832	7.09
	57.11	10.96	57.086	3.24	57.088	3.01	57.085	2.65	57.107	10.84	57.096	9.35	57.085	10.62	58.913	11.06	58.942	4.65	58.931	3.12	58.981	11.22	58.942	3.41	58.892	7.1	58.892	5.75
	57.149	11	57.125	3.22	57.127	6.01	57.125	2.69	57.147	10.84	57.135	5.8	57.124	10.73	58.953	11.22	58.983	4.47	58.971	3.09	59.021	7.49	58.982	3.28	58.931	7.77	58.931	5.35
	57.189	11.03	57.165	3.18	57.166	9.33	57.165	2.71	57.186	10.67	57.176	3.75	57.164	10.73	58.993	11.31	59.023	4.33	59.011	3.57	59.061	5.09	59.021	3.12	58.972	8.35	58.971	4.68
	57.227	11.03	57.204	3.14	57.206	11.12	57.204	2.72	57.225	10.64	57.214	2.95	57.203	10.78	59.031	9.77	59.062	4.19	59.056	4.36	59.112	5.74	59.061	2.92	59.011	8.94	59.011	5
	57.268	11.06	57.243	3.08	57.245	11.28	57.244	2.71	57.264	10.64	57.254	2.79	57.243	10.86	59.07	7.03	59.101	4.05	59.096	5.46	59.151	4.51	59.101	2.76	59.051	9.37	59.05	4.82
	57.306	11.1	57.283	3.05	57.285	10.98	57.283	2.72	57.304	10.69	57.293	2.78	57.282	10.87	59.119	6.82	59.142	3.92	59.135	6.45	59.191	5.47	59.14	2.61	59.089	9.77	59.09	4.57
	57.345	11.13	57.323	3.05	57.324	10.99	57.322	2.71	57.344	10.76	57.332	2.76	57.321	10.84	59.159	6.05	59.182	3.74	59.175	7.33	59.232	5.26	59.179	2.54	59.128	10.12	59.13	4.37
	57.385	11.14	57.362	3.06	57.364	11.02	57.362	2.71	57.383	10.8	57.372	2.73	57.361	10.78	59.199	5.69	59.221	3.52	59.214	8.05	59.271	5.08	59.219	2.44	59.168	10.38	59.169	4.19
	57.425	10.86	57.401	3.04	57.403	10.86	57.401	3.28	57.422	10.81	57.412	2.67	57.4	9.51	59.238	5.48	59.261	3.4	59.253	8.64	59.311	4.87	59.297	2.75	59.207	10.63	59.209	4.02
	57.464	7.56	57.441	3.03	57.442	10.83	57.441	6.63	57.461	10.82	57.452	2.63	57.44	5.96	59.278	5.29	59.301	3.32	59.293	9.29	59.351	4.65	59.336	3.68	59.246	10.88	59.249	3.82
	57.503	4.75	57.48	3.02	57.482	10.86	57.479	9.74	57.501	10.85	57.491	2.64	57.479	3.82	59.317	5.08	59.341	3.18	59.332	9.77	59.391	4.51	59.375	4.61	59.287	11	59.289	3.63
	57.543	3.48	57.519	3.03	57.521	10.9	57.519	11.08	57.541	10.9	57.53	2.64	57.519	2.9	59.357	4.9	59.38	3.04	59.372	10.15	59.429	4.35	59.415	5.31	59.326	8.09	59.328	3.52
	57.582	3.15	57.558	3.01	57.561	10.94	57.559	11	57.58	10.93	57.569	2.63	57.558	2.66	59.397	4.66	59.42	3.02	59.411	10.36	59.469	4.19	59.454	6.01	59.402	6.12	59.368	3.41
	57.621	3.11	57.598	3	57.6	10.96	57.598	10.7	57.619	10.34	57.608	2.63	57.597	2.63	59.436	4.44	59.49	3.52	59.45	10.95	59.51	3.99	59.494	6.7	59.442	5.41	59.408	3.26
	57.661	3.1	57.638	3.57	57.64	10.99	57.637	10.79	57.658	6.87	57.647	2.59	57.637	2.64	59.477	4.3	59.529	4.81	59.49	11.26	59.549	3.84	59.533	7.15	59.483	4.49	59.448	3.13
	57.7	3.04	57.677	6.98	57.679	11.03	57.676	10.81	57.698	4.3	57.687	2.57	57.676	2.68	59.517	4.17	59.569	5.86	59.529	11.38	59.589	3.71	59.572	7.64	59.521	5.14	59.487	2.99
	57.741	2.97	57.717	10.13	57.718	11.07	57.716	10.65	57.738	3.17	57.726	2.56	57.715	2.54	59.555	3.99	59.608	6.74	59.568	11.61	59.629	3.6	59.612	8.09	59.561	4.97	59.527	2.78
	57.78	2.95	57.756	11.47	57.758	11.08	57.756	10.64	57.777	2.89	57.767	2.57	57.755	2.45	59.596	3.82	59.648	7.65	59.608	11.07	59.669	3.47	59.651	8.46	59.601	4.72	59.567	2.66
	57.82	2.93	57.795	11.35	57.797	11.09	57.795	10.66	57.816	2.87	57.806	2.57	57.794	2.4	59.636	3.73	59.686	8.35	59.647	10.38	59.708	3.36	59.691	8.82	59.64	4.5	59.606	2.6
	57.859	2.93	57.835	11.04	57.837	11.08	57.835	10.7	57.855	2.83	57.846	4.15	57.834	2.36	59.675	3.61	59.726	8.97	59.687	6.81	59.748	3.15	59.731	9.04	59.681	4.35	59.646	2.58
	57.897	2.94	57.874	11.12	57.876	8.19	57.874	10.74	57.895	2.78	57.884	7.74	57.873	2.46	59.715	3.51	59.766	9.48	59.766	5.84	59.788	3.04	59.769	9.33	59.721	4.21	59.699	3.39
	57.938	2.97	57.915	11.14	57.916	5.04	57.914	10.76	57.935	2.75	57.923	10.35	57.913	2.56	59.755	3.38	59.805	9.99	59.805	5.85	59.826	2.95	59.809	9.52	59.759	4.03	59.739	4.54
	57.976	2.97	57.952	10.96	57.955	3.56	57.953	10.77	57.974	2.71	57.964	11.1	57.952	2.56	59.795	3.26	59.845	10.35	59.845	5.5	59.866	2.89	59.848	9.75	59.799	3.84	59.779	5.75
	58.016	2.97	57.992	10.95	57.994	3.09	57.991	10.81	58.013	2.67	58.003	10.76	57.991	2.52	59.834	3.11	59.884	10.71	59.885	5.31	59.928	3.68	59.888	8.74	59.839	3.7	59.818	6.77
	58.055	2.96	58.032	11.01	58.034	3.05	58.032	10.86	58.053	2.68	58.043	10.57	58.031	2.5	59.898	3.33	59.923	10.94	59.885	5.31	59.928	3.68	59.927	6.09	59.879	3.58	59.857	7.7
	58.095	2.96	58.071	11.05	58.073	3.05	58.071	10.9	58.092	2.69	58.082	10.68	58.07	2.51	59.938	4.62	59.923	10.94					59.927	6.09	59.919	3.46	59.896	8.64
	58.135	2.96	58.111	11.09	58.112	3	58.111	10.92	58.132	2.68	58.122	10.66	58.109	2.52	59.938	4.62									59.919	3.46	59.896	8.64
	58.174	3.25	58.15	11.11	58.152	2.95	58.15	10.58	58.171	2.68	58.161	10.54	58.149	3.82
	58.214	6.48	58.189	11.13	58.191	2.9	58.19	7.24	58.211	2.68	58.2	10.56	58.188	7.36
	58.253	9.77	58.229	11.19	58.231	2.88	58.229	4.49	58.25	2.69	58.24	10.59	58.228	10.13
	58.292	11.32	58.268	11.23	58.27	2.92	58.268	3.24	58.289	2.67	58.278	10.62	58.267	11
	58.332	11.28	58.308	11.25	58.31	2.93	58.308	2.89	58.329	2.66	58.318	10.66	58.307	10.62
	58.372	10.98	58.347	11.28	58.349	2.95	58.347	2.85	58.368	3.29	58.358	10.69	58.346	10.32
	58.411	11.03	58.386	10.98	58.389	2.92	58.386	2.84	58.408	6.71	58.397	10.72	58.385	10.43
	58.45	11.04	58.426	7.58	58.428	2.91	58.425	2.81	58.447	9.81	58.437	10.76	58.425	10.44
	58.49	10.87	58.465	4.83	58.467	2.9	58.465	2.78	58.486	11.12	58.476	10.78	58.464	10.32
	58.528	10.89	58.505	3.6	58.507	2.89	58.505	2.72	58.526	10.99	58.516	10.78	58.504	10.3
	58.568	10.93	58.544	3.26	58.547	2.86	58.543	2.68	58.565	10.67	58.555	10.84	58.543	10.31
	58.607	10.97	58.584	3.24	58.586	2.9	58.583	2.7	58.605	10.79	58.593	9.66	58.582	10.33
	58.647	11	58.623	3.22	58.625	5.73	58.622	2.72	58.644	10.83	58.634	6.02	58.622	10.38
	58.687	11.04	58.663	3.15	58.664	9.14	58.661	2.74	58.683	10.67	58.673	3.83	58.661	10.42
	58.726	11.05	58.702	3.08	58.705	11.08	58.701	2.74	58.723	10.62	58.713	2.94	58.701	10.45
	58.766	11.06	58.741	3.05	58.743	11.3	58.74	2.74	58.762	10.63	58.752	2.78	58.74	10.5
	58.805	11.07	58.78	3.03	58.783	10.97	58.781	2.72	58.801	10.66	58.791	2.78	58.779	10.52
	58.845	11.11	58.82	3.05	58.822	10.98	58.82	2.68	58.84	10.7	58.831	2.75	58.819	10.53
	58.883	11.15	58.859	3.04	58.862	11.06	58.86	2.66	58.879	10.74	58.87	2.7	58.858	10.57
	58.922	11.02	58.899	3.03	58.901	10.93	58.899	3.07	58.92	10.76	58.91	2.64	58.897	9.74
	58.962	7.83	58.938	3.04	58.94	10.85	58.938	6.37	58.959	10.79	58.949	2.55	58.937	6.23
	59.001	4.91	58.978	3.05	58.981	10.83	58.977	9.61	58.999	10.8	58.989	2.56	58.976	3.93
	59.041	3.57	59.017	3.04	59.019	10.88	59.016	11.11	59.038	10.82	59.028	2.59	59.016	2.91
	59.081	3.19	59.056	3.03	59.059	10.93	59.056	11.08	59.077	10.87	59.067	2.61	59.055	2.66
	59.121	3.13	59.096	3.03	59.098	10.96	59.095	10.73	59.117	10.56	59.107	2.6	59.095	2.63
	59.159	3.13	59.135	3.41	59.138	10.99	59.134	10.77	59.156	7.13	59.146	2.63	59.134	2.6
	59.198	3.09	59.175	6.7	59.177	11	59.175	10.84	59.196	4.43	59.184	2.65	59.173	2.58
	59.238	3.04	59.214	9.92	59.216	11.02	59.214	10.67	59.235	3.21	59.224	2.64	59.213	2.52
	59.277	2.98	59.253	11.42	59.256	11.07	59.254	10.64	59.274	2.86	59.263	2.62	59.252	2.43
	59.318	2.96	59.293	11.38	59.295	11.11	59.293	10.67	59.314	2.85	59.304	2.61	59.292	2.41
	59.356	2.98	59.332	11.08	59.335	11.11	59.332	10.73	59.353	2.83	59.342	3.88	59.331	2.43
	59.395	2.98	59.372	11.11	59.374	8.51	59.372	10.77	59.394	2.79	59.382	7.38	59.369	2.45
	59.436	2.96	59.411	11.12	59.413	5.27	59.41	10.79	59.432	2.75	59.421	10.11	59.41	2.47
	59.474	2.97	59.45	10.94	59.453	3.69	59.451	10.81	59.471	2.69	59.46	11.05	59.449	2.51
	59.514	2.98	59.49	10.95	59.493	3.18	59.49	10.84	59.511	2.67	59.501	10.77	59.489	2.54
	59.553	2.97	59.529	10.99	59.532	3.12	59.528	10.86	59.55	2.71	59.539	10.56	59.528	2.55
	59.593	2.96	59.569	11.03	59.571	3.11	59.569	10.89	59.59	2.71	59.58	10.68	59.567	2.54
	59.633	2.94	59.608	11.07	59.61	3.04	59.608	10.93	59.629	2.7	59.619	10.66	59.607	2.51
	59.672	3.14	59.648	11.12	59.65	3.02	59.648	10.78	59.669	2.72	59.658	10.52	59.646	3.45
	59.711	6.22	59.687	11.16	59.689	2.97	59.686	7.55	59.708	2.74	59.698	10.53	59.686	7.01
	59.75	9.51	59.727	11.2	59.729	2.92	59.727	4.69	59.747	2.74	59.737	10.56	59.725	9.98
	59.791	11.23	59.767	11.21	59.768	2.91	59.766	3.34	59.787	2.74	59.777	10.58	59.764	11.02
	59.83	11.34	59.805	11.25	59.808	2.92	59.805	2.93	59.826	2.72	59.816	10.63	59.804	10.67
	59.87	11.01	59.845	11.28	59.847	2.92	59.845	2.87	59.866	3.14	59.855	10.68	59.843	10.38
	59.908	10.99	59.884	11.15	59.886	2.92	59.884	2.87	59.906	6.45	59.895	10.73	59.883	10.52
	59.948	11.03	59.924	7.88	59.926	2.93	59.924	2.81	59.944	9.64	59.934	10.74	59.922	10.53
	59.988	10.91	59.963	4.99	59.966	2.89	59.963	2.78	59.984	11.12	59.974	10.75	59.962	10.37

## Sheet: MV2 Pressure
	MV2
Ventilation Strategy	Carestation														FALCON
Timepoint	0		10		20		30		40		50		60		0		10		20		30		40		50		60
	Time (s)	Pressure (cm H2O)	Time (s)	Pressure (cm H2O)	Time (s)	Pressure (cm H2O)	Time (s)	Pressure (cm H2O)	Time (s)	Pressure (cm H2O)	Time (s)	Pressure (cm H2O)	Time (s)	Pressure (cm H2O)	Time (s)	Pressure (cm H2O)	Time (s)	Pressure (cm H2O)	Time (s)	Pressure (cm H2O)	Time (s)	Pressure (cm H2O)	Time (s)	Pressure (cm H2O)	Time (s)	Pressure (cm H2O)	Time (s)	Pressure (cm H2O)
	0.011	3.05	0.028	11.16	0.002	2.67	0.003	4.87	0.028	2.53	0.013	10.21	0.036	10.87	0.032	11.34	0.05	3.93	0.025	3.1	0.065	9.42	0.054	4.15	0.041	2.93	0.05	10.44
	0.05	3.05	0.067	11.23	0.041	2.65	0.043	3.29	0.067	2.47	0.051	10.29	0.076	10.31	0.071	11.62	0.091	3.85	0.063	2.99	0.104	9.93	0.092	4.03	0.081	2.79	0.089	10.8
	0.089	3.06	0.106	11.31	0.081	2.64	0.082	2.76	0.107	2.44	0.091	10.37	0.115	9.87	0.111	11.84	0.13	3.76	0.103	2.9	0.143	10.35	0.132	3.97	0.121	2.64	0.129	11.05
	0.128	3.07	0.145	11.3	0.119	2.64	0.122	2.74	0.146	3.42	0.13	10.46	0.154	9.91	0.15	11.95	0.171	3.66	0.143	2.87	0.182	10.71	0.172	3.89	0.16	2.59	0.168	11.34
	0.169	3.31	0.185	9.9	0.159	2.68	0.161	2.8	0.186	7.1	0.17	10.55	0.194	9.96	0.19	12.19	0.209	3.58	0.183	2.89	0.222	11	0.211	3.62	0.2	2.6	0.207	11.51
	0.207	6.43	0.224	6.3	0.199	2.71	0.2	2.81	0.226	10.13	0.209	10.64	0.233	9.91	0.229	9.68	0.25	3.52	0.222	2.87	0.261	11.32	0.252	3.77	0.24	2.58	0.247	11.67
	0.246	9.66	0.264	4.15	0.238	2.67	0.239	2.72	0.265	11.16	0.248	10.68	0.273	9.98	0.268	6.39	0.29	3.43	0.277	4.03	0.301	11.45	0.291	3.69	0.287	3.63	0.286	11.31
	0.286	11.31	0.304	3.24	0.278	2.65	0.279	2.64	0.304	10.68	0.289	10.72	0.312	10.1	0.335	4.6	0.328	3.39	0.316	5.21	0.341	11.68	0.332	3.62	0.327	4.79	0.326	7.81
	0.326	11.5	0.343	3.04	0.317	2.63	0.318	2.59	0.343	10.02	0.328	10.78	0.351	10.21	0.375	4.44	0.368	3.3	0.356	6.31	0.381	11.91	0.372	3.53	0.365	5.89	0.365	4.99
	0.366	11.02	0.383	3.1	0.356	2.62	0.358	2.58	0.382	9.93	0.366	8.98	0.391	10.29	0.414	4.31	0.409	3.14	0.395	7.2	0.419	9.31	0.41	3.47	0.406	6.88	0.429	4.13
	0.405	10.83	0.422	3.14	0.395	4.4	0.398	2.57	0.422	10.03	0.406	5.47	0.429	10.34	0.454	3.9	0.448	3.05	0.435	8.06	0.458	6.21	0.451	3.4	0.445	7.7	0.469	3.97
	0.443	10.91	0.46	3.11	0.435	8.19	0.437	2.6	0.461	10.03	0.446	3.43	0.469	10.42	0.494	4.16	0.488	2.98	0.474	8.85	0.509	4.31	0.49	3.33	0.484	8.33	0.508	3.84
	0.484	10.93	0.5	3.02	0.474	10.78	0.476	2.63	0.501	10.1	0.486	2.64	0.508	10.51	0.534	4.06	0.528	2.09	0.514	9.33	0.549	4.26	0.53	3.31	0.524	9.03	0.548	3.75
	0.522	10.81	0.539	2.94	0.514	11.34	0.515	2.66	0.541	10.22	0.525	2.47	0.548	10.57	0.574	3.95	0.568	1.14	0.553	9.96	0.589	4.1	0.57	3.14	0.563	9.56	0.588	3.62
	0.563	10.82	0.58	2.89	0.554	10.65	0.555	2.63	0.58	10.33	0.563	2.53	0.587	10.6	0.614	3.88	0.614	1.9	0.592	10.48	0.629	4.02	0.609	3.04	0.603	10.19	0.628	3.7
	0.602	10.89	0.619	2.88	0.592	10.17	0.594	2.59	0.62	10.45	0.603	2.54	0.626	10.65	0.653	3.78	0.687	3.57	0.632	10.73	0.668	3.9	0.65	2.97	0.642	10.59	0.667	3.45
	0.641	10.82	0.658	2.89	0.632	10.26	0.634	2.58	0.659	10.58	0.642	2.48	0.666	9.05	0.693	3.69	0.732	5.37	0.671	11.08	0.708	4.04	0.69	2.89	0.681	10.79	0.707	3.35
	0.68	10.96	0.697	2.91	0.672	10.37	0.673	2.7	0.698	10.71	0.683	2.38	0.705	5.58	0.733	3.63	0.771	6.36	0.711	11.35	0.748	3.79	0.729	2.85	0.72	11.3	0.747	3.29
	0.72	11.1	0.736	2.94	0.712	10.33	0.712	5.72	0.737	10.81	0.722	2.34	0.745	3.5	0.772	3.56	0.81	7.08	0.75	11.57	0.787	3.71	0.768	2.84	0.76	11.54	0.787	3.17
	0.759	11.19	0.777	2.95	0.751	10.36	0.753	9.23	0.776	10.84	0.76	2.3	0.785	2.56	0.812	3.5	0.85	7.9	0.789	11.75	0.827	3.66	0.843	3.87	0.799	11.67	0.826	2.89
	0.798	11.21	0.816	2.94	0.79	10.45	0.791	11.15	0.816	10.86	0.8	2.3	0.825	2.33	0.852	3.44	0.89	8.52	0.829	11.76	0.867	3.56	0.882	5.13	0.838	11.88	0.866	1.4
	0.837	11.31	0.855	2.96	0.829	10.57	0.831	11.11	0.855	10.86	0.839	2.35	0.863	2.38	0.892	3.24	0.929	8.99	0.868	9.12	0.907	3.45	0.922	6.25	0.878	9.73	0.906	0.64
	0.878	11.36	0.894	2.9	0.868	10.69	0.87	10.31	0.895	10.16	0.878	2.39	0.903	2.41	0.932	3.16	0.969	9.4	0.908	6.08	0.947	3.35	0.961	7.22	0.917	6.4	0.946	0.55
	0.917	11.32	0.934	4.41	0.908	10.82	0.91	10.01	0.934	6.72	0.918	2.41	0.943	2.36	0.972	3.07	1.007	9.85	0.979	4.39	0.986	3.25	1.001	7.91	0.957	4.14	0.985	0.9
	0.957	8.4	0.973	8.18	0.947	10.91	0.949	10.14	0.973	4.12	0.957	2.39	0.982	2.3	1.011	3.02	1.047	10.28	1.018	4.23	1.026	3.19	1.04	8.74	1.035	4	1.025	1.19
	0.996	5.18	1.012	10.86	0.987	10.97	0.988	10.2	1.013	2.97	0.997	2.35	1.021	2.24	1.051	3.01	1.087	10.75	1.057	4.12	1.066	3.1	1.078	9.22	1.075	3.89	1.065	1.52
	1.034	3.63	1.052	11.53	1.027	11.04	1.028	10.2	1.052	2.64	1.037	2.33	1.06	2.21	1.09	3.07	1.126	10.87	1.097	3.93	1.106	3.02	1.118	9.87	1.114	3.8	1.104	1.83
	1.074	3.18	1.091	11	1.065	11.07	1.068	10.29	1.093	2.68	1.075	2.31	1.099	2.2	1.135	4.15	1.165	11.2	1.137	3.96	1.145	3	1.157	10.23	1.154	3.64	1.144	1.99
	1.114	3.17	1.13	10.56	1.105	11.06	1.108	10.4	1.131	2.7	1.115	4.23	1.139	2.18	1.175	5.47	1.205	11.13	1.176	3.89	1.185	2.9	1.198	10.59	1.194	3.65	1.192	2.83
	1.153	3.23	1.17	10.61	1.144	9.68	1.147	10.55	1.17	2.67	1.155	7.84	1.179	2.2	1.214	6.5	1.244	10.76	1.216	3.78	1.225	2.94	1.237	11	1.234	3.52	1.232	4.03
	1.193	3.18	1.209	10.69	1.184	6.08	1.186	10.69	1.21	2.59	1.195	10.41	1.219	2.22	1.253	7.44	1.283	7.58	1.256	3.68	1.265	2.98	1.276	11.2	1.274	3.42	1.271	5.2
	1.232	3.11	1.248	10.64	1.224	3.86	1.226	10.83	1.249	2.52	1.234	10.99	1.258	2.22	1.293	8.25	1.323	4.95	1.296	3.59	1.325	3.81	1.316	11.47	1.313	3.35	1.311	6.32
	1.271	3.06	1.288	10.61	1.263	2.99	1.264	10.9	1.289	2.47	1.272	10.42	1.297	2.21	1.332	8.88	1.363	4.5	1.335	3.52	1.365	5.06	1.355	11.7	1.353	3.04	1.35	7.23
	1.31	3.03	1.327	10.7	1.302	2.81	1.304	10.97	1.328	2.47	1.312	9.95	1.336	2.23	1.373	9.6	1.402	4.31	1.375	3.44	1.404	6.22	1.395	11.78	1.394	1.55	1.389	8.02
	1.351	3.02	1.367	10.8	1.341	2.88	1.344	11.02	1.369	2.49	1.351	9.98	1.376	2.23	1.411	10.06	1.442	4.21	1.415	3.35	1.444	7.06	1.434	9.01	1.432	0.9	1.429	8.73
	1.389	3.01	1.406	10.9	1.381	2.91	1.384	11.02	1.408	2.51	1.391	10.08	1.416	4.01	1.451	10.46	1.482	4.03	1.454	3.29	1.483	8.03	1.472	6.11	1.472	0.71	1.468	9.41
	1.429	3	1.447	10.97	1.421	2.88	1.423	10.94	1.447	2.53	1.431	10.06	1.454	7.62	1.491	10.91	1.522	4.06	1.494	3.2	1.522	8.73	1.523	4.21	1.512	0.94	1.508	9.91
	1.468	3.02	1.485	11.07	1.46	2.77	1.462	8.29	1.487	2.5	1.47	10.11	1.494	10.2	1.53	11.24	1.561	3.96	1.534	3.07	1.562	9.24	1.563	4.17	1.552	1.21	1.547	10.25
	1.508	3.04	1.524	11.15	1.5	2.69	1.501	5.1	1.526	2.46	1.509	10.18	1.534	10.85	1.569	11.52	1.601	3.9	1.575	2.97	1.601	9.77	1.604	4.04	1.592	1.43	1.587	10.65
	1.548	3.04	1.565	11.22	1.538	2.66	1.54	3.42	1.565	2.46	1.548	10.28	1.573	10.37	1.608	11.78	1.641	3.8	1.614	2.93	1.641	10.2	1.643	3.94	1.631	1.69	1.626	10.91
	1.587	3.02	1.604	11.3	1.578	2.68	1.581	2.83	1.605	2.44	1.588	10.38	1.613	9.9	1.648	11.98	1.681	3.69	1.653	2.89	1.68	10.65	1.683	3.86	1.671	2.04	1.665	11.2
	1.627	3.04	1.643	11.34	1.618	2.67	1.62	2.75	1.644	3.17	1.628	10.48	1.651	9.87	1.688	12.1	1.72	3.62	1.693	2.9	1.719	10.92	1.722	3.39	1.711	2.22	1.705	11.5
	1.666	3.17	1.682	10.19	1.658	2.7	1.66	2.82	1.684	6.75	1.666	10.56	1.691	9.93	1.728	11.07	1.76	3.53	1.733	2.91	1.76	11.32	1.763	3.76	1.785	3.24	1.744	11.71
	1.704	6.13	1.721	6.55	1.697	2.7	1.698	2.83	1.723	9.96	1.707	10.61	1.731	9.9	1.766	8.56	1.799	3.48	1.774	3.76	1.798	11.39	1.802	3.67	1.823	4.39	1.784	11.83
	1.744	9.44	1.762	4.23	1.736	2.67	1.739	2.77	1.763	11.13	1.745	10.68	1.77	9.97	1.805	5.61	1.84	3.38	1.814	4.97	1.838	11.73	1.841	3.59	1.864	5.6	1.823	10.83
	1.784	11.32	1.801	3.25	1.775	2.66	1.777	2.68	1.801	10.67	1.784	10.78	1.81	10.09	1.846	4.65	1.879	3.23	1.853	6.03	1.877	11.85	1.881	3.52	1.903	6.65	1.862	8.29
	1.823	11.5	1.839	3.01	1.814	2.64	1.816	2.63	1.84	10	1.824	10.81	1.849	10.16	1.885	4.51	1.919	3.14	1.893	7.13	1.917	9.68	1.921	3.44	1.942	7.55	1.902	5.76
	1.862	11.02	1.88	3.08	1.854	2.64	1.856	2.62	1.88	9.95	1.864	9.35	1.888	10.23	1.925	4.37	1.958	3.09	1.932	7.93	1.956	6.4	1.962	3.4	1.982	8.3	1.979	4.08
	1.901	10.84	1.918	3.12	1.893	4.17	1.896	2.61	1.919	10.06	1.904	5.82	1.927	10.34	1.965	4.24	1.997	2.98	1.972	8.63	2.02	4.34	2.001	3.24	2.021	9.06	2.019	3.94
	1.942	10.94	1.958	3.1	1.933	8.01	1.936	2.62	1.959	10.06	1.943	3.62	1.966	10.41	2.004	4.33	2.037	2.88	2.011	9.19	2.06	4.22	2.04	3.16	2.06	9.64	2.058	3.84
	1.981	10.95	1.998	3	1.972	10.74	1.974	2.63	1.999	10.07	1.981	2.72	2.007	10.48	2.044	4.11	2.078	2	2.05	9.79	2.099	4.1	2.08	3.07	2.1	10.05	2.098	3.72
	2.021	10.84	2.038	2.91	2.011	11.37	2.014	2.6	2.038	10.19	2.021	2.52	2.046	10.53	2.084	4.01	2.15	2.78	2.09	10.25	2.139	4	2.12	3.01	2.139	10.44	2.138	3.14
	2.06	10.86	2.076	2.85	2.051	10.65	2.053	2.6	2.078	10.31	2.061	2.54	2.086	10.6	2.124	3.9	2.191	3.96	2.129	10.63	2.179	3.65	2.16	2.9	2.179	10.74	2.178	3.57
	2.099	10.92	2.115	2.86	2.09	10.15	2.092	2.58	2.117	10.43	2.101	2.57	2.125	10.64	2.163	3.83	2.229	5.05	2.168	11.04	2.218	3.87	2.199	2.83	2.218	11.09	2.218	3.47
	2.139	11.01	2.156	2.88	2.131	10.27	2.132	2.58	2.155	10.55	2.139	2.53	2.165	9.3	2.203	3.75	2.269	6.02	2.208	11.23	2.258	3.77	2.24	2.85	2.258	11.43	2.257	3.34
	2.178	11.07	2.195	2.92	2.17	10.37	2.172	2.62	2.195	10.63	2.178	2.45	2.203	5.74	2.243	3.66	2.309	6.9	2.247	11.6	2.298	3.69	2.28	2.89	2.296	11.55	2.297	3.26
	2.218	11.14	2.235	2.93	2.208	10.36	2.212	5.55	2.234	10.72	2.219	2.37	2.242	3.51	2.283	3.63	2.347	7.64	2.287	11.67	2.338	3.61	2.339	3.69	2.336	11.72	2.337	3.2
	2.257	11.22	2.274	2.95	2.248	10.35	2.251	9.2	2.274	10.81	2.258	2.36	2.282	2.59	2.322	3.48	2.387	8.34	2.326	11.96	2.377	3.55	2.38	4.78	2.376	10.71	2.376	3.13
	2.296	11.29	2.313	2.94	2.288	10.45	2.291	11.18	2.313	10.87	2.297	2.35	2.321	2.36	2.362	3.36	2.427	9.03	2.366	10.1	2.417	3.41	2.418	5.98	2.415	7.14	2.416	3.03
	2.335	11.34	2.352	2.94	2.328	10.56	2.329	11.15	2.353	10.86	2.336	2.39	2.362	2.37	2.402	3.26	2.467	9.42	2.405	6.8	2.457	3.31	2.458	6.87	2.455	4.57	2.456	2.9
	2.375	11.37	2.391	2.92	2.367	10.68	2.368	10.33	2.392	10.4	2.375	2.42	2.401	2.4	2.442	3.2	2.506	9.83	2.444	4.51	2.497	3.24	2.498	7.84	2.507	4.12	2.496	2.78
	2.415	11.39	2.431	4.15	2.407	10.8	2.408	10.01	2.431	7.05	2.416	2.4	2.441	2.38	2.481	3.1	2.544	10.3	2.488	4.39	2.536	3.15	2.536	8.62	2.546	3.98	2.535	2.71
	2.453	8.7	2.471	7.85	2.445	10.89	2.447	10.17	2.472	4.26	2.455	2.36	2.479	2.32	2.521	3.08	2.584	10.38	2.528	4.24	2.576	3.04	2.576	9.18	2.585	3.88	2.575	2.64
	2.492	5.46	2.51	10.65	2.484	10.95	2.488	10.23	2.511	3.02	2.494	2.36	2.518	2.27	2.561	3.14	2.623	10.83	2.569	4.12	2.616	2.98	2.616	9.57	2.625	3.79	2.615	2.58
	2.532	3.81	2.55	11.55	2.524	11.03	2.527	10.2	2.551	2.64	2.533	2.33	2.558	2.19	2.633	3.9	2.663	10.96	2.607	3.99	2.656	2.93	2.655	10.13	2.665	3.3	2.655	2.64
	2.572	3.28	2.588	11.09	2.564	11.05	2.566	10.29	2.59	2.65	2.573	2.34	2.597	2.15	2.673	5.16	2.702	11.25	2.647	4	2.695	2.86	2.695	10.3	2.705	3.59	2.729	3.65
	2.612	3.23	2.629	10.56	2.604	11	2.606	10.42	2.629	2.74	2.613	3.95	2.638	2.18	2.712	6.3	2.741	11.32	2.687	3.87	2.735	2.88	2.733	10.87	2.744	3.52	2.769	4.84
	2.65	3.27	2.668	10.56	2.643	9.88	2.645	10.55	2.668	2.62	2.652	7.59	2.677	2.2	2.751	7.24	2.781	8.47	2.727	3.79	2.775	2.9	2.772	11.16	2.784	3.43	2.808	5.98
	2.689	3.28	2.707	10.67	2.682	6.29	2.685	10.68	2.707	2.57	2.691	10.3	2.717	2.21	2.792	8.14	2.82	5.4	2.766	3.69	2.823	3.5	2.813	11.51	2.824	3.33	2.847	6.87
	2.73	3.19	2.747	10.61	2.722	3.94	2.723	10.78	2.747	2.47	2.731	11.05	2.755	2.21	2.83	8.82	2.873	4.48	2.806	3.58	2.862	4.65	2.852	11.58	2.864	3.22	2.887	7.76
	2.768	3.12	2.785	10.6	2.761	2.97	2.763	10.88	2.786	2.46	2.769	10.48	2.794	2.25	2.869	9.49	2.912	4.33	2.846	3.52	2.903	5.83	2.892	11.84	2.903	3.15	2.926	8.6
	2.809	3.08	2.825	10.66	2.801	2.79	2.802	10.99	2.825	2.43	2.809	9.96	2.834	2.24	2.91	10.08	2.952	4.2	2.886	3.44	2.942	6.86	2.93	10.87	2.943	3.08	2.966	9.2
	2.847	3.06	2.864	10.77	2.84	2.84	2.842	11.03	2.865	2.43	2.849	10	2.873	2.25	2.948	10.39	2.992	4.03	2.925	3.4	2.982	7.63	2.969	7.13	2.983	3.02	3.005	9.66
	2.886	3.04	2.904	10.88	2.88	2.89	2.881	11	2.905	2.41	2.889	10.12	2.912	3.74	2.988	10.72	3.031	4.05	2.965	3.31	3.02	8.25	3.01	4.72	3.023	2.94	3.044	10.13
	2.926	3.05	2.944	10.98	2.919	2.86	2.921	10.98	2.945	2.42	2.927	10.05	2.952	7.34	3.028	11.12	3.071	3.95	3.005	3.16	3.059	9.01	3.074	4.14	3.062	2.81	3.084	10.57
	2.966	3.05	2.984	11.06	2.958	2.77	2.961	8.53	2.984	2.44	2.966	10.09	2.991	10.1	3.067	11.49	3.111	3.84	3.045	3.12	3.099	9.64	3.114	4.02	3.102	2.69	3.123	10.8
	3.005	3.06	3.023	11.14	2.998	2.66	2.999	5.22	3.022	2.47	3.006	10.19	3.031	10.9	3.106	11.68	3.15	3.75	3.084	3.04	3.138	10.14	3.153	3.95	3.142	2.62	3.163	11.14
	3.044	3.05	3.061	11.2	3.036	2.63	3.039	3.46	3.062	2.46	3.045	10.29	3.071	10.4	3.145	11.84	3.19	3.68	3.124	2.97	3.178	10.53	3.193	3.86	3.182	2.63	3.202	11.32
	3.084	3.05	3.101	11.28	3.077	2.65	3.078	2.8	3.101	2.47	3.085	10.38	3.111	9.89	3.185	12.06	3.23	3.56	3.165	2.91	3.217	10.9	3.233	3.41	3.221	2.54	3.241	11.59
	3.124	3.03	3.14	11.32	3.116	2.64	3.118	2.71	3.141	2.98	3.125	10.44	3.15	9.91	3.224	11.65	3.27	3.52	3.204	2.97	3.256	11.15	3.273	3.78	3.282	2.72	3.281	11.71
	3.163	3.07	3.18	10.38	3.156	2.67	3.157	2.8	3.18	6.35	3.164	10.51	3.19	9.97	3.264	11.01	3.31	3.4	3.272	3.6	3.296	11.31	3.313	3.69	3.322	4.09	3.32	9.45
	3.202	5.83	3.219	6.78	3.195	2.67	3.197	2.83	3.22	9.67	3.203	10.6	3.228	9.91	3.303	7.94	3.348	3.27	3.311	4.8	3.335	11.62	3.352	3.59	3.361	5.13	3.36	6.28
	3.242	9.19	3.259	4.35	3.233	2.66	3.237	2.75	3.26	11.06	3.242	10.68	3.267	9.96	3.356	5.34	3.389	3.19	3.351	5.95	3.375	11.82	3.392	3.52	3.4	6.37	3.41	4.15
	3.28	11.25	3.299	3.31	3.274	2.64	3.276	2.65	3.299	10.75	3.282	10.73	3.308	10.04	3.395	4.57	3.428	3.12	3.39	6.95	3.414	10.89	3.433	3.4	3.44	7.22	3.45	4.07
	3.32	11.58	3.338	3.04	3.313	2.64	3.316	2.6	3.339	10.12	3.322	10.77	3.347	10.14	3.435	4.38	3.468	3.03	3.43	7.8	3.453	7.14	3.472	3.3	3.478	8	3.489	3.91
	3.36	11.02	3.376	3.05	3.353	2.63	3.354	2.59	3.378	9.95	3.361	9.61	3.387	10.25	3.475	4.25	3.507	2.95	3.469	8.6	3.493	4.58	3.511	3.23	3.519	8.63	3.529	3.79
	3.4	10.84	3.416	3.1	3.391	3.93	3.394	2.57	3.416	10.03	3.4	6	3.426	10.31	3.514	4.32	3.548	2.62	3.509	9.19	3.57	4.19	3.551	3.16	3.558	9.2	3.569	3.7
	3.438	10.99	3.455	3.07	3.432	7.7	3.433	2.56	3.456	10.02	3.439	3.68	3.465	10.38	3.554	4.13	3.588	1.53	3.549	9.77	3.61	4.07	3.591	3.01	3.597	9.87	3.609	3.09
	3.477	10.94	3.495	3	3.47	10.51	3.472	2.57	3.495	10.01	3.479	2.69	3.504	10.48	3.594	4.02	3.649	2.52	3.587	10.19	3.649	3.96	3.631	2.99	3.637	10.42	3.648	3.49
	3.518	10.82	3.534	2.92	3.509	11.32	3.512	2.61	3.535	10.12	3.518	2.43	3.543	10.54	3.634	3.94	3.687	3.71	3.626	10.64	3.689	3.52	3.67	2.95	3.676	10.69	3.688	3.42
	3.557	10.82	3.574	2.88	3.549	10.71	3.551	2.62	3.574	10.27	3.557	2.46	3.584	10.61	3.673	3.85	3.727	4.87	3.666	10.9	3.73	3.81	3.711	2.86	3.716	11.12	3.728	3.34
	3.596	10.9	3.613	2.85	3.589	10.15	3.591	2.61	3.613	10.38	3.597	2.51	3.622	10.65	3.713	3.8	3.766	5.79	3.705	11.11	3.77	3.7	3.75	2.93	3.755	11.43	3.768	3.29
	3.635	10.99	3.652	2.86	3.629	10.19	3.63	2.6	3.654	10.48	3.637	2.47	3.661	9.55	3.753	3.71	3.805	6.66	3.745	11.48	3.808	3.61	3.79	2.93	3.793	11.51	3.807	3.23
	3.675	11.07	3.693	2.89	3.668	10.32	3.669	2.63	3.693	10.59	3.676	2.39	3.701	6.01	3.793	3.56	3.845	7.47	3.784	11.67	3.848	3.56	3.837	3.29	3.834	11.72	3.847	3.08
	3.715	11.13	3.732	2.92	3.707	10.29	3.709	5.28	3.733	10.72	3.715	2.34	3.74	3.7	3.832	3.47	3.884	8.12	3.824	11.84	3.888	3.49	3.876	4.56	3.873	11.54	3.887	2.93
	3.753	11.2	3.772	2.94	3.747	10.32	3.748	8.94	3.772	10.8	3.754	2.31	3.78	2.65	3.872	3.39	3.925	8.63	3.863	11.29	3.928	3.35	3.916	5.73	3.913	7.9	3.927	2.86
	3.794	11.27	3.811	2.94	3.785	10.42	3.789	11.04	3.811	10.85	3.795	2.32	3.819	2.35	3.912	3.3	3.964	9.15	3.902	10.33	3.967	3.28	3.954	6.69	3.952	5.07	3.966	2.78
	3.833	11.35	3.849	2.93	3.825	10.54	3.828	11.16	3.85	10.9	3.834	2.33	3.859	2.39	3.952	3.22	4.004	9.65	3.942	7.05	4.007	3.22	3.995	7.55	4.017	4.09	4.006	2.75
	3.872	11.36	3.889	2.94	3.865	10.67	3.867	10.38	3.889	10.58	3.874	2.34	3.899	2.42	3.992	3.2	4.043	9.95	3.999	4.46	4.047	3.13	4.033	8.31	4.056	3.96	4.046	2.67
	3.912	11.39	3.928	3.92	3.905	10.79	3.906	10.02	3.928	7.43	3.912	2.34	3.938	2.38	4.032	3.16	4.082	10.26	4.038	4.35	4.088	3	4.072	8.98	4.096	3.84	4.086	2.66
	3.951	9.05	3.969	7.58	3.943	10.87	3.945	10.12	3.968	4.5	3.951	2.36	3.978	2.3	4.071	3.17	4.121	10.76	4.078	4.2	4.126	2.97	4.113	9.51	4.136	3.74	4.125	2.61
	3.99	5.66	4.008	10.53	3.982	10.95	3.985	10.18	4.007	3.06	3.991	2.34	4.017	2.21	4.131	3.66	4.16	10.95	4.119	4.1	4.166	2.95	4.152	10	4.176	3.51	4.165	2.73
	4.029	3.84	4.047	11.55	4.023	11.02	4.025	10.17	4.048	2.6	4.031	2.34	4.056	2.15	4.171	4.96	4.2	11.21	4.159	3.72	4.206	2.86	4.191	10.32	4.215	3.54	4.226	3.39
	4.069	3.25	4.087	11.16	4.062	11.06	4.065	10.28	4.087	2.6	4.071	2.34	4.096	2.17	4.21	6.02	4.239	11.46	4.197	3.92	4.246	2.97	4.231	10.81	4.256	3.46	4.266	4.57
	4.109	3.16	4.125	10.59	4.102	11.03	4.104	10.39	4.127	2.66	4.11	3.66	4.135	2.19	4.249	7.06	4.278	9.39	4.237	3.85	4.32	3.24	4.27	11.12	4.295	3.32	4.305	5.7
	4.148	3.21	4.166	10.56	4.141	10.07	4.143	10.52	4.166	2.64	4.148	7.24	4.175	2.22	4.288	7.9	4.318	6.74	4.277	3.76	4.36	4.42	4.31	11.42	4.335	3.2	4.345	6.68
	4.188	3.24	4.205	10.68	4.18	6.52	4.182	10.64	4.204	2.57	4.188	10.05	4.214	2.26	4.328	8.7	4.383	4.51	4.316	3.68	4.399	5.53	4.348	11.54	4.375	3.15	4.384	7.69
	4.227	3.18	4.244	10.65	4.219	4.08	4.222	10.79	4.244	2.48	4.228	10.95	4.252	2.28	4.367	9.35	4.422	4.35	4.357	3.6	4.439	6.54	4.388	11.81	4.414	3.08	4.423	8.35
	4.267	3.09	4.284	10.62	4.259	3.04	4.262	10.91	4.283	2.42	4.268	10.54	4.292	2.27	4.406	9.84	4.462	4.23	4.396	3.53	4.478	7.5	4.427	10.72	4.454	3.08	4.464	9.1
	4.306	3.04	4.323	10.68	4.298	2.8	4.301	10.99	4.323	2.41	4.307	10	4.332	2.28	4.447	10.19	4.502	4.09	4.436	3.46	4.518	8.35	4.467	7.07	4.494	2.94	4.502	9.54
	4.344	3.02	4.361	10.75	4.337	2.84	4.341	11.03	4.363	2.39	4.346	9.95	4.372	2.22	4.485	10.77	4.542	4.14	4.476	3.33	4.557	8.96	4.506	4.72	4.533	2.79	4.541	10.11
	4.384	3.02	4.401	10.88	4.377	2.9	4.379	11.03	4.402	2.43	4.385	10.05	4.411	3.47	4.526	11	4.581	3.98	4.516	3.2	4.596	9.51	4.585	4.13	4.573	2.69	4.581	10.52
	4.423	3.05	4.44	10.98	4.417	2.89	4.419	10.99	4.442	2.47	4.424	10.03	4.451	7.04	4.565	11.46	4.621	3.89	4.556	3.16	4.636	10.04	4.625	4	4.613	2.63	4.62	10.9
	4.464	3.07	4.48	11.07	4.456	2.8	4.458	8.78	4.48	2.49	4.465	10.07	4.489	9.9	4.603	11.7	4.661	3.8	4.595	3.07	4.675	10.47	4.664	3.93	4.653	2.58	4.66	11.1
	4.502	3.04	4.52	11.13	4.496	2.73	4.497	5.41	4.521	2.5	4.504	10.16	4.529	10.84	4.644	11.97	4.701	3.72	4.635	2.95	4.715	10.74	4.704	3.83	4.692	2.52	4.699	11.32
	4.541	3.02	4.56	11.22	4.535	2.69	4.537	3.55	4.559	2.52	4.543	10.26	4.568	10.45	4.682	11.9	4.74	3.65	4.674	2.97	4.754	11	4.745	3.96	4.732	2.62	4.738	11.66
	4.581	3	4.598	11.27	4.574	2.67	4.576	2.86	4.598	2.51	4.583	10.33	4.607	9.94	4.722	12.08	4.78	3.52	4.714	3.02	4.793	11.24	4.784	3.74	4.779	2.56	4.778	11.6
	4.62	3	4.637	11.34	4.613	2.65	4.616	2.76	4.638	2.84	4.621	10.43	4.647	9.89	4.762	8.7	4.82	3.39	4.769	3.32	4.833	11.46	4.823	3.66	4.819	3.88	4.817	10.19
	4.661	3	4.677	10.64	4.653	2.68	4.655	2.85	4.678	6.04	4.661	10.54	4.686	9.96	4.8	5.77	4.859	3.31	4.809	4.56	4.872	11.72	4.863	3.54	4.859	5.09	4.857	6.77
	4.7	5.52	4.717	7.14	4.692	2.67	4.695	2.87	4.717	9.39	4.701	10.61	4.727	9.89	4.866	4.57	4.898	3.26	4.848	5.61	4.911	11.41	4.904	3.46	4.898	6.21	4.896	4.36
	4.738	9.01	4.756	4.53	4.731	2.65	4.734	2.81	4.756	11.01	4.741	10.67	4.766	9.95	4.905	4.39	4.939	3.14	4.887	6.57	4.951	7.73	4.943	3.39	4.937	7.15	4.96	4.06
	4.779	11.21	4.796	3.38	4.772	2.64	4.775	2.71	4.795	10.88	4.78	10.74	4.805	10.08	4.945	4.28	4.979	3.09	4.927	7.52	4.99	5.04	4.982	3.3	4.977	7.99	4.999	3.93
	4.818	11.62	4.835	3.05	4.81	2.64	4.814	2.65	4.835	10.2	4.819	10.79	4.844	10.19	4.985	4.37	5.019	3.04	4.966	8.27	5.041	4.33	5.023	3.21	5.016	8.75	5.039	3.82
	4.857	11.11	4.874	3.07	4.851	2.63	4.853	2.63	4.874	9.95	4.859	9.85	4.883	10.26	5.025	4.14	5.058	2.95	5.006	9.02	5.08	4.18	5.063	3.15	5.056	9.34	5.079	3.71
	4.897	10.85	4.913	3.11	4.89	3.71	4.893	2.59	4.914	10.05	4.897	6.33	4.924	10.33	5.064	4.04	5.098	2.14	5.045	9.56	5.12	4.07	5.103	3.07	5.095	9.84	5.119	3.17
	4.936	10.92	4.954	3.09	4.929	7.42	4.931	2.57	4.953	10.07	4.937	3.85	4.963	10.41	5.104	3.96	5.146	2.38	5.085	10	5.16	3.98	5.141	3.04	5.134	10.28	5.158	3.54
	4.975	10.99	4.993	2.98	4.969	10.44	4.971	2.61	4.992	10.06	4.976	2.77	5.002	10.49	5.144	3.86	5.217	3.59	5.125	10.44	5.2	3.55	5.181	2.94	5.174	10.66	5.198	3.46
	5.014	10.87	5.032	2.91	5.008	11.34	5.01	2.62	5.032	10.17	5.016	2.5	5.042	10.57	5.184	3.81	5.264	5.69	5.163	10.86	5.239	3.86	5.222	2.82	5.213	10.9	5.238	3.38
	5.055	10.84	5.072	2.87	5.048	10.76	5.049	2.63	5.072	10.27	5.056	2.52	5.081	10.59	5.223	3.68	5.304	6.67	5.202	11.12	5.279	3.75	5.261	2.85	5.253	11.14	5.278	3.24
	5.094	10.91	5.111	2.86	5.086	10.19	5.089	2.63	5.112	10.4	5.095	2.54	5.12	10.62	5.264	3.55	5.342	7.45	5.242	11.47	5.319	3.68	5.334	3.07	5.292	11.5	5.317	3.13
	5.133	10.98	5.15	2.87	5.125	10.21	5.128	2.64	5.151	10.55	5.135	2.52	5.159	9.77	5.303	3.48	5.383	8.12	5.281	11.59	5.359	3.6	5.374	4.31	5.331	11.69	5.357	3.06
	5.173	11.06	5.19	2.9	5.165	10.32	5.169	2.64	5.19	10.65	5.174	2.47	5.199	6.28	5.343	3.39	5.422	8.73	5.321	11.8	5.398	3.52	5.413	5.34	5.371	11.84	5.397	2.96
	5.212	11.15	5.228	2.91	5.204	10.3	5.208	5.12	5.23	10.73	5.212	2.4	5.238	3.82	5.382	3.29	5.461	9.27	5.36	11.81	5.438	3.38	5.451	6.51	5.41	8.53	5.436	2.85
	5.252	11.19	5.269	2.93	5.244	10.31	5.248	8.77	5.268	10.83	5.253	2.37	5.277	2.72	5.422	3.23	5.5	9.73	5.401	8.35	5.478	3.28	5.492	7.28	5.45	5.56	5.476	2.8
	5.29	11.24	5.308	2.93	5.283	10.41	5.286	11	5.309	10.89	5.291	2.31	5.318	2.39	5.462	3.21	5.539	10.19	5.439	5.38	5.518	3.23	5.531	8.2	5.528	4.09	5.516	2.73
	5.33	11.31	5.348	2.93	5.323	10.52	5.326	11.22	5.348	10.92	5.331	2.29	5.357	2.39	5.502	3.15	5.579	10.46	5.509	4.35	5.557	3.14	5.57	8.68	5.567	3.96	5.556	2.68
	5.369	11.37	5.386	2.93	5.363	10.65	5.365	10.43	5.386	10.7	5.371	2.32	5.395	2.44	5.541	3.18	5.618	10.74	5.55	4.19	5.597	3.02	5.61	9.36	5.606	3.87	5.596	2.66
	5.409	11.39	5.426	3.63	5.402	10.78	5.404	10.02	5.426	7.71	5.411	2.35	5.436	2.39	5.581	3.15	5.659	10.91	5.59	4.09	5.637	2.99	5.648	9.97	5.646	3.77	5.635	2.55
	5.449	9.33	5.466	7.2	5.442	10.87	5.444	10.13	5.465	4.67	5.45	2.35	5.474	2.31	5.621	3.39	5.697	11.13	5.628	3.91	5.677	2.93	5.689	10.36	5.687	3.38	5.675	2.53
	5.488	5.89	5.505	10.37	5.481	10.96	5.483	10.21	5.504	3.16	5.489	2.38	5.514	2.24	5.668	4.53	5.736	11.27	5.668	3.96	5.716	2.89	5.728	10.57	5.726	3.58	5.723	3.17
	5.526	3.94	5.544	11.56	5.521	11.04	5.523	10.2	5.544	2.65	5.528	2.38	5.553	2.23	5.707	5.77	5.776	10.21	5.708	3.86	5.757	2.98	5.768	11.08	5.765	3.5	5.763	4.33
	5.566	3.29	5.584	11.19	5.559	11.07	5.562	10.28	5.583	2.62	5.568	2.38	5.593	2.19	5.746	6.92	5.816	6.71	5.748	3.76	5.818	2.93	5.807	11.28	5.805	3.41	5.802	5.64
	5.605	3.18	5.623	10.6	5.599	11.05	5.603	10.39	5.624	2.68	5.607	3.39	5.632	2.23	5.786	7.72	5.892	4.48	5.787	3.68	5.857	4.15	5.846	11.46	5.845	3.34	5.842	6.56
	5.646	3.2	5.663	10.58	5.638	10.32	5.642	10.5	5.662	2.68	5.646	6.95	5.672	2.26	5.826	8.42	5.933	4.31	5.827	3.59	5.897	5.33	5.886	11.64	5.885	3.26	5.881	7.51
	5.684	3.22	5.702	10.71	5.677	6.79	5.681	10.66	5.702	2.6	5.685	9.92	5.711	2.28	5.865	9.13	5.972	4.2	5.867	3.53	5.936	6.44	5.925	11.42	5.924	3.22	5.92	8.27
	5.724	3.15	5.742	10.7	5.718	4.19	5.72	10.8	5.741	2.53	5.725	11	5.751	2.29	5.904	9.73	6.012	3.93	5.907	3.47	5.975	7.36	5.965	7.95	5.964	3.04	5.96	8.93
	5.763	3.06	5.78	10.66	5.757	3.07	5.759	10.89	5.78	2.45	5.764	10.62	5.79	2.26	5.943	10.25	6.052	4.03	5.946	3.32	6.016	8.2	6.004	5.25	6.004	2.93	5.999	9.48
	5.803	3.03	5.82	10.69	5.797	2.79	5.799	10.98	5.821	2.44	5.804	10.01	5.829	2.22	5.983	10.71	6.091	3.96	5.986	3.24	6.054	8.91	6.056	4.22	6.044	2.87	6.039	9.99
	5.843	3.01	5.86	10.76	5.835	2.83	5.838	11.04	5.859	2.46	5.844	9.93	5.868	2.22	6.022	10.84	6.131	3.85	6.026	3.19	6.094	9.42	6.096	4.1	6.083	2.78	6.078	10.34
	5.882	3	5.899	10.87	5.875	2.89	5.877	11.04	5.898	2.5	5.882	10.06	5.909	3.18	6.061	11.23	6.171	3.79	6.066	3.09	6.133	9.81	6.135	3.98	6.123	2.65	6.117	10.81
	5.922	2.99	5.938	10.98	5.914	2.88	5.917	11.01	5.938	2.5	5.923	10.02	5.948	6.78	6.102	11.5	6.211	3.7	6.105	2.98	6.172	10.39	6.175	3.92	6.163	2.63	6.157	10.96
	5.96	3.04	5.977	11.06	5.953	2.78	5.956	9	5.977	2.53	5.961	10.06	5.987	9.79	6.14	11.84	6.25	3.55	6.145	2.97	6.212	10.73	6.215	3.84	6.203	2.61	6.196	11.29
	6	3.07	6.017	11.13	5.994	2.69	5.996	5.56	6.017	2.54	6.001	10.13	6.027	10.88	6.18	12.01	6.29	3.46	6.185	2.9	6.252	11.08	6.255	3.86	6.242	2.68	6.236	11.57
	6.04	3.04	6.056	11.2	6.033	2.67	6.035	3.62	6.057	2.54	6.041	10.23	6.066	10.54	6.22	12.13	6.33	3.38	6.224	2.92	6.291	11.23	6.294	3.72	6.317	3.71	6.275	11.69
	6.079	3.01	6.095	11.27	6.072	2.66	6.074	2.86	6.096	2.54	6.08	10.34	6.106	9.96	6.26	9.26	6.37	3.29	6.264	3.11	6.33	11.56	6.334	3.66	6.356	4.91	6.314	10.91
	6.118	2.99	6.135	11.32	6.111	2.67	6.114	2.74	6.136	2.65	6.12	10.44	6.145	9.87	6.299	6.04	6.409	3.19	6.307	4.15	6.37	11.69	6.374	3.59	6.396	6.02	6.354	7.31
	6.158	2.98	6.175	10.92	6.15	2.68	6.153	2.82	6.174	5.7	6.159	10.5	6.184	9.95	6.377	4.5	6.449	3.15	6.345	5.47	6.409	11.86	6.415	3.52	6.435	7.01	6.393	4.76
	6.197	5.17	6.214	7.44	6.19	2.66	6.193	2.84	6.214	9.11	6.198	10.58	6.224	9.93	6.417	4.36	6.489	3.08	6.385	6.43	6.448	9.11	6.453	3.43	6.474	7.76	6.47	4.02
	6.237	8.64	6.254	4.66	6.229	2.66	6.233	2.78	6.254	10.95	6.237	10.66	6.263	9.98	6.455	4.18	6.529	3	6.424	7.43	6.489	6.07	6.493	3.37	6.514	8.49	6.509	3.85
	6.276	11.01	6.292	3.44	6.269	2.66	6.273	2.7	6.292	10.94	6.277	10.74	6.303	10.07	6.495	4.19	6.568	3.02	6.463	8.22	6.551	4.31	6.533	3.29	6.553	9.27	6.549	3.76
	6.316	11.54	6.332	3.08	6.309	2.63	6.311	2.62	6.332	10.27	6.316	10.8	6.342	10.16	6.535	4.1	6.608	1.99	6.503	8.83	6.591	4.18	6.573	3.22	6.593	9.77	6.589	3.64
	6.355	11.11	6.372	3.05	6.348	2.64	6.35	2.58	6.371	9.97	6.355	10.09	6.38	10.25	6.574	4	6.682	2.98	6.542	9.53	6.632	4.08	6.613	3.14	6.632	10.26	6.629	3.7
	6.395	10.81	6.41	3.11	6.388	3.49	6.39	2.57	6.411	10.06	6.395	6.57	6.421	10.33	6.614	3.93	6.722	4.09	6.582	10.03	6.671	3.97	6.652	2.97	6.672	10.6	6.668	3.49
	6.434	10.87	6.451	3.11	6.427	7.19	6.429	2.6	6.45	10.08	6.435	3.92	6.46	10.42	6.654	3.84	6.761	5.18	6.622	10.36	6.711	3.6	6.693	2.9	6.71	10.91	6.708	3.36
	6.472	10.93	6.489	3.04	6.466	10.32	6.469	2.63	6.49	10.05	6.474	2.77	6.5	10.47	6.694	3.7	6.802	6.22	6.66	10.81	6.75	3.86	6.732	2.9	6.75	11.2	6.748	3.27
	6.512	10.86	6.528	2.97	6.505	11.39	6.508	2.66	6.53	10.14	6.514	2.42	6.539	10.52	6.734	3.6	6.84	7.01	6.7	11.08	6.79	3.76	6.771	2.94	6.79	11.42	6.787	3.18
	6.552	10.84	6.569	2.9	6.545	10.85	6.548	2.67	6.569	10.28	6.552	2.44	6.579	10.6	6.773	3.54	6.88	7.68	6.739	11.35	6.829	3.67	6.811	2.87	6.829	11.64	6.827	3.11
	6.592	10.88	6.607	2.87	6.584	10.22	6.588	2.68	6.609	10.4	6.592	2.5	6.618	10.66	6.813	3.44	6.919	8.35	6.778	11.54	6.869	3.61	6.871	3.98	6.869	11.82	6.867	3.01
	6.631	10.96	6.647	2.87	6.624	10.19	6.626	2.67	6.648	10.51	6.631	2.5	6.656	10.02	6.853	3.33	6.959	8.99	6.819	11.77	6.909	3.5	6.91	5.16	6.908	9.31	6.907	2.98
	6.67	11.03	6.687	2.91	6.664	10.32	6.666	2.64	6.686	10.61	6.671	2.43	6.696	6.59	6.893	3.32	6.998	9.54	6.858	12	6.949	3.38	6.948	6.33	6.947	6.28	6.946	2.92
	6.71	11.11	6.726	2.93	6.702	10.3	6.706	4.78	6.726	10.73	6.711	2.35	6.736	3.97	6.932	3.26	7.037	9.97	6.898	9.1	6.988	3.31	6.989	7.21	6.998	4.19	6.986	2.86
	6.749	11.21	6.766	2.93	6.743	10.3	6.745	8.58	6.765	10.82	6.75	2.28	6.775	2.74	6.972	3.2	7.076	10.2	6.936	6.09	7.029	3.22	7.028	8.02	7.038	4.08	7.026	2.77
	6.789	11.24	6.805	2.95	6.781	10.4	6.785	11.01	6.806	10.88	6.789	2.27	6.815	2.38	7.012	3.21	7.116	10.54	6.98	4.47	7.068	3.13	7.067	8.76	7.077	3.94	7.066	2.65
	6.828	11.28	6.844	2.93	6.821	10.52	6.825	11.27	6.845	10.88	6.829	2.31	6.854	2.36	7.051	3.03	7.155	10.83	7.019	4.33	7.108	3.04	7.107	9.32	7.117	3.84	7.105	2.6
	6.867	11.35	6.884	2.94	6.861	10.65	6.864	10.45	6.883	10.81	6.868	2.35	6.894	2.4	7.091	3.02	7.195	10.86	7.059	4.16	7.148	3	7.146	9.83	7.157	3.72	7.145	2.65
	6.907	11.41	6.922	3.41	6.9	10.75	6.902	10.05	6.923	8.08	6.908	2.37	6.933	2.38	7.165	4.28	7.234	11.15	7.099	4.07	7.188	2.93	7.186	10.26	7.196	3.61	7.221	2.75
	6.946	9.59	6.963	6.86	6.94	10.85	6.942	10.18	6.962	4.89	6.947	2.41	6.973	2.31	7.204	5.44	7.273	10.52	7.139	3.64	7.227	2.9	7.225	10.68	7.237	3.56	7.26	4.12
	6.986	6.05	7.002	10.06	6.979	10.95	6.981	10.28	7.002	3.24	6.987	2.41	7.011	2.23	7.244	6.54	7.314	7.08	7.179	3.92	7.268	2.95	7.264	10.93	7.276	3.46	7.299	5.2
	7.024	3.99	7.041	11.45	7.018	11.03	7.021	10.23	7.041	2.65	7.025	2.42	7.05	2.17	7.284	7.53	7.352	4.7	7.218	3.82	7.306	2.88	7.304	11.24	7.316	3.37	7.339	6.29
	7.064	3.25	7.08	11.24	7.057	11.06	7.06	10.28	7.081	2.58	7.065	2.38	7.09	2.18	7.322	8.42	7.403	4.47	7.259	3.75	7.354	3.82	7.342	11.47	7.356	3.32	7.378	7.23
	7.103	3.14	7.12	10.66	7.096	11.04	7.099	10.39	7.12	2.67	7.105	3.11	7.13	2.22	7.362	9.24	7.443	4.3	7.299	3.66	7.394	4.99	7.382	11.6	7.395	3.22	7.417	8.1
	7.142	3.2	7.16	10.55	7.137	10.49	7.139	10.54	7.159	2.69	7.144	6.65	7.17	2.27	7.401	9.68	7.482	4.18	7.337	3.61	7.433	6.04	7.422	11.78	7.435	3.05	7.457	8.63
	7.183	3.21	7.199	10.67	7.176	7.05	7.178	10.65	7.199	2.61	7.184	9.77	7.208	2.27	7.441	10.24	7.522	3.73	7.377	3.51	7.473	6.97	7.461	8.64	7.476	2.96	7.496	9.39
	7.222	3.12	7.239	10.66	7.215	4.35	7.218	10.78	7.239	2.51	7.223	10.95	7.247	2.24	7.48	10.37	7.561	4.04	7.417	3.39	7.512	7.87	7.501	5.4	7.514	2.9	7.536	9.91
	7.261	3.04	7.278	10.62	7.254	3.14	7.257	10.9	7.277	2.45	7.262	10.64	7.288	2.23	7.52	10.97	7.601	3.94	7.457	3.28	7.551	8.59	7.568	4.2	7.554	2.8	7.575	10.32
	7.301	2.99	7.317	10.68	7.294	2.82	7.296	10.99	7.317	2.44	7.302	10.06	7.326	2.23	7.56	11.29	7.641	3.86	7.496	3.25	7.592	9.11	7.606	4.08	7.595	2.69	7.614	10.62
	7.34	2.97	7.357	10.74	7.333	2.84	7.336	11.05	7.356	2.45	7.341	9.99	7.367	2.2	7.599	11.63	7.681	3.77	7.536	3.16	7.631	9.65	7.646	3.99	7.634	2.69	7.654	10.95
	7.38	2.97	7.396	10.84	7.373	2.92	7.376	11.05	7.396	2.48	7.381	10.08	7.405	2.94	7.638	11.78	7.721	3.64	7.576	3.06	7.67	10.13	7.687	3.9	7.674	2.59	7.693	11.23
	7.419	2.99	7.436	10.96	7.413	2.91	7.416	10.97	7.435	2.52	7.42	10.05	7.445	6.46	7.678	12.08	7.76	3.52	7.616	3.02	7.709	10.6	7.727	3.49	7.713	2.63	7.733	11.5
	7.459	3.03	7.475	11.05	7.452	2.81	7.455	9.28	7.474	2.53	7.459	10.05	7.484	9.6	7.718	12.1	7.8	3.42	7.655	2.98	7.748	10.85	7.766	3.76	7.753	2.68	7.772	11.72
	7.498	3.06	7.514	11.12	7.491	2.73	7.495	5.78	7.514	2.54	7.499	10.15	7.524	10.83	7.756	9.95	7.84	3.37	7.696	2.91	7.789	11.14	7.806	3.7	7.815	3.34	7.811	11.73
	7.537	3.06	7.554	11.2	7.53	2.69	7.533	3.71	7.553	2.52	7.537	10.26	7.564	10.54	7.795	6.74	7.88	3.28	7.735	2.94	7.828	11.46	7.846	3.61	7.854	4.45	7.852	8.19
	7.576	3.03	7.593	11.27	7.57	2.69	7.572	2.91	7.593	2.48	7.577	10.35	7.603	9.96	7.846	4.69	7.918	3.23	7.803	3.75	7.868	11.69	7.885	3.52	7.893	5.61	7.89	5.18
	7.616	3	7.633	11.32	7.61	2.7	7.612	2.77	7.632	2.51	7.617	10.42	7.643	9.86	7.886	4.52	7.958	3.16	7.842	4.92	7.907	11.81	7.924	3.46	7.933	6.7	7.94	4.15
	7.656	2.99	7.671	11.08	7.649	2.67	7.651	2.83	7.671	5.36	7.656	10.51	7.681	9.97	7.926	4.36	7.999	3.09	7.882	6.07	7.946	11.05	7.964	3.38	7.972	7.48	7.98	4.04
	7.695	4.9	7.712	7.73	7.689	2.66	7.691	2.86	7.712	8.83	7.696	10.61	7.721	9.92	7.966	4.19	8.039	3.07	7.922	7.02	7.985	8.42	8.004	3.32	8.012	8.23	8.019	3.88
	7.734	8.41	7.751	4.76	7.727	2.66	7.73	2.8	7.751	10.87	7.735	10.68	7.761	9.94	8.005	4.21	8.078	2.26	7.961	7.86	8.024	5.78	8.045	3.23	8.051	9.03	8.059	3.8
	7.773	10.94	7.79	3.43	7.767	2.65	7.77	2.7	7.791	10.99	7.774	10.75	7.799	10.05	8.045	4.12	8.14	1.7	8	8.52	8.101	4.28	8.084	3.09	8.09	9.59	8.099	3.66
	7.812	11.62	7.83	3.02	7.807	2.63	7.81	2.64	7.829	10.31	7.813	10.78	7.839	10.14	8.084	4.04	8.198	2.98	8.039	9.24	8.141	4.16	8.124	3.01	8.13	10.08	8.138	3.74
	7.853	11.17	7.868	3	7.846	2.62	7.849	2.61	7.868	9.96	7.852	10.29	7.879	10.24	8.124	3.91	8.259	5.09	8.079	9.77	8.182	4.05	8.163	2.94	8.169	10.48	8.179	3.5
	7.891	10.82	7.909	3.07	7.886	3.31	7.889	2.6	7.908	10.02	7.893	6.94	7.917	10.3	8.164	3.8	8.298	6.08	8.118	10.13	8.221	3.94	8.203	2.85	8.209	10.84	8.218	3.42
	7.93	10.87	7.948	3.08	7.925	6.84	7.927	2.59	7.947	10.07	7.932	4.16	7.958	10.36	8.204	3.7	8.339	6.9	8.159	10.64	8.26	3.46	8.243	2.81	8.248	11.13	8.258	3.32
	7.971	10.92	7.988	3	7.963	10.04	7.967	2.63	7.986	10.05	7.972	2.92	7.997	10.46	8.243	3.63	8.377	7.74	8.197	10.87	8.3	3.81	8.283	2.93	8.287	11.12	8.297	3.22
	8.01	10.83	8.027	2.93	8.003	11.28	8.006	2.66	8.027	10.18	8.011	2.53	8.036	10.54	8.283	3.53	8.417	8.38	8.236	11.3	8.34	3.7	8.322	2.83	8.327	11.66	8.337	3.17
	8.049	10.83	8.065	2.87	8.042	10.9	8.046	2.68	8.065	10.28	8.05	2.53	8.075	10.58	8.323	3.46	8.456	8.86	8.276	11.32	8.38	3.65	8.368	3.72	8.366	11.9	8.377	3.06
	8.088	10.88	8.106	2.84	8.082	10.26	8.085	2.67	8.105	10.39	8.089	2.58	8.115	10.62	8.363	3.45	8.495	9.47	8.315	11.61	8.42	3.5	8.407	4.87	8.406	10.13	8.418	3.01
	8.128	10.94	8.145	2.83	8.121	10.15	8.124	2.62	8.144	10.51	8.128	2.56	8.154	10.22	8.402	3.36	8.535	9.88	8.354	11.89	8.459	3.41	8.447	5.97	8.445	6.74	8.456	2.89
	8.168	11.02	8.184	2.88	8.161	10.28	8.164	2.59	8.184	10.62	8.169	2.46	8.193	6.9	8.442	3.35	8.574	10.13	8.394	9.83	8.499	3.35	8.486	6.94	8.484	4.28	8.496	2.76
	8.207	11.11	8.224	2.9	8.201	10.27	8.203	4.51	8.224	10.74	8.208	2.37	8.233	4.17	8.483	3.25	8.613	10.56	8.433	6.59	8.539	3.25	8.524	7.83	8.548	4.06	8.537	2.67
	8.246	11.19	8.263	2.92	8.24	10.26	8.243	8.26	8.263	10.82	8.247	2.34	8.273	2.85	8.523	3.09	8.653	10.66	8.49	4.44	8.578	3.15	8.564	8.55	8.588	3.94	8.576	2.6
	8.285	11.27	8.302	2.93	8.28	10.37	8.282	10.8	8.302	10.85	8.286	2.33	8.312	2.42	8.561	3.04	8.692	10.84	8.53	4.32	8.618	3.1	8.604	9.23	8.628	3.83	8.615	2.55
	8.325	11.3	8.342	2.93	8.318	10.49	8.321	11.27	8.341	10.88	8.326	2.34	8.351	2.38	8.601	3.08	8.732	11.1	8.57	4.17	8.658	3.05	8.644	9.65	8.668	3.72	8.655	2.56
	8.365	11.34	8.382	2.93	8.359	10.62	8.362	10.55	8.381	10.86	8.366	2.39	8.391	2.44	8.663	4.02	8.771	11.05	8.609	4.07	8.698	2.96	8.683	10.05	8.707	3.81	8.695	2.63
	8.404	11.38	8.421	3.27	8.398	10.72	8.401	10.05	8.421	8.41	8.404	2.42	8.43	2.41	8.702	5.17	8.812	7.79	8.649	3.87	8.738	2.97	8.722	10.47	8.747	3.6	8.757	3.73
	8.444	9.94	8.46	6.56	8.438	10.84	8.441	10.13	8.46	5.14	8.445	2.42	8.469	2.35	8.742	6.4	8.851	5.17	8.689	3.9	8.777	2.8	8.762	10.8	8.787	3.5	8.796	4.96
	8.483	6.36	8.499	9.9	8.476	10.95	8.48	10.2	8.5	3.36	8.484	2.44	8.509	2.3	8.781	7.35	8.913	4.45	8.728	3.83	8.853	3.81	8.8	11.18	8.827	3.41	8.836	6.14
	8.523	4.18	8.538	11.42	8.515	11.04	8.518	10.18	8.539	2.72	8.523	2.39	8.549	2.26	8.82	8.19	8.953	4.29	8.768	3.74	8.891	5.04	8.841	11.45	8.866	3.27	8.875	6.94
	8.561	3.36	8.577	11.31	8.556	11.05	8.558	10.26	8.579	2.64	8.562	2.36	8.588	2.27	8.859	8.89	8.992	4.17	8.808	3.69	8.931	6.14	8.88	11.64	8.907	3.17	8.915	7.88
	8.601	3.2	8.618	10.71	8.595	11.05	8.597	10.38	8.618	2.7	8.601	2.91	8.628	2.27	8.899	9.33	9.032	3.77	8.848	3.57	8.97	7.16	8.919	11.92	8.946	3.09	8.954	8.68
	8.64	3.22	8.656	10.54	8.634	10.6	8.637	10.49	8.656	2.69	8.642	6.31	8.667	2.24	8.938	9.95	9.072	4.05	8.888	3.45	9.009	7.99	8.959	9.2	8.986	3	8.993	9.16
	8.679	3.26	8.696	10.66	8.673	7.3	8.676	10.63	8.696	2.61	8.681	9.52	8.707	2.25	8.978	10.44	9.111	3.93	8.927	3.36	9.049	8.62	8.998	6.21	9.025	2.87	9.033	9.85
	8.72	3.19	8.735	10.67	8.713	4.5	8.717	10.76	8.735	2.54	8.72	10.94	8.746	2.24	9.017	10.87	9.151	3.85	8.967	3.32	9.088	9.3	9.077	4.18	9.065	2.83	9.072	10.24
	8.758	3.1	8.775	10.63	8.752	3.21	8.755	10.87	8.776	2.47	8.759	10.75	8.785	2.25	9.056	11.21	9.191	3.71	9.007	3.21	9.128	9.78	9.117	4.04	9.105	2.79	9.112	10.57
	8.799	3.07	8.815	10.67	8.791	2.84	8.794	10.97	8.815	2.45	8.799	10.13	8.825	2.24	9.097	11.48	9.231	3.62	9.048	3.12	9.168	10.23	9.158	3.95	9.145	2.72	9.151	10.83
	8.838	3.05	8.854	10.73	8.832	2.86	8.834	11	8.854	2.45	8.838	9.96	8.864	2.26	9.136	11.7	9.27	3.53	9.086	3.09	9.208	10.65	9.197	3.87	9.184	2.69	9.19	11.31
	8.876	3.03	8.893	10.83	8.871	2.93	8.873	11	8.894	2.48	8.878	10.06	8.904	2.82	9.176	11.97	9.31	3.46	9.126	3.02	9.246	10.98	9.236	3.68	9.224	2.62	9.23	11.37
	8.916	3.05	8.932	10.96	8.911	2.91	8.913	11	8.933	2.52	8.917	10.05	8.943	6.21	9.215	12.17	9.35	3.33	9.166	3	9.286	11.26	9.276	3.76	9.264	2.59	9.269	11.59
	8.956	3.08	8.972	11.05	8.95	2.81	8.952	9.49	8.973	2.53	8.957	10.07	8.983	9.39	9.254	11.58	9.389	3.27	9.206	3.01	9.325	11.33	9.316	3.68	9.312	3.09	9.309	11.85
	8.995	3.1	9.011	11.12	8.989	2.72	8.992	5.94	9.012	2.48	8.996	10.17	9.021	10.8	9.293	7.69	9.429	3.23	9.245	3	9.364	11.71	9.356	3.61	9.352	4.36	9.348	8.87
	9.035	3.09	9.05	11.19	9.028	2.68	9.031	3.77	9.05	2.46	9.036	10.25	9.06	10.64	9.332	4.97	9.469	3.14	9.3	3.76	9.404	11.74	9.395	3.52	9.391	5.57	9.387	5.76
	9.074	3.09	9.09	11.27	9.067	2.68	9.071	2.89	9.09	2.45	9.074	10.33	9.101	10.05	9.396	4.54	9.509	3.12	9.339	4.9	9.444	11.31	9.435	3.48	9.43	6.51	9.45	4.15
	9.113	3.06	9.13	11.33	9.108	2.68	9.111	2.72	9.129	2.46	9.114	10.43	9.14	9.88	9.436	4.38	9.549	2.99	9.379	6	9.482	10.59	9.475	3.35	9.47	7.48	9.49	4.02
	9.153	3.01	9.17	11.19	9.147	2.65	9.149	2.8	9.169	5.08	9.154	10.52	9.18	9.93	9.475	4.21	9.588	2.39	9.418	6.88	9.522	7.96	9.515	3.24	9.509	8.3	9.529	3.87
	9.193	4.61	9.209	8.1	9.187	2.66	9.189	2.83	9.209	8.62	9.193	10.62	9.219	9.91	9.515	4.24	9.628	1.61	9.458	7.87	9.561	5.31	9.555	3.17	9.548	8.98	9.569	3.78
	9.232	8.13	9.247	5.01	9.226	2.68	9.229	2.78	9.249	10.86	9.233	10.66	9.257	9.94	9.556	4.14	9.677	2.66	9.497	8.51	9.612	4.34	9.594	3.11	9.588	9.55	9.609	3.66
	9.271	10.75	9.288	3.58	9.264	2.66	9.268	2.69	9.287	11.11	9.272	10.72	9.298	10.06	9.595	4.02	9.717	3.86	9.537	9.18	9.652	4.22	9.634	3	9.627	9.87	9.648	3.77
	9.311	11.55	9.326	3.1	9.305	2.65	9.307	2.62	9.327	10.38	9.311	10.77	9.337	10.16	9.635	3.92	9.756	5	9.576	9.69	9.692	4.1	9.674	2.92	9.667	10.49	9.688	3.49
	9.349	11.2	9.367	3.03	9.344	2.67	9.346	2.58	9.367	9.94	9.35	10.46	9.377	10.22	9.674	3.84	9.796	5.93	9.615	10.13	9.731	4	9.714	2.89	9.706	10.78	9.728	3.4
	9.389	10.83	9.405	3.12	9.384	3.15	9.386	2.58	9.406	10.03	9.39	7.2	9.415	10.31	9.714	3.73	9.835	6.82	9.655	10.45	9.771	3.73	9.753	2.85	9.747	10.97	9.768	3.34
	9.429	10.88	9.444	3.13	9.423	6.64	9.425	2.59	9.445	10.13	9.429	4.28	9.455	10.41	9.755	3.63	9.874	7.49	9.694	10.88	9.811	3.84	9.793	2.89	9.785	11.3	9.807	3.24
	9.468	10.93	9.485	3.06	9.463	9.94	9.466	2.63	9.484	10.09	9.468	2.93	9.494	10.48	9.793	3.58	9.915	8.17	9.735	11.2	9.851	3.77	9.865	3.56	9.824	11.57	9.847	3.18
	9.508	10.84	9.524	2.96	9.501	11.32	9.504	2.67	9.524	10.16	9.508	2.52	9.533	10.55	9.833	3.51	9.954	8.76	9.773	11.43	9.89	3.67	9.904	4.62	9.864	11.62	9.887	3.01
	9.547	10.81	9.564	2.9	9.54	10.97	9.544	2.64	9.563	10.29	9.548	2.49	9.573	10.62	9.873	3.42	9.994	9.22	9.812	11.75	9.93	3.57	9.944	5.76	9.903	10.91	9.927	2.91
	9.587	10.89	9.602	2.87	9.581	10.29	9.583	2.61	9.603	10.42	9.587	2.53	9.613	10.65	9.914	3.45	10.032	9.68	9.852	11.89	9.97	3.48	9.983	6.78	9.943	7.4	9.966	1.98
	9.626	10.95	9.642	2.85	9.62	10.18	9.622	2.6	9.643	10.53	9.627	2.5	9.653	10.34	9.952	3.27	10.071	10.17	9.891	11.37	10.011	3.42	10.023	7.69	9.982	4.73	10.006	0.67
	9.665	11.01	9.682	2.89	9.659	10.3	9.662	2.59	9.681	10.65	9.666	2.45	9.692	7.11	9.992	3.17	10.111	10.43	9.93	8.17	10.05	3.33	10.062	8.41	10.059	4.07	10.046	0.16
	9.705	11.09	9.721	2.94	9.698	10.29	9.701	4.24	9.72	10.72	9.704	2.38	9.731	4.24	10.032	3.08	10.15	10.63	9.97	5.34	10.089	3.21	10.101	8.94	10.099	3.92	10.086	0.19
	9.744	11.17	9.76	2.93	9.739	10.3	9.742	8.02	9.76	10.81	9.744	2.33	9.771	2.87	10.073	3.08	10.19	10.99	10.04	4.35	10.129	3.15	10.141	9.67	10.138	3.83	10.125	0.63
	9.784	11.24	9.799	2.95	9.778	10.38	9.781	10.7	9.8	10.9	9.783	2.32	9.81	2.42	10.111	3.08	10.229	11.24	10.081	4.22	10.169	3.1	10.18	9.98	10.178	3.71	10.165	1.14
	9.823	11.32	9.838	2.95	9.817	10.51	9.819	11.33	9.839	10.89	9.823	2.37	9.85	2.36	10.16	3.75	10.269	11.31	10.121	4.12	10.208	3.02	10.219	10.48	10.218	3.84	10.215	2.22
	9.861	11.34	9.879	2.95	9.857	10.62	9.859	10.59	9.878	10.83	9.863	2.41	9.889	2.41	10.2	4.92	10.309	8.54	10.159	3.98	10.249	3	10.259	10.82	10.258	3.57	10.285	3.76
	9.901	11.37	9.918	3.12	9.895	10.73	9.898	10.05	9.918	8.69	9.902	2.43	9.928	2.42	10.24	6.1	10.348	5.6	10.199	3.63	10.288	2.86	10.298	11.16	10.297	3.44	10.333	5.9
	9.941	10.21	9.957	6.24	9.936	10.85	9.939	10.1	9.958	5.35	9.942	2.42	9.968	2.34	10.278	7.12	10.423	4.42	10.239	3.86	10.328	2.74	10.338	11.38	10.337	3.33	10.372	6.82
	9.981	6.59	9.996	9.65	9.975	10.96	9.977	10.22	9.996	3.44	9.98	2.37	10.007	2.27	10.319	7.91	10.462	4.25	10.279	3.76	10.368	2.67	10.377	11.56	10.377	3.24	10.411	7.74
	10.019	4.26	10.036	11.39	10.015	11.01	10.016	10.21	10.036	2.72	10.02	2.35	10.047	2.19	10.358	8.95	10.502	4.12	10.318	3.66	10.407	2.63	10.417	11.74	10.418	3.14	10.451	8.51
	10.059	3.34	10.076	11.39	10.054	11.04	10.056	10.27	10.075	2.59	10.06	2.33	10.086	2.16	10.397	9.5	10.542	4.12	10.358	3.55	10.448	2.51	10.456	10.66	10.456	3.05	10.491	9.11
	10.099	3.18	10.115	10.75	10.093	11.05	10.095	10.37	10.115	2.66	10.099	2.68	10.125	2.18	10.437	10.05	10.582	4	10.398	3.48	10.488	2.23	10.495	7.06	10.496	2.94	10.53	9.68
	10.138	3.21	10.154	10.53	10.132	10.77	10.135	10.51	10.155	2.69	10.139	6	10.165	2.22	10.475	10.56	10.621	3.92	10.438	3.43	10.526	2.08	10.535	4.59	10.536	1.73	10.569	10.16
	10.178	3.23	10.194	10.67	10.171	7.55	10.175	10.64	10.194	2.64	10.178	9.34	10.203	2.23	10.515	10.78	10.661	3.81	10.477	3.32	10.566	1.91	10.588	4.18	10.576	0.48	10.608	10.5
	10.217	3.19	10.233	10.67	10.211	4.59	10.215	10.79	10.234	2.53	10.217	10.92	10.243	2.24	10.555	11.18	10.701	3.67	10.517	3.25	10.606	1.82	10.629	4.06	10.615	0.16	10.648	10.83
	10.256	3.09	10.272	10.61	10.25	3.23	10.254	10.88	10.273	2.47	10.256	10.78	10.282	2.25	10.593	11.42	10.74	3.6	10.557	3.19	10.646	1.77	10.668	3.97	10.656	0.15	10.687	11.22
	10.296	3.02	10.312	10.66	10.29	2.83	10.293	10.96	10.313	2.45	10.297	10.13	10.323	2.26	10.634	11.68	10.78	3.52	10.598	3.1	10.686	1.58	10.707	3.89	10.695	0.44	10.727	11.31
	10.334	3	10.351	10.73	10.33	2.84	10.333	11.01	10.351	2.46	10.336	9.94	10.362	2.26	10.673	11.83	10.82	3.4	10.636	3.07	10.725	1.51	10.748	3.76	10.77	1.41	10.766	11.59
	10.374	3	10.391	10.82	10.369	2.92	10.372	11.05	10.39	2.48	10.375	10.06	10.4	2.63	10.712	12.11	10.86	3.34	10.676	3.04	10.765	1.46	10.787	3.85	10.81	2.78	10.805	11.7
	10.414	3	10.43	10.94	10.408	2.89	10.411	10.99	10.43	2.48	10.415	10.1	10.441	5.85	10.751	11.96	10.899	3.29	10.716	2.97	10.805	1.46	10.827	3.7	10.849	3.98	10.845	11.01
	10.453	3.03	10.47	11.02	10.447	2.8	10.45	9.74	10.469	2.46	10.454	10.07	10.48	9.17	10.79	9.28	10.939	3.18	10.757	2.96	10.845	1.41	10.867	3.65	10.888	5.22	10.884	7.33
	10.493	3.07	10.509	11.11	10.488	2.72	10.49	6.2	10.51	2.48	10.494	10.14	10.519	10.78	10.83	6.27	10.979	3.18	10.796	3.49	10.884	1.44	10.906	3.52	10.928	6.19	10.924	4.66
	10.532	3.07	10.548	11.19	10.527	2.67	10.529	3.92	10.549	2.46	10.533	10.23	10.559	10.7	10.907	4.57	11.019	3.12	10.838	4.54	10.924	1.56	10.946	3.42	10.967	7.13	10.999	4.03
	10.572	3.08	10.587	11.27	10.566	2.66	10.568	2.96	10.588	2.47	10.573	10.33	10.598	10.07	10.947	4.39	11.058	2.92	10.876	5.66	10.964	1.61	10.986	3.36	11.007	7.96	11.039	3.92
	10.611	3.09	10.626	11.31	10.606	2.64	10.609	2.75	10.627	2.47	10.612	10.43	10.637	9.87	10.987	4.27	11.098	2.39	10.916	6.81	11.005	1.73	11.025	3.26	11.046	8.62	11.079	3.81
	10.651	3.05	10.666	11.31	10.645	2.62	10.648	2.79	10.666	4.76	10.651	10.52	10.676	9.96	11.026	4.3	11.175	2.33	10.955	7.56	11.043	1.62	11.065	3.17	11.086	9.2	11.12	3.66
	10.689	4.34	10.706	8.47	10.684	2.65	10.688	2.84	10.706	8.32	10.691	10.57	10.717	9.96	11.065	4.12	11.214	3.61	10.994	8.38	11.083	1.55	11.106	3.11	11.125	9.69	11.158	3.74
	10.729	7.86	10.745	5.23	10.723	2.66	10.726	2.81	10.746	10.71	10.73	10.65	10.755	9.95	11.105	4.03	11.254	4.76	11.034	9.07	11.123	1.55	11.145	3.05	11.165	10.07	11.198	3.54
	10.769	10.62	10.785	3.67	10.764	2.66	10.765	2.73	10.785	11.03	10.77	10.73	10.794	10.03	11.145	3.95	11.293	5.86	11.074	9.61	11.162	1.5	11.185	3.03	11.204	10.37	11.238	3.45
	10.808	11.56	10.824	3.13	10.803	2.65	10.805	2.65	10.825	10.38	10.809	10.78	10.835	10.13	11.185	3.83	11.333	6.8	11.113	10.03	11.202	1.47	11.224	2.99	11.243	10.66	11.278	3.36
	10.847	11.23	10.864	3.05	10.842	2.68	10.845	2.63	10.863	9.98	10.847	10.62	10.874	10.25	11.225	3.75	11.372	7.49	11.153	10.51	11.242	1.47	11.264	2.85	11.283	11.26	11.317	3.23
	10.887	10.84	10.903	3.12	10.882	3.01	10.885	2.62	10.902	10.04	10.888	7.55	10.914	10.32	11.265	3.69	11.412	8.28	11.191	10.82	11.282	1.48	11.305	2.89	11.322	11.48	11.357	3.14
	10.926	10.86	10.942	3.12	10.921	6.39	10.924	2.62	10.942	10.09	10.927	4.5	10.953	10.39	11.305	3.61	11.452	8.81	11.232	11.06	11.322	1.42	11.362	3.17	11.362	11.75	11.397	3.05
	10.966	10.94	10.982	3.04	10.961	9.78	10.964	2.63	10.982	10.05	10.967	3.03	10.993	10.46	11.344	3.57	11.49	9.36	11.27	11.38	11.361	1.44	11.402	4.39	11.401	11.56	11.437	2.98
	11.005	10.87	11.021	2.96	11	11.28	11.002	2.61	11.022	10.14	11.006	2.55	11.032	10.55	11.383	3.54	11.53	9.73	11.31	11.64	11.402	1.36	11.441	5.56	11.44	8.2	11.476	2.85
	11.045	10.8	11.061	2.91	11.04	11	11.041	2.6	11.06	10.27	11.045	2.49	11.071	10.62	11.424	3.35	11.569	10.21	11.349	11.87	11.441	1.28	11.48	6.63	11.48	5.1	11.516	2.81
	11.084	10.84	11.099	2.88	11.079	10.33	11.081	2.6	11.1	10.41	11.085	2.54	11.111	10.67	11.464	3.25	11.609	10.5	11.388	11.55	11.48	1.23	11.52	7.48	11.53	4.12	11.556	2.73
	11.123	10.92	11.139	2.84	11.117	10.17	11.12	2.6	11.14	10.49	11.124	2.55	11.15	10.48	11.503	3.18	11.648	10.73	11.428	8.7	11.52	1.23	11.559	8.23	11.57	4	11.595	2.68
	11.163	11.01	11.179	2.88	11.158	10.29	11.161	2.6	11.178	10.61	11.164	2.47	11.188	7.42	11.542	3.09	11.688	10.95	11.468	5.97	11.56	1.16	11.599	8.88	11.609	3.9	11.636	2.63
	11.202	11.08	11.218	2.91	11.197	10.31	11.199	4.05	11.219	10.72	11.203	2.38	11.229	4.48	11.582	3.06	11.727	11.12	11.512	4.45	11.6	1.11	11.638	9.44	11.65	3.81	11.675	2.56
	11.241	11.15	11.258	2.93	11.236	10.29	11.239	7.84	11.258	10.81	11.242	2.33	11.267	2.99	11.657	3.43	11.767	11.32	11.552	4.3	11.64	1.22	11.677	9.94	11.69	3.68	11.752	3.22
	11.28	11.22	11.296	2.94	11.276	10.38	11.279	10.65	11.297	10.86	11.282	2.32	11.308	2.46	11.698	4.69	11.807	10.32	11.59	4.17	11.679	1.19	11.717	10.32	11.729	3.79	11.791	4.49
	11.319	11.29	11.336	2.94	11.315	10.49	11.318	11.33	11.336	10.9	11.321	2.34	11.347	2.38	11.737	5.87	11.845	6.82	11.63	4.06	11.719	1.09	11.756	10.67	11.768	3.54	11.83	5.57
	11.36	11.34	11.376	2.94	11.355	10.6	11.358	10.6	11.375	10.89	11.361	2.38	11.387	2.44	11.777	6.88	11.893	4.63	11.671	3.89	11.759	1.08	11.796	11.04	11.808	3.44	11.869	6.65
	11.398	11.39	11.415	3.01	11.394	10.71	11.397	10.04	11.416	9.06	11.399	2.35	11.426	2.45	11.816	7.81	11.933	4.45	11.71	3.93	11.799	0.98	11.835	11.2	11.848	3.34	11.909	7.49
	11.439	10.41	11.454	5.88	11.434	10.85	11.436	10.11	11.455	5.62	11.439	2.34	11.465	2.38	11.854	8.63	11.972	4.29	11.75	3.86	11.847	1.72	11.874	11.48	11.888	3.26	11.948	8.27
	11.478	6.81	11.494	9.36	11.472	10.95	11.475	10.21	11.494	3.55	11.479	2.34	11.505	2.3	11.895	9.18	12.012	4.18	11.79	3.77	11.918	3.59	11.913	11.75	11.927	3.18	11.987	8.91
	11.517	4.38	11.533	11.26	11.512	11.02	11.515	10.17	11.533	2.78	11.518	2.35	11.544	2.23	11.934	9.98	12.052	3.73	11.829	3.64	11.966	5.45	11.953	11.08	11.967	3.1	12.027	9.48
	11.556	3.36	11.573	11.41	11.552	11.04	11.554	10.24	11.572	2.63	11.558	2.33	11.583	2.21	11.973	10.34	12.091	4.01	11.869	3.54	12.004	6.52	11.992	8.37	12.007	3.01	12.066	9.98
	11.596	3.16	11.612	10.78	11.59	11.07	11.593	10.36	11.613	2.69	11.597	2.54	11.622	2.24	12.012	10.95	12.131	3.92	11.909	3.47	12.045	7.54	12.032	5.55	12.048	2.97	12.106	10.38
	11.636	3.18	11.652	10.5	11.63	10.89	11.633	10.48	11.652	2.72	11.637	5.72	11.663	2.24	12.052	11.15	12.171	3.8	11.948	3.37	12.083	8.29	12.099	4.2	12.086	2.85	12.145	10.73
	11.675	3.23	11.69	10.63	11.67	7.83	11.672	10.62	11.69	2.64	11.676	9.12	11.702	2.26	12.092	11.43	12.211	3.69	11.989	3.28	12.123	9	12.139	4.07	12.126	2.73	12.184	11.09
	11.714	3.2	11.729	10.66	11.71	4.77	11.712	10.72	11.73	2.57	11.715	10.86	11.741	2.28	12.131	11.62	12.251	3.61	12.029	3.24	12.162	9.52	12.179	3.98	12.166	2.64	12.224	11.3
	11.754	3.12	11.769	10.6	11.749	3.31	11.751	10.85	11.769	2.49	11.755	10.82	11.781	2.3	12.17	11.81	12.29	3.52	12.068	3.17	12.201	10.12	12.218	3.91	12.206	2.59	12.263	11.6
	11.793	3.05	11.809	10.65	11.788	2.85	11.791	10.95	11.809	2.47	11.794	10.16	11.82	2.3	12.209	12.08	12.33	3.4	12.107	3.1	12.241	10.51	12.259	3.43	12.245	2.65	12.303	11.68
	11.832	3	11.849	10.7	11.828	2.87	11.83	11.02	11.848	2.42	11.834	9.94	11.86	2.27	12.248	12.2	12.369	3.36	12.147	3.12	12.28	10.86	12.299	3.78	12.285	2.59	12.342	10.45
	11.872	2.96	11.888	10.79	11.866	2.88	11.869	11.02	11.888	2.45	11.872	10.06	11.899	2.45	12.288	9.12	12.409	3.3	12.187	2.94	12.32	11.22	12.338	3.67	12.347	3.73	12.381	6.85
	11.911	2.99	11.927	10.91	11.906	2.92	11.91	11.01	11.928	2.47	11.911	10.06	11.937	5.61	12.328	6.14	12.45	3.23	12.226	2.89	12.36	11.46	12.377	3.6	12.386	5.04	12.421	4.55
	11.951	3.03	11.966	11.03	11.945	2.87	11.948	9.93	11.967	2.51	11.952	10.04	11.978	8.92	12.378	4.62	12.488	3.22	12.295	2.97	12.398	11.61	12.417	3.53	12.426	6.12	12.47	4.12
	11.99	3.05	12.006	11.09	11.986	2.7	11.988	6.38	12.007	2.49	11.991	10.11	12.017	10.68	12.417	4.47	12.529	3.04	12.334	4.28	12.438	11.63	12.457	3.43	12.465	7.1	12.509	3.98
	12.029	3.05	12.046	11.17	12.025	2.61	12.027	4	12.046	2.52	12.031	10.21	12.057	10.73	12.457	4.34	12.568	2.92	12.374	5.38	12.477	9.32	12.497	2.44	12.505	7.84	12.549	3.84
	12.069	3.08	12.085	11.24	12.064	2.6	12.066	2.98	12.085	2.52	12.07	10.32	12.096	10.13	12.496	3.87	12.608	2.84	12.413	6.45	12.517	6.37	12.536	0.67	12.545	8.6	12.589	3.74
	12.107	3.06	12.124	11.3	12.103	2.61	12.106	2.73	12.124	2.51	12.108	10.39	12.135	9.87	12.536	4.16	12.648	2.46	12.452	7.46	12.556	4.38	12.577	-0.08	12.583	9.19	12.628	3.56
	12.148	3.07	12.164	11.35	12.142	2.6	12.145	2.78	12.164	4.46	12.149	10.46	12.175	9.95	12.575	4.09	12.713	2.33	12.493	8.06	12.633	4.2	12.617	0.02	12.623	9.7	12.668	3.61
	12.187	4.06	12.203	8.76	12.182	2.63	12.186	2.83	12.204	8.09	12.188	10.57	12.213	9.93	12.615	3.99	12.752	3.53	12.531	8.85	12.673	4.09	12.656	0.41	12.663	10.17	12.708	3.45
	12.227	7.57	12.243	5.42	12.222	2.7	12.225	2.81	12.243	10.6	12.228	10.65	12.253	9.93	12.656	3.89	12.791	4.58	12.571	9.27	12.713	3.98	12.695	0.86	12.702	10.56	12.749	3.35
	12.266	10.45	12.282	3.76	12.261	2.69	12.264	2.73	12.283	11.09	12.266	10.7	12.293	10.04	12.696	3.81	12.831	5.53	12.61	9.82	12.753	3.9	12.736	1.25	12.741	10.85	12.788	3.27
	12.304	11.57	12.322	3.14	12.301	2.7	12.303	2.65	12.322	10.47	12.305	10.75	12.332	10.15	12.734	3.74	12.87	6.45	12.651	10.23	12.792	3.38	12.775	1.52	12.78	11.16	12.827	3.19
	12.345	11.3	12.361	3.05	12.34	2.7	12.342	2.62	12.361	9.99	12.345	10.74	12.371	10.22	12.774	3.65	12.91	7.1	12.689	10.83	12.832	3.75	12.815	1.7	12.821	11.4	12.868	3.07
	12.384	10.85	12.4	3.1	12.38	2.9	12.383	2.6	12.401	10.03	12.385	7.83	12.411	10.29	12.814	3.61	12.949	7.85	12.728	11.08	12.872	3.66	12.855	1.9	12.859	11.63	12.908	3.02
	12.423	10.86	12.44	3.11	12.418	6.05	12.422	2.56	12.44	10.13	12.425	4.62	12.451	10.38	12.855	3.52	12.989	8.42	12.769	11.33	12.912	3.61	12.895	2.1	12.899	11.77	12.946	3
	12.463	10.94	12.479	3.05	12.457	9.55	12.462	2.56	12.479	10.09	12.464	3.02	12.49	10.46	12.893	3.36	13.027	8.98	12.808	11.5	12.951	3.48	12.935	2.2	12.938	8.85	12.986	2.92
	12.501	10.9	12.519	2.96	12.498	11.16	12.501	2.59	12.518	10.17	12.503	2.47	12.53	10.54	12.934	3.26	13.068	9.41	12.846	11.79	12.991	3.36	12.975	2.33	12.979	5.71	13.027	2.9
	12.541	10.82	12.558	2.94	12.536	11.05	12.541	2.62	12.557	10.26	12.542	2.42	12.568	10.58	12.973	3.21	13.107	9.82	12.886	11.85	13.031	3.3	13.013	2.35	13.04	4.15	13.067	2.75
	12.581	10.83	12.597	2.89	12.576	10.39	12.579	2.61	12.598	10.37	12.582	2.52	12.608	10.62	13.013	3.11	13.147	10.13	12.925	8.56	13.071	3.22	13.053	2.28	13.08	4.02	13.105	2.6
	12.619	10.88	12.637	2.86	12.616	10.2	12.618	2.63	12.637	10.5	12.622	2.51	12.647	10.6	13.053	3.03	13.185	10.28	12.965	5.33	13.11	3.1	13.093	2.23	13.121	3.9	13.145	2.58
	12.66	10.97	12.676	2.86	12.656	10.31	12.658	2.64	12.677	10.63	12.661	2.44	12.686	7.72	13.093	3.11	13.224	10.76	13.021	4.39	13.15	3.03	13.133	2.25	13.161	3.8	13.185	2.54
	12.699	11.08	12.716	2.91	12.695	10.33	12.697	3.82	12.715	10.71	12.7	2.36	12.727	4.6	13.132	3.13	13.264	10.87	13.061	4.25	13.19	2.97	13.173	2.22	13.199	3.67	13.248	3.07
	12.739	11.15	12.755	2.92	12.734	10.29	12.737	7.54	12.754	10.81	12.739	2.33	12.765	3.02	13.195	4.29	13.303	9.66	13.101	4.11	13.23	2.9	13.213	2.22	13.239	3.58	13.288	4.26
	12.778	11.19	12.794	2.93	12.774	10.38	12.777	10.41	12.794	10.87	12.779	2.32	12.805	2.46	13.234	5.53	13.344	6.66	13.141	3.96	13.269	2.85	13.252	2.19	13.279	3.54	13.327	5.34
	12.817	11.25	12.833	2.93	12.813	10.48	12.816	11.31	12.834	10.91	12.819	2.33	12.844	2.36	13.274	6.54	13.383	4.64	13.18	4.06	13.309	2.84	13.293	2.15	13.319	3.42	13.368	6.42
	12.857	11.32	12.873	2.92	12.851	10.58	12.856	10.7	12.874	10.9	12.858	2.34	12.884	2.43	13.313	7.58	13.443	4.41	13.221	3.89	13.349	2.68	13.331	2.19	13.358	3.35	13.406	7.31
	12.896	11.36	12.913	2.93	12.891	10.7	12.895	10.07	12.913	9.31	12.898	2.35	12.924	2.42	13.353	8.22	13.482	4.28	13.26	3.84	13.389	2.58	13.371	2.09	13.398	3.29	13.445	8.29
	12.935	10.72	12.952	5.59	12.931	10.84	12.935	10.06	12.952	5.82	12.937	2.35	12.963	2.36	13.391	9.07	13.522	4.16	13.3	3.69	13.428	2.54	13.411	1.97	13.438	3.19	13.485	8.91
	12.975	7.16	12.991	9.14	12.971	10.95	12.973	10.19	12.992	3.66	12.976	2.35	13.003	2.29	13.431	9.85	13.562	3.89	13.34	3.6	13.468	2.49	13.452	1.92	13.478	3.15	13.524	9.43
	13.014	4.51	13.031	11.2	13.01	11	13.012	10.17	13.03	2.81	13.015	2.35	13.042	2.23	13.47	10.13	13.601	4	13.379	3.52	13.508	2.36	13.492	1.87	13.517	3.03	13.564	10
	13.054	3.39	13.07	11.45	13.05	11.04	13.052	10.23	13.07	2.61	13.054	2.37	13.081	2.19	13.511	10.69	13.641	3.89	13.419	3.45	13.548	2.35	13.53	1.84	13.558	2.93	13.603	10.46
	13.093	3.15	13.11	10.84	13.089	11.06	13.091	10.35	13.11	2.68	13.095	2.46	13.121	2.22	13.55	11.01	13.681	3.79	13.459	3.34	13.587	2.29	13.57	1.78	13.597	2.82	13.642	10.72
	13.132	3.16	13.149	10.49	13.127	10.95	13.131	10.45	13.149	2.7	13.134	5.42	13.16	2.26	13.589	11.36	13.721	3.69	13.499	3.26	13.627	2.24	13.61	1.78	13.637	2.75	13.682	11.03
	13.172	3.21	13.188	10.61	13.168	8.12	13.171	10.59	13.189	2.65	13.173	8.83	13.2	2.28	13.628	11.53	13.76	3.63	13.539	3.23	13.667	2.23	13.65	1.7	13.676	2.66	13.721	11.32
	13.211	3.2	13.228	10.65	13.207	4.96	13.21	10.74	13.228	2.56	13.213	10.72	13.239	2.3	13.667	11.84	13.8	3.5	13.578	3.13	13.707	2.18	13.69	1.73	13.716	2.62	13.761	11.62
	13.251	3.11	13.267	10.58	13.247	3.4	13.25	10.87	13.268	2.48	13.252	10.86	13.279	2.27	13.707	11.86	13.84	3.43	13.618	3.1	13.746	2.04	13.729	1.61	13.757	2.67	13.801	11.79
	13.29	3.06	13.307	10.65	13.286	2.91	13.289	10.96	13.306	2.42	13.292	10.24	13.318	2.24	13.746	12.12	13.879	3.37	13.657	3.02	13.786	1.98	13.769	1.5	13.797	2.62	13.839	11.45
	13.33	3.03	13.345	10.71	13.326	2.88	13.328	11.01	13.345	2.43	13.331	9.92	13.357	2.2	13.785	10.45	13.919	3.29	13.697	2.9	13.826	1.77	13.81	1.42	13.845	3.63	13.879	7.83
	13.369	2.97	13.385	10.79	13.365	2.93	13.367	11.04	13.385	2.47	13.37	10	13.397	2.3	13.825	6.62	13.959	3.26	13.738	2.93	13.866	1.45	13.848	1.42	13.884	4.74	13.918	4.92
	13.408	2.93	13.425	10.91	13.403	2.92	13.407	11.01	13.424	2.5	13.41	10.04	13.436	5.28	13.887	4.61	13.999	3.15	13.777	2.96	13.905	1.09	13.888	1.4	13.924	5.95	13.98	4.13
	13.447	2.96	13.464	11.02	13.444	2.85	13.446	10.14	13.465	2.51	13.448	10.02	13.476	8.84	13.927	4.43	14.039	3.01	13.832	3.95	13.945	0.94	13.928	1.32	13.963	6.86	14.019	3.97
	13.487	3	13.504	11.1	13.483	2.77	13.486	6.62	13.504	2.54	13.489	10.11	13.514	10.69	13.966	4.3	14.078	2.9	13.871	5.17	13.985	0.93	13.968	1.33	14.002	7.75	14.059	3.86
	13.527	3.02	13.543	11.16	13.523	2.73	13.526	4.14	13.543	2.52	13.528	10.21	13.555	10.7	14.006	3.91	14.118	2.64	13.91	6.26	14.025	0.91	14.008	1.27	14.042	8.49	14.1	3.76
	13.566	3.03	13.582	11.24	13.562	2.7	13.565	3.03	13.582	2.55	13.567	10.29	13.594	10.11	14.046	4.16	14.158	1.78	13.95	7.24	14.064	0.97	14.047	1.3	14.081	9.1	14.139	3.13
	13.605	3.06	13.622	11.3	13.601	2.64	13.605	2.75	13.622	2.5	13.607	10.38	13.633	9.84	14.086	4.06	14.211	2.94	13.989	8.02	14.105	1.03	14.087	1.21	14.121	9.73	14.178	3.6
	13.645	3.06	13.662	11.34	13.64	2.63	13.644	2.8	13.662	4.12	13.646	10.48	13.673	9.92	14.125	3.96	14.25	4.02	14.029	8.72	14.144	0.95	14.127	1.2	14.161	10.15	14.218	3.49
	13.684	3.82	13.701	9.07	13.679	2.66	13.683	2.87	13.7	7.71	13.686	10.56	13.712	9.97	14.165	3.88	14.288	5.03	14.068	9.21	14.184	0.98	14.166	1.12	14.199	10.52	14.258	3.38
	13.724	7.27	13.74	5.63	13.72	2.67	13.722	2.84	13.739	10.44	13.725	10.63	13.751	9.96	14.206	3.8	14.328	5.91	14.107	9.84	14.223	1.04	14.207	1.12	14.239	10.78	14.298	3.27
	13.763	10.28	13.78	3.84	13.759	2.68	13.762	2.75	13.779	11.15	13.764	10.69	13.791	10.03	14.246	3.73	14.368	6.63	14.147	10.32	14.263	1.14	14.246	1.01	14.278	11.09	14.338	3.21
	13.802	11.55	13.819	3.16	13.799	2.68	13.801	2.66	13.819	10.56	13.804	10.76	13.83	10.13	14.285	3.68	14.407	7.5	14.187	10.64	14.303	1.09	14.286	1.03	14.318	11.39	14.378	3.12
	13.842	11.25	13.858	3.03	13.838	2.68	13.841	2.6	13.859	10.02	13.843	10.76	13.87	10.22	14.324	3.53	14.446	8.12	14.227	10.95	14.343	1.13	14.357	1.3	14.357	11.54	14.417	3.06
	13.881	10.87	13.898	3.09	13.877	2.77	13.881	2.57	13.898	10.02	13.883	8.14	13.908	10.31	14.364	3.41	14.486	8.69	14.265	11.31	14.382	1.22	14.396	2.61	14.396	11.81	14.456	3.03
	13.921	10.92	13.936	3.1	13.917	5.77	13.919	2.57	13.937	10.11	13.922	4.87	13.948	10.38	14.404	3.33	14.526	8.93	14.304	11.49	14.422	1.18	14.436	3.84	14.436	9.69	14.496	2.84
	13.96	10.95	13.977	3.06	13.956	9.31	13.96	2.61	13.976	10.05	13.961	3.19	13.987	10.44	14.444	3.25	14.565	9.5	14.344	11.6	14.462	1.23	14.475	4.94	14.475	6.47	14.536	2.73
	13.999	10.86	14.016	2.98	13.996	11.12	13.999	2.63	14.015	10.1	14.001	2.57	14.027	10.5	14.483	3.15	14.605	9.83	14.383	11.84	14.502	1.15	14.514	6.1	14.514	4.35	14.577	2.69
	14.039	10.8	14.056	2.93	14.035	11.11	14.038	2.64	14.056	10.24	14.04	2.49	14.067	10.59	14.524	3.1	14.644	10.09	14.423	9.32	14.542	1.03	14.554	6.98	14.591	4.01	14.615	2.61
	14.078	10.88	14.095	2.89	14.075	10.42	14.078	2.65	14.095	10.37	14.08	2.54	14.106	10.63	14.563	3.1	14.683	10.46	14.463	6.24	14.581	1.03	14.593	7.92	14.631	3.89	14.655	2.55
	14.117	10.92	14.134	2.86	14.114	10.14	14.116	2.65	14.134	10.47	14.119	2.56	14.146	10.62	14.603	3.13	14.722	10.62	14.533	4.38	14.621	1	14.632	8.45	14.67	3.81	14.695	2.6
	14.157	10.99	14.174	2.88	14.153	10.25	14.157	2.66	14.173	10.58	14.158	2.49	14.184	7.94	14.642	3.23	14.762	10.87	14.573	4.22	14.662	0.98	14.672	9.11	14.71	3.71	14.746	2.63
	14.196	11.07	14.213	2.91	14.193	10.29	14.196	3.61	14.212	10.7	14.198	2.41	14.224	4.71	14.692	4.1	14.802	10.52	14.611	4.11	14.7	0.91	14.711	9.62	14.75	3.21	14.785	3.85
	14.236	11.16	14.252	2.92	14.232	10.27	14.235	7.3	14.253	10.78	14.237	2.36	14.264	3.04	14.732	5.28	14.841	7.11	14.651	3.98	14.74	0.89	14.751	10.33	14.791	3.51	14.824	5.06
	14.275	11.24	14.291	2.92	14.272	10.36	14.274	10.32	14.292	10.86	14.277	2.31	14.303	2.42	14.772	6.55	14.88	4.72	14.691	4.04	14.78	0.89	14.79	10.65	14.829	3.47	14.864	6.15
	14.314	11.28	14.331	2.93	14.311	10.46	14.313	11.37	14.331	10.89	14.316	2.28	14.343	2.29	14.811	7.52	14.952	4.36	14.731	3.89	14.842	1.26	14.83	10.98	14.869	3.36	14.903	7.21
	14.354	11.36	14.371	2.91	14.351	10.57	14.353	10.77	14.371	10.86	14.355	2.33	14.381	2.35	14.849	8.39	14.992	4.23	14.77	3.81	14.899	2.78	14.869	11.22	14.909	3.29	14.943	7.97
	14.393	11.37	14.41	2.92	14.39	10.7	14.393	10.09	14.41	9.62	14.394	2.35	14.422	2.38	14.89	9.06	15.032	4.1	14.811	3.68	14.96	4.99	14.908	11.47	14.949	3.18	14.982	8.66
	14.433	10.94	14.45	5.27	14.429	10.84	14.433	10.05	14.45	6.1	14.433	2.36	14.461	2.32	14.928	9.72	15.072	4.14	14.85	3.58	14.999	6.21	14.948	11.65	14.988	3.05	15.022	9.23
	14.472	7.55	14.489	8.93	14.468	10.93	14.472	10.19	14.489	3.74	14.474	2.38	14.5	2.23	14.969	10.17	15.111	3.95	14.89	3.52	15.038	7.21	14.987	9.3	15.028	2.97	15.061	9.87
	14.511	4.73	14.528	11.18	14.508	11.01	14.511	10.19	14.529	2.79	14.513	2.38	14.54	2.16	15.008	10.51	15.151	3.84	14.93	3.4	15.078	8.02	15.027	6.05	15.069	2.9	15.1	10.37
	14.551	3.45	14.567	11.49	14.548	11.06	14.55	10.23	14.568	2.57	14.552	2.37	14.579	2.15	15.047	11.05	15.191	3.73	14.97	3.32	15.117	8.73	15.082	4.18	15.108	2.81	15.139	10.69
	14.59	3.12	14.607	10.86	14.587	11.07	14.589	10.33	14.607	2.63	14.592	2.41	14.619	2.17	15.087	11.29	15.23	3.67	15.01	3.25	15.157	9.37	15.122	4.13	15.148	2.72	15.179	10.97
	14.63	3.15	14.646	10.54	14.626	11.02	14.63	10.46	14.647	2.67	14.631	5.1	14.657	2.23	15.126	11.57	15.27	3.56	15.05	3.21	15.197	9.92	15.16	3.99	15.187	2.67	15.218	11.31
	14.669	3.22	14.686	10.66	14.665	8.38	14.669	10.61	14.686	2.62	14.671	8.6	14.696	2.23	15.166	11.73	15.31	3.47	15.088	3.12	15.235	10.35	15.2	3.92	15.227	2.66	15.258	11.55
	14.708	3.27	14.726	10.72	14.706	5.07	14.709	10.73	14.726	2.52	14.71	10.68	14.737	2.21	15.204	11.94	15.35	3.4	15.128	3.12	15.276	10.86	15.24	3.84	15.266	2.69	15.297	11.75
	14.748	3.06	14.765	10.65	14.745	3.43	14.747	10.85	14.764	2.44	14.748	10.9	14.775	2.21	15.244	12.11	15.389	3.33	15.168	2.95	15.315	11.06	15.281	3.39	15.342	3.41	15.336	11.86
	14.787	3.07	14.804	10.69	14.783	2.89	14.787	10.95	14.805	2.41	14.79	10.27	14.816	2.2	15.284	11.5	15.429	3.26	15.209	2.9	15.355	11.39	15.32	3.72	15.382	4.62	15.376	8.54
	14.827	3.05	14.844	10.72	14.824	2.83	14.826	11.04	14.844	2.4	14.828	9.91	14.855	2.19	15.323	7.54	15.469	3.21	15.249	2.93	15.393	11.68	15.359	3.63	15.421	5.76	15.415	5.42
	14.866	2.92	14.883	10.81	14.863	2.88	14.866	11.05	14.883	2.46	14.868	10.01	14.895	2.22	15.363	4.9	15.509	3.05	15.287	2.91	15.432	11.84	15.399	3.54	15.46	6.72	15.491	4.1
	14.905	2.97	14.923	10.91	14.903	2.88	14.905	11.02	14.923	2.53	14.907	10.06	14.934	5.04	15.438	4.45	15.548	2.96	15.33	3.69	15.472	10.55	15.44	3.47	15.5	7.66	15.53	3.92
	14.945	2.99	14.962	11.03	14.942	2.83	14.944	10.3	14.962	2.55	14.946	10.03	14.972	8.55	15.477	4.34	15.588	2.87	15.368	4.9	15.511	6.9	15.479	3.41	15.539	8.43	15.569	3.81
	14.984	3.07	15.002	11.08	14.981	2.76	14.984	6.89	15.001	2.55	14.986	10.08	15.013	10.58	15.517	3.86	15.628	2.87	15.408	6.08	15.552	4.62	15.518	3.29	15.579	9.06	15.609	3.71
	15.024	3.03	15.041	11.15	15.021	2.7	15.023	4.31	15.041	2.54	15.025	10.18	15.052	10.76	15.556	4.17	15.707	2.81	15.447	7.12	15.615	4.24	15.559	3.16	15.618	9.59	15.649	3.44
	15.063	3.1	15.079	11.22	15.06	2.66	15.063	3.12	15.079	2.49	15.065	10.28	15.092	10.14	15.596	4.08	15.748	3.98	15.486	7.88	15.654	4.12	15.598	3.09	15.658	9.96	15.688	3.57
	15.102	3.02	15.12	11.29	15.1	2.63	15.102	2.79	15.119	2.46	15.104	10.38	15.131	9.85	15.636	3.99	15.787	5.05	15.527	8.62	15.694	4.03	15.637	3.04	15.697	10.44	15.728	3.44
	15.142	3.17	15.159	11.34	15.139	2.64	15.141	2.81	15.159	3.82	15.143	10.46	15.169	9.93	15.676	3.91	15.825	6.01	15.565	9.28	15.734	3.93	15.677	2.91	15.736	10.84	15.768	3.36
	15.181	3.69	15.199	9.41	15.179	2.65	15.181	2.86	15.199	7.45	15.183	10.54	15.21	9.96	15.715	3.85	15.866	6.94	15.606	9.86	15.774	3.56	15.717	2.84	15.776	11.16	15.808	3.26
	15.221	6.93	15.238	5.82	15.218	2.67	15.221	2.84	15.237	10.27	15.222	10.63	15.249	9.92	15.756	3.73	15.904	7.71	15.645	10.19	15.813	3.8	15.757	2.83	15.815	11.29	15.847	3.21
	15.26	9.88	15.277	3.92	15.257	2.67	15.26	2.77	15.276	11.15	15.261	10.68	15.289	10.01	15.796	3.6	15.944	8.33	15.683	10.6	15.853	3.67	15.797	2.77	15.854	11.55	15.888	3.11
	15.299	11.51	15.317	3.16	15.296	2.69	15.299	2.67	15.316	10.62	15.3	10.75	15.328	10.11	15.835	3.52	15.983	8.89	15.723	10.88	15.893	3.58	15.837	2.93	15.894	11.72	15.927	2.88
	15.339	11.45	15.356	3.02	15.336	2.69	15.338	2.63	15.356	10.03	15.341	10.77	15.367	10.23	15.874	3.43	16.023	9.33	15.762	11.15	15.933	3.51	15.894	3.68	15.933	10.56	15.967	1.55
	15.378	11.11	15.396	3.07	15.376	2.73	15.378	2.62	15.395	9.99	15.38	8.41	15.407	10.27	15.914	3.34	16.062	9.96	15.803	11.56	15.972	3.44	15.933	4.82	15.973	7.01	16.006	0.62
	15.418	10.78	15.435	3.12	15.415	5.56	15.417	2.61	15.434	10.08	15.419	5.05	15.446	10.33	15.954	3.25	16.101	10.18	15.841	11.59	16.013	3.36	15.972	5.84	16.012	4.65	16.046	0.41
	15.457	10.89	15.474	3.08	15.454	9.21	15.457	2.62	15.473	10.06	15.459	3.25	15.486	10.43	15.993	3.22	16.142	10.56	15.881	11.86	16.052	3.32	16.012	6.91	16.062	4.13	16.086	0.51
	15.497	10.87	15.513	2.99	15.494	11.16	15.497	2.64	15.514	10.14	15.498	2.56	15.525	10.51	16.034	3.16	16.18	10.85	15.921	11.11	16.092	3.23	16.051	7.72	16.101	3.99	16.126	0.94
	15.536	10.88	15.553	2.92	15.533	11.19	15.537	2.67	15.553	10.24	15.537	2.44	15.564	10.55	16.074	3.19	16.22	11.03	15.959	7.46	16.131	3.08	16.09	8.57	16.142	3.89	16.165	1.33
	15.575	10.97	15.592	2.88	15.573	10.43	15.576	2.67	15.592	10.35	15.577	2.52	15.604	10.59	16.113	3.2	16.26	11.15	16.003	4.79	16.172	2.98	16.13	9.12	16.181	3.79	16.243	2.23
	15.615	11.01	15.632	2.84	15.612	10.13	15.615	2.67	15.631	10.46	15.616	2.52	15.643	10.63	16.189	3.81	16.298	11.25	16.042	4.4	16.212	2.94	16.169	9.72	16.22	3.67	16.282	3.59
	15.655	11.21	15.672	2.84	15.652	10.28	15.655	2.62	15.671	10.59	15.656	2.49	15.682	8.27	16.23	5	16.338	8.02	16.082	4.27	16.251	2.87	16.209	10.16	16.26	3.62	16.321	4.81
	15.693	11.17	15.711	2.89	15.69	10.35	15.694	3.37	15.711	10.7	15.695	2.38	15.721	4.95	16.269	6.18	16.378	5.31	16.122	4.13	16.29	2.84	16.248	10.47	16.3	3.52	16.361	5.89
	15.733	11.22	15.75	2.91	15.73	10.31	15.733	7.03	15.75	10.78	15.735	2.3	15.76	3.16	16.308	7.16	16.423	4.52	16.162	4.04	16.33	2.88	16.288	10.84	16.341	3.46	16.401	6.87
	15.772	11.28	15.79	2.92	15.77	10.39	15.773	10.23	15.789	10.81	15.774	2.27	15.8	2.48	16.347	8.01	16.462	4.37	16.201	3.97	16.378	3.6	16.327	11.04	16.379	3.35	16.441	7.69
	15.812	11.36	15.829	2.93	15.809	10.46	15.811	11.39	15.828	10.85	15.813	2.31	15.84	2.32	16.386	8.86	16.502	4.23	16.241	3.93	16.419	4.73	16.366	11.48	16.419	3.13	16.479	8.49
	15.852	11.31	15.868	2.92	15.849	10.59	15.852	10.83	15.867	10.85	15.852	2.34	15.88	2.37	16.427	9.55	16.542	4.11	16.281	3.8	16.458	5.89	16.406	11.65	16.459	1.74	16.518	9.18
	15.89	11.49	15.908	2.93	15.888	10.74	15.891	10.13	15.908	9.88	15.892	2.36	15.919	2.37	16.466	9.92	16.581	4.22	16.321	3.69	16.497	6.98	16.445	11.8	16.5	0.82	16.558	9.66
	15.93	11.05	15.947	4.99	15.927	10.87	15.931	10.09	15.947	6.35	15.932	2.38	15.959	2.32	16.505	10.53	16.621	3.96	16.36	3.6	16.536	7.87	16.485	9.71	16.538	0.61	16.597	10.11
	15.969	7.99	15.987	8.61	15.967	10.96	15.97	10.23	15.987	3.88	15.971	2.4	15.998	2.26	16.544	10.92	16.661	3.86	16.401	3.54	16.576	8.53	16.524	6.57	16.578	0.77	16.638	10.53
	16.009	4.8	16.026	10.98	16.006	11.03	16.009	10.22	16.026	2.84	16.01	2.39	16.037	2.21	16.584	11.08	16.701	3.78	16.441	3.42	16.616	9.26	16.563	4.36	16.618	1.14	16.677	10.93
	16.048	3.54	16.066	11.48	16.046	11.07	16.048	10.24	16.064	2.57	16.049	2.39	16.077	2.19	16.624	11.44	16.74	3.68	16.481	3.35	16.654	9.79	16.632	4.14	16.658	1.49	16.715	11.21
	16.087	3.22	16.105	10.91	16.085	11.07	16.087	10.35	16.104	2.61	16.089	2.35	16.115	2.19	16.663	11.67	16.78	3.57	16.521	3.31	16.694	10.19	16.672	4.02	16.698	1.85	16.755	11.31
	16.127	3.39	16.144	10.52	16.125	11.06	16.127	10.48	16.143	2.65	16.129	4.76	16.156	2.21	16.702	11.96	16.82	3.49	16.56	3.22	16.733	10.59	16.712	3.95	16.737	2.13	16.794	11.56
	16.166	3.14	16.183	10.6	16.163	8.62	16.167	10.6	16.182	2.63	16.168	8.28	16.195	2.23	16.742	12.03	16.86	3.43	16.599	3.19	16.772	11.01	16.751	3.86	16.777	2.15	16.834	11.86
	16.206	3.35	16.223	10.68	16.202	5.23	16.207	10.72	16.223	2.56	16.207	10.56	16.234	2.25	16.782	11.53	16.899	3.34	16.639	3.15	16.813	11.16	16.79	3.61	16.841	3.01	16.874	9.34
	16.245	3.11	16.263	10.6	16.243	3.48	16.245	10.85	16.262	2.48	16.247	10.9	16.274	2.24	16.821	7.96	16.939	3.33	16.678	2.97	16.851	11.52	16.83	3.75	16.879	4.22	16.912	6.15
	16.285	3.06	16.302	10.63	16.282	2.89	16.285	10.96	16.302	2.45	16.286	10.32	16.313	2.23	16.869	5.36	16.979	3.17	16.719	2.92	16.892	11.79	16.87	3.66	16.918	5.4	16.96	4.14
	16.324	2.94	16.34	10.69	16.322	2.81	16.325	11.04	16.341	2.46	16.326	9.95	16.353	2.25	16.907	4.61	17.019	3.04	16.758	2.96	16.931	11.98	16.91	3.6	16.958	6.5	17	4.08
	16.363	2.97	16.38	10.77	16.361	2.88	16.364	11.04	16.38	2.48	16.365	10.02	16.392	2.25	16.947	4.45	17.058	2.93	16.826	3.57	16.97	10.76	16.949	3.47	16.998	7.32	17.04	3.92
	16.403	2.92	16.419	10.89	16.401	2.91	16.404	11	16.42	2.53	16.404	10.08	16.431	4.77	16.987	4.3	17.098	2.68	16.865	4.74	17.01	7.34	16.989	3.3	17.038	8.16	17.079	3.84
	16.442	2.92	16.46	11	16.439	2.86	16.443	10.51	16.459	2.52	16.444	10.01	16.471	8.3	17.028	3.87	17.138	1.73	16.906	5.8	17.049	4.94	17.03	1.34	17.076	8.72	17.119	3.72
	16.482	2.88	16.499	11.08	16.478	2.77	16.482	7.12	16.499	2.49	16.483	10.08	16.51	10.48	17.067	4.17	17.205	2.53	16.944	6.72	17.125	4.23	17.07	-0.08	17.116	9.46	17.159	3.2
	16.521	2.94	16.538	11.14	16.519	2.71	16.521	4.38	16.538	2.46	16.522	10.2	16.55	10.82	17.107	4.07	17.244	3.72	16.983	7.58	17.165	4.12	17.108	-0.13	17.155	9.97	17.198	3.56
	16.56	2.81	16.578	11.22	16.558	2.66	16.56	3.14	16.578	2.46	16.562	10.3	16.589	10.24	17.147	4	17.285	4.91	17.023	8.37	17.205	4.02	17.148	-0.04	17.194	10.37	17.238	3.46
	16.6	2.94	16.617	11.28	16.598	2.64	16.6	2.78	16.617	2.45	16.601	10.37	16.628	9.84	17.187	3.93	17.324	5.87	17.062	8.99	17.245	3.92	17.188	0.55	17.234	10.64	17.278	3.36
	16.639	3.12	16.657	11.35	16.637	2.65	16.64	2.8	16.656	3.54	16.641	10.45	16.668	9.89	17.225	3.78	17.364	6.84	17.102	9.62	17.284	3.99	17.228	1.07	17.273	10.88	17.319	3.27
	16.679	3.53	16.696	9.67	16.676	2.67	16.68	2.86	16.696	7.19	16.68	10.53	16.707	9.95	17.266	3.68	17.402	7.65	17.141	9.99	17.324	3.78	17.267	1.49	17.313	11.32	17.359	3.13
	16.719	6.64	16.734	6.04	16.716	2.67	16.719	2.82	16.734	10.23	16.719	10.62	16.747	9.92	17.306	3.59	17.442	8.28	17.18	10.41	17.364	3.68	17.308	1.66	17.352	11.44	17.398	3.03
	16.757	9.91	16.775	4	16.755	2.7	16.758	2.73	16.774	11.21	16.759	10.7	16.786	10	17.345	3.49	17.482	8.96	17.22	10.58	17.404	3.61	17.352	2.13	17.392	11.65	17.438	2.96
	16.797	11.33	16.814	3.2	16.795	2.7	16.798	2.64	16.813	10.66	16.798	10.72	16.826	10.08	17.385	3.4	17.52	9.39	17.259	11.11	17.443	3.51	17.426	3.93	17.432	11.22	17.478	2.88
	16.836	11.45	16.854	3.03	16.834	2.69	16.836	2.6	16.853	10.01	16.838	10.75	16.865	10.18	17.425	3.36	17.56	9.8	17.299	11.23	17.483	3.41	17.47	5.69	17.47	7.58	17.516	2.76
	16.876	10.89	16.893	3.08	16.874	2.69	16.876	2.59	16.893	10	16.877	8.8	16.905	10.27	17.465	3.31	17.599	10.24	17.338	11.58	17.523	3.34	17.509	6.58	17.51	4.84	17.556	2.75
	16.915	10.81	16.933	3.1	16.913	5.26	16.915	2.59	16.932	10.14	16.917	5.31	16.944	10.36	17.505	3.26	17.638	10.51	17.378	11.82	17.562	3.29	17.55	7.45	17.573	4.1	17.596	2.68
	16.956	10.89	16.972	3.06	16.951	8.92	16.955	2.63	16.97	10.13	16.956	3.37	16.983	10.42	17.543	3.25	17.679	10.8	17.417	11.13	17.602	3.19	17.588	8.29	17.612	3.94	17.636	2.6
	16.994	10.85	17.011	2.98	16.991	11.02	16.994	2.66	17.01	10.13	16.995	2.61	17.022	10.49	17.584	3.11	17.717	10.86	17.456	7.74	17.642	3.13	17.628	9.02	17.652	3.87	17.675	2.53
	17.033	10.74	17.051	2.95	17.031	11.21	17.034	2.68	17.049	10.24	17.035	2.48	17.061	10.57	17.624	3.05	17.758	11.16	17.496	5.23	17.682	3.11	17.667	9.52	17.691	3.78	17.715	2.57
	17.073	10.78	17.09	2.9	17.071	10.48	17.073	2.66	17.09	10.35	17.073	2.52	17.102	10.63	17.687	3.54	17.796	11.34	17.553	4.4	17.722	2.88	17.706	10.07	17.732	3.29	17.779	2.62
	17.112	10.84	17.129	2.86	17.11	10.13	17.112	2.61	17.129	10.47	17.113	2.55	17.141	10.67	17.727	4.75	17.836	9.12	17.593	4.24	17.762	2.56	17.746	10.4	17.771	3.6	17.819	3.94
	17.153	10.94	17.169	2.86	17.149	10.26	17.152	2.59	17.169	10.56	17.153	2.47	17.18	8.57	17.767	6.04	17.876	6.21	17.632	4.12	17.801	2.23	17.785	10.74	17.811	3.52	17.858	5.11
	17.191	11.04	17.208	2.9	17.188	10.32	17.191	3.19	17.207	10.65	17.192	2.38	17.22	5.15	17.806	6.98	17.932	4.51	17.673	4	17.877	3.25	17.824	11.24	17.85	3.38	17.898	6.13
	17.23	11.09	17.248	2.91	17.229	10.3	17.231	6.72	17.246	10.76	17.232	2.32	17.259	3.27	17.846	7.84	17.972	4.36	17.712	4.06	17.916	4.46	17.864	11.3	17.891	3.3	17.937	7.06
	17.27	11.16	17.287	2.92	17.268	10.35	17.271	9.96	17.286	10.85	17.271	2.3	17.299	2.5	17.885	8.6	18.012	4.24	17.752	3.91	17.956	5.71	17.903	11.52	17.93	3.21	17.976	7.97
	17.309	11.25	17.327	2.92	17.307	10.45	17.309	11.31	17.326	10.9	17.311	2.3	17.337	2.33	17.924	9.22	18.052	4.09	17.792	3.77	17.995	6.75	17.943	11.77	17.97	3.12	18.015	8.66
	17.349	11.31	17.366	2.91	17.347	10.58	17.349	10.88	17.365	10.9	17.35	2.35	17.376	2.38	17.964	9.93	18.092	4.14	17.831	3.65	18.033	7.57	17.982	10.4	18.009	3.01	18.056	9.29
	17.388	11.34	17.406	2.92	17.386	10.73	17.389	10.18	17.405	10.15	17.389	2.38	17.416	2.43	18.003	10.38	18.131	3.94	17.871	3.61	18.074	8.35	18.022	8.11	18.049	2.94	18.095	9.84
	17.428	11.21	17.445	4.69	17.426	10.84	17.429	10.04	17.444	6.71	17.429	2.39	17.456	2.38	18.043	10.83	18.171	3.85	17.912	3.51	18.112	9.05	18.061	6.37	18.089	2.87	18.133	10.3
	17.467	8.13	17.484	8.36	17.465	10.94	17.468	10.17	17.483	4.11	17.468	2.4	17.496	2.33	18.082	11.15	18.211	3.74	17.95	3.41	18.152	9.75	18.1	4.42	18.129	2.83	18.173	10.67
	17.506	5.07	17.524	10.9	17.504	11.02	17.507	10.18	17.523	2.97	17.508	2.37	17.534	2.22	18.121	11.35	18.25	3.63	17.99	3.35	18.191	10.15	18.142	4.16	18.168	2.77	18.213	11.08
	17.545	3.68	17.563	11.53	17.544	11.06	17.547	10.23	17.561	2.65	17.547	2.32	17.575	2.17	18.16	11.73	18.29	3.53	18.03	3.28	18.231	10.66	18.183	4.08	18.208	2.64	18.253	11.22
	17.585	3.28	17.603	10.99	17.583	11.08	17.585	10.33	17.602	2.66	17.586	2.31	17.614	2.17	18.2	11.82	18.33	3.48	18.07	3.21	18.27	10.87	18.222	3.97	18.248	2.58	18.292	11.43
	17.624	3.25	17.642	10.54	17.623	11.07	17.625	10.44	17.641	2.71	17.626	4.43	17.653	2.2	18.24	12.12	18.369	3.36	18.111	3.19	18.309	11.28	18.262	3.91	18.289	2.61	18.33	11.72
	17.664	3.27	17.681	10.59	17.662	8.84	17.665	10.58	17.681	2.68	17.665	8.06	17.692	2.23	18.279	12.17	18.409	3.37	18.149	3.05	18.35	11.66	18.301	3.85	18.337	2.55	18.37	9.92
	17.703	3.25	17.721	10.68	17.702	5.4	17.705	10.72	17.72	2.59	17.705	10.49	17.732	2.24	18.319	9.18	18.45	3.27	18.19	2.93	18.389	11.7	18.341	3.7	18.377	3.78	18.409	6.64
	17.743	3.16	17.76	10.62	17.741	3.56	17.743	10.85	17.759	2.51	17.744	10.96	17.772	2.25	18.358	6.1	18.489	3.11	18.229	2.88	18.427	11.87	18.381	3.81	18.416	5	18.471	4.13
	17.782	3.09	17.799	10.65	17.78	2.9	17.782	10.93	17.799	2.48	17.783	10.37	17.811	2.26	18.417	4.6	18.528	3.02	18.269	2.93	18.467	11.55	18.42	3.61	18.456	6.05	18.511	4.08
	17.821	3.06	17.839	10.69	17.819	2.8	17.822	10.98	17.837	2.49	17.823	9.96	17.85	2.28	18.457	4.43	18.568	2.97	18.323	2.92	18.506	8.26	18.461	3.53	18.495	6.95	18.551	3.92
	17.861	3.04	17.878	10.77	17.859	2.88	17.861	11.02	17.877	2.5	17.862	10	17.889	2.24	18.498	4.31	18.608	2.88	18.363	4.13	18.547	5.34	18.501	3.43	18.534	7.94	18.59	3.8
	17.9	3.02	17.918	10.88	17.898	2.9	17.902	11.02	17.917	2.49	17.902	10.07	17.928	4.49	18.538	3.99	18.648	2.87	18.402	5.28	18.596	4.36	18.54	3.33	18.574	8.5	18.63	3.7
	17.94	3.05	17.957	11	17.937	2.83	17.941	10.59	17.956	2.48	17.941	10.03	17.968	8.04	18.577	4.19	18.704	2.34	18.442	6.37	18.636	4.24	18.58	3.26	18.613	9.31	18.669	3.72
	17.979	3.06	17.997	11.07	17.978	2.74	17.98	7.34	17.996	2.48	17.981	10.11	18.007	10.42	18.616	4.09	18.743	3.58	18.481	7.27	18.676	4.11	18.62	3.2	18.653	9.54	18.708	3.56
	18.018	3.04	18.036	11.14	18.017	2.64	18.02	4.48	18.035	2.47	18.02	10.19	18.048	10.86	18.656	3.99	18.781	4.74	18.521	7.93	18.715	4.02	18.66	3.1	18.692	10.12	18.748	3.43
	18.058	3.04	18.075	11.21	18.056	2.62	18.059	3.14	18.075	2.45	18.059	10.27	18.087	10.28	18.697	3.87	18.821	5.71	18.56	8.76	18.755	3.83	18.7	3.08	18.731	10.58	18.789	3.31
	18.097	3.04	18.115	11.29	18.096	2.6	18.099	2.75	18.114	2.46	18.099	10.37	18.126	9.85	18.737	3.77	18.861	6.58	18.599	9.39	18.795	3.88	18.738	2.91	18.771	10.83	18.828	3.24
	18.138	3.02	18.153	11.33	18.135	2.63	18.137	2.76	18.153	3.28	18.138	10.45	18.166	9.9	18.776	3.69	18.9	7.45	18.639	9.96	18.834	3.8	18.778	2.84	18.81	11.09	18.869	3.18
	18.176	3.21	18.194	9.95	18.174	2.66	18.176	2.81	18.193	6.83	18.177	10.54	18.205	9.95	18.816	3.59	18.94	8.11	18.678	10.24	18.875	3.75	18.818	2.88	18.85	11.42	18.908	3.06
	18.215	6.34	18.233	6.3	18.214	2.69	18.216	2.8	18.232	9.95	18.217	10.61	18.245	9.89	18.855	3.51	18.978	8.95	18.719	10.61	18.914	3.61	18.888	3.09	18.889	11.51	18.948	3
	18.255	9.64	18.272	4.12	18.254	2.71	18.255	2.71	18.272	11.15	18.255	10.66	18.284	9.97	18.894	3.46	19.019	9.41	18.757	10.9	18.954	3.5	18.929	4.35	18.928	11.72	18.987	2.96
	18.294	11.34	18.312	3.22	18.293	2.71	18.296	2.64	18.311	10.74	18.296	10.72	18.323	10.09	18.935	3.4	19.057	9.85	18.797	11.29	18.993	3.42	18.967	5.46	18.968	8.5	19.026	2.86
	18.335	11.45	18.351	3.03	18.331	2.7	18.335	2.58	18.35	10.08	18.335	10.77	18.363	10.2	18.975	3.37	19.098	10.23	18.836	11.45	19.033	3.35	19.007	6.53	19.007	5.42	19.066	2.82
	18.373	10.92	18.391	3.07	18.372	2.7	18.375	2.59	18.389	9.95	18.375	9.09	18.402	10.27	19.015	3.28	19.137	10.44	18.875	11.61	19.073	3.24	19.046	7.47	19.083	4.09	19.106	2.67
	18.412	10.8	18.43	3.11	18.411	5.03	18.414	2.58	18.429	10.06	18.413	5.53	18.441	10.34	19.054	3.12	19.176	10.85	18.915	11.57	19.114	3.16	19.085	8.23	19.123	3.93	19.147	2.54
	18.452	10.92	18.47	3.07	18.45	8.76	18.453	2.62	18.469	10.04	18.453	3.43	18.481	10.43	19.094	3.04	19.216	10.86	18.954	8.21	19.152	3.11	19.125	8.82	19.163	3.83	19.186	2.53
	18.491	10.89	18.509	2.97	18.49	11	18.492	2.64	18.508	10.09	18.493	2.59	18.52	10.51	19.134	3.05	19.254	11.21	18.994	5.41	19.192	3.03	19.164	9.46	19.202	3.74	19.226	2.52
	18.531	10.79	18.548	2.91	18.528	11.28	18.531	2.63	18.547	10.22	18.532	2.41	18.559	10.6	19.173	3.22	19.295	11.3	19.064	4.33	19.232	2.98	19.205	9.97	19.242	3.59	19.276	3.04
	18.57	10.8	18.588	2.87	18.569	10.53	18.571	2.62	18.587	10.33	18.571	2.48	18.6	10.62	19.225	4.5	19.334	9.68	19.103	4.2	19.272	3	19.243	10.34	19.281	3.66	19.315	4.29
	18.609	10.86	18.627	2.83	18.608	10.17	18.61	2.62	18.626	10.44	18.611	2.5	18.639	10.64	19.265	5.66	19.373	6.39	19.143	4.09	19.311	2.91	19.282	10.73	19.322	3.46	19.355	5.46
	18.65	10.96	18.666	2.83	18.648	10.28	18.65	2.59	18.666	10.54	18.65	2.44	18.678	8.81	19.304	6.72	19.442	4.48	19.183	3.95	19.351	2.86	19.322	11.04	19.361	3.4	19.394	6.39
	18.688	11.03	18.706	2.87	18.686	10.35	18.689	3.03	18.705	10.67	18.69	2.37	18.718	5.38	19.344	7.77	19.482	4.3	19.222	4.01	19.413	3.97	19.361	11.21	19.401	3.31	19.435	7.32
	18.728	11.13	18.744	2.9	18.725	10.31	18.729	6.47	18.745	10.78	18.729	2.3	18.757	3.38	19.383	8.41	19.522	4.21	19.262	3.86	19.453	5.17	19.401	11.48	19.44	3.2	19.474	8.01
	18.767	11.17	18.785	2.91	18.766	10.35	18.769	9.83	18.783	10.83	18.768	2.27	18.797	2.54	19.422	9.13	19.561	3.94	19.302	3.76	19.492	6.37	19.44	11.72	19.481	3.12	19.513	8.58
	18.806	11.23	18.824	2.93	18.805	10.43	18.807	11.31	18.822	10.88	18.808	2.31	18.835	2.37	19.462	9.54	19.601	4.03	19.342	3.67	19.531	7.23	19.479	11.41	19.52	3.04	19.552	9.36
	18.846	11.3	18.864	2.93	18.845	10.57	18.847	10.95	18.863	10.87	18.847	2.37	18.875	2.41	19.501	10.15	19.641	3.95	19.381	3.58	19.571	8.19	19.519	10.65	19.561	2.97	19.592	9.94
	18.885	11.35	18.903	2.92	18.884	10.71	18.887	10.18	18.902	10.32	18.887	2.4	18.915	2.44	19.541	10.53	19.681	3.86	19.421	3.49	19.611	8.76	19.559	8.36	19.599	2.94	19.632	10.33
	18.925	11.33	18.942	4.4	18.923	10.81	18.926	10.03	18.941	6.97	18.926	2.41	18.954	2.38	19.58	10.91	19.72	3.77	19.461	3.38	19.65	9.38	19.598	5.71	19.639	2.76	19.67	10.81
	18.964	8.44	18.982	8.08	18.962	10.91	18.965	10.19	18.981	4.21	18.965	2.37	18.994	2.28	19.62	11.31	19.76	3.66	19.502	3.32	19.689	10	19.653	4.17	19.679	2.63	19.71	11.05
	19.004	5.24	19.021	10.73	19.001	11	19.004	10.22	19.02	2.97	19.005	2.34	19.033	2.23	19.659	11.52	19.8	3.6	19.54	3.25	19.728	10.35	19.692	4.08	19.719	2.6	19.75	11.32
	19.043	3.74	19.061	11.49	19.042	11.05	19.045	10.23	19.06	2.61	19.044	2.33	19.073	2.18	19.697	11.86	19.84	3.51	19.581	3.19	19.768	10.78	19.733	3.98	19.758	2.52	19.789	11.56
	19.082	3.27	19.1	11.04	19.081	11.08	19.084	10.33	19.099	2.63	19.084	2.32	19.112	2.19	19.738	11.92	19.879	3.45	19.62	3.17	19.807	11.1	19.773	3.91	19.799	2.47	19.829	11.75
	19.122	3.23	19.139	10.54	19.119	11.04	19.124	10.44	19.139	2.68	19.123	4.1	19.15	2.23	19.777	12.14	19.92	3.38	19.66	3.01	19.847	11.41	19.812	3.81	19.874	3.57	19.868	11.04
	19.161	3.26	19.179	10.55	19.16	9.14	19.163	10.59	19.178	2.66	19.162	7.71	19.19	2.27	19.817	9.48	19.959	3.21	19.699	2.89	19.887	11.69	19.852	3.79	19.914	4.87	19.907	7.42
	19.202	3.23	19.218	10.64	19.199	5.64	19.202	10.72	19.217	2.6	19.201	10.33	19.23	2.28	19.856	6.32	19.998	3.12	19.739	2.87	19.926	11.83	19.892	3.71	19.953	5.93	19.946	4.81
	19.24	3.18	19.258	10.59	19.239	3.68	19.241	10.83	19.257	2.53	19.241	10.98	19.27	2.3	19.929	4.54	20.038	3.06	19.78	2.79	19.965	11.95	19.932	3.62	19.993	6.98	20.02	4.07
	19.279	3.12	19.297	10.61	19.278	2.94	19.281	10.92	19.296	2.48	19.281	10.43	19.308	2.28	19.968	4.37	20.078	2.95	19.82	3.02	20.005	8.79	19.972	3.5	20.032	7.74	20.06	3.9
	19.32	3.07	19.337	10.68	19.318	2.8	19.321	11.01	19.336	2.44	19.32	9.95	19.349	2.23	20.008	4.25	20.118	2.6	19.86	4.09	20.044	5.7	20.011	3.45	20.071	8.44	20.099	3.81
	19.358	3.03	19.375	10.74	19.356	2.88	19.36	11.05	19.374	2.42	19.359	9.99	19.388	2.21	20.048	4.36	20.157	1.81	19.9	5.28	20.106	4.35	20.05	3.37	20.111	9.16	20.139	3.69
	19.399	3.02	19.415	10.86	19.396	2.92	19.399	11.01	19.415	2.46	19.399	10.09	19.427	4.24	20.087	4.13	20.197	2.16	19.939	6.44	20.146	4.2	20.09	3.31	20.151	9.66	20.18	3.84
	19.437	3.02	19.455	10.97	19.436	2.88	19.438	10.74	19.454	2.5	19.438	10.06	19.466	7.82	20.127	4.02	20.239	3.35	19.979	7.24	20.186	4.09	20.131	3.22	20.19	10.08	20.22	3.53
	19.476	3.09	19.494	11.07	19.475	2.79	19.477	7.64	19.493	2.49	19.478	10.09	19.506	10.29	20.166	3.92	20.28	4.53	20.018	8.18	20.225	4	20.169	3.04	20.23	10.54	20.259	3.43
	19.516	3.07	19.534	11.13	19.514	2.69	19.517	4.69	19.533	2.51	19.517	10.18	19.545	10.86	20.206	3.84	20.318	5.62	20.058	8.83	20.265	3.82	20.209	2.97	20.268	10.83	20.298	3.37
	19.555	3.06	19.572	11.22	19.554	2.65	19.557	3.26	19.572	2.52	19.557	10.27	19.584	10.34	20.246	3.75	20.357	6.61	20.097	9.46	20.305	3.88	20.25	2.92	20.308	11.15	20.338	3.25
	19.595	3.02	19.612	11.28	19.593	2.63	19.597	2.8	19.612	2.53	19.596	10.37	19.623	9.88	20.285	3.63	20.398	7.33	20.136	9.98	20.345	3.8	20.29	2.83	20.347	11.26	20.378	3.13
	19.634	3.01	19.652	11.33	19.633	2.64	19.636	2.78	19.65	3.13	19.635	10.47	19.664	9.86	20.325	3.58	20.437	8.08	20.176	10.34	20.384	3.71	20.329	2.74	20.387	11.66	20.418	3.08
	19.674	3.08	19.691	10.27	19.671	2.67	19.675	2.84	19.689	6.56	19.675	10.52	19.703	9.9	20.366	3.53	20.476	8.55	20.215	10.67	20.425	3.62	20.369	2.71	20.426	11.8	20.458	3.01
	19.713	6.02	19.731	6.61	19.712	2.68	19.715	2.84	19.73	9.76	19.714	10.59	19.743	9.9	20.406	3.45	20.516	9.14	20.254	10.97	20.464	3.55	20.408	2.66	20.466	9.24	20.498	2.97
	19.752	9.43	19.77	4.28	19.751	2.71	19.754	2.76	19.769	11.14	19.753	10.68	19.782	9.99	20.445	3.46	20.556	9.61	20.294	11.21	20.504	3.38	20.448	2.65	20.505	6.21	20.537	2.9
	19.792	11.25	19.81	3.3	19.79	2.7	19.794	2.67	19.809	10.81	19.793	10.74	19.822	10.08	20.485	3.29	20.594	10.13	20.333	11.4	20.544	3.31	20.487	2.55	20.553	4.14	20.576	2.72
	19.831	11.46	19.849	3.07	19.83	2.7	19.833	2.64	19.848	10.13	19.832	10.76	19.861	10.17	20.525	3.18	20.634	10.45	20.373	11.69	20.583	3.25	20.527	2.44	20.593	4.11	20.617	2.62
	19.87	10.98	19.888	3.11	19.869	2.67	19.873	2.62	19.887	9.97	19.872	9.44	19.9	10.27	20.563	3.09	20.674	10.8	20.413	11.76	20.623	3.14	20.568	2.35	20.634	3.96	20.657	2.57
	19.91	10.79	19.928	3.13	19.909	4.71	19.912	2.61	19.926	10.1	19.911	5.86	19.939	10.34	20.604	3.04	20.713	10.94	20.452	11.16	20.663	3.04	20.607	2.3	20.674	3.86	20.696	2.55
	19.949	10.89	19.967	3.1	19.948	8.49	19.951	2.6	19.966	10.11	19.951	3.61	19.979	10.44	20.644	3.03	20.753	11.3	20.492	10.02	20.703	3.01	20.647	2.24	20.713	3.75	20.774	2.72
	19.989	10.91	20.007	3.01	19.987	10.92	19.991	2.61	20.006	10.13	19.99	2.7	20.019	10.49	20.723	4.18	20.791	11.35	20.53	9.45	20.742	2.92	20.686	2.16	20.752	3.34	20.814	4.03
	20.028	10.8	20.046	2.96	20.027	11.28	20.03	2.61	20.045	10.21	20.029	2.48	20.058	10.54	20.763	5.42	20.83	10.31	20.571	8.82	20.782	2.72	20.726	2.17	20.792	3.55	20.853	5.14
	20.067	10.79	20.085	2.92	20.066	10.56	20.069	2.63	20.084	10.31	20.069	2.5	20.097	10.62	20.801	6.5	20.871	7.09	20.609	8.1	20.823	2.52	20.766	2.11	20.832	3.5	20.892	6.29
	20.107	10.84	20.124	2.87	20.106	10.16	20.109	2.61	20.124	10.45	20.108	2.53	20.137	10.66	20.841	7.41	20.912	4.99	20.649	7.61	20.872	2.54	20.806	2.07	20.871	3.37	20.931	7.14
	20.146	10.94	20.164	2.85	20.145	10.28	20.148	2.61	20.163	10.58	20.147	2.49	20.175	9.04	20.881	8.31	20.952	4.47	20.688	6.09	20.941	3.92	20.845	2.08	20.911	3.29	20.971	8.07
	20.186	11.04	20.204	2.9	20.183	10.36	20.187	2.9	20.203	10.67	20.187	2.4	20.216	5.59	20.92	9.01	20.992	4.33	20.733	4.94	20.989	6.2	20.885	1.96	20.951	3.22	21.01	8.68
	20.225	11.14	20.243	2.9	20.223	10.32	20.226	6.2	20.241	10.76	20.226	2.33	20.255	3.5	20.959	9.58	21.031	4.2	20.774	4.26	21.028	7.2	20.925	1.98	20.991	3.14	21.05	9.32
	20.265	11.22	20.282	2.92	20.263	10.33	20.266	9.68	20.281	10.86	20.266	2.32	20.295	2.6	20.999	10.07	21.071	4.08	20.813	4.18	21.068	8.02	20.977	3.05	21.03	3.12	21.09	9.81
	20.304	11.26	20.322	2.93	20.303	10.44	20.306	11.31	20.321	10.9	20.305	2.32	20.333	2.39	21.038	10.45	21.111	4.15	20.852	4.08	21.108	8.65	21.016	2.64	21.07	2.95	21.129	10.2
	20.343	11.3	20.36	2.93	20.342	10.56	20.345	11.02	20.36	10.91	20.345	2.38	20.372	2.4	21.078	10.8	21.151	3.96	20.893	3.97	21.146	9.32	21.084	2.21	21.11	2.82	21.168	10.52
	20.383	11.35	20.401	2.92	20.382	10.69	20.385	10.23	20.399	10.52	20.384	2.37	20.413	2.43	21.116	11.05	21.191	3.85	20.932	3.72	21.186	9.9	21.123	2.06	21.15	2.75	21.208	10.95
	20.423	11.38	20.44	4.16	20.421	10.78	20.424	10.04	20.439	7.28	20.423	2.35	20.452	2.37	21.156	11.57	21.23	3.73	20.971	3.84	21.225	10.24	21.163	2.01	21.191	2.68	21.246	11.18
	20.461	8.72	20.48	7.79	20.46	10.88	20.464	10.18	20.478	4.41	20.463	2.33	20.492	2.32	21.195	11.72	21.27	3.66	21.012	3.75	21.266	10.61	21.204	1.86	21.229	2.6	21.287	11.37
	20.501	5.38	20.519	10.6	20.5	10.98	20.502	10.2	20.518	3.08	20.502	2.35	20.53	2.24	21.236	11.73	21.31	3.58	21.051	3.68	21.304	10.9	21.244	1.78	21.269	2.62	21.326	11.68
	20.54	3.77	20.557	11.53	20.539	11.04	20.542	10.21	20.557	2.64	20.542	2.32	20.569	2.22	21.275	12.09	21.349	3.48	21.09	3.61	21.343	11.41	21.283	1.68	21.309	2.63	21.365	11.56
	20.58	3.25	20.598	11.11	20.579	11.06	20.581	10.31	20.597	2.64	20.581	2.31	20.61	2.22	21.314	11.25	21.389	3.45	21.131	3.54	21.383	11.61	21.323	1.66	21.372	2.93	21.405	8.19
	20.619	3.2	20.637	10.57	20.617	11.02	20.62	10.45	20.636	2.7	20.62	3.83	20.649	2.25	21.354	7.43	21.43	3.27	21.171	3.4	21.422	11.71	21.362	1.59	21.411	4.18	21.443	5.22
	20.66	3.25	20.677	10.57	20.657	9.43	20.661	10.56	20.675	2.69	20.66	7.47	20.689	2.27	21.398	5.11	21.469	3.15	21.21	3.31	21.462	12.03	21.402	1.53	21.451	5.37	21.49	4.14
	20.699	3.22	20.716	10.67	20.697	5.87	20.7	10.69	20.715	2.61	20.699	10.26	20.728	2.25	21.439	4.57	21.508	3.11	21.249	3.3	21.502	9.33	21.441	1.55	21.49	6.43	21.53	4.04
	20.737	3.14	20.756	10.61	20.736	3.77	20.739	10.82	20.754	2.52	20.739	11.02	20.768	2.22	21.478	4.4	21.548	3	21.289	3.3	21.54	6.37	21.481	1.49	21.53	7.35	21.571	3.91
	20.778	3.09	20.795	10.62	20.776	2.93	20.778	10.94	20.792	2.47	20.778	10.47	20.807	2.23	21.518	4.29	21.588	2.88	21.358	4.2	21.618	4.32	21.522	1.62	21.57	8.08	21.611	3.8
	20.816	3.05	20.834	10.68	20.815	2.77	20.818	11	20.833	2.45	20.817	9.96	20.846	2.2	21.558	3.88	21.627	2.89	21.398	5.31	21.657	4.19	21.562	1.63	21.609	8.82	21.649	3.66
	20.856	3.01	20.874	10.75	20.854	2.84	20.857	11.02	20.872	2.46	20.857	9.99	20.886	2.2	21.597	4.13	21.667	2.18	21.438	6.41	21.696	4.08	21.601	1.55	21.648	9.36	21.689	3.77
	20.895	3.01	20.913	10.85	20.893	2.87	20.896	11.02	20.912	2.49	20.896	10.08	20.925	3.98	21.636	4.04	21.737	3.12	21.476	7.13	21.736	3.99	21.641	1.51	21.687	9.85	21.729	3.51
	20.934	3.06	20.953	10.98	20.933	2.82	20.936	10.89	20.951	2.5	20.936	10.03	20.965	7.59	21.677	3.95	21.777	4.28	21.516	8.08	21.776	3.56	21.68	1.5	21.727	10.35	21.769	3.44
	20.974	3.09	20.992	11.06	20.973	2.74	20.976	7.91	20.991	2.52	20.975	10.08	21.004	10.18	21.717	3.85	21.816	5.4	21.555	8.67	21.816	3.81	21.72	1.46	21.767	10.74	21.809	3.32
	21.013	3.12	21.031	11.13	21.012	2.65	21.016	4.83	21.03	2.52	21.014	10.16	21.044	10.88	21.756	3.74	21.856	6.34	21.595	9.35	21.856	3.74	21.759	1.45	21.806	10.93	21.849	3.23
	21.053	3.1	21.071	11.19	21.052	2.63	21.054	3.29	21.069	2.54	21.054	10.27	21.083	10.38	21.796	3.7	21.895	7.24	21.634	9.8	21.895	3.66	21.8	1.44	21.845	11.17	21.888	3.17
	21.093	3.06	21.11	11.27	21.091	2.63	21.094	2.78	21.109	2.5	21.093	10.35	21.122	9.88	21.836	3.63	21.935	8	21.673	10.31	21.935	3.58	21.84	1.37	21.884	11.34	21.927	3.07
	21.131	3.01	21.15	11.32	21.13	2.64	21.133	2.76	21.148	2.84	21.133	10.42	21.162	9.87	21.876	3.57	21.974	8.69	21.713	10.62	21.975	3.52	21.883	2.36	21.924	11.69	21.967	2.98
	21.171	3.02	21.189	10.45	21.169	2.65	21.172	2.83	21.186	6.19	21.172	10.51	21.201	9.95	21.915	3.51	22.014	9.21	21.752	10.99	22.014	3.44	21.958	3.91	21.963	9.81	22.008	1.77
	21.211	5.77	21.228	6.78	21.208	2.67	21.212	2.83	21.226	9.57	21.212	10.6	21.241	9.91	21.955	3.34	22.053	9.7	21.791	11.2	22.054	3.29	22.001	5.92	22.002	6.68	22.048	0.67
	21.251	9.25	21.268	4.31	21.249	2.69	21.252	2.77	21.266	11.14	21.251	10.66	21.28	9.96	21.995	3.23	22.092	10.05	21.831	11.5	22.094	3.22	22.041	6.8	22.042	4.47	22.087	0.34
	21.289	11.22	21.307	3.25	21.288	2.68	21.292	2.67	21.306	10.87	21.29	10.7	21.319	10.08	22.035	3.18	22.131	10.34	21.87	11.63	22.134	3.16	22.08	7.75	22.104	4.06	22.126	0.37
	21.329	11.48	21.347	3.01	21.327	2.68	21.331	2.61	21.345	10.17	21.33	10.76	21.359	10.18	22.075	3.11	22.171	10.66	21.911	11.84	22.174	3.07	22.12	8.44	22.143	3.91	22.166	0.72
	21.368	10.98	21.386	3.03	21.367	2.63	21.37	2.59	21.385	10	21.369	9.69	21.398	10.28	22.114	3	22.211	10.82	21.95	10.18	22.213	2.96	22.16	9.09	22.183	3.82	22.207	1.16
	21.407	10.78	21.426	3.08	21.406	4.37	21.41	2.55	21.423	10.12	21.409	6.13	21.438	10.33	22.154	3.1	22.25	11.14	21.989	6.74	22.253	2.93	22.198	9.61	22.224	3.74	22.272	2.39
	21.447	10.86	21.465	3.05	21.446	8.12	21.449	2.55	21.462	10.12	21.448	3.74	21.477	10.41	22.221	4.05	22.289	11.28	22.028	4.5	22.293	2.91	22.238	10.03	22.263	3.61	22.311	3.63
	21.487	10.88	21.504	2.98	21.485	10.71	21.488	2.6	21.503	10.08	21.487	2.72	21.516	10.49	22.259	5.26	22.328	11.01	22.085	4.31	22.333	2.93	22.277	10.43	22.302	3.73	22.351	4.83
	21.526	10.77	21.544	2.9	21.523	11.25	21.527	2.63	21.542	10.18	21.527	2.45	21.555	10.56	22.3	6.4	22.368	8.06	22.124	4.17	22.407	3.58	22.317	10.72	22.343	3.48	22.389	5.85
	21.565	10.8	21.583	2.87	21.564	10.58	21.567	2.63	21.581	10.32	21.566	2.49	21.594	10.6	22.338	7.26	22.408	5.24	22.164	4.06	22.447	4.72	22.356	11.03	22.382	3.39	22.43	6.9
	21.604	10.86	21.622	2.82	21.603	10.12	21.607	2.65	21.621	10.42	21.605	2.54	21.635	10.63	22.379	8.21	22.462	4.49	22.204	3.92	22.486	5.85	22.396	11.36	22.423	3.32	22.468	7.73
	21.644	10.92	21.662	2.83	21.643	10.17	21.646	2.65	21.659	10.52	21.645	2.5	21.674	9.34	22.418	8.81	22.502	4.31	22.244	3.96	22.526	6.83	22.435	11.5	22.462	3.27	22.507	8.57
	21.683	11.02	21.701	2.88	21.682	10.26	21.686	2.82	21.7	10.64	21.684	2.42	21.712	5.81	22.458	9.57	22.541	4.21	22.284	3.81	22.566	7.6	22.474	11.56	22.501	3.17	22.548	9.19
	21.723	11.12	21.741	2.9	21.722	10.21	21.725	5.92	21.739	10.75	21.724	2.36	21.753	3.57	22.497	9.98	22.581	3.89	22.324	3.74	22.605	8.36	22.514	9.19	22.541	3.03	22.587	9.71
	21.762	11.2	21.78	2.9	21.761	10.26	21.765	9.4	21.779	10.83	21.763	2.31	21.792	2.59	22.536	10.53	22.621	4.03	22.362	3.66	22.644	9.2	22.553	6.1	22.581	2.94	22.626	10.15
	21.801	11.27	21.82	2.92	21.8	10.37	21.804	11.19	21.818	10.9	21.803	2.3	21.832	2.34	22.576	10.92	22.661	3.95	22.402	3.57	22.683	9.72	22.595	4.16	22.62	2.87	22.665	10.51
	21.842	11.3	21.859	2.93	21.84	10.51	21.842	11.08	21.857	10.89	21.842	2.3	21.871	2.37	22.615	11.25	22.7	3.82	22.442	3.47	22.723	10.2	22.635	4.16	22.66	2.73	22.705	10.89
	21.88	11.33	21.897	2.93	21.879	10.64	21.882	10.3	21.897	10.72	21.881	2.33	21.911	2.4	22.655	11.5	22.74	3.74	22.483	3.43	22.763	10.6	22.674	4.02	22.701	2.58	22.745	11.23
	21.92	11.4	21.937	3.94	21.918	10.76	21.921	10.01	21.936	7.62	21.921	2.36	21.95	2.37	22.693	11.73	22.78	3.65	22.522	3.38	22.802	11.03	22.714	3.94	22.74	2.56	22.784	11.35
	21.959	9.06	21.977	7.56	21.958	10.87	21.961	10.14	21.975	4.56	21.96	2.36	21.989	2.29	22.734	11.9	22.82	3.55	22.562	3.27	22.842	11.26	22.754	3.86	22.779	2.49	22.823	11.6
	21.999	5.56	22.017	10.48	21.998	10.97	22.001	10.2	22.015	3.1	22	2.36	22.029	2.23	22.773	12.08	22.859	3.5	22.601	3.24	22.88	11.51	22.794	3.41	22.819	2.49	22.862	11.71
	22.038	3.81	22.056	11.54	22.037	11.02	22.041	10.19	22.054	2.65	22.039	2.36	22.068	2.19	22.812	11.5	22.9	3.36	22.641	3.11	22.92	11.67	22.833	3.74	22.859	2.4	22.902	8.96
	22.077	3.26	22.096	11.15	22.076	11.06	22.08	10.3	22.094	2.63	22.078	2.36	22.108	2.21	22.852	7.96	22.939	3.22	22.68	2.96	22.96	11.86	22.873	3.67	22.9	2.31	22.942	5.86
	22.117	3.17	22.135	10.59	22.116	11.01	22.12	10.39	22.133	2.7	22.118	3.57	22.147	2.22	22.89	5.19	22.979	3.13	22.72	2.89	22.999	10.18	22.912	3.58	22.939	2.23	23.001	4.15
	22.157	3.21	22.174	10.54	22.154	9.65	22.159	10.54	22.172	2.68	22.157	7.13	22.187	2.23	22.948	4.56	23.018	3.1	22.76	2.89	23.038	6.7	22.953	3.53	22.978	2.2	23.041	4.03
	22.196	3.21	22.214	10.65	22.194	6.09	22.198	10.69	22.212	2.6	22.197	9.97	22.226	2.22	22.989	4.39	23.058	2.99	22.801	2.92	23.077	4.46	22.993	3.42	23.018	2.15	23.081	3.88
	22.235	3.16	22.253	10.61	22.234	3.88	22.238	10.82	22.251	2.49	22.236	10.95	22.265	2.24	23.028	4.25	23.098	2.89	22.857	3.6	23.128	4.28	23.032	3.29	23.059	2.02	23.121	3.79
	22.274	3.08	22.292	10.6	22.273	2.98	22.277	10.91	22.291	2.45	22.275	10.56	22.305	2.22	23.067	4.27	23.138	2.07	22.896	4.83	23.168	4.13	23.072	3.21	23.097	2.05	23.16	3.67
	22.314	3.03	22.331	10.67	22.313	2.8	22.317	10.99	22.33	2.42	22.314	10.01	22.343	2.23	23.107	4.13	23.195	1.62	22.935	5.9	23.207	4.05	23.111	3.14	23.137	2	23.2	3.4
	22.354	3	22.371	10.74	22.352	2.86	22.355	11.03	22.369	2.44	22.353	9.94	22.383	2.23	23.149	4.04	23.257	3.1	22.975	7	23.247	3.93	23.151	3.03	23.177	1.99	23.24	3.53
	22.394	2.99	22.411	10.85	22.392	2.92	22.394	11.03	22.409	2.49	22.394	10.04	22.423	3.75	23.187	3.91	23.313	5.08	23.013	7.83	23.287	4.09	23.192	2.95	23.217	1.95	23.279	3.4
	22.432	3.02	22.45	10.97	22.43	2.89	22.435	10.94	22.448	2.53	22.433	10.02	22.462	7.38	23.227	3.85	23.353	6.1	23.054	8.53	23.326	3.81	23.231	2.91	23.257	1.79	23.319	3.33
	22.471	3.06	22.49	11.06	22.47	2.78	22.474	8.13	22.488	2.53	22.472	10.06	22.501	10.14	23.267	3.77	23.393	6.88	23.092	9.28	23.367	3.71	23.271	2.85	23.297	1.76	23.359	3.26
	22.511	3.09	22.529	11.12	22.51	2.68	22.514	4.98	22.527	2.53	22.512	10.15	22.541	10.9	23.307	3.69	23.432	7.75	23.131	9.67	23.406	3.64	23.31	2.85	23.337	1.74	23.398	3.17
	22.55	3.09	22.568	11.2	22.55	2.64	22.552	3.37	22.565	2.48	22.551	10.22	22.581	10.41	23.346	3.68	23.472	8.38	23.171	10.09	23.447	3.56	23.35	2.83	23.376	1.67	23.438	3.11
	22.591	3.08	22.608	11.27	22.589	2.63	22.592	2.84	22.606	2.45	22.591	10.33	22.62	9.91	23.386	3.53	23.511	8.85	23.211	10.52	23.486	3.5	23.42	3.35	23.415	1.58	23.478	2.93
	22.629	3.03	22.646	11.34	22.628	2.63	22.632	2.78	22.645	2.65	22.63	10.44	22.66	9.89	23.425	3.39	23.55	9.42	23.25	10.89	23.525	3.45	23.459	4.41	23.455	1.61	23.518	2.83
	22.668	2.99	22.687	10.65	22.668	2.66	22.671	2.86	22.684	5.82	22.669	10.52	22.699	9.95	23.464	3.32	23.59	9.81	23.289	11.26	23.565	3.3	23.499	5.6	23.495	1.54	23.557	2.78
	22.708	5.48	22.726	7.07	22.707	2.69	22.711	2.87	22.723	9.23	22.709	10.58	22.737	9.92	23.505	3.23	23.629	10.23	23.33	11.4	23.605	3.19	23.538	6.64	23.534	1.54	23.596	2.7
	22.748	9.01	22.766	4.48	22.746	2.68	22.749	2.8	22.763	11.02	22.748	10.65	22.778	9.97	23.545	3.14	23.668	10.47	23.368	11.63	23.644	3.11	23.578	7.42	23.575	1.51	23.636	2.59
	22.788	11.14	22.805	3.34	22.786	2.67	22.79	2.7	22.803	10.93	22.787	10.73	22.817	10.09	23.585	3.1	23.708	10.89	23.407	11.76	23.684	3.03	23.617	8.21	23.615	1.35	23.676	2.57
	22.827	11.54	22.843	3.06	22.825	2.66	22.828	2.62	22.842	10.24	22.827	10.78	22.857	10.16	23.624	3.07	23.746	11.03	23.448	10.41	23.724	2.92	23.656	8.9	23.655	1.29	23.717	2.64
	22.865	11.05	22.884	3.07	22.865	2.6	22.868	2.58	22.881	9.98	22.866	9.93	22.896	10.24	23.664	3.1	23.786	11.16	23.487	6.94	23.765	2.87	23.696	9.36	23.694	1.26	23.756	2.64
	22.905	10.79	22.923	3.12	22.904	4.1	22.908	2.58	22.921	10.06	22.906	6.42	22.936	10.33	23.718	3.65	23.826	11.32	23.527	4.58	23.805	2.85	23.735	9.95	23.734	1.23	23.809	3.63
	22.944	10.91	22.963	3.11	22.944	7.88	22.947	2.61	22.96	10.1	22.945	3.92	22.975	10.43	23.758	4.88	23.866	8.45	23.595	4.31	23.843	2.89	23.775	10.39	23.773	1.17	23.848	4.79
	22.984	10.92	23.002	3.01	22.983	10.6	22.987	2.63	23	10.11	22.985	2.84	23.014	10.49	23.798	6.05	23.905	5.66	23.634	4.17	23.905	3.29	23.814	10.82	23.814	1.16	23.888	5.85
	23.023	10.78	23.041	2.95	23.022	11.27	23.025	2.65	23.039	10.21	23.024	2.54	23.054	10.55	23.837	7	23.972	4.47	23.675	4.06	23.944	4.54	23.853	10.9	23.853	1.13	23.927	6.91
	23.063	10.78	23.08	2.92	23.062	10.64	23.065	2.67	23.078	10.3	23.063	2.54	23.093	10.61	23.877	8.02	24.013	4.27	23.715	3.71	23.985	5.77	23.893	11.37	23.893	1.09	23.966	7.78
	23.103	10.87	23.119	2.88	23.101	10.15	23.105	2.68	23.117	10.42	23.103	2.58	23.133	10.65	23.916	8.63	24.052	4.17	23.753	3.89	24.023	6.81	23.932	11.53	23.933	1.1	24.006	8.48
	23.142	10.95	23.159	2.86	23.141	10.22	23.145	2.69	23.157	10.54	23.142	2.57	23.171	9.53	23.955	9.28	24.091	3.84	23.794	3.8	24.062	7.66	23.973	11.76	23.972	0.96	24.045	9.14
	23.182	11.01	23.199	2.9	23.18	10.32	23.183	2.73	23.197	10.66	23.181	2.49	23.211	5.95	23.995	9.98	24.131	4	23.834	3.68	24.102	8.39	24.011	9.85	24.013	0.84	24.085	9.58
	23.22	11.12	23.238	2.93	23.219	10.27	23.222	5.7	23.236	10.76	23.221	2.41	23.251	3.64	24.034	10.28	24.171	3.91	23.872	3.62	24.142	9.04	24.05	6.77	24.051	0.98	24.123	10.12
	23.26	11.19	23.278	2.94	23.259	10.29	23.262	9.27	23.275	10.81	23.26	2.34	23.29	2.62	24.074	10.62	24.21	3.79	23.913	3.51	24.182	9.7	24.09	4.23	24.091	0.94	24.164	10.44
	23.299	11.26	23.316	2.94	23.298	10.41	23.302	11.19	23.315	10.83	23.3	2.3	23.33	2.35	24.112	10.95	24.25	3.72	23.953	3.44	24.22	10.18	24.146	4.17	24.131	0.91	24.203	10.78
	23.34	11.34	23.357	2.94	23.338	10.53	23.342	11.14	23.354	10.86	23.338	2.32	23.369	2.36	24.152	11.33	24.291	3.63	23.993	3.41	24.26	10.54	24.184	4.03	24.17	0.92	24.242	11.07
	23.378	11.36	23.396	2.93	23.377	10.65	23.381	10.33	23.394	10.71	23.379	2.35	23.409	2.42	24.192	11.55	24.329	3.57	24.032	3.3	24.299	10.91	24.224	3.94	24.21	0.73	24.282	11.29
	23.417	11.38	23.436	3.69	23.416	10.76	23.421	10.02	23.432	7.91	23.418	2.36	23.448	2.38	24.231	11.91	24.369	3.49	24.071	3.29	24.338	11.16	24.264	3.85	24.25	0.73	24.321	11.54
	23.457	9.36	23.475	7.26	23.455	10.88	23.459	10.16	23.473	4.76	23.457	2.38	23.487	2.33	24.271	12.1	24.41	3.31	24.111	3.19	24.379	11.43	24.304	3.61	24.291	0.82	24.361	11.83
	23.496	5.81	23.514	10.38	23.495	10.96	23.498	10.2	23.512	3.18	23.497	2.38	23.527	2.25	24.309	12	24.449	3.22	24.152	3.03	24.418	11.78	24.344	3.74	24.368	1.62	24.4	9.52
	23.536	3.9	23.554	11.52	23.535	11.03	23.539	10.19	23.551	2.65	23.536	2.37	23.565	2.18	24.35	8.4	24.488	3.18	24.191	2.96	24.457	11.87	24.384	3.65	24.407	2.86	24.438	6.32
	23.576	3.25	23.592	11.17	23.574	11.05	23.578	10.27	23.591	2.61	23.576	2.39	23.606	2.16	24.389	5.27	24.528	3.06	24.23	2.92	24.497	11.17	24.424	3.58	24.447	4.11	24.51	4.12
	23.615	3.16	23.632	10.61	23.614	11	23.618	10.41	23.63	2.66	23.615	3.28	23.645	2.2	24.458	4.51	24.568	2.98	24.27	2.9	24.536	7.43	24.464	3.46	24.486	5.28	24.551	3.98
	23.654	3.23	23.672	10.56	23.653	9.9	23.657	10.55	23.669	2.66	23.654	6.81	23.685	2.22	24.499	4.33	24.608	2.75	24.311	2.92	24.576	4.85	24.503	3.38	24.526	6.39	24.591	3.86
	23.693	3.23	23.711	10.68	23.692	6.3	23.697	10.69	23.708	2.59	23.694	9.85	23.724	2.24	24.538	4.13	24.647	1.88	24.351	3.47	24.638	4.28	24.542	3.3	24.565	7.33	24.631	3.78
	23.733	3.18	23.751	10.67	23.732	3.95	23.736	10.79	23.749	2.53	23.733	10.96	23.763	2.23	24.578	4.2	24.688	1.5	24.393	4.63	24.679	4.14	24.582	3.17	24.604	8.17	24.67	3.57
	23.772	3.11	23.79	10.64	23.771	2.98	23.774	10.92	23.788	2.46	23.773	10.6	23.803	2.26	24.618	4.1	24.732	2.53	24.433	5.73	24.718	4.05	24.622	3.08	24.645	8.74	24.71	3.6
	23.812	3.04	23.83	10.69	23.811	2.77	23.814	11	23.827	2.44	23.812	10.01	23.841	2.25	24.658	4.01	24.806	3.86	24.472	6.71	24.759	3.91	24.662	3.04	24.683	9.5	24.75	3.5
	23.851	3.01	23.869	10.74	23.85	2.82	23.854	11.06	23.866	2.43	23.851	9.95	23.882	2.27	24.697	3.92	24.851	5.97	24.511	7.53	24.798	4.01	24.702	2.98	24.723	9.97	24.789	3.42
	23.89	3	23.908	10.84	23.89	2.86	23.894	11.03	23.905	2.48	23.891	10.07	23.921	3.49	24.737	3.81	24.89	6.79	24.55	8.29	24.838	3.81	24.742	2.96	24.762	10.34	24.829	3.32
	23.93	3.01	23.948	10.96	23.929	2.86	23.933	10.94	23.945	2.51	23.93	10.06	23.961	7.08	24.777	3.77	24.93	7.58	24.59	8.91	24.877	3.73	24.781	2.87	24.801	10.74	24.869	3.27
	23.97	3.04	23.987	11.07	23.968	2.77	23.972	8.39	23.985	2.51	23.969	10.06	24	9.94	24.817	3.68	24.968	8.26	24.63	9.53	24.917	3.63	24.82	2.77	24.841	10.93	24.909	3.1
	24.009	3.09	24.027	11.12	24.008	2.67	24.012	5.15	24.024	2.47	24.009	10.12	24.04	10.88	24.855	3.52	25.008	8.77	24.669	10.13	24.957	3.58	24.86	2.75	24.881	11.32	24.949	3.03
	24.048	3.09	24.065	11.2	24.047	2.64	24.051	3.44	24.065	2.47	24.048	10.25	24.079	10.47	24.896	3.42	25.047	9.24	24.708	10.52	24.996	3.5	24.917	3.09	24.921	11.56	24.987	2.95
	24.088	3.09	24.105	11.27	24.087	2.62	24.091	2.83	24.102	2.46	24.088	10.35	24.118	9.92	24.936	3.38	25.087	9.92	24.747	10.84	25.036	3.45	24.957	4.35	24.959	11.38	25.027	2.89
	24.128	3.09	24.145	11.32	24.126	2.59	24.13	2.76	24.142	2.56	24.127	10.43	24.157	9.88	24.975	3.26	25.126	10.21	24.787	11.15	25.077	3.31	24.997	5.42	24.998	8.61	25.068	2.76
	24.166	3.03	24.184	10.88	24.166	2.62	24.17	2.82	24.182	5.53	24.167	10.51	24.197	9.96	25.015	3.18	25.166	10.47	24.826	11.27	25.116	3.18	25.035	6.47	25.038	5.51	25.107	2.67
	24.206	5.18	24.224	7.39	24.204	2.64	24.209	2.84	24.221	8.97	24.206	10.6	24.236	9.92	25.054	3.16	25.205	10.72	24.867	11.5	25.156	3.09	25.076	7.31	25.086	4.15	25.147	2.62
	24.246	8.74	24.263	4.62	24.243	2.67	24.248	2.77	24.261	10.92	24.245	10.66	24.276	9.95	25.095	3.1	25.245	10.94	24.906	11.64	25.195	3.03	25.114	8.07	25.125	4.11	25.187	2.61
	24.286	11.07	24.302	3.42	24.284	2.68	24.288	2.66	24.3	10.99	24.285	10.74	24.315	10.04	25.133	3.12	25.284	11.15	24.944	11.26	25.234	2.91	25.154	8.79	25.164	3.96	25.227	2.71
	24.325	11.5	24.342	3.08	24.323	2.66	24.327	2.59	24.34	10.27	24.324	10.77	24.355	10.16	25.174	3.12	25.323	11.33	24.985	7.64	25.274	2.86	25.193	9.32	25.204	3.85	25.306	3.1
	24.363	11.01	24.381	3.06	24.362	2.62	24.367	2.6	24.379	9.94	24.363	10.17	24.394	10.26	25.213	3.54	25.362	9	25.026	4.99	25.314	2.82	25.232	9.86	25.245	3.74	25.346	4.34
	24.403	10.78	24.421	3.12	24.402	3.86	24.406	2.58	24.418	10.06	24.403	6.75	24.433	10.32	25.256	4.63	25.402	5.99	25.066	4.4	25.354	2.73	25.272	10.21	25.284	3.49	25.384	5.5
	24.442	10.87	24.46	3.1	24.441	7.66	24.445	2.6	24.458	10.11	24.442	4.1	24.473	10.38	25.295	5.82	25.482	4.41	25.106	4.26	25.395	2.74	25.312	10.53	25.323	3.59	25.424	6.55
	24.482	10.92	24.5	3.03	24.481	10.53	24.485	2.64	24.497	10.09	24.482	2.89	24.512	10.47	25.335	6.76	25.522	4.24	25.144	4.12	25.433	2.64	25.351	11.03	25.364	3.47	25.464	7.42
	24.522	10.8	24.539	2.97	24.52	11.35	24.523	2.67	24.537	10.19	24.521	2.51	24.552	10.55	25.374	7.75	25.561	4.14	25.184	4.01	25.473	2.34	25.391	11.12	25.404	3.37	25.503	8.16
	24.561	10.78	24.578	2.94	24.56	10.73	24.563	2.68	24.575	10.31	24.561	2.51	24.591	10.62	25.414	8.53	25.601	3.85	25.224	4.04	25.513	2.01	25.43	11.4	25.442	3.23	25.543	8.85
	24.601	10.85	24.618	2.89	24.599	10.17	24.602	2.67	24.616	10.44	24.599	2.55	24.631	10.63	25.453	9.41	25.641	3.98	25.263	3.87	25.552	1.85	25.469	11.72	25.483	3.15	25.581	9.44
	24.639	10.95	24.657	2.85	24.638	10.2	24.643	2.61	24.655	10.57	24.639	2.53	24.67	9.74	25.492	9.9	25.68	3.9	25.304	3.77	25.592	1.78	25.509	10.87	25.523	3.08	25.621	9.87
	24.679	11.05	24.696	2.88	24.678	10.32	24.682	2.63	24.695	10.66	24.678	2.47	24.709	6.24	25.532	10.35	25.72	3.8	25.343	3.7	25.632	1.73	25.549	7.33	25.563	2.97	25.661	10.28
	24.718	11.12	24.736	2.9	24.717	10.27	24.721	5.4	24.733	10.76	24.718	2.37	24.749	3.79	25.571	10.79	25.76	3.71	25.383	3.61	25.672	1.76	25.587	4.99	25.602	2.88	25.701	10.76
	24.758	11.19	24.776	2.9	24.757	10.3	24.761	9.08	24.773	10.85	24.758	2.31	24.788	2.68	25.611	11.1	25.8	3.6	25.423	3.53	25.712	1.71	25.655	4.17	25.641	2.84	25.74	11.01
	24.797	11.27	24.815	2.92	24.796	10.4	24.799	11.16	24.813	10.91	24.797	2.31	24.827	2.36	25.65	11.4	25.839	3.57	25.462	3.45	25.751	1.72	25.695	4.02	25.681	2.74	25.779	11.26
	24.836	11.32	24.853	2.92	24.836	10.54	24.839	11.16	24.852	10.89	24.836	2.33	24.867	2.37	25.689	11.62	25.879	3.43	25.502	3.39	25.792	1.7	25.736	3.95	25.72	2.67	25.819	11.53
	24.877	11.39	24.894	2.91	24.875	10.65	24.879	10.33	24.892	10.82	24.876	2.36	24.906	2.41	25.729	11.95	25.919	3.31	25.542	3.33	25.831	1.53	25.776	3.86	25.761	2.67	25.858	11.6
	24.916	11.42	24.933	3.48	24.914	10.78	24.919	10.05	24.931	8.23	24.915	2.37	24.946	2.4	25.767	11.95	25.959	3.22	25.581	3.31	25.87	1.42	25.815	3.87	25.801	2.6	25.898	10.31
	24.956	9.58	24.972	6.95	24.954	10.89	24.958	10.2	24.969	4.99	24.955	2.38	24.984	2.31	25.807	12.15	25.998	3.15	25.621	3.14	25.911	1.38	25.855	3.77	25.841	2.6	25.937	6.75
	24.994	5.95	25.012	10.11	24.993	10.98	24.997	10.25	25.01	3.29	24.994	2.38	25.025	2.22	25.847	9.26	26.039	3.07	25.661	3.03	25.951	1.33	25.894	3.66	25.905	3.75	25.976	4.36
	25.033	3.96	25.051	11.47	25.033	11.04	25.037	10.22	25.049	2.69	25.033	2.38	25.064	2.17	25.886	6.14	26.078	2.97	25.702	2.92	25.99	1.26	25.934	3.58	25.944	4.92	26.022	4.13
	25.073	3.26	25.091	11.23	25.072	11.05	25.076	10.32	25.089	2.61	25.073	2.35	25.103	2.17	25.929	4.63	26.117	2.95	25.741	2.89	26.03	1.19	25.974	3.51	25.984	5.99	26.061	3.95
	25.112	3.15	25.13	10.66	25.112	10.99	25.116	10.42	25.128	2.68	25.112	2.97	25.143	2.18	25.969	4.46	26.157	2.16	25.781	2.86	26.069	1.16	26.013	3.44	26.023	7.08	26.101	3.84
	25.153	3.21	25.17	10.54	25.151	10.13	25.154	10.55	25.167	2.68	25.152	6.48	25.182	2.23	26.009	4.32	26.229	2.34	25.851	3	26.11	1.16	26.053	3.32	26.063	7.88	26.141	3.73
	25.192	3.2	25.209	10.66	25.19	6.56	25.193	10.68	25.207	2.61	25.191	9.62	25.222	2.24	26.048	4.12	26.269	3.46	25.89	4.35	26.15	1.26	26.093	3.28	26.103	8.61	26.181	3.35
	25.232	3.12	25.248	10.65	25.23	4.09	25.233	10.81	25.246	2.52	25.229	10.93	25.261	2.27	26.088	4.16	26.309	4.62	25.93	5.49	26.189	1.26	26.134	3.19	26.141	9.23	26.219	3.58
	25.271	3.05	25.288	10.62	25.268	3.03	25.273	10.91	25.286	2.47	25.27	10.67	25.301	2.28	26.127	4.07	26.348	5.66	25.97	6.58	26.228	1.23	26.173	3.13	26.181	9.77	26.259	3.5
	25.31	3.02	25.327	10.68	25.308	2.79	25.313	11.01	25.325	2.44	25.309	10.07	25.339	2.25	26.166	3.99	26.387	6.63	26.009	7.53	26.268	1.21	26.214	3.04	26.22	10.19	26.3	3.4
	25.349	2.97	25.367	10.75	25.348	2.84	25.352	11.02	25.365	2.46	25.349	9.95	25.379	2.19	26.207	3.9	26.427	7.45	26.048	8.32	26.308	1.24	26.253	2.89	26.26	10.54	26.339	3.28
	25.388	2.94	25.406	10.84	25.387	2.91	25.391	11.03	25.404	2.47	25.388	10.05	25.419	3.22	26.247	3.84	26.466	8	26.087	8.85	26.347	1.21	26.293	2.81	26.299	10.82	26.379	3.16
	25.428	2.96	25.445	10.96	25.427	2.87	25.43	11	25.443	2.47	25.427	10.02	25.458	6.78	26.287	3.7	26.505	8.73	26.127	9.6	26.387	1.19	26.332	2.81	26.338	11.24	26.419	3.08
	25.468	3.02	25.485	11.06	25.466	2.77	25.469	8.68	25.483	2.48	25.467	10.02	25.498	9.79	26.326	3.61	26.545	9.29	26.167	9.95	26.428	1.24	26.372	2.79	26.379	11.25	26.459	3.01
	25.507	3.02	25.524	11.13	25.506	2.67	25.51	5.32	25.522	2.49	25.506	10.13	25.537	10.86	26.366	3.53	26.584	9.78	26.206	10.41	26.467	1.19	26.412	2.96	26.417	11.73	26.499	2.91
	25.546	3.03	25.563	11.21	25.545	2.63	25.549	3.52	25.561	2.47	25.546	10.24	25.576	10.5	26.406	3.44	26.624	10.08	26.245	10.68	26.506	1.22	26.454	4.09	26.456	11.74	26.538	2.81
	25.585	3.04	25.602	11.28	25.584	2.62	25.589	2.85	25.601	2.48	25.585	10.3	25.616	9.96	26.446	3.31	26.663	10.39	26.284	11.06	26.546	1.21	26.494	5.21	26.497	8.72	26.577	2.79
	25.625	3.04	25.643	11.32	25.624	2.62	25.628	2.77	25.64	2.51	25.624	10.39	25.655	9.89	26.485	3.31	26.702	10.72	26.325	11.25	26.587	1.21	26.534	6.25	26.535	5.4	26.618	2.69
	25.664	3.04	25.682	11.03	25.663	2.64	25.667	2.85	25.68	5.27	25.664	10.49	25.695	9.95	26.525	3.24	26.741	10.87	26.364	11.63	26.626	1.15	26.572	7.3	26.595	4.15	26.657	2.65
	25.704	4.94	25.721	7.64	25.703	2.68	25.707	2.87	25.719	8.81	25.703	10.57	25.734	9.9	26.565	3.18	26.782	11.01	26.402	11.69	26.665	1.06	26.612	8.02	26.635	4.03	26.697	2.6
	25.743	8.56	25.761	4.7	25.743	2.68	25.745	2.79	25.759	10.89	25.743	10.66	25.774	9.96	26.605	3.21	26.821	11.31	26.443	11.82	26.705	1.09	26.652	8.64	26.675	3.9	26.737	2.53
	25.783	10.99	25.8	3.41	25.782	2.7	25.785	2.69	25.798	11.03	25.782	10.69	25.813	10.06	26.644	3.1	26.86	9.83	26.482	8.36	26.745	1.06	26.692	9.3	26.715	3.79	26.804	2.9
	25.823	11.55	25.84	3.02	25.821	2.66	25.825	2.62	25.837	10.3	25.822	10.73	25.851	10.15	26.684	3.03	26.899	6.6	26.522	5.29	26.785	1	26.73	9.8	26.754	3.63	26.843	4.15
	25.861	11.06	25.879	3.02	25.86	2.62	25.865	2.6	25.877	9.96	25.861	10.38	25.892	10.23	26.753	4.39	26.952	4.58	26.576	4.39	26.824	1	26.77	10.23	26.795	3.75	26.883	5.34
	25.901	10.74	25.918	3.07	25.9	3.65	25.904	2.59	25.916	10.04	25.9	7.04	25.931	10.32	26.793	5.54	26.991	4.41	26.616	4.23	26.901	1.48	26.809	10.52	26.835	3.51	26.922	6.39
	25.94	10.84	25.958	3.07	25.939	7.36	25.942	2.62	25.954	10.09	25.94	4.18	25.971	10.4	26.832	6.73	27.031	4.25	26.655	4.12	26.94	2.7	26.848	10.97	26.873	3.44	26.96	7.26
	25.98	10.88	25.997	3	25.979	10.35	25.982	2.65	25.994	10.08	25.979	2.88	26.01	10.49	26.872	7.64	27.071	4.13	26.694	3.98	26.98	4.02	26.888	11.1	26.914	3.35	27.001	8.1
	26.02	10.78	26.036	2.91	26.017	11.32	26.022	2.67	26.034	10.17	26.019	2.49	26.048	10.55	26.911	8.36	27.111	3.66	26.735	4	27.019	5.16	26.927	11.45	26.954	3.22	27.04	8.75
	26.059	10.78	26.076	2.87	26.058	10.81	26.062	2.63	26.074	10.3	26.058	2.47	26.089	10.59	26.95	9.1	27.151	3.97	26.775	3.87	27.058	6.28	26.966	11.68	26.994	3.12	27.08	9.38
	26.099	10.83	26.115	2.84	26.097	10.22	26.101	2.6	26.113	10.39	26.097	2.52	26.128	10.65	26.99	9.65	27.19	3.88	26.814	3.79	27.098	7.24	27.006	11.4	27.033	3.07	27.119	9.74
	26.138	10.89	26.155	2.84	26.136	10.19	26.14	2.59	26.153	10.48	26.137	2.5	26.168	9.98	27.029	10.35	27.23	3.8	26.854	3.7	27.137	7.91	27.045	10.73	27.072	2.51	27.158	10.34
	26.177	11	26.194	2.9	26.176	10.3	26.179	2.59	26.192	10.61	26.176	2.39	26.206	6.51	27.069	10.68	27.27	3.71	26.894	3.59	27.177	8.65	27.085	7.39	27.112	0.77	27.198	10.72
	26.217	11.1	26.234	2.91	26.215	10.26	26.218	5.14	26.231	10.74	26.217	2.32	26.247	3.92	27.108	11.07	27.309	3.63	26.934	3.51	27.216	9.38	27.127	4.71	27.152	-0.12	27.237	10.91
	26.255	11.18	26.273	2.91	26.255	10.29	26.259	8.8	26.271	10.82	26.255	2.3	26.286	2.74	27.148	11.26	27.35	3.56	26.972	3.46	27.256	10	27.167	4.15	27.192	-0.11	27.277	11.2
	26.295	11.22	26.312	2.93	26.294	10.4	26.298	11.01	26.31	10.85	26.294	2.29	26.325	2.39	27.187	11.65	27.39	3.39	27.012	3.37	27.294	10.44	27.207	4.09	27.231	0.03	27.316	11.5
	26.334	11.3	26.352	2.94	26.332	10.53	26.338	11.17	26.35	10.89	26.334	2.32	26.365	2.39	27.226	11.84	27.43	3.29	27.053	3.33	27.334	10.69	27.246	3.98	27.271	0.6	27.356	11.66
	26.373	11.36	26.391	2.93	26.373	10.64	26.377	10.4	26.389	10.86	26.373	2.37	26.404	2.43	27.266	11.9	27.468	3.23	27.091	3.23	27.373	11.08	27.285	3.91	27.311	1.04	27.395	11.26
	26.413	11.4	26.43	3.31	26.412	10.76	26.417	10.03	26.428	8.54	26.413	2.38	26.443	2.39	27.305	12.12	27.508	3.14	27.131	3.09	27.413	11.51	27.325	3.72	27.363	2.25	27.434	7.45
	26.452	9.87	26.47	6.62	26.452	10.88	26.456	10.14	26.468	5.19	26.452	2.4	26.483	2.33	27.345	10.11	27.548	3.03	27.171	3.01	27.453	11.69	27.366	3.8	27.43	3.76	27.474	5.06
	26.492	6.16	26.509	9.92	26.491	10.97	26.495	10.22	26.507	3.36	26.491	2.38	26.522	2.24	27.384	6.67	27.588	2.98	27.211	2.98	27.492	11.84	27.406	3.73	27.482	5.76	27.532	4.08
	26.532	3.99	26.549	11.43	26.531	11.05	26.534	10.21	26.547	2.69	26.531	2.32	26.562	2.21	27.438	4.65	27.627	2.49	27.251	2.9	27.531	9.18	27.445	3.64	27.521	6.77	27.57	3.94
	26.572	3.23	26.588	11.3	26.57	11.04	26.573	10.29	26.586	2.61	26.57	2.31	26.601	2.18	27.479	4.48	27.667	1.81	27.291	2.89	27.571	6.04	27.485	3.55	27.56	7.56	27.611	3.82
	26.611	3.12	26.628	10.69	26.609	11.01	26.614	10.4	26.625	2.65	26.61	2.78	26.641	2.23	27.519	4.34	27.726	1.96	27.33	2.98	27.62	4.32	27.524	3.48	27.599	8.27	27.651	3.72
	26.65	3.18	26.667	10.54	26.649	10.29	26.653	10.52	26.664	2.65	26.649	6.16	26.68	2.25	27.558	4.06	27.786	3.27	27.388	3.99	27.66	4.27	27.564	3.39	27.639	8.96	27.691	3.54
	26.69	3.18	26.706	10.67	26.688	6.83	26.692	10.67	26.703	2.61	26.688	9.47	26.719	2.28	27.598	4.17	27.846	5.44	27.427	5.16	27.699	4.13	27.604	3.33	27.678	9.44	27.73	3.6
	26.728	3.13	26.746	10.67	26.728	4.24	26.732	10.8	26.744	2.54	26.728	10.96	26.759	2.26	27.638	4.11	27.885	6.39	27.467	6.22	27.74	4.03	27.643	3.26	27.718	9.95	27.77	3.5
	26.768	3.07	26.785	10.61	26.767	3.1	26.771	10.9	26.783	2.47	26.767	10.74	26.798	2.23	27.678	4.03	27.924	7.22	27.507	7.11	27.779	3.93	27.684	3.15	27.757	10.34	27.81	3.37
	26.807	3.02	26.823	10.67	26.806	2.81	26.811	10.96	26.823	2.44	26.807	10.08	26.837	2.2	27.717	3.9	27.964	7.95	27.545	7.96	27.819	3.87	27.723	3.03	27.797	10.69	27.85	3.28
	26.846	3.01	26.864	10.73	26.846	2.84	26.85	11.02	26.862	2.4	26.846	9.92	26.877	2.2	27.757	3.78	28.002	8.55	27.585	8.75	27.859	3.81	27.762	2.99	27.836	10.81	27.889	3.22
	26.886	2.96	26.903	10.84	26.885	2.9	26.889	11.04	26.901	2.44	26.885	10.02	26.917	3	27.797	3.68	28.042	9.18	27.624	9.39	27.898	3.69	27.803	2.85	27.875	11.35	27.929	3.14
	26.925	2.93	26.944	10.95	26.925	2.89	26.929	10.99	26.941	2.48	26.925	10.04	26.955	6.59	27.837	3.62	28.082	9.69	27.665	9.93	27.937	3.6	27.843	2.8	27.915	11.63	27.968	2.99
	26.965	2.99	26.982	11.05	26.964	2.77	26.968	8.9	26.98	2.51	26.964	10.04	26.994	9.69	27.876	3.51	28.121	10	27.703	10.38	27.977	3.52	27.883	2.76	27.954	11.78	28.009	2.91
	27.005	3.03	27.022	11.11	27.003	2.68	27.007	5.5	27.018	2.5	27.004	10.12	27.035	10.9	27.916	3.43	28.161	10.39	27.742	10.69	28.017	3.43	27.952	3.81	27.993	9.79	28.048	2.85
	27.044	3.02	27.061	11.18	27.043	2.63	27.046	3.58	27.059	2.52	27.043	10.2	27.074	10.59	27.956	3.41	28.2	10.65	27.783	10.85	28.057	3.37	27.991	4.99	28.034	6.46	28.088	2.79
	27.083	3.04	27.1	11.26	27.082	2.63	27.087	2.87	27.098	2.52	27.083	10.29	27.114	9.96	27.996	3.31	28.24	10.91	27.822	11.32	28.096	3.29	28.031	6.09	28.106	4.16	28.128	2.76
	27.123	3.05	27.14	11.32	27.122	2.61	27.126	2.74	27.138	2.52	27.122	10.39	27.153	9.84	28.035	3.31	28.279	11.07	27.862	11.49	28.136	3.13	28.07	6.99	28.145	4.04	28.168	2.59
	27.162	3.05	27.179	11.15	27.161	2.65	27.165	2.81	27.177	4.95	27.161	10.48	27.192	9.96	28.075	3.22	28.317	11.23	27.901	11.67	28.176	3.06	28.11	7.88	28.185	3.91	28.207	2.52
	27.202	4.66	27.219	8.02	27.201	2.67	27.205	2.82	27.217	8.5	27.201	10.57	27.232	9.94	28.115	3.05	28.358	10.89	27.939	11.88	28.216	3.03	28.149	8.53	28.226	3.81	28.247	2.58
	27.241	8.29	27.258	4.96	27.24	2.69	27.244	2.78	27.256	10.75	27.24	10.6	27.271	9.97	28.155	3.06	28.397	7.52	27.979	9.07	28.255	2.9	28.189	9.16	28.264	3.68	28.301	2.58
	27.28	10.83	27.297	3.56	27.279	2.68	27.284	2.69	27.295	11.07	27.279	10.67	27.311	10.05	28.194	3.08	28.436	5.17	28.018	5.96	28.295	2.81	28.228	9.74	28.305	3.76	28.341	3.81
	27.319	11.5	27.337	3.12	27.319	2.64	27.323	2.63	27.335	10.38	27.319	10.73	27.35	10.15	28.251	4.1	28.501	4.42	28.086	4.41	28.335	2.84	28.267	10.17	28.344	3.56	28.379	5.06
	27.36	11.1	27.376	3.06	27.358	2.59	27.363	2.63	27.374	9.91	27.358	10.48	27.39	10.24	28.29	5.39	28.541	4.26	28.125	4.24	28.375	2.86	28.307	10.48	28.384	3.49	28.42	6.15
	27.398	10.79	27.416	3.12	27.398	3.41	27.401	2.61	27.414	9.97	27.398	7.3	27.429	10.33	28.33	6.43	28.581	4.17	28.165	4.13	28.438	3.8	28.347	10.84	28.425	3.35	28.459	7.08
	27.438	10.85	27.455	3.11	27.438	7.11	27.44	2.62	27.453	10.06	27.437	4.33	27.468	10.4	28.37	7.49	28.621	3.93	28.204	3.96	28.477	4.96	28.386	11.16	28.464	3.24	28.498	7.92
	27.477	10.9	27.494	3.05	27.476	10.23	27.481	2.64	27.492	10.04	27.476	2.93	27.508	10.46	28.409	8.25	28.66	3.98	28.245	3.98	28.515	6.08	28.425	11.42	28.504	3.15	28.538	8.43
	27.516	10.81	27.534	2.98	27.516	11.33	27.52	2.61	27.532	10.14	27.516	2.49	27.547	10.54	28.448	8.98	28.7	3.9	28.285	3.89	28.555	7.11	28.464	11.51	28.544	3.08	28.577	9.01
	27.556	10.78	27.573	2.94	27.555	10.86	27.56	2.61	27.571	10.25	27.555	2.46	27.587	10.61	28.488	9.67	28.74	3.79	28.324	3.81	28.594	7.98	28.504	11.79	28.583	2.97	28.617	9.64
	27.595	10.85	27.613	2.89	27.595	10.22	27.599	2.61	27.611	10.38	27.595	2.51	27.626	10.64	28.527	10.24	28.78	3.69	28.363	3.7	28.635	8.72	28.543	8.49	28.623	2.87	28.656	10.17
	27.636	10.93	27.652	2.86	27.634	10.17	27.638	2.61	27.65	10.51	27.634	2.49	27.666	10.11	28.566	10.48	28.82	3.64	28.403	3.6	28.674	9.28	28.582	5.6	28.663	2.85	28.695	10.52
	27.674	10.99	27.691	2.89	27.673	10.3	27.678	2.6	27.689	10.63	27.673	2.44	27.705	6.81	28.606	10.95	28.859	3.48	28.443	3.54	28.714	9.83	28.638	4.17	28.702	2.77	28.735	10.9
	27.714	11.09	27.731	2.91	27.713	10.29	27.717	4.89	27.729	10.72	27.713	2.37	27.744	4.14	28.645	11.28	28.899	3.35	28.483	3.46	28.753	10.2	28.678	4.12	28.741	2.72	28.774	11.24
	27.754	11.18	27.77	2.91	27.751	10.3	27.757	8.61	27.768	10.8	27.752	2.31	27.784	2.87	28.685	11.52	28.939	3.28	28.523	3.41	28.792	10.58	28.718	4.01	28.782	2.73	28.813	11.46
	27.793	11.27	27.81	2.94	27.792	10.41	27.796	10.94	27.808	10.86	27.792	2.3	27.823	2.46	28.724	11.72	28.978	3.21	28.563	3.35	28.832	10.96	28.757	3.91	28.821	2.62	28.853	11.55
	27.833	11.3	27.849	2.93	27.831	10.52	27.836	11.21	27.847	10.86	27.831	2.33	27.863	2.4	28.763	11.84	29.018	3.12	28.602	3.18	28.871	11.26	28.797	3.68	28.9	3.31	28.892	11.69
	27.871	11.34	27.887	2.94	27.871	10.62	27.875	10.44	27.886	10.82	27.87	2.36	27.902	2.43	28.804	12.2	29.058	3.05	28.642	3.1	28.91	11.43	28.836	3.81	28.939	4.45	28.932	8.28
	27.911	11.4	27.928	3.15	27.91	10.76	27.915	10.04	27.926	8.78	27.91	2.38	27.941	2.43	28.842	11.06	29.097	2.9	28.681	3.06	28.95	11.7	28.876	3.72	28.978	5.6	28.971	5.4
	27.95	10.17	27.967	6.3	27.95	10.87	27.953	10.16	27.965	5.39	27.949	2.33	27.981	2.34	28.882	7.22	29.138	2.01	28.722	2.94	28.989	12.01	28.915	3.63	29.018	6.59	29.042	4.1
	27.989	6.45	28.006	9.65	27.989	10.96	27.992	10.22	28.005	3.45	27.989	2.31	28.02	2.26	28.921	4.81	29.177	1.61	28.761	2.9	29.029	10.47	28.956	3.58	29.057	7.47	29.082	3.93
	28.03	4.14	28.046	11.35	28.028	11.03	28.033	10.18	28.044	2.73	28.028	2.3	28.06	2.22	28.989	4.44	29.217	1.84	28.8	2.95	29.068	6.93	28.996	3.48	29.097	8.24	29.121	3.82
	28.069	3.28	28.085	11.37	28.068	11.02	28.072	10.27	28.083	2.59	28.067	2.29	28.099	2.2	29.029	4.3	29.264	3.01	28.841	2.96	29.108	4.78	29.036	3.41	29.137	8.94	29.161	3.73
	28.108	3.14	28.125	10.73	28.107	11	28.112	10.39	28.123	2.66	28.107	2.58	28.138	2.21	29.069	3.86	29.303	4.12	28.886	3.73	29.17	4.26	29.074	3.34	29.176	9.48	29.201	3.28
	28.147	3.21	28.163	10.5	28.147	10.49	28.151	10.53	28.162	2.68	28.146	5.83	28.178	2.23	29.108	4.16	29.343	5.23	28.924	4.85	29.209	4.13	29.114	3.19	29.215	9.98	29.24	3.56
	28.188	3.22	28.204	10.64	28.186	7.07	28.191	10.65	28.202	2.64	28.186	9.19	28.217	2.2	29.148	4.08	29.382	6.2	28.965	5.93	29.249	4.05	29.155	3.12	29.255	10.29	29.28	3.45
	28.227	3.16	28.243	10.65	28.225	4.32	28.23	10.77	28.241	2.56	28.225	10.85	28.257	2.22	29.188	3.96	29.422	7.06	29.004	6.89	29.29	3.93	29.195	3.05	29.294	10.81	29.32	3.34
	28.266	3.1	28.282	10.61	28.266	3.09	28.269	10.87	28.28	2.46	28.264	10.75	28.296	2.25	29.227	3.87	29.461	7.79	29.044	7.74	29.329	3.95	29.234	2.98	29.333	11.04	29.36	3.26
	28.306	3.04	28.322	10.66	28.304	2.77	28.308	10.99	28.32	2.4	28.304	10.09	28.336	2.19	29.267	3.77	29.5	8.3	29.083	8.43	29.368	3.81	29.274	2.85	29.372	11.44	29.4	3.16
	28.344	3	28.362	10.72	28.344	2.79	28.347	11.04	28.359	2.43	28.343	9.91	28.375	2.21	29.307	3.68	29.54	8.95	29.121	9.19	29.408	3.69	29.314	2.85	29.412	11.62	29.44	3.09
	28.384	2.98	28.4	10.81	28.383	2.88	28.387	11.04	28.399	2.47	28.383	10.04	28.414	2.84	29.347	3.61	29.579	9.6	29.162	9.72	29.448	3.58	29.354	2.86	29.451	11.66	29.479	3.04
	28.423	2.97	28.44	10.94	28.422	2.86	28.427	11.01	28.438	2.49	28.422	10.06	28.454	6.26	29.387	3.54	29.619	9.89	29.201	10.15	29.489	3.51	29.393	2.92	29.491	10.19	29.519	2.93
	28.463	2.98	28.479	11.04	28.462	2.77	28.467	9.19	28.477	2.51	28.461	10.02	28.493	9.47	29.425	3.47	29.658	10.15	29.241	10.59	29.527	3.43	29.449	3.65	29.53	6.65	29.559	2.91
	28.503	3.01	28.519	11.11	28.5	2.68	28.506	5.69	28.517	2.52	28.501	10.09	28.533	10.83	29.466	3.43	29.697	10.73	29.279	10.89	29.567	3.35	29.489	4.68	29.57	4.39	29.598	2.76
	28.542	3.01	28.558	11.18	28.541	2.65	28.544	3.69	28.555	2.53	28.54	10.18	28.572	10.61	29.506	3.35	29.736	10.79	29.318	11.15	29.607	3.33	29.528	5.83	29.617	4.16	29.638	2.66
	28.582	3.02	28.598	11.25	28.58	2.63	28.584	2.89	28.596	2.54	28.58	10.28	28.611	10.01	29.545	3.19	29.776	11.1	29.358	11.33	29.648	3.23	29.569	6.74	29.657	4	29.678	2.59
	28.621	3.01	28.637	11.31	28.619	2.64	28.624	2.75	28.635	2.49	28.619	10.38	28.651	9.85	29.585	3.1	29.816	11.28	29.397	11.54	29.686	3.01	29.608	7.72	29.696	3.88	29.718	2.55
	28.66	3.02	28.676	11.29	28.659	2.67	28.664	2.82	28.674	4.62	28.658	10.45	28.69	9.95	29.625	3.02	29.855	11.39	29.438	11.83	29.726	2.56	29.646	8.42	29.735	3.76	29.757	2.51
	28.699	4.41	28.716	8.36	28.698	2.69	28.703	2.86	28.714	8.24	28.698	10.52	28.73	9.91	29.665	3.04	29.894	8.45	29.477	10.25	29.766	2.01	29.686	9.09	29.775	3.32	29.796	2.5
	28.739	8.08	28.755	5.12	28.738	2.69	28.743	2.8	28.752	10.69	28.737	10.6	28.769	9.93	29.704	3.03	29.934	5.47	29.515	6.76	29.807	1.59	29.725	9.53	29.815	3.57	29.877	4.79
	28.779	10.81	28.795	3.59	28.777	2.69	28.782	2.73	28.793	11.15	28.777	10.67	28.809	10.04	29.75	3.74	30.011	4.38	29.556	4.52	29.846	1.43	29.764	10.04	29.854	3.52	29.917	5.91
	28.818	11.54	28.834	3.06	28.817	2.63	28.821	2.67	28.832	10.47	28.816	10.72	28.848	10.15	29.788	4.98	30.051	4.25	29.596	4.39	29.885	1.39	29.804	10.39	29.895	3.46	29.955	6.84
	28.857	11.11	28.874	3	28.856	2.6	28.86	2.65	28.871	10	28.855	10.63	28.887	10.21	29.828	6.14	30.091	4.13	29.636	4.25	29.925	1.51	29.843	10.61	29.935	3.33	29.996	7.74
	28.896	10.79	28.912	3.09	28.896	3.2	28.9	2.62	28.911	10.04	28.895	7.68	28.927	10.29	29.868	7.11	30.13	3.86	29.676	4.13	29.965	1.57	29.883	11.16	29.975	3.22	30.035	8.48
	28.936	10.87	28.952	3.09	28.935	6.79	28.94	2.57	28.95	10.12	28.934	4.56	28.966	10.38	29.906	8.1	30.17	3.94	29.714	3.99	30.004	1.71	29.922	11.26	30.013	3.12	30.074	9.08
	28.975	10.93	28.992	3.03	28.974	10.09	28.979	2.57	28.989	10.07	28.974	3.06	29.006	10.47	29.946	8.86	30.21	3.85	29.754	4.11	30.045	1.72	29.963	11.51	30.053	3.05	30.114	9.66
	29.016	10.83	29.031	2.94	29.014	11.32	29.018	2.6	29.028	10.13	29.013	2.53	29.045	10.54	29.985	9.53	30.25	3.75	29.795	3.87	30.084	1.61	30.002	11.71	30.093	2.91	30.153	10.13
	29.055	10.77	29.07	2.89	29.053	10.87	29.057	2.62	29.068	10.28	29.051	2.48	29.084	10.59	30.026	10.08	30.289	3.68	29.834	3.78	30.124	1.55	30.04	9.54	30.134	2.85	30.193	10.46
	29.094	10.83	29.11	2.85	29.092	10.25	29.096	2.62	29.108	10.39	29.092	2.53	29.124	10.64	30.064	10.51	30.329	3.59	29.874	3.67	30.163	1.64	30.08	6.39	30.173	2.8	30.232	10.77
	29.134	10.91	29.149	2.83	29.132	10.2	29.137	2.63	29.147	10.5	29.132	2.54	29.163	10.29	30.105	10.86	30.369	3.45	29.913	3.61	30.203	1.69	30.119	4.22	30.212	2.75	30.271	10.99
	29.173	11	29.189	2.87	29.171	10.31	29.176	2.64	29.186	10.59	29.171	2.46	29.203	7.02	30.143	11.23	30.409	3.35	29.954	3.52	30.243	1.72	30.189	4.12	30.253	2.7	30.311	11.27
	29.212	11.06	29.228	2.9	29.211	10.3	29.215	4.64	29.226	10.72	29.21	2.37	29.242	4.21	30.182	11.57	30.448	3.3	29.994	3.44	30.283	1.88	30.228	4	30.292	2.7	30.35	11.57
	29.251	11.13	29.268	2.91	29.25	10.3	29.255	8.42	29.265	10.81	29.249	2.33	29.281	2.84	30.222	11.78	30.488	3.23	30.033	3.42	30.322	1.85	30.268	3.93	30.331	2.6	30.39	11.77
	29.291	11.22	29.307	2.92	29.29	10.4	29.294	10.88	29.305	10.89	29.289	2.32	29.321	2.4	30.261	11.88	30.529	3.09	30.073	3.26	30.362	1.86	30.308	3.83	30.397	2.9	30.429	9.03
	29.331	11.3	29.346	2.94	29.329	10.5	29.334	11.26	29.344	10.89	29.328	2.34	29.36	2.37	30.301	12.16	30.568	3.06	30.112	3.16	30.402	1.91	30.348	3.8	30.436	4.15	30.468	5.89
	29.37	11.34	29.386	2.93	29.368	10.61	29.372	10.5	29.382	10.85	29.368	2.36	29.4	2.42	30.34	11.71	30.607	3	30.153	3.08	30.442	1.79	30.387	3.73	30.476	5.3	30.513	4.13
	29.409	11.36	29.425	3.04	29.408	10.75	29.412	10.03	29.423	9.21	29.407	2.33	29.439	2.41	30.379	8.62	30.647	2.81	30.193	3	30.481	1.73	30.427	3.62	30.515	6.33	30.552	4.06
	29.448	10.37	29.465	5.98	29.447	10.86	29.452	10.1	29.462	5.71	29.446	2.34	29.479	2.36	30.419	5.38	30.687	2.12	30.231	2.9	30.521	1.74	30.467	3.57	30.555	7.19	30.592	3.9
	29.488	6.71	29.504	9.41	29.487	10.96	29.491	10.19	29.502	3.59	29.486	2.33	29.518	2.29	30.459	4.57	30.761	2.76	30.272	2.87	30.561	1.72	30.507	3.45	30.594	8.06	30.632	3.81
	29.527	4.29	29.543	11.26	29.526	11.02	29.531	10.17	29.541	2.77	29.525	2.32	29.557	2.26	30.499	4.44	30.801	4.02	30.311	2.96	30.602	1.67	30.545	2.07	30.633	8.73	30.672	3.71
	29.566	3.4	29.582	11.39	29.566	11.02	29.57	10.25	29.579	2.61	29.565	2.31	29.597	2.21	30.539	4.32	30.84	5.13	30.383	3.47	30.641	1.63	30.585	0.43	30.673	9.42	30.711	3.33
	29.606	3.21	29.622	10.76	29.605	11.01	29.61	10.38	29.62	2.66	29.604	2.47	29.636	2.21	30.579	3.99	30.88	6.15	30.423	4.67	30.681	1.61	30.625	-0.11	30.712	9.93	30.75	3.54
	29.646	3.24	29.662	10.49	29.645	10.68	29.649	10.49	29.659	2.7	29.643	5.5	29.676	2.23	30.618	4.15	30.919	6.96	30.462	5.78	30.72	1.56	30.665	0.01	30.752	10.26	30.791	3.44
	29.685	3.26	29.701	10.6	29.684	7.34	29.689	10.63	29.699	2.66	29.683	8.9	29.715	2.25	30.657	4.07	30.958	7.69	30.502	6.79	30.76	1.53	30.704	0.47	30.791	10.5	30.831	3.33
	29.724	3.22	29.74	10.63	29.723	4.47	29.728	10.77	29.738	2.55	29.722	10.78	29.754	2.24	30.698	4	30.998	8.4	30.541	7.57	30.799	1.36	30.745	1.02	30.83	11.05	30.87	3.23
	29.764	3.13	29.78	10.59	29.763	3.18	29.767	10.9	29.777	2.48	29.762	10.83	29.794	2.25	30.738	3.9	31.037	8.83	30.58	8.5	30.84	1.1	30.785	1.46	30.87	11.28	30.91	3.15
	29.804	3.09	29.819	10.65	29.802	2.82	29.806	10.95	29.817	2.46	29.801	10.18	29.833	2.25	30.777	3.79	31.076	9.33	30.62	9.22	30.879	0.98	30.825	1.84	30.909	11.46	30.95	3.07
	29.843	3.07	29.859	10.7	29.842	2.82	29.846	11.01	29.856	2.46	29.84	9.92	29.873	2.26	30.817	3.72	31.116	9.74	30.658	9.68	30.92	1.08	30.863	2.04	30.949	11.68	30.989	2
	29.882	3.05	29.898	10.8	29.881	2.89	29.886	11.03	29.896	2.5	29.88	10.01	29.912	2.73	30.857	3.65	31.155	10.01	30.699	10.2	30.959	1.04	30.904	2.19	30.989	11.22	31.029	0.87
	29.921	3.03	29.938	10.92	29.92	2.87	29.925	11	29.935	2.52	29.919	10.04	29.952	6.05	30.896	3.57	31.195	10.45	30.737	10.51	30.999	0.98	30.946	3.35	31.029	7.57	31.069	0.39
	29.96	3.06	29.977	11.04	29.96	2.78	29.964	9.4	29.974	2.54	29.958	10.02	29.991	9.28	30.936	3.57	31.234	10.69	30.776	10.9	31.038	1.07	30.986	4.6	31.068	5	31.109	0.44
	30.001	3.04	30.016	11.1	29.999	2.7	30.003	5.86	30.014	2.55	29.998	10.1	30.03	10.8	30.976	3.41	31.273	11.02	30.816	11.09	31.078	1.09	31.025	5.72	31.126	4.13	31.149	0.83
	30.04	3.03	30.056	11.18	30.039	2.66	30.042	3.74	30.052	2.52	30.037	10.19	30.07	10.67	31.015	3.28	31.313	11.25	30.856	11.42	31.117	1.13	31.065	6.73	31.167	3.98	31.188	1.35
	30.079	3.02	30.095	11.24	30.078	2.65	30.083	2.91	30.093	2.47	30.077	10.28	30.109	10.03	31.056	3.19	31.352	11.42	30.895	11.59	31.158	1.15	31.105	7.52	31.207	3.87	31.228	1.62
	30.119	3.01	30.135	11.3	30.118	2.63	30.122	2.74	30.132	2.44	30.116	10.35	30.149	9.81	31.095	3.12	31.392	8.84	30.935	11.78	31.198	1.05	31.145	8.32	31.246	3.77	31.296	2.02
	30.157	3	30.174	11.33	30.157	2.65	30.162	2.79	30.171	4.25	30.155	10.45	30.188	9.91	31.135	3.04	31.431	5.93	30.973	10.82	31.238	0.99	31.184	9.05	31.285	3.16	31.336	3.42
	30.197	4.13	30.213	8.63	30.196	2.66	30.201	2.8	30.211	7.88	30.195	10.55	30.227	9.9	31.175	3.11	31.481	4.49	31.013	7.21	31.277	0.87	31.222	9.52	31.326	3.63	31.375	4.54
	30.236	7.8	30.253	5.33	30.236	2.69	30.241	2.77	30.25	10.5	30.235	10.61	30.268	9.94	31.246	3.54	31.521	4.35	31.053	4.72	31.317	0.94	31.262	9.95	31.366	3.54	31.415	5.6
	30.277	10.62	30.292	3.71	30.275	2.67	30.28	2.68	30.29	11.11	30.274	10.67	30.306	10.01	31.286	4.73	31.561	4.22	31.107	4.37	31.357	1.01	31.301	10.37	31.405	3.46	31.454	6.64
	30.316	11.52	30.332	3.11	30.315	2.63	30.32	2.64	30.328	10.49	30.313	10.74	30.346	10.11	31.325	5.97	31.601	4.1	31.146	4.22	31.432	1.8	31.34	10.73	31.445	3.32	31.493	7.47
	30.354	11.15	30.371	3.04	30.354	2.59	30.358	2.6	30.368	10	30.353	10.75	30.385	10.22	31.364	6.98	31.64	3.92	31.185	4.11	31.472	3.11	31.38	11.01	31.485	3.2	31.533	8.34
	30.394	10.75	30.41	3.1	30.393	3.06	30.398	2.57	30.408	10	30.392	8.03	30.424	10.31	31.404	7.96	31.68	3.97	31.225	3.76	31.512	4.32	31.419	11.27	31.525	3.13	31.572	9
	30.433	10.81	30.45	3.11	30.434	6.51	30.438	2.56	30.447	10.09	30.431	4.77	30.464	10.37	31.443	8.63	31.72	3.85	31.264	3.94	31.551	5.51	31.459	11.5	31.563	3.05	31.611	9.59
	30.473	10.9	30.489	3.06	30.472	9.85	30.477	2.59	30.487	10.07	30.472	3.11	30.503	10.45	31.483	9.23	31.759	3.76	31.305	3.88	31.59	6.55	31.499	11.61	31.603	2.92	31.652	10.06
	30.512	10.82	30.529	2.97	30.512	11.27	30.517	2.61	30.525	10.16	30.51	2.53	30.543	10.52	31.522	9.82	31.8	3.7	31.345	3.76	31.63	7.42	31.539	11.03	31.644	2.88	31.69	10.42
	30.552	10.76	30.568	2.93	30.551	10.97	30.556	2.64	30.565	10.27	30.549	2.46	30.582	10.59	31.562	10.39	31.839	3.56	31.385	3.69	31.669	8.18	31.577	10.09	31.684	2.86	31.73	10.76
	30.591	10.81	30.607	2.9	30.59	10.29	30.595	2.66	30.605	10.37	30.589	2.53	30.621	10.65	31.601	10.54	31.879	3.45	31.425	3.62	31.709	8.91	31.616	9.3	31.722	2.73	31.769	10.95
	30.63	10.9	30.647	2.88	30.63	10.16	30.634	2.65	30.644	10.48	30.628	2.51	30.66	10.45	31.641	11.04	31.918	3.34	31.464	3.52	31.748	9.49	31.656	6.52	31.763	2.74	31.809	11.47
	30.67	10.98	30.686	2.9	30.669	10.27	30.673	2.66	30.684	10.61	30.668	2.45	30.7	7.35	31.681	11.29	31.958	3.27	31.504	3.49	31.788	9.98	31.699	4.5	31.803	2.66	31.849	11.61
	30.71	11.08	30.726	2.92	30.709	10.28	30.714	4.41	30.723	10.71	30.707	2.35	30.74	4.42	31.72	11.68	31.999	3.18	31.544	3.38	31.827	10.47	31.739	4.15	31.843	2.59	31.887	11.79
	30.75	11.16	30.765	2.91	30.748	10.28	30.753	8.13	30.762	10.8	30.746	2.31	30.779	2.96	31.758	11.9	32.038	3.08	31.584	3.23	31.865	10.81	31.779	4.07	31.895	2.61	31.927	9.73
	30.788	11.22	30.804	2.92	30.788	10.37	30.793	10.72	30.802	10.83	30.786	2.28	30.818	2.45	31.798	11.99	32.077	3.05	31.623	3.15	31.906	11.19	31.818	3.97	31.934	3.86	31.966	6.37
	30.827	11.27	30.844	2.93	30.827	10.48	30.832	11.29	30.841	10.88	30.825	2.26	30.858	2.37	31.837	12.06	32.117	2.96	31.663	3.09	31.944	11.45	31.857	3.9	31.974	5.03	32.023	4.15
	30.868	11.36	30.883	2.92	30.866	10.6	30.871	10.57	30.881	10.88	30.865	2.29	30.897	2.41	31.877	8.78	32.157	2.68	31.703	2.99	31.984	11.64	31.897	3.77	32.013	6.08	32.063	4.05
	30.907	11.38	30.923	2.95	30.906	10.73	30.911	10.04	30.92	9.48	30.904	2.33	30.937	2.43	31.916	5.73	32.196	1.96	31.743	2.93	32.024	11.41	31.938	3.9	32.052	7.09	32.103	3.89
	30.946	10.6	30.962	5.7	30.945	10.85	30.95	10.1	30.96	5.93	30.944	2.32	30.975	2.38	31.97	4.61	32.258	2.43	31.781	2.94	32.063	7.58	31.976	3.68	32.092	7.83	32.142	3.81
	30.986	6.97	31.002	9.24	30.985	10.96	30.99	10.19	30.999	3.7	30.983	2.34	31.015	2.29	32.009	4.43	32.298	3.68	31.822	2.98	32.103	5.07	32.017	3.61	32.132	8.59	32.182	3.71
	31.024	4.41	31.041	11.23	31.024	11.02	31.029	10.17	31.039	2.78	31.022	2.36	31.055	2.21	32.049	4.3	32.337	4.75	31.881	3.07	32.152	4.36	32.057	3.52	32.17	9.28	32.222	3.44
	31.064	3.38	31.08	11.43	31.064	11.02	31.069	10.24	31.077	2.59	31.062	2.37	31.093	2.2	32.088	3.84	32.376	5.8	31.919	4.35	32.191	4.2	32.097	3.42	32.21	9.75	32.262	3.54
	31.103	3.17	31.12	10.8	31.103	11.03	31.108	10.34	31.117	2.64	31.101	2.41	31.134	2.21	32.128	4.14	32.416	6.7	31.959	5.47	32.231	4.08	32.136	3.37	32.249	10.2	32.301	3.4
	31.143	3.19	31.159	10.51	31.142	10.76	31.147	10.48	31.157	2.66	31.141	5.22	31.173	2.22	32.168	4.06	32.455	7.56	31.998	6.51	32.271	3.99	32.176	3.29	32.289	10.55	32.341	3.34
	31.183	3.21	31.199	10.63	31.182	7.57	31.187	10.63	31.196	2.59	31.18	8.73	31.212	2.23	32.208	3.96	32.495	8.11	32.037	7.47	32.311	3.57	32.216	3.2	32.328	10.84	32.381	3.25
	31.221	3.14	31.238	10.66	31.221	4.6	31.226	10.76	31.236	2.52	31.219	10.79	31.252	2.26	32.248	3.88	32.534	8.71	32.077	8.27	32.35	3.86	32.256	3.17	32.368	11.13	32.421	3.17
	31.261	3.09	31.278	10.61	31.261	3.22	31.266	10.86	31.275	2.46	31.259	10.92	31.291	2.26	32.287	3.81	32.574	9.26	32.117	8.98	32.39	3.75	32.295	3	32.408	11.45	32.46	3.13
	31.3	3.04	31.317	10.66	31.3	2.81	31.305	10.97	31.313	2.42	31.298	10.23	31.331	2.26	32.327	3.73	32.613	9.65	32.156	9.53	32.429	3.64	32.335	2.93	32.446	11.72	32.5	2.95
	31.34	3.03	31.356	10.71	31.34	2.81	31.345	11.03	31.354	2.43	31.337	9.9	31.37	2.22	32.367	3.66	32.652	10.21	32.195	9.97	32.47	3.58	32.375	2.95	32.486	11.63	32.54	2.85
	31.379	3.01	31.396	10.8	31.379	2.9	31.383	11.05	31.393	2.46	31.377	10.02	31.41	2.47	32.407	3.57	32.692	10.56	32.234	10.36	32.51	3.46	32.444	3.29	32.525	8.36	32.579	2.77
	31.418	3.03	31.436	10.93	31.418	2.89	31.423	11.01	31.433	2.5	31.416	10.08	31.449	5.7	32.446	3.42	32.731	10.89	32.275	10.72	32.548	3.34	32.483	4.51	32.565	5.45	32.619	2.67
	31.459	3.05	31.474	11.03	31.458	2.81	31.463	9.56	31.472	2.51	31.456	10.05	31.489	9.12	32.486	3.32	32.771	10.95	32.314	11.11	32.589	3.28	32.522	5.56	32.637	4.11	32.659	2.59
	31.498	3.08	31.514	11.11	31.497	2.71	31.502	6.05	31.511	2.48	31.495	10.11	31.528	10.77	32.526	3.27	32.81	11.23	32.353	11.35	32.628	3.22	32.562	6.59	32.676	3.96	32.699	2.53
	31.537	3.04	31.553	11.16	31.537	2.66	31.542	3.85	31.551	2.45	31.535	10.18	31.567	10.68	32.566	3.17	32.849	11.41	32.393	11.56	32.669	3.14	32.601	7.43	32.717	3.86	32.738	2.5
	31.576	3	31.594	11.24	31.576	2.64	31.581	2.94	31.59	2.46	31.574	10.28	31.607	10.06	32.605	3.07	32.889	9.81	32.432	11.62	32.707	3.1	32.641	8.33	32.756	3.75	32.778	2.5
	31.616	2.97	31.632	11.29	31.615	2.65	31.621	2.74	31.63	2.44	31.613	10.39	31.646	9.85	32.644	3.1	32.928	6.55	32.472	11.59	32.748	3.05	32.681	8.84	32.796	3.77	32.833	3.02
	31.656	2.96	31.672	11.34	31.655	2.66	31.66	2.81	31.669	3.96	31.653	10.47	31.686	9.94	32.685	3.09	32.991	4.44	32.51	7.88	32.787	2.86	32.719	9.38	32.835	3.61	32.872	4.27
	31.694	3.8	31.711	8.93	31.694	2.67	31.7	2.86	31.708	7.58	31.692	10.54	31.725	9.93	32.725	3.18	33.031	4.33	32.551	5.05	32.828	2.82	32.759	9.89	32.876	3.5	32.912	5.4
	31.734	7.43	31.75	5.49	31.735	2.69	31.739	2.82	31.748	10.34	31.732	10.61	31.765	9.92	32.784	4.54	33.071	4.19	32.617	4.37	32.867	2.85	32.799	10.31	32.915	3.41	32.952	6.48
	31.774	10.49	31.79	3.74	31.773	2.67	31.779	2.74	31.787	11.13	31.771	10.69	31.804	10.04	32.822	5.69	33.111	4.05	32.657	4.19	32.907	2.81	32.839	10.7	32.954	3.27	32.99	7.38
	31.812	11.56	31.829	3.1	31.812	2.62	31.818	2.64	31.827	10.57	31.81	10.74	31.843	10.15	32.863	6.7	33.15	4.12	32.696	4.09	32.97	3.99	32.878	10.82	32.995	3.17	33.03	8.07
	31.852	11.21	31.869	2.99	31.852	2.6	31.856	2.6	31.866	9.99	31.85	10.78	31.883	10.22	32.902	7.66	33.191	3.93	32.735	3.7	33.009	5.18	32.917	11.33	33.035	2.18	33.069	8.86
	31.892	10.75	31.908	3.07	31.891	2.9	31.896	2.59	31.905	10	31.889	8.34	31.922	10.3	32.941	8.57	33.229	3.82	32.776	3.93	33.049	6.18	32.956	11.46	33.075	0.92	33.108	9.39
	31.932	10.77	31.947	3.09	31.931	6.26	31.936	2.6	31.945	10.12	31.929	5.03	31.962	10.38	32.98	9.34	33.269	3.73	32.815	3.84	33.088	7.11	32.995	11.65	33.115	0.34	33.149	9.79
	31.971	10.89	31.987	3.03	31.97	9.7	31.976	2.63	31.984	10.09	31.968	3.29	32.001	10.45	33.02	9.88	33.309	3.66	32.855	3.74	33.127	7.86	33.035	11.22	33.153	0.46	33.188	10.21
	32.009	10.85	32.026	2.94	32.01	11.28	32.015	2.67	32.024	10.12	32.008	2.62	32.04	10.55	33.059	10.29	33.349	3.5	32.895	3.67	33.167	8.77	33.075	10.74	33.194	0.81	33.227	10.65
	32.049	10.79	32.066	2.89	32.049	11.03	32.056	2.67	32.063	10.25	32.047	2.49	32.08	10.58	33.099	10.71	33.389	3.4	32.935	3.58	33.206	9.25	33.113	9.67	33.233	1.23	33.267	10.93
	32.089	10.83	32.105	2.84	32.088	10.32	32.093	2.68	32.102	10.36	32.086	2.53	32.119	10.61	33.138	11.03	33.428	3.35	32.975	3.54	33.246	9.79	33.153	7.38	33.273	1.67	33.306	11.18
	32.129	10.89	32.145	2.81	32.128	10.15	32.133	2.67	32.142	10.49	32.126	2.56	32.159	10.53	33.177	11.44	33.468	3.25	33.014	3.47	33.285	10.27	33.192	4.99	33.313	1.79	33.345	11.36
	32.167	10.98	32.184	2.83	32.167	10.28	32.173	2.63	32.181	10.59	32.165	2.5	32.198	7.58	33.217	11.54	33.508	3.15	33.054	3.31	33.324	10.8	33.249	4.16	33.352	1.94	33.384	11.49
	32.207	11.06	32.223	2.88	32.208	10.32	32.212	4.2	32.22	10.67	32.205	2.44	32.237	4.49	33.256	11.81	33.547	3.13	33.094	3.23	33.364	11.03	33.289	4.08	33.392	2.03	33.424	10.7
	32.246	11.15	32.263	2.91	32.246	10.3	32.252	7.97	32.26	10.76	32.244	2.35	32.277	2.94	33.297	12.05	33.587	3.03	33.134	3.16	33.403	11.28	33.329	3.96	33.433	2.14	33.464	7.11
	32.286	11.23	32.302	2.92	32.285	10.39	32.291	10.68	32.299	10.85	32.283	2.31	32.316	2.4	33.336	12.26	33.628	2.31	33.172	3.05	33.443	11.64	33.367	3.88	33.472	2.23	33.502	4.5
	32.325	11.26	32.342	2.94	32.325	10.48	32.331	11.33	32.339	10.88	32.323	2.32	32.356	2.33	33.375	9.53	33.667	1.91	33.212	2.99	33.482	11.71	33.408	3.79	33.512	2.29	33.573	3.92
	32.364	11.31	32.381	2.93	32.364	10.61	32.369	10.63	32.378	10.86	32.363	2.35	32.394	2.39	33.414	6.33	33.707	1.64	33.253	2.95	33.522	11.92	33.448	3.57	33.552	2.28	33.613	3.76
	32.404	11.38	32.42	2.93	32.404	10.74	32.409	10.07	32.417	9.73	32.401	2.34	32.435	2.38	33.48	4.59	33.747	2.1	33.293	2.92	33.561	8.59	33.488	3.65	33.592	2.21	33.653	3.67
	32.443	10.86	32.46	5.39	32.443	10.85	32.449	10.1	32.458	6.21	32.441	2.36	32.474	2.32	33.521	4.39	33.795	3.26	33.331	2.94	33.6	5.63	33.527	3.54	33.631	2.22	33.693	3.56
	32.483	7.29	32.499	9.09	32.483	10.95	32.488	10.2	32.497	3.85	32.48	2.37	32.513	2.25	33.559	4.28	33.834	4.5	33.371	2.97	33.661	4.31	33.567	3.48	33.67	2.17	33.732	3.45
	32.522	4.52	32.539	11.22	32.522	10.99	32.528	10.16	32.536	2.86	32.52	2.37	32.553	2.2	33.599	4.29	33.874	5.56	33.417	4.14	33.701	4.19	33.607	3.41	33.71	2.08	33.772	3.38
	32.562	3.42	32.578	11.48	32.561	11	32.566	10.24	32.575	2.6	32.559	2.37	32.592	2.19	33.639	4.16	33.913	6.57	33.457	5.38	33.742	4.06	33.647	3.37	33.75	2	33.811	3.28
	32.601	3.14	32.618	10.83	32.601	11.02	32.607	10.36	32.614	2.64	32.599	2.35	32.632	2.23	33.679	4.04	33.952	7.4	33.496	6.53	33.781	3.98	33.686	3.26	33.79	1.97	33.851	3.18
	32.641	3.17	32.657	10.53	32.64	10.89	32.646	10.49	32.654	2.67	32.638	4.87	32.671	2.28	33.718	3.97	33.992	8.14	33.536	7.42	33.821	3.7	33.726	3.12	33.83	1.93	33.892	3.16
	32.679	3.21	32.696	10.65	32.681	7.85	32.685	10.62	32.692	2.63	32.677	8.39	32.711	2.29	33.758	3.88	34.031	8.74	33.575	8.2	33.861	3.85	33.766	3.04	33.87	1.82	33.931	3.06
	32.719	3.15	32.736	10.7	32.719	4.76	32.725	10.75	32.733	2.53	32.717	10.6	32.75	2.28	33.798	3.8	34.071	9.28	33.615	8.88	33.901	3.75	33.806	2.99	33.909	1.81	33.971	2.94
	32.758	3.07	32.775	10.63	32.758	3.27	32.764	10.88	32.772	2.47	32.756	10.9	32.789	2.28	33.837	3.73	34.11	9.72	33.653	9.53	33.94	3.69	33.845	2.95	33.948	1.71	34.01	1.86
	32.798	3.03	32.815	10.67	32.799	2.8	32.804	10.98	32.811	2.45	32.795	10.3	32.829	2.21	33.877	3.57	34.149	10.09	33.693	9.94	33.979	3.56	33.884	2.87	33.988	1.69	34.05	0.88
	32.838	2.98	32.854	10.72	32.837	2.79	32.843	11.05	32.851	2.44	32.835	9.92	32.868	2.2	33.917	3.48	34.189	10.41	33.733	10.31	34.019	3.47	33.924	2.96	34.028	1.67	34.09	0.6
	32.877	2.96	32.894	10.8	32.877	2.85	32.882	11.03	32.89	2.46	32.874	9.99	32.908	2.36	33.957	3.39	34.228	10.58	33.772	10.68	34.06	3.4	33.98	4.18	34.068	1.44	34.129	0.76
	32.916	2.97	32.933	10.9	32.917	2.85	32.921	10.99	32.93	2.46	32.914	10.06	32.947	5.43	33.997	3.3	34.268	11.04	33.811	11.06	34.098	3.3	34.02	5.3	34.108	1.29	34.17	1.19
	32.956	3.04	32.972	11.01	32.955	2.77	32.961	9.78	32.969	2.45	32.953	10.01	32.986	8.86	34.036	3.2	34.307	11.09	33.85	11.27	34.138	3.2	34.06	6.35	34.147	1.22	34.21	1.5
	32.995	3.05	33.012	11.09	32.995	2.68	33.001	6.22	33.008	2.46	32.993	10.07	33.026	10.69	34.076	3.16	34.346	11.22	33.891	11.54	34.178	3.1	34.099	7.27	34.187	1.11	34.249	1.82
	33.035	3.07	33.051	11.16	33.034	2.61	33.039	3.92	33.048	2.45	33.032	10.17	33.065	10.74	34.116	3.12	34.386	10.62	33.93	11.68	34.219	2.39	34.139	8.05	34.227	1.1	34.288	2.07
	33.074	3.05	33.091	11.23	33.074	2.61	33.08	2.96	33.087	2.45	33.071	10.27	33.105	10.13	34.155	3.1	34.425	7.2	33.969	11.82	34.258	1.6	34.177	8.81	34.267	1.16	34.328	2.83
	33.114	3.01	33.13	11.29	33.113	2.61	33.119	2.74	33.127	2.46	33.111	10.35	33.144	9.84	34.195	3.14	34.465	4.96	34.009	8.86	34.298	1.19	34.218	9.31	34.307	1.18	34.369	4.04
	33.152	2.98	33.169	11.33	33.153	2.65	33.158	2.8	33.166	3.66	33.15	10.44	33.183	9.91	34.235	3.05	34.541	4.33	34.048	5.71	34.338	1.18	34.257	9.77	34.347	1.14	34.408	5.21
	33.191	3.6	33.209	9.25	33.193	2.67	33.198	2.84	33.205	7.3	33.19	10.53	33.223	9.92	34.281	4.13	34.58	4.23	34.127	4.31	34.388	1.13	34.296	10.32	34.387	1.19	34.449	6.26
	33.232	7.16	33.248	5.71	33.231	2.69	33.237	2.81	33.245	10.21	33.229	10.59	33.262	9.93	34.32	5.44	34.62	4.1	34.167	4.16	34.457	2.94	34.335	10.53	34.426	1.08	34.487	7.2
	33.271	10.28	33.289	3.86	33.271	2.64	33.277	2.7	33.284	11.13	33.268	10.68	33.302	10.01	34.36	6.58	34.66	3.76	34.207	4.07	34.507	4.77	34.374	10.93	34.466	1.03	34.527	8.12
	33.311	11.47	33.327	3.15	33.31	2.61	33.316	2.62	33.324	10.62	33.308	10.74	33.341	10.1	34.4	7.58	34.7	3.94	34.246	3.62	34.546	5.9	34.414	11.16	34.506	1.04	34.566	8.79
	33.349	11.26	33.367	3.04	33.35	2.6	33.356	2.59	33.363	10.04	33.347	10.75	33.381	10.2	34.44	8.39	34.739	3.85	34.285	3.92	34.585	6.91	34.454	11.36	34.545	1.02	34.607	9.25
	33.389	10.81	33.406	3.11	33.39	2.78	33.395	2.6	33.402	9.99	33.387	8.66	33.42	10.28	34.478	9.11	34.779	3.78	34.326	3.82	34.625	7.72	34.493	11.59	34.585	1.04	34.645	9.85
	33.429	10.81	33.445	3.12	33.428	5.96	33.435	2.59	33.442	10.08	33.426	5.22	33.459	10.37	34.518	9.75	34.819	3.65	34.366	3.76	34.664	8.38	34.532	11.61	34.624	1.02	34.684	10.34
	33.467	10.89	33.485	3.06	33.468	9.57	33.474	2.63	33.481	10.06	33.465	3.31	33.499	10.43	34.557	10.23	34.86	3.53	34.406	3.68	34.704	9.03	34.571	8.55	34.665	1.01	34.724	10.6
	33.508	10.82	33.525	2.98	33.507	11.26	33.512	2.65	33.52	10.11	33.505	2.59	33.538	10.49	34.597	10.67	34.898	3.42	34.445	3.6	34.743	9.67	34.612	5.65	34.704	1	34.764	10.96
	33.547	10.74	33.564	2.94	33.547	11.07	33.552	2.68	33.56	10.23	33.544	2.46	33.578	10.56	34.636	10.9	34.939	3.34	34.485	3.55	34.781	9.92	34.68	4.15	34.743	0.99	34.802	11.38
	33.586	10.81	33.603	2.9	33.586	10.32	33.592	2.65	33.599	10.36	33.584	2.52	33.617	10.63	34.675	11.3	34.978	3.27	34.525	3.38	34.822	10.54	34.72	4.07	34.784	0.98	34.842	11.55
	33.626	10.88	33.643	2.86	33.627	10.14	33.632	2.62	33.639	10.43	33.624	2.54	33.657	10.6	34.714	11.56	35.018	3.16	34.565	3.28	34.861	10.9	34.759	3.96	34.824	0.88	34.881	11.76
	33.665	10.96	33.682	2.88	33.666	10.28	33.671	2.59	33.679	10.56	33.663	2.47	33.696	7.82	34.754	11.72	35.057	3.11	34.603	3.23	34.9	11.18	34.798	3.89	34.862	0.82	34.921	11.82
	33.705	11.05	33.721	2.9	33.705	10.33	33.711	3.97	33.717	10.68	33.702	2.36	33.735	4.69	34.794	12.05	35.098	3.06	34.643	3.12	34.94	11.42	34.838	3.81	34.902	0.74	34.961	8.17
	33.743	11.14	33.761	2.92	33.744	10.3	33.75	7.75	33.757	10.78	33.741	2.29	33.775	3.08	34.833	12.17	35.137	2.98	34.684	3.03	34.979	11.66	34.879	3.9	34.943	0.79	35.001	5.26
	33.784	11.22	33.8	2.94	33.783	10.37	33.789	10.55	33.796	10.82	33.781	2.29	33.814	2.47	34.872	10.37	35.176	2.99	34.724	3	35.019	11.64	34.918	3.69	35.008	0.78	35.043	4.11
	33.823	11.3	33.84	2.95	33.823	10.46	33.829	11.32	33.836	10.87	33.82	2.31	33.854	2.36	34.912	6.8	35.216	2.88	34.763	2.93	35.058	9.69	34.958	3.61	35.048	0.84	35.084	4.03
	33.862	11.35	33.879	2.93	33.862	10.6	33.868	10.65	33.875	10.87	33.861	2.34	33.893	2.39	34.99	4.6	35.292	3.08	34.803	2.91	35.098	6.46	34.998	3.55	35.088	0.8	35.124	3.88
	33.902	11.36	33.919	2.94	33.902	10.72	33.908	10.09	33.915	10.04	33.899	2.38	33.933	2.4	35.03	4.41	35.332	4.27	34.843	2.96	35.137	4.35	35.037	3.47	35.126	0.81	35.163	3.8
	33.94	11.01	33.958	5.16	33.941	10.84	33.946	10.12	33.954	6.53	33.938	2.38	33.972	2.35	35.069	4.29	35.371	5.32	34.915	3.84	35.211	4.21	35.077	3.42	35.167	0.85	35.202	3.68
	33.981	7.63	33.997	8.85	33.98	10.92	33.987	10.2	33.993	4	33.978	2.4	34.012	2.27	35.109	4.34	35.41	6.38	34.955	5.12	35.251	4.09	35.117	3.27	35.22	0.38	35.242	3.53
	34.02	4.73	34.037	11.13	34.02	10.96	34.026	10.18	34.033	2.89	34.017	2.39	34.051	2.21	35.149	4.16	35.45	7.24	34.994	6.19	35.292	3.99	35.157	3.17	35.26	0.34	35.282	3.54
	34.058	3.49	34.076	11.47	34.059	11	34.065	10.25	34.073	2.59	34.057	2.34	34.09	2.21	35.189	4.05	35.489	7.99	35.033	7.27	35.332	3.7	35.197	3.12	35.323	0.57	35.322	3.43
[truncated: 658 more rows]

## Sheet: MV3 Pressure
	MV3
[truncated: 1,527 more rows]

## Sheet: MV4 Pressure
	MV4
[truncated: 1,527 more rows]

## Sheet: MV5 Pressure
	MV5
[truncated: 1,526 more rows]
