# Supplementary material for: Efficacy and safety testing of a COVID-19 era emergency ventilator in a healthy rabbit lung model
Source: BMC Biomed Eng. 2022 Mar 14;4:2. doi: 10.1186/s42490-022-00059-x (PMC8919917; doi:10.1186/s42490-022-00059-x)
Supplement: Supplementary file 13 — Additional file 13. Combine Pressures Python Script. Custom Python script used to combine pressure waveforms recorded from pressure sensors placed at the inspiratory and expiratory limbs during FALCON ventilation. [file 42490_2022_59_MOESM13_ESM.py]

## This script combines pressure waveforms from the
## inspiratory and expiratory limbs during FALCON
## ventilation to determine the pressure waveform
## experienced by the rabbit

## Pressure Files should be .csv files where the first column
## is time (in s) and the second is pressure (in cm H2O).
## The output file will have the same headings.

import math
import csv
from itertools import zip_longest


class Experiment:

    def __init__(self):
        self.csv_file_two = input('What is the name of the inspiratory pressure file (include .csv extension): ')
        self.csv_file_one = input('What is the name of the expiratory pressure file (include .csv extension): ')
        self.onePressureList = []
        self.oneTimeList = []
        self.twoPressureList = []
        self.twoTimeList = []
        self.combinedPressure = []
        self.combinedTime = []

    def output(self):
        fileName = input('What would you like to name the output file (include .csv extension): ')
        with open(fileName, 'w', newline='') as new_file:
            csv_writer = csv.writer(new_file)
            csv_writer.writerow(['Time Flow (s)', 'Pressure (cm H2O)'])
            for values in zip_longest(self.combinedTime,
                                      self.combinedPressure):
                csv_writer.writerow(values)

    def pressureListFunc(self):
        '''This gets the pressure and time data from the pressure csv files'''
        ## Do for both pressure sensors
        for i in range(2):
            if i == 0:
                csv_file = self.csv_file_one
            else:
                csv_file = self.csv_file_two
            ## Do the first pressure and time list
            with open(csv_file, 'r') as csv_file:
                csv_reader = csv.reader(csv_file, delimiter = ',')

                ## Skip over the first line as it will be the headers
                next(csv_reader)

                ## Go through all the readings and put in
                ## PressureList and timePressureList
                for line in csv_reader:
                    if i == 0:
                        self.oneTimeList.append(float(line[0]))
                        self.onePressureList.append(float(line[1]))
                    else:
                        self.twoTimeList.append(float(line[0]))
                        self.twoPressureList.append(float(line[1]))


    def trim(self):
        '''This trims off excess pressure and time data that's not present
        in both pressure waveforms.'''
        ## First, snip off the beginning
        if(self.oneTimeList[0] < self.twoTimeList[0]):
            while(self.oneTimeList[0] < self.twoTimeList[0]):
                del self.oneTimeList[0]
                del self.onePressureList[0]
        else:
            while(self.twoTimeList[0] < self.oneTimeList[0]):
                del self.twoTimeList[0]
                del self.twoPressureList[0]

        ## Now, snip off the end
        if(self.oneTimeList[-1] > self.twoTimeList[-1]):
            while(self.oneTimeList[-1] > self.twoTimeList[-1]):
                del self.oneTimeList[-1]
                del self.onePressureList[-1]
        else:
            while(self.twoTimeList[-1] > self.oneTimeList[-1]):
                del self.twoTimeList[-1]
                del self.twoPressureList[-1]

    def combine(self):
        '''This combines the pressure waveforms.'''
        ## Sensor 2 (the inspiratory inspiratory limb) should be recorded if in inspiration.
        ## During inspiration, Sensor 2's pressure reading > Sensor 1's time-matched
        ## pressure, as air moves from the FALCON and into the rabbits lungs,
        ## and the expiratory limb is isolated from the rabbit and is equilibrated with atmosphere.
        ##
        ## Additionally, Sensor 1 (expiratory limb) should be recorded
        ## if in expiration. During expiration, Sensor 1's pressure reading > Sensor
        ## 2's time-matched pressure, as the inspiratory limb no longer has
        ## forward airflow and quickly equilibrates with atmosphere,
        ## while the expiratory limb experiences a pressure gradient as
        ## air moves from the rabbit lungs into the atmosphere.
        ##
        ## Thus, the larger pressure reading should always be recorded.
        ## This method finds the time-matched pressures for both sensors and
        ## records the larger pressure reading.
        stillGoing = True
        beginning = True
        ## Let currentState be True when in sensor 1,
        ## False when in sensor 2
        while(stillGoing):
            ## For the start, determine whether Sensor 1 or 2
            ## should be recorded
            if(beginning):
                if(self.twoPressureList[0] > self.onePressureList[0]):
                    ## Start with Sensor 2
                    currentPressure = self.twoPressureList[0]
                    currentTime = self.twoTimeList[0]
                    currentState = False
                else:
                    ## Else, start with Sensor 1
                    currentPressure = self.onePressureList[0]
                    currentTime = self.oneTimeList[0]
                    currentState = True
                beginning = False
            ## If not at the start...
            else:
                ## If current sensor is Sensor 1...
                if(currentState):
                    currentTimeList = self.oneTimeList
                    currentPressureList = self.onePressureList
                    otherTimeList = self.twoTimeList
                    otherPressureList = self.twoPressureList
                ## Otherwise, currents sensor is Sensor 2
                else:
                    currentTimeList = self.twoTimeList
                    currentPressureList = self.twoPressureList
                    otherTimeList = self.oneTimeList
                    otherPressureList = self.onePressureList
                    
                ## Find the next pressure from currentList's
                for i in range(len(currentTimeList)):
                    ## Finishes if at the end of the currentList 
                    if(len(currentTimeList) == (i + 1)):
                       stillGoing = False
                    ## Otherwise, find the next pressure and time
                    elif(currentTimeList[i] - currentTime > 0.0):
                        currentPressure = currentPressureList[i]
                        currentTime = currentTimeList[i]
                        break

                ## Compare to the next reading in the other list
                ## But if at the end, just compare the last
                if (stillGoing == False):
                    if(currentPressure < otherPressureList[-1]):
                        currentPressure = otherPressureList[-1]
                        currentTime = otherTimeList[-1]
                else:
                    ## Find the reading to compare in the other list
                    otherPressure = 0.0
                    otherTime = 0.0
                    for i in range(len(otherTimeList)):
                        if(otherTimeList[i] - currentTime > 0.0):
                            otherPressure = otherPressureList[i]
                            otherTime = otherTimeList[i]
                            break
                    ## Switch if the pressure from the other sensor
                    ## is greater.
                    if(otherPressure > currentPressure):
                        currentPressure = otherPressure
                        currentTime = otherTime
                        currentState = not currentState

            ## Append the current pressure and time
            self.combinedPressure.append(currentPressure)
            self.combinedTime.append(currentTime)
                
                    
            
        
testExperiment = Experiment()
testExperiment.pressureListFunc()
testExperiment.trim()
testExperiment.combine()
testExperiment.output()
