# Supplementary material for: Efficacy and safety testing of a COVID-19 era emergency ventilator in a healthy rabbit lung model
Source: BMC Biomed Eng. 2022 Mar 14;4:2. doi: 10.1186/s42490-022-00059-x (PMC8919917; doi:10.1186/s42490-022-00059-x)
Supplement: Supplementary file 14 — Additional file 14. Flow and Pressure Waveform Analysis Python Script. Custom Python script used to analyze flow and pressure waveforms. [file 42490_2022_59_MOESM14_ESM.py]

## Analyzes flow and pressure waveforms stored in csv files
## Flow csv file should have time (in s) in the first column
## and flow (in slm) in the second column.
## Pressure csv file should have time (in s) in the first column
## and pressure (in cm H2O) in the second column

import math
import csv
from itertools import zip_longest

## Create an Experiment class. Each instance requires the number associated with the
## pressure csv, flow csv, and zero pressure csv.
class Experiment:

    def __init__(self):
        
        ## Create empty pressure list and associated pressure time list
        self.timeFlowList = []
        self.flowList = []
        self.timePressureList = []
        self.pressureList = []

        ## Create the flow list and associated flow time list
        self.pressureListFunc()
        self.flowListFunc()

        ## Create empty cdfFlowList and then calculate the cdfList from the self.flowList
        self.cdfFlowList = []
        
        ## Create empty cdfList, tidalVolume, inspiratoryStartList, inspiratoryEndList,
        ## respiratoryRateList, and inspiratoryTimeList lists. They will be
        ## calculated when analysis is run
        self.tidalVolumes = []
        self.inspiratoryStartList = []
        self.inspiratoryEndList = []
        self.respiratoryRateList = []
        self.inspiratoryTimeList = []
        self.IToERatioList = []
        self.PIPList = []
        self.PEEPList = []


    def analysis(self):
        '''Runs the analysis (trimming off excess time, zeroing the time,
        calculating tidal volumes, and determining respiratory rates, PIPs, and PEEPs.'''
        ## First, trim off the excess pressures and flows with the trim function
        self.trim()
        ## Zero the time
        self.zeroTime()
        ## Calculate the CDF
        self.calculatecdfFlowList()
        ## Calculate the tidal volumes
        self.calculateTidalVolumes()
        ## Calculate instantaneous respiratory rate, inspiratory time, and I:E ratio
        self.respiratoryRate()
        self.inspiratoryTime()
        self.IToERatio()
        ## Calculate PIP and PEEP
        self.calculatePIPandPEEP()


    def output(self):
        '''Outputs analysis as a csv file.'''
        fileName = input('Please specify an output name (including the .csv extension): ')
        with open(fileName, 'w', newline='') as new_file:
            csv_writer = csv.writer(new_file)
            csv_writer.writerow(['Tidal Volume (mL)',
                                 'Respiratory Rate (breaths/min)', 'I:E ratio',
                                 'PIP (cm H2O)', 'PEEP (cm H2O)'])
            for values in zip_longest(self.tidalVolumes,
                                      self.respiratoryRateList, self.IToERatioList,
                                      self.PIPList, self.PEEPList):
                csv_writer.writerow(values)
            

    def pressureListFunc(self):
        """This function generates a pressure list with a corresponding
    time list from csv name and utilizing the zero pressure previously calculated."""

        csv_file = input('Please input name of pressure file (include the .csv extension): ')

        with open(csv_file, 'r') as csv_file:
            csv_reader = csv.reader(csv_file, delimiter = ',')

            ## Skip over the first line as it will be the headers
            next(csv_reader)

            ## Go through all the readings and put in
            ## PressureList and timePressureList
            for line in csv_reader:
                    self.timePressureList.append(float(line[0]))
                    self.pressureList.append(float(line[1]))
    

    def flowListFunc(self):
        """This function generates a flow list with a corresponding time list from
        'flow x.csv' and utilizing the zero pressure passed in as zeroP."""
        
        ## Converstion factor to go from slm to L/min. This value came from the
        ## manufacturer's documentation (see https://www.sensirion.com/fileadmin/user_upload/customers/sensirion/
        ## Dokumente/5_Mass_Flow_Meters/Application_Notes/Sensirion_GF_AN_SFM-26_Reference_And_Flow_Conversions_Calculator_D1.xlsx).
        ## In these experiments, target temperature was assumed to be 37 C with relative humidity of 100%
        ## and the absolute barometric pressure to be 103 kPa.
        compensationFactor = 1.1082

        csv_file =  input('Please input name of flow file: ')

        with open(csv_file, 'r') as csv_file:
            csv_reader = csv.reader(csv_file, delimiter = ',')

            ## Skip over the first line of header information
            next(csv_reader)

            ## Go through all the readings and put in
            ## signalList and timeFlowList
            for line in csv_reader:
                self.timeFlowList.append(float(line[0]))
                self.flowList.append(float(line[1]) * compensationFactor)


    def trim(self):
        """This Function trims off the edges to the pressure and flow lists, leaving only the
        values that were measured simultaneously"""

        ## First, snip off the beginning
        if(self.timeFlowList[0] < self.timePressureList[0]):
            while(self.timeFlowList[0] < self.timePressureList[0]):
                del self.timeFlowList[0]
                del self.flowList[0]
        else:
            while(self.timePressureList[0] < self.timeFlowList[0]):
                del self.timePressureList[0]
                del self.pressureList[0]

        ## Now, snip off the end
        if(self.timeFlowList[-1] > self.timePressureList[-1]):
            while(self.timeFlowList[-1] > self.timePressureList[-1]):
                del self.timeFlowList[-1]
                del self.flowList[-1]
        else:
            while(self.timePressureList[-1] > self.timeFlowList[-1]):
                del self.timePressureList[-1]
                del self.pressureList[-1]

    def zeroTime(self):
        """Zeroes the time."""
        minTime = min(self.timePressureList[0], self.timeFlowList[0])
        newTimePressureList = []
        newTimeFlowList = []
        for i in self.timePressureList:
            newTimePressureList.append(i - minTime)
        for i in self.timeFlowList:
            newTimeFlowList.append(i - minTime)
        self.timePressureList = newTimePressureList
        self.timeFlowList = newTimeFlowList

    def calculatecdfFlowList(self):
        """Calculates a comulative density function (CDF) for the flow,
            which is the total area under the flow curve, measured
            from the start to a timepoint."""
        for i in range(len(self.timeFlowList)):
            ## At the first case, the area is zero.
            if i == 0:
                self.cdfFlowList.append(0.0)

            else:
                ## Now, define some variables to make this easier
                t1 = (self.timeFlowList[i-1])
                t2 = (self.timeFlowList[i])
                f1 = (self.flowList[i-1])
                f2 = (self.flowList[i])
                ## Flow is currently in L/min, but we need it in mL/s by
                ## multiplying by 1000/60
                f1 = f1 * (1000/60)
                f2 = f2 * (1000/60)

                ## Calculate the change in flow, deltaFlow,
                ## using the Riemann sum "trapezoidal rule"
                deltaFlow = (0.5) * (t2 - t1) * (f1 + f2)
                cdfFlow = self.cdfFlowList[i-1] + deltaFlow
                self.cdfFlowList.append(cdfFlow)
        

    def calculateTidalVolumes(self):
        '''Calculates and returns the tidal volumes from the flowList in mL.'''

        ## Make 2 lists where each element is either list where each elemaent is
        ## start/endTidalvolumeIndex
        tvStartIndexList = []
        tvEndIndexList = []
        ## For the beginning of the loop, assume we're not inspiring, or inTidalVol = False.
        inTidalVol = False
        tvStartIndex = 0
        tvEndIndex = 0

        ## Also make a "check" variable that represents the number of samples
        ## checked to see if they're positive or negative. This is used to determine
        ## whether we're inspiring, expiring, or neither
        check = 80

        ## Also find the max flow in the flowList
        copyFlowList = []
        for i in self.flowList:
            copyFlowList.append(i)
        maxFlowList = []
        for i in range(10):
            x = max(copyFlowList)
            copyFlowList.remove(x)
            maxFlowList.append(x)
        maxFlow = min(maxFlowList)

        ## Time to find the tidal volumes.
        for i in range(len(self.timeFlowList) - check):
            ## If we're currently in a tidal volume (in inspiration), then we're looking
            ## for the end of it. Thus...
            
            ## if in tidal volume and flow is negative
            if(self.flowList[i] < 0.0 and inTidalVol):
                ## Let's see how many of the next "check" number are negative or zero
                numNeg = 0
                for j in range(1,(check+1)):
                    if(self.flowList[i+j] <= 0.0):
                        numNeg += 1
                if(numNeg == check):
                    tvEndIndexList.append(i)
                    ## No longer in inspiration
                    inTidalVol = False

            ## If (1) the flow is positive and we're not already in
            ## a tidal volume
            elif(self.flowList[i] > 0.0 and (not inTidalVol)):
                ## Let's see how many of the next "check" number are positive
                numPos = 0
                for j in range(1,(check+1)):
                    if(self.flowList[i+j] > 0.0):
                        numPos += 1
                ## Ok now we know how many are positive.
                ## Also check to see if there is a value in the next 0.2 s that
                ## is 30% of max (this is to prevent false positives).
                testMax = False
                ## First check to see if there are even that many elements left in the flowList.
                if(len(self.flowList[i:]) < 200):
                    testMax = True
                elif(max(self.flowList[i:(i+200)]) >= (0.3 * maxFlow)):
                    testMax = True
                ## If all are positive, yay! This is the start of tidal vol
                if(numPos == check and testMax):
                    tvStartIndexList.append(i)
                    inTidalVol = True


        ## We now have a list of the indices that are starts and ends of
        ## tidal volumes.
                    
        ## The first tidal volume may not be a complete
        ## tidal volume so just remove this from both lists
        del tvStartIndexList[0]
        del tvEndIndexList[0]

        ## It is also possible that there is 1 more positve start index than end,
        ## if the last end tidal volume was never found. If so, remove the last
        ## tvStartIndex
        if(len(tvStartIndexList) > len(tvEndIndexList)):
            del tvStartIndexList[-1]

        ## The tvStartIndexList and tvEndIndexList are the indices for the
        ## inspiratoryStartList and inspiratoryEndList elements, respectively.
        ## Use these indices of timeFlowList to populate the inspiratoryStartList
        ## and inspiratoryEndList.
        for i in tvStartIndexList:
            self.inspiratoryStartList.append(self.timeFlowList[i])
        for i in tvEndIndexList:
            self.inspiratoryEndList.append(self.timeFlowList[i])


        ## Calculate the tidal volumes from the CDF values at the
        ## times for the start and end of each inspiration.
        for i in range(len(tvStartIndexList)):
            tidalVolume = self.cdfFlowList[tvEndIndexList[i]] - self.cdfFlowList[tvStartIndexList[i]]
            ## Append to the self.tidalVolumesList
            self.tidalVolumes.append(tidalVolume)

    def respiratoryRate(self):
        '''Calculates instantaneous respiratory rate'''
        for i in range(len(self.inspiratoryStartList)):
            if(i > 0):
                ## The instantaneous respiratory rate is the division of the current inspiratory start
                ## time minus the previous inspiratory start time into 60
                rr = 60 / (self.inspiratoryStartList[i] - self.inspiratoryStartList[i-1])
                self.respiratoryRateList.append(rr)

    def inspiratoryTime(self):
        '''Calculates the inspiratory time for each breath (in s)'''
        for i in range(len(self.inspiratoryStartList)):
            ## The instantaneous inspiratory time is the current inspiratory end
            ## time minus the current inspiratory start time.
            ## This can be used to determine I:E ratio
            it = (self.inspiratoryEndList[i] - self.inspiratoryStartList[i])
            self.inspiratoryTimeList.append(it)

    def IToERatio(self):
        '''Calculates the I:E ratio.'''
        for i in range(len(self.respiratoryRateList)):
            inspTime = self.inspiratoryTimeList[i]
            ## Calculate the expiratory time by subtracting the inspiratory time
            ## from the total time of a breath, which is the reciprocal of the
            ## instantaneous respiratory rate (multiplied by 60 to convert to s)
            expTime = 60 / self.respiratoryRateList[i] - inspTime
            ratio = inspTime / expTime
            self.IToERatioList.append(ratio)
            

    def calculatePIPandPEEP(self):
        n = 0
        startIndex = []
        endIndex = []
        inTidalVolume = False
        ## Find the indices for the starts and stops of inspiration
        for i in range(len(self.timePressureList) - 1):
            ## Assume we're starting not during inspiration.
            ## Move along timePressureList. Look for the index closest
            ## to the beginning of inspiration.
            if(n == len(min(self.inspiratoryStartList,
                            self.inspiratoryEndList))):
                ## This first check is to prevent an index error with
                ## inspiratoryStart/EndIndexList
               break
            elif ((not inTidalVolume) and
                self.timePressureList[i] <= self.inspiratoryStartList[n] and
                self.timePressureList[i+1] > self.inspiratoryStartList[n]):
                ## Record that index
                startIndex.append(i)
                ## Now we're in tidal volume
                inTidalVolume = True
            ## Continue marching along timePressureList until the index closest
            ## to the end of inspiration
            elif (inTidalVolume and
                  self.timePressureList[i] < self.inspiratoryEndList[n] and
                  self.timePressureList[i+1] >= self.inspiratoryEndList[n]):
                ## Record that index
                endIndex.append(i)
                ## We're no longer in tidal volume
                inTidalVolume = False
                ## Look at the next value in the inspiratory start/end list
                n += 1

        ## Now, for each start/end index pair, look for the max pressure. This is PIP.
        for i in range(len(startIndex)):
            PIP = max(self.pressureList[startIndex[i]:(endIndex[i] + 1)])
            self.PIPList.append(PIP)

        ## Now find the PEEPs, the pressure right before
        ## the start of the next inspiration
        for i in startIndex:
            self.PEEPList.append(self.pressureList[i-1])            

def main():
    experiment = Experiment()
    experiment.analysis()
    experiment.output()


main()
